# Supplementary material for: A desirability-based multi objective approach for the virtual screening discovery of broad-spectrum anti-gastric cancer agents
Source: PLoS One. 2018 Feb 8;13(2):e0192176. doi: 10.1371/journal.pone.0192176 (PMC5805264; doi:10.1371/journal.pone.0192176)
Supplement: S1 File — (ZIP) [file pone.0192176.s004.zip]

Archive with 9 entries (9 files):
- AGS_External.sdf
- AGS_Selection.sdf
- AGS_Train.sdf
- NCI_N87_External.sdf
- NCI_N87_Selection.sdf
- NCI_N87_Train.sdf
- SNU_1_External.sdf
- SNU_1_Selection.sdf
- SNU_1_Train.sdf
