# Supplementary material for: A desirability-based multi objective approach for the virtual screening discovery of broad-spectrum anti-gastric cancer agents
Source: PLoS One. 2018 Feb 8;13(2):e0192176. doi: 10.1371/journal.pone.0192176 (PMC5805264; doi:10.1371/journal.pone.0192176)
Supplement: S1 File — (ZIP) [file pone.0192176.s004.zip › AGS_External.sdf]

  Mrv17c0 06171723492D          

 36 40  0  0  0  0            999 V2000
   -5.0013   -0.4125    0.0000 C   0  0  0  0  0  0  0  0  0  0  0  0
   -4.2868    0.0000    0.0000 C   0  0  0  0  0  0  0  0  0  0  0  0
   -4.2868    0.8250    0.0000 C   0  0  0  0  0  0  0  0  0  0  0  0
   -3.5724    1.2375    0.0000 C   0  0  0  0  0  0  0  0  0  0  0  0
   -3.5724    2.0625    0.0000 C   0  0  0  0  0  0  0  0  0  0  0  0
   -2.8579    0.8250    0.0000 C   0  0  0  0  0  0  0  0  0  0  0  0
   -2.8579    0.0000    0.0000 N   0  0  0  0  0  0  0  0  0  0  0  0
   -2.1434   -0.4125    0.0000 C   0  0  0  0  0  0  0  0  0  0  0  0
   -1.4289    0.0000    0.0000 C   0  0  0  0  0  0  0  0  0  0  0  0
   -0.7145   -0.4125    0.0000 C   0  0  0  0  0  0  0  0  0  0  0  0
    0.0000    0.0000    0.0000 O   0  0  0  0  0  0  0  0  0  0  0  0
    0.7145   -0.4125    0.0000 C   0  0  0  0  0  0  0  0  0  0  0  0
    1.4289    0.0000    0.0000 C   0  0  0  0  0  0  0  0  0  0  0  0
    2.1434   -0.4125    0.0000 C   0  0  0  0  0  0  0  0  0  0  0  0
    2.8579    0.0000    0.0000 N   0  0  0  0  0  0  0  0  0  0  0  0
    3.5724   -0.4125    0.0000 C   0  0  0  0  0  0  0  0  0  0  0  0
    3.5724   -1.2375    0.0000 C   0  0  0  0  0  0  0  0  0  0  0  0
    4.2868   -1.6500    0.0000 C   0  0  0  0  0  0  0  0  0  0  0  0
    5.0013   -2.0625    0.0000 N   0  0  0  0  0  0  0  0  0  0  0  0
    2.8579   -1.6500    0.0000 C   0  0  0  0  0  0  0  0  0  0  0  0
    2.8579   -2.4750    0.0000 N   0  0  0  0  0  0  0  0  0  0  0  0
    3.5724   -2.8875    0.0000 C   0  0  0  0  0  0  0  0  0  0  0  0
    4.2868   -2.4750    0.0000 C   0  0  0  0  0  0  0  0  0  0  0  0
    5.0013   -2.8875    0.0000 C   0  0  0  0  0  0  0  0  0  0  0  0
    5.0013   -3.7125    0.0000 C   0  0  0  0  0  0  0  0  0  0  0  0
    5.6144   -4.2645    0.0000 N   0  0  0  0  0  0  0  0  0  0  0  0
    5.2788   -5.0182    0.0000 C   0  0  0  0  0  0  0  0  0  0  0  0
    5.6913   -5.7327    0.0000 N   0  0  0  0  0  0  0  0  0  0  0  0
    4.4584   -4.9320    0.0000 S   0  0  0  0  0  0  0  0  0  0  0  0
    4.2868   -4.1250    0.0000 C   0  0  0  0  0  0  0  0  0  0  0  0
    3.5724   -3.7125    0.0000 C   0  0  0  0  0  0  0  0  0  0  0  0
    2.1434   -1.2375    0.0000 C   0  0  0  0  0  0  0  0  0  0  0  0
    1.4289   -1.6500    0.0000 C   0  0  0  0  0  0  0  0  0  0  0  0
    0.7145   -1.2375    0.0000 C   0  0  0  0  0  0  0  0  0  0  0  0
    0.0000   -1.6500    0.0000 C   0  0  0  0  0  0  0  0  0  0  0  0
   -3.5724   -0.4125    0.0000 C   0  0  0  0  0  0  0  0  0  0  0  0
  1  2  1  0  0  0  0
  2  3  1  0  0  0  0
  3  4  1  0  0  0  0
  4  5  1  0  0  0  0
  4  6  1  0  0  0  0
  6  7  1  0  0  0  0
  7  8  1  0  0  0  0
  8  9  1  0  0  0  0
  9 10  1  0  0  0  0
 10 11  1  0  0  0  0
 11 12  1  0  0  0  0
 12 13  4  0  0  0  0
 13 14  4  0  0  0  0
 14 15  4  0  0  0  0
 15 16  4  0  0  0  0
 16 17  4  0  0  0  0
 17 18  1  0  0  0  0
 18 19  3  0  0  0  0
 17 20  4  0  0  0  0
 20 21  1  0  0  0  0
 21 22  1  0  0  0  0
 22 23  4  0  0  0  0
 23 24  4  0  0  0  0
 24 25  4  0  0  0  0
 25 26  4  0  0  0  0
 26 27  4  0  0  0  0
 27 28  1  0  0  0  0
 27 29  4  0  0  0  0
 29 30  4  0  0  0  0
 25 30  4  0  0  0  0
 30 31  4  0  0  0  0
 22 31  4  0  0  0  0
 20 32  4  0  0  0  0
 14 32  4  0  0  0  0
 32 33  4  0  0  0  0
 33 34  4  0  0  0  0
 12 34  4  0  0  0  0
 34 35  1  0  0  0  0
  7 36  1  0  0  0  0
  2 36  1  0  0  0  0
M  END
>  <molregno>
516997

>  <canonical_smiles>
CC1CC(C)CN(CCCOc2cc3ncc(C#N)c(Nc4ccc5nc(N)sc5c4)c3cc2C)C1

>  <standard_inchi_key>
HSAXWQYNUDKUQV-UHFFFAOYSA-N

>  <standard_value>
65,46

>  <standard_units>
%

>  <standard_type>
Activity

>  <assay_id>
492911

>  <description>
Antiproliferative activity against human AGS cells assessed as survival at 10 uM by sulforhodamine B assay

>  <Mol Mass>
500,67

>  <Act_10_uM>
1

>  <StandardizerResult>
Clean 2D (ID: Clean 2D)
Clear Stereo (ID: Clear Stereo)
Tautomerize (ID: Tautomerize)
Wedge Clean (ID: Wedge Clean)
Aromatize (ID: Aromatize)


$$$$

  Mrv17c0 06171723492D          

 58 64  0  0  1  0            999 V2000
   -4.4846   -1.3304    0.0000 C   0  0  0  0  0  0  0  0  0  0  0  0
   -4.6298   -0.5182    0.0000 O   0  0  0  0  0  0  0  0  0  0  0  0
   -3.9991    0.0136    0.0000 C   0  0  0  0  0  0  0  0  0  0  0  0
   -4.1444    0.8257    0.0000 C   0  0  0  0  0  0  0  0  0  0  0  0
   -3.5136    1.3575    0.0000 C   0  0  0  0  0  0  0  0  0  0  0  0
   -2.7377    1.0772    0.0000 C   0  0  0  0  0  0  0  0  0  0  0  0
   -2.5925    0.2651    0.0000 C   0  0  0  0  0  0  0  0  0  0  0  0
   -3.2232   -0.2667    0.0000 C   0  0  0  0  0  0  0  0  0  0  0  0
   -2.1070    1.6090    0.0000 C   0  0  0  0  0  0  0  0  0  0  0  0
   -2.2522    2.4211    0.0000 O   0  0  0  0  0  0  0  0  0  0  0  0
   -1.3311    1.3287    0.0000 O   0  0  0  0  0  0  0  0  0  0  0  0
   -0.7004    1.8605    0.0000 C   0  0  0  0  0  0  0  0  0  0  0  0
   -0.8456    2.6727    0.0000 C   0  0  0  0  0  0  0  0  0  0  0  0
   -1.6215    2.9530    0.0000 O   0  0  0  0  0  0  0  0  0  0  0  0
   -0.2149    3.2045    0.0000 C   0  0  0  0  0  0  0  0  0  0  0  0
   -0.3601    4.0166    0.0000 O   0  0  0  0  0  0  0  0  0  0  0  0
    0.5610    2.9242    0.0000 C   0  0  0  0  0  0  0  0  0  0  0  0
    0.7062    2.1121    0.0000 O   0  0  0  0  0  0  0  0  0  0  0  0
    0.0755    1.5803    0.0000 C   0  0  0  0  0  0  0  0  0  0  0  0
    0.2208    0.7681    0.0000 O   0  0  0  0  0  0  0  0  0  0  0  0
    0.9967    0.4878    0.0000 C   0  0  0  0  0  0  0  0  0  0  0  0
    1.6274    1.0197    0.0000 C   0  0  0  0  0  0  0  0  0  0  0  0
    1.4822    1.8318    0.0000 O   0  0  0  0  0  0  0  0  0  0  0  0
    2.4033    0.7394    0.0000 C   0  0  0  0  0  0  0  0  0  0  0  0
    2.5485   -0.0728    0.0000 O   0  0  0  0  0  0  0  0  0  0  0  0
    1.9178   -0.6046    0.0000 C   0  0  0  0  0  0  0  0  0  0  0  0
    2.0630   -1.4167    0.0000 O   0  0  0  0  0  0  0  0  0  0  0  0
    2.8390   -1.6970    0.0000 C   0  0  0  0  0  0  0  0  0  0  0  0
    3.5218   -1.2340    0.0000 C   0  0  0  0  0  0  0  0  0  0  0  0
    4.1731   -1.7404    0.0000 C   0  0  0  0  0  0  0  0  0  0  0  0
    4.9853   -1.5952    0.0000 C   0  0  0  0  0  0  0  0  0  0  0  0
    5.2655   -0.8192    0.0000 C   0  0  0  0  0  0  0  0  0  0  0  0
    6.0777   -0.6740    0.0000 C   0  0  0  0  0  0  0  0  0  0  0  0
    6.6095   -1.3047    0.0000 C   0  0  0  0  0  0  0  0  0  0  0  0
    7.4216   -1.1595    0.0000 C   0  0  0  0  0  0  0  0  0  0  0  0
    7.9534   -1.7902    0.0000 C   0  0  0  0  0  0  0  0  0  0  0  0
    8.7655   -1.6450    0.0000 O   0  0  0  0  0  0  0  0  0  0  0  0
    7.6731   -2.5662    0.0000 C   0  0  0  0  0  0  0  0  0  0  0  0
    6.8610   -2.7114    0.0000 C   0  0  0  0  0  0  0  0  0  0  0  0
    6.3292   -2.0807    0.0000 C   0  0  0  0  0  0  0  0  0  0  0  0
    6.0489   -2.8566    0.0000 C   0  0  0  0  0  0  0  0  0  0  0  0
    5.5171   -2.2259    0.0000 C   0  0  0  0  0  0  0  0  0  0  0  0
    5.2368   -3.0018    0.0000 C   0  0  0  0  0  0  0  0  0  0  0  0
    4.4247   -3.1470    0.0000 C   0  0  0  0  0  0  0  0  0  0  0  0
    4.1444   -3.9229    0.0000 C   0  0  0  0  0  0  0  0  0  0  0  0
    3.3322   -4.0682    0.0000 C   0  0  0  0  0  0  0  0  0  0  0  0
    4.6762   -4.5536    0.0000 C   0  0  0  0  0  0  0  0  0  0  0  0
    5.4883   -4.4084    0.0000 O   0  0  0  0  0  0  0  0  0  0  0  0
    4.3959   -5.3296    0.0000 C   0  0  0  0  0  0  0  0  0  0  0  0
    3.8928   -2.5163    0.0000 C   0  0  0  0  0  0  0  0  0  0  0  0
    3.5330   -3.2587    0.0000 C   0  0  0  0  0  0  0  0  0  0  0  0
    3.0683   -2.4895    0.0000 C   0  0  0  0  0  0  0  0  0  0  0  0
    2.5619   -3.1408    0.0000 O   0  0  0  0  0  0  0  0  0  0  0  0
    1.1419   -0.3243    0.0000 C   0  0  0  0  0  0  0  0  0  0  0  0
    0.5112   -0.8561    0.0000 O   0  0  0  0  0  0  0  0  0  0  0  0
    0.6564   -1.6682    0.0000 C   0  0  0  0  0  0  0  0  0  0  0  0
    1.4323   -1.9485    0.0000 O   0  0  0  0  0  0  0  0  0  0  0  0
    0.0257   -2.2000    0.0000 C   0  0  0  0  0  0  0  0  0  0  0  0
  1  2  1  0  0  0  0
  2  3  1  0  0  0  0
  3  4  4  0  0  0  0
  4  5  4  0  0  0  0
  5  6  4  0  0  0  0
  6  7  4  0  0  0  0
  7  8  4  0  0  0  0
  3  8  4  0  0  0  0
  6  9  1  0  0  0  0
  9 10  2  0  0  0  0
  9 11  1  0  0  0  0
 11 12  1  0  0  0  0
 12 13  1  0  0  0  0
 13 14  1  0  0  0  0
 13 15  1  0  0  0  0
 15 16  1  0  0  0  0
 15 17  1  0  0  0  0
 17 18  1  0  0  0  0
 18 19  1  0  0  0  0
 12 19  1  0  0  0  0
 19 20  1  0  0  0  0
 20 21  1  0  0  0  0
 21 22  1  0  0  0  0
 22 23  1  0  0  0  0
 22 24  1  0  0  0  0
 24 25  1  0  0  0  0
 25 26  1  0  0  0  0
 26 27  1  0  0  0  0
 28 27  1  0  0  0  0
 28 29  1  0  0  0  0
 29 30  1  0  0  0  0
 30 31  1  0  0  0  0
 31 32  1  0  0  0  0
 32 33  1  0  0  0  0
 33 34  2  0  0  0  0
 34 35  1  0  0  0  0
 35 36  1  0  0  0  0
 36 37  1  0  0  0  0
 36 38  1  0  0  0  0
 38 39  1  0  0  0  0
 39 40  1  0  0  0  0
 34 40  1  0  0  0  0
 40 41  1  0  0  0  0
 40 42  1  0  0  0  0
 31 42  1  0  0  0  0
 42 43  1  0  0  0  0
 43 44  1  0  0  0  0
 44 45  1  0  0  0  0
 45 46  1  0  0  0  0
 45 47  1  0  0  0  0
 47 48  2  0  0  0  0
 47 49  1  0  0  0  0
 44 50  1  0  0  0  0
 30 50  1  0  0  0  0
 50 51  1  0  0  0  0
 50 52  1  0  0  0  0
 28 52  1  0  0  0  0
 52 53  1  0  0  0  0
 26 54  1  0  0  0  0
 21 54  1  0  0  0  0
 54 55  1  0  0  0  0
 55 56  1  0  0  0  0
 56 57  2  0  0  0  0
 56 58  1  0  0  0  0
M  END
>  <molregno>
153649

>  <canonical_smiles>
COc1ccc(cc1)C(=O)OC2C(O)C(O)COC2OC3C(O)COC(O[C@H]4CC5C6CC=C7C[C@@H](O)CC[C@]7(C)C6CC([C@H](C)C(=O)C)[C@]5(C)[C@@H]4O)C3OC(=O)C

>  <standard_inchi_key>
HZUHSAYHFFWGTK-RXLDPZNNSA-N

>  <standard_value>
6980

>  <standard_units>
nM

>  <standard_type>
IC50

>  <assay_id>
28268

>  <description>
In vitro antitumor activity of compound against AGS cell line (human stomach cancer cells)

>  <Mol Mass>
816,938

>  <Act_10_uM>
1

>  <StandardizerResult>
Clean 2D (ID: Clean 2D)
Clear Stereo (ID: Clear Stereo)
Tautomerize (ID: Tautomerize)
Wedge Clean (ID: Wedge Clean)
Aromatize (ID: Aromatize)


$$$$

  Mrv17c0 06171723492D          

 32 36  0  0  0  0            999 V2000
    4.4245  -10.3208    0.0000 C   0  0  0  0  0  0  0  0  0  0  0  0
    3.7100   -9.9083    0.0000 O   0  0  0  0  0  0  0  0  0  0  0  0
    3.7100   -9.0833    0.0000 C   0  0  0  0  0  0  0  0  0  0  0  0
    4.4244   -8.6708    0.0000 O   0  0  0  0  0  0  0  0  0  0  0  0
    2.9955   -8.6709    0.0000 C   0  0  0  0  0  0  0  0  0  0  0  0
    2.2810   -9.0834    0.0000 C   0  0  0  0  0  0  0  0  0  0  0  0
    1.5666   -8.6710    0.0000 C   0  0  0  0  0  0  0  0  0  0  0  0
    1.5665   -7.8460    0.0000 C   0  0  0  0  0  0  0  0  0  0  0  0
    0.8520   -7.4335    0.0000 O   0  0  0  0  0  0  0  0  0  0  0  0
    2.2810   -7.4334    0.0000 C   0  0  0  0  0  0  0  0  0  0  0  0
    2.2809   -6.6084    0.0000 N   0  0  0  0  0  0  0  0  0  0  0  0
    1.5664   -6.1960    0.0000 C   0  0  0  0  0  0  0  0  0  0  0  0
    0.8520   -6.6085    0.0000 O   0  0  0  0  0  0  0  0  0  0  0  0
    1.5664   -5.3710    0.0000 C   0  0  0  0  0  0  0  0  0  0  0  0
    0.8519   -4.9585    0.0000 O   0  0  0  0  0  0  0  0  0  0  0  0
    0.8518   -4.1335    0.0000 C   0  0  0  0  0  0  0  0  0  0  0  0
    0.1373   -3.7210    0.0000 C   0  0  0  0  0  0  0  0  0  0  0  0
    0.1373   -2.8960    0.0000 C   0  0  0  0  0  0  0  0  0  0  0  0
    0.8517   -2.4835    0.0000 C   0  0  0  0  0  0  0  0  0  0  0  0
    1.5662   -2.8960    0.0000 C   0  0  0  0  0  0  0  0  0  0  0  0
    1.5663   -3.7210    0.0000 C   0  0  0  0  0  0  0  0  0  0  0  0
    0.8517   -1.6585    0.0000 C   0  0  0  0  0  0  0  0  0  0  0  0
    0.1163   -2.0322    0.0000 C   0  0  0  0  0  0  0  0  0  0  0  0
    0.5657   -1.2419    0.0000 C   0  0  0  0  0  0  0  0  0  0  0  0
    0.5657   -0.4945    0.0000 C   0  0  0  0  0  0  0  0  0  0  0  0
    1.3012   -0.1208    0.0000 C   0  0  0  0  0  0  0  0  0  0  0  0
    2.0368   -0.4945    0.0000 C   0  0  0  0  0  0  0  0  0  0  0  0
    2.0368   -1.2419    0.0000 C   0  0  0  0  0  0  0  0  0  0  0  0
    1.3012   -1.6156    0.0000 C   0  0  0  0  0  0  0  0  0  0  0  0
    1.5873   -2.0322    0.0000 C   0  0  0  0  0  0  0  0  0  0  0  0
    0.8517   -0.9111    0.0000 C   0  0  0  0  0  0  0  0  0  0  0  0
    2.9954   -7.8459    0.0000 C   0  0  0  0  0  0  0  0  0  0  0  0
  1  2  1  0  0  0  0
  2  3  1  0  0  0  0
  3  4  2  0  0  0  0
  3  5  1  0  0  0  0
  5  6  4  0  0  0  0
  6  7  4  0  0  0  0
  7  8  4  0  0  0  0
  8  9  1  0  0  0  0
  8 10  4  0  0  0  0
 10 11  1  0  0  0  0
 11 12  1  0  0  0  0
 12 13  2  0  0  0  0
 12 14  1  0  0  0  0
 14 15  1  0  0  0  0
 15 16  1  0  0  0  0
 16 17  4  0  0  0  0
 17 18  4  0  0  0  0
 18 19  4  0  0  0  0
 19 20  4  0  0  0  0
 20 21  4  0  0  0  0
 16 21  4  0  0  0  0
 19 22  1  0  0  0  0
 22 23  1  0  0  0  0
 23 24  1  0  0  0  0
 26 31  1  0  0  0  0
 25 26  1  0  0  0  0
 26 27  1  0  0  0  0
 22 30  1  0  0  0  0
 28 29  1  0  0  0  0
 24 29  1  0  0  0  0
 28 30  1  0  0  0  0
 27 28  1  0  0  0  0
 24 25  1  0  0  0  0
 22 31  1  0  0  0  0
 10 32  4  0  0  0  0
  5 32  4  0  0  0  0
M  END
>  <molregno>
371320

>  <canonical_smiles>
COC(=O)c1ccc(O)c(NC(=O)COc2ccc(cc2)C34CC5CC(CC(C5)C3)C4)c1

>  <standard_inchi_key>
BJRPPNOJYFZSLY-UHFFFAOYSA-N

>  <standard_value>
700

>  <standard_units>
nM

>  <standard_type>
IC50

>  <assay_id>
428796

>  <description>
Inhibition of hypoxia induced HIF1 transcriptional activity in human AGS cells by cell-based HRE reporter assay

>  <Mol Mass>
435,52

>  <Act_10_uM>
1

>  <StandardizerResult>
Clean 2D (ID: Clean 2D)
Clear Stereo (ID: Clear Stereo)
Tautomerize (ID: Tautomerize)
Wedge Clean (ID: Wedge Clean)
Aromatize (ID: Aromatize)


$$$$

  Mrv17c0 06171723492D          

 25 27  0  0  0  0            999 V2000
   -2.8579   -2.4750    0.0000 O   0  0  0  0  0  0  0  0  0  0  0  0
   -2.1434   -2.8875    0.0000 C   0  0  0  0  0  0  0  0  0  0  0  0
   -2.1434   -3.7125    0.0000 O   0  0  0  0  0  0  0  0  0  0  0  0
   -1.4289   -2.4750    0.0000 C   0  0  0  0  0  0  0  0  0  0  0  0
   -1.4289   -1.6500    0.0000 C   0  0  0  0  0  0  0  0  0  0  0  0
   -0.7145   -1.2375    0.0000 C   0  0  0  0  0  0  0  0  0  0  0  0
    0.0000   -1.6500    0.0000 C   0  0  0  0  0  0  0  0  0  0  0  0
    0.0000   -2.4750    0.0000 C   0  0  0  0  0  0  0  0  0  0  0  0
    0.7145   -2.8875    0.0000 N   0  0  0  0  0  0  0  0  0  0  0  0
    1.4289   -2.4750    0.0000 C   0  0  0  0  0  0  0  0  0  0  0  0
    1.4289   -1.6500    0.0000 O   0  0  0  0  0  0  0  0  0  0  0  0
    2.1434   -2.8875    0.0000 C   0  0  0  0  0  0  0  0  0  0  0  0
    2.8579   -2.4750    0.0000 O   0  0  0  0  0  0  0  0  0  0  0  0
    3.5724   -2.8875    0.0000 C   0  0  0  0  0  0  0  0  0  0  0  0
    4.2868   -2.4750    0.0000 C   0  0  0  0  0  0  0  0  0  0  0  0
    5.0013   -2.8875    0.0000 C   0  0  0  0  0  0  0  0  0  0  0  0
    5.0013   -3.7125    0.0000 C   0  0  0  0  0  0  0  0  0  0  0  0
    4.2868   -4.1250    0.0000 C   0  0  0  0  0  0  0  0  0  0  0  0
    3.5724   -3.7125    0.0000 C   0  0  0  0  0  0  0  0  0  0  0  0
    5.7158   -4.1250    0.0000 C   0  0  0  0  0  0  0  0  0  0  0  0
    6.4694   -3.7894    0.0000 C   0  0  0  0  0  0  0  0  0  0  0  0
    7.0215   -4.4025    0.0000 C   0  0  0  0  0  0  0  0  0  0  0  0
    6.6090   -5.1170    0.0000 C   0  0  0  0  0  0  0  0  0  0  0  0
    5.8020   -4.9455    0.0000 S   0  0  0  0  0  0  0  0  0  0  0  0
   -0.7145   -2.8875    0.0000 C   0  0  0  0  0  0  0  0  0  0  0  0
  1  2  1  0  0  0  0
  2  3  2  0  0  0  0
  2  4  1  0  0  0  0
  4  5  4  0  0  0  0
  5  6  4  0  0  0  0
  6  7  4  0  0  0  0
  7  8  4  0  0  0  0
  8  9  1  0  0  0  0
  9 10  1  0  0  0  0
 10 11  2  0  0  0  0
 10 12  1  0  0  0  0
 12 13  1  0  0  0  0
 13 14  1  0  0  0  0
 14 15  4  0  0  0  0
 15 16  4  0  0  0  0
 16 17  4  0  0  0  0
 17 18  4  0  0  0  0
 18 19  4  0  0  0  0
 14 19  4  0  0  0  0
 17 20  1  0  0  0  0
 20 21  4  0  0  0  0
 21 22  4  0  0  0  0
 22 23  4  0  0  0  0
 23 24  4  0  0  0  0
 20 24  4  0  0  0  0
  8 25  4  0  0  0  0
  4 25  4  0  0  0  0
M  END
>  <molregno>
371298

>  <canonical_smiles>
OC(=O)c1cccc(NC(=O)COc2ccc(cc2)c3cccs3)c1

>  <standard_inchi_key>
LRSMVRVNYWAPOB-UHFFFAOYSA-N

>  <standard_value>
30000

>  <standard_units>
nM

>  <standard_type>
IC50

>  <assay_id>
428796

>  <description>
Inhibition of hypoxia induced HIF1 transcriptional activity in human AGS cells by cell-based HRE reporter assay

>  <Mol Mass>
353,39

>  <Act_10_uM>
0

>  <StandardizerResult>
Clean 2D (ID: Clean 2D)
Clear Stereo (ID: Clear Stereo)
Tautomerize (ID: Tautomerize)
Wedge Clean (ID: Wedge Clean)
Aromatize (ID: Aromatize)


$$$$

  Mrv17c0 06171723492D          

 37 42  0  0  0  0            999 V2000
    6.5680  -11.5582    0.0000 Cl  0  0  0  0  0  0  0  0  0  0  0  0
    5.8535  -11.1457    0.0000 C   0  0  0  0  0  0  0  0  0  0  0  0
    5.1391  -11.5583    0.0000 C   0  0  0  0  0  0  0  0  0  0  0  0
    4.4246  -11.1458    0.0000 C   0  0  0  0  0  0  0  0  0  0  0  0
    4.4245  -10.3208    0.0000 C   0  0  0  0  0  0  0  0  0  0  0  0
    3.7100   -9.9083    0.0000 N   0  0  0  0  0  0  0  0  0  0  0  0
    3.7100   -9.0833    0.0000 C   0  0  0  0  0  0  0  0  0  0  0  0
    4.4244   -8.6708    0.0000 O   0  0  0  0  0  0  0  0  0  0  0  0
    2.9955   -8.6709    0.0000 C   0  0  0  0  0  0  0  0  0  0  0  0
    2.2810   -9.0834    0.0000 C   0  0  0  0  0  0  0  0  0  0  0  0
    1.5666   -8.6710    0.0000 C   0  0  0  0  0  0  0  0  0  0  0  0
    1.5665   -7.8460    0.0000 C   0  0  0  0  0  0  0  0  0  0  0  0
    2.2810   -7.4334    0.0000 C   0  0  0  0  0  0  0  0  0  0  0  0
    2.2809   -6.6084    0.0000 N   0  0  0  0  0  0  0  0  0  0  0  0
    1.5664   -6.1960    0.0000 C   0  0  0  0  0  0  0  0  0  0  0  0
    0.8520   -6.6085    0.0000 O   0  0  0  0  0  0  0  0  0  0  0  0
    1.5664   -5.3710    0.0000 C   0  0  0  0  0  0  0  0  0  0  0  0
    0.8519   -4.9585    0.0000 O   0  0  0  0  0  0  0  0  0  0  0  0
    0.8518   -4.1335    0.0000 C   0  0  0  0  0  0  0  0  0  0  0  0
    0.1373   -3.7210    0.0000 C   0  0  0  0  0  0  0  0  0  0  0  0
    0.1373   -2.8960    0.0000 C   0  0  0  0  0  0  0  0  0  0  0  0
    0.8517   -2.4835    0.0000 C   0  0  0  0  0  0  0  0  0  0  0  0
    1.5662   -2.8960    0.0000 C   0  0  0  0  0  0  0  0  0  0  0  0
    1.5663   -3.7210    0.0000 C   0  0  0  0  0  0  0  0  0  0  0  0
    0.8517   -1.6585    0.0000 C   0  0  0  0  0  0  0  0  0  0  0  0
    0.1163   -2.0322    0.0000 C   0  0  0  0  0  0  0  0  0  0  0  0
    0.5657   -1.2419    0.0000 C   0  0  0  0  0  0  0  0  0  0  0  0
    0.5657   -0.4945    0.0000 C   0  0  0  0  0  0  0  0  0  0  0  0
    1.3012   -0.1208    0.0000 C   0  0  0  0  0  0  0  0  0  0  0  0
    2.0368   -0.4945    0.0000 C   0  0  0  0  0  0  0  0  0  0  0  0
    2.0368   -1.2419    0.0000 C   0  0  0  0  0  0  0  0  0  0  0  0
    1.3012   -1.6156    0.0000 C   0  0  0  0  0  0  0  0  0  0  0  0
    1.5873   -2.0322    0.0000 C   0  0  0  0  0  0  0  0  0  0  0  0
    0.8517   -0.9111    0.0000 C   0  0  0  0  0  0  0  0  0  0  0  0
    2.9955   -7.8459    0.0000 C   0  0  0  0  0  0  0  0  0  0  0  0
    5.1390   -9.9083    0.0000 C   0  0  0  0  0  0  0  0  0  0  0  0
    5.8535  -10.3207    0.0000 C   0  0  0  0  0  0  0  0  0  0  0  0
  1  2  1  0  0  0  0
  2  3  4  0  0  0  0
  3  4  4  0  0  0  0
  4  5  4  0  0  0  0
  5  6  1  0  0  0  0
  6  7  1  0  0  0  0
  7  8  2  0  0  0  0
  7  9  1  0  0  0  0
  9 10  4  0  0  0  0
 10 11  4  0  0  0  0
 11 12  4  0  0  0  0
 12 13  4  0  0  0  0
 13 14  1  0  0  0  0
 14 15  1  0  0  0  0
 15 16  2  0  0  0  0
 15 17  1  0  0  0  0
 17 18  1  0  0  0  0
 18 19  1  0  0  0  0
 19 20  4  0  0  0  0
 20 21  4  0  0  0  0
 21 22  4  0  0  0  0
 22 23  4  0  0  0  0
 23 24  4  0  0  0  0
 19 24  4  0  0  0  0
 22 25  1  0  0  0  0
 25 26  1  0  0  0  0
 26 27  1  0  0  0  0
 29 34  1  0  0  0  0
 28 29  1  0  0  0  0
 29 30  1  0  0  0  0
 25 33  1  0  0  0  0
 31 32  1  0  0  0  0
 27 32  1  0  0  0  0
 31 33  1  0  0  0  0
 30 31  1  0  0  0  0
 27 28  1  0  0  0  0
 25 34  1  0  0  0  0
 13 35  4  0  0  0  0
  9 35  4  0  0  0  0
  5 36  4  0  0  0  0
 36 37  4  0  0  0  0
  2 37  4  0  0  0  0
M  END
>  <molregno>
371271

>  <canonical_smiles>
Clc1ccc(NC(=O)c2cccc(NC(=O)COc3ccc(cc3)C45CC6CC(CC(C6)C4)C5)c2)cc1

>  <standard_inchi_key>
INFZJTTXUMJLDY-UHFFFAOYSA-N

>  <standard_value>
9500

>  <standard_units>
nM

>  <standard_type>
IC50

>  <assay_id>
428796

>  <description>
Inhibition of hypoxia induced HIF1 transcriptional activity in human AGS cells by cell-based HRE reporter assay

>  <Mol Mass>
515,05

>  <Act_10_uM>
1

>  <StandardizerResult>
Clean 2D (ID: Clean 2D)
Clear Stereo (ID: Clear Stereo)
Tautomerize (ID: Tautomerize)
Wedge Clean (ID: Wedge Clean)
Aromatize (ID: Aromatize)


$$$$

  Mrv17c0 06171723492D          

 24 25  0  0  0  0            999 V2000
   -4.2868   -4.1250    0.0000 C   0  0  0  0  0  0  0  0  0  0  0  0
   -3.5724   -3.7125    0.0000 C   0  0  0  0  0  0  0  0  0  0  0  0
   -3.1599   -4.4270    0.0000 C   0  0  0  0  0  0  0  0  0  0  0  0
   -3.9849   -2.9980    0.0000 C   0  0  0  0  0  0  0  0  0  0  0  0
   -2.8579   -3.3000    0.0000 C   0  0  0  0  0  0  0  0  0  0  0  0
   -2.8579   -2.4750    0.0000 C   0  0  0  0  0  0  0  0  0  0  0  0
   -2.1434   -2.0625    0.0000 C   0  0  0  0  0  0  0  0  0  0  0  0
   -1.4289   -2.4750    0.0000 C   0  0  0  0  0  0  0  0  0  0  0  0
   -0.7145   -2.0625    0.0000 O   0  0  0  0  0  0  0  0  0  0  0  0
    0.0000   -2.4750    0.0000 C   0  0  0  0  0  0  0  0  0  0  0  0
    0.7145   -2.0625    0.0000 C   0  0  0  0  0  0  0  0  0  0  0  0
    0.7145   -1.2375    0.0000 O   0  0  0  0  0  0  0  0  0  0  0  0
    1.4289   -2.4750    0.0000 N   0  0  0  0  0  0  0  0  0  0  0  0
    2.1434   -2.0625    0.0000 C   0  0  0  0  0  0  0  0  0  0  0  0
    2.1434   -1.2375    0.0000 C   0  0  0  0  0  0  0  0  0  0  0  0
    2.8579   -0.8250    0.0000 C   0  0  0  0  0  0  0  0  0  0  0  0
    3.5724   -1.2375    0.0000 C   0  0  0  0  0  0  0  0  0  0  0  0
    3.5724   -2.0625    0.0000 C   0  0  0  0  0  0  0  0  0  0  0  0
    2.8579   -2.4750    0.0000 C   0  0  0  0  0  0  0  0  0  0  0  0
    4.2868   -2.4750    0.0000 C   0  0  0  0  0  0  0  0  0  0  0  0
    5.0013   -2.0625    0.0000 O   0  0  0  0  0  0  0  0  0  0  0  0
    4.2868   -3.3000    0.0000 N   0  0  0  0  0  0  0  0  0  0  0  0
   -1.4289   -3.3000    0.0000 C   0  0  0  0  0  0  0  0  0  0  0  0
   -2.1434   -3.7125    0.0000 C   0  0  0  0  0  0  0  0  0  0  0  0
  1  2  1  0  0  0  0
  2  3  1  0  0  0  0
  2  4  1  0  0  0  0
  2  5  1  0  0  0  0
  5  6  4  0  0  0  0
  6  7  4  0  0  0  0
  7  8  4  0  0  0  0
  8  9  1  0  0  0  0
  9 10  1  0  0  0  0
 10 11  1  0  0  0  0
 11 12  2  0  0  0  0
 11 13  1  0  0  0  0
 13 14  1  0  0  0  0
 14 15  4  0  0  0  0
 15 16  4  0  0  0  0
 16 17  4  0  0  0  0
 17 18  4  0  0  0  0
 18 19  4  0  0  0  0
 14 19  4  0  0  0  0
 18 20  1  0  0  0  0
 20 21  2  0  0  0  0
 20 22  1  0  0  0  0
  8 23  4  0  0  0  0
 23 24  4  0  0  0  0
  5 24  4  0  0  0  0
M  END
>  <molregno>
371383

>  <canonical_smiles>
CC(C)(C)c1ccc(OCC(=O)Nc2cccc(c2)C(=O)N)cc1

>  <standard_inchi_key>
AKLFMDKDRJKCOP-UHFFFAOYSA-N

>  <standard_value>
30000

>  <standard_units>
nM

>  <standard_type>
IC50

>  <assay_id>
428796

>  <description>
Inhibition of hypoxia induced HIF1 transcriptional activity in human AGS cells by cell-based HRE reporter assay

>  <Mol Mass>
326,396

>  <Act_10_uM>
0

>  <StandardizerResult>
Clean 2D (ID: Clean 2D)
Clear Stereo (ID: Clear Stereo)
Tautomerize (ID: Tautomerize)
Wedge Clean (ID: Wedge Clean)
Aromatize (ID: Aromatize)


$$$$

  Mrv17c0 06171723492D          

 21 22  0  0  0  0            999 V2000
   -3.5724   -3.7125    0.0000 C   0  0  0  0  0  0  0  0  0  0  0  0
   -2.8579   -3.3000    0.0000 C   0  0  0  0  0  0  0  0  0  0  0  0
   -2.8579   -2.4750    0.0000 C   0  0  0  0  0  0  0  0  0  0  0  0
   -2.1434   -2.0625    0.0000 C   0  0  0  0  0  0  0  0  0  0  0  0
   -1.4289   -2.4750    0.0000 C   0  0  0  0  0  0  0  0  0  0  0  0
   -0.7145   -2.0625    0.0000 O   0  0  0  0  0  0  0  0  0  0  0  0
    0.0000   -2.4750    0.0000 C   0  0  0  0  0  0  0  0  0  0  0  0
    0.7145   -2.0625    0.0000 C   0  0  0  0  0  0  0  0  0  0  0  0
    0.7145   -1.2375    0.0000 O   0  0  0  0  0  0  0  0  0  0  0  0
    1.4289   -2.4750    0.0000 N   0  0  0  0  0  0  0  0  0  0  0  0
    2.1434   -2.0625    0.0000 C   0  0  0  0  0  0  0  0  0  0  0  0
    2.1434   -1.2375    0.0000 C   0  0  0  0  0  0  0  0  0  0  0  0
    2.8579   -0.8250    0.0000 C   0  0  0  0  0  0  0  0  0  0  0  0
    3.5724   -1.2375    0.0000 C   0  0  0  0  0  0  0  0  0  0  0  0
    3.5724   -2.0625    0.0000 C   0  0  0  0  0  0  0  0  0  0  0  0
    2.8579   -2.4750    0.0000 C   0  0  0  0  0  0  0  0  0  0  0  0
    4.2868   -2.4750    0.0000 C   0  0  0  0  0  0  0  0  0  0  0  0
    5.0013   -2.0625    0.0000 O   0  0  0  0  0  0  0  0  0  0  0  0
    4.2868   -3.3000    0.0000 N   0  0  0  0  0  0  0  0  0  0  0  0
   -1.4289   -3.3000    0.0000 C   0  0  0  0  0  0  0  0  0  0  0  0
   -2.1434   -3.7125    0.0000 C   0  0  0  0  0  0  0  0  0  0  0  0
  1  2  1  0  0  0  0
  2  3  4  0  0  0  0
  3  4  4  0  0  0  0
  4  5  4  0  0  0  0
  5  6  1  0  0  0  0
  6  7  1  0  0  0  0
  7  8  1  0  0  0  0
  8  9  2  0  0  0  0
  8 10  1  0  0  0  0
 10 11  1  0  0  0  0
 11 12  4  0  0  0  0
 12 13  4  0  0  0  0
 13 14  4  0  0  0  0
 14 15  4  0  0  0  0
 15 16  4  0  0  0  0
 11 16  4  0  0  0  0
 15 17  1  0  0  0  0
 17 18  2  0  0  0  0
 17 19  1  0  0  0  0
  5 20  4  0  0  0  0
 20 21  4  0  0  0  0
  2 21  4  0  0  0  0
M  END
>  <molregno>
371376

>  <canonical_smiles>
Cc1ccc(OCC(=O)Nc2cccc(c2)C(=O)N)cc1

>  <standard_inchi_key>
QKTWIZRTERBXOY-UHFFFAOYSA-N

>  <standard_value>
30000

>  <standard_units>
nM

>  <standard_type>
IC50

>  <assay_id>
428796

>  <description>
Inhibition of hypoxia induced HIF1 transcriptional activity in human AGS cells by cell-based HRE reporter assay

>  <Mol Mass>
284,315

>  <Act_10_uM>
0

>  <StandardizerResult>
Clean 2D (ID: Clean 2D)
Clear Stereo (ID: Clear Stereo)
Tautomerize (ID: Tautomerize)
Wedge Clean (ID: Wedge Clean)
Aromatize (ID: Aromatize)


$$$$

  Mrv17c0 06171723492D          

 21 22  0  0  0  0            999 V2000
   -2.8579   -2.4750    0.0000 O   0  0  0  0  0  0  0  0  0  0  0  0
   -2.1434   -2.8875    0.0000 C   0  0  0  0  0  0  0  0  0  0  0  0
   -2.1434   -3.7125    0.0000 O   0  0  0  0  0  0  0  0  0  0  0  0
   -1.4289   -2.4750    0.0000 C   0  0  0  0  0  0  0  0  0  0  0  0
   -1.4289   -1.6500    0.0000 C   0  0  0  0  0  0  0  0  0  0  0  0
   -0.7145   -1.2375    0.0000 C   0  0  0  0  0  0  0  0  0  0  0  0
    0.0000   -1.6500    0.0000 C   0  0  0  0  0  0  0  0  0  0  0  0
    0.0000   -2.4750    0.0000 C   0  0  0  0  0  0  0  0  0  0  0  0
    0.7145   -2.8875    0.0000 N   0  0  0  0  0  0  0  0  0  0  0  0
    1.4289   -2.4750    0.0000 C   0  0  0  0  0  0  0  0  0  0  0  0
    1.4289   -1.6500    0.0000 O   0  0  0  0  0  0  0  0  0  0  0  0
    2.1434   -2.8875    0.0000 C   0  0  0  0  0  0  0  0  0  0  0  0
    2.8579   -2.4750    0.0000 O   0  0  0  0  0  0  0  0  0  0  0  0
    3.5724   -2.8875    0.0000 C   0  0  0  0  0  0  0  0  0  0  0  0
    4.2868   -2.4750    0.0000 C   0  0  0  0  0  0  0  0  0  0  0  0
    5.0013   -2.8875    0.0000 C   0  0  0  0  0  0  0  0  0  0  0  0
    5.0013   -3.7125    0.0000 C   0  0  0  0  0  0  0  0  0  0  0  0
    5.7158   -4.1250    0.0000 Br  0  0  0  0  0  0  0  0  0  0  0  0
    4.2868   -4.1250    0.0000 C   0  0  0  0  0  0  0  0  0  0  0  0
    3.5724   -3.7125    0.0000 C   0  0  0  0  0  0  0  0  0  0  0  0
   -0.7145   -2.8875    0.0000 C   0  0  0  0  0  0  0  0  0  0  0  0
  1  2  1  0  0  0  0
  2  3  2  0  0  0  0
  2  4  1  0  0  0  0
  4  5  4  0  0  0  0
  5  6  4  0  0  0  0
  6  7  4  0  0  0  0
  7  8  4  0  0  0  0
  8  9  1  0  0  0  0
  9 10  1  0  0  0  0
 10 11  2  0  0  0  0
 10 12  1  0  0  0  0
 12 13  1  0  0  0  0
 13 14  1  0  0  0  0
 14 15  4  0  0  0  0
 15 16  4  0  0  0  0
 16 17  4  0  0  0  0
 17 18  1  0  0  0  0
 17 19  4  0  0  0  0
 19 20  4  0  0  0  0
 14 20  4  0  0  0  0
  8 21  4  0  0  0  0
  4 21  4  0  0  0  0
M  END
>  <molregno>
371365

>  <canonical_smiles>
OC(=O)c1cccc(NC(=O)COc2ccc(Br)cc2)c1

>  <standard_inchi_key>
QCGHECSNQIAFRW-UHFFFAOYSA-N

>  <standard_value>
1600

>  <standard_units>
nM

>  <standard_type>
IC50

>  <assay_id>
428796

>  <description>
Inhibition of hypoxia induced HIF1 transcriptional activity in human AGS cells by cell-based HRE reporter assay

>  <Mol Mass>
350,168

>  <Act_10_uM>
1

>  <StandardizerResult>
Clean 2D (ID: Clean 2D)
Clear Stereo (ID: Clear Stereo)
Tautomerize (ID: Tautomerize)
Wedge Clean (ID: Wedge Clean)
Aromatize (ID: Aromatize)


$$$$

  Mrv17c0 06171723492D          

 24 25  0  0  0  0            999 V2000
   -4.2868   -4.1250    0.0000 C   0  0  0  0  0  0  0  0  0  0  0  0
   -3.5724   -3.7125    0.0000 C   0  0  0  0  0  0  0  0  0  0  0  0
   -3.1599   -4.4270    0.0000 C   0  0  0  0  0  0  0  0  0  0  0  0
   -3.9849   -2.9980    0.0000 C   0  0  0  0  0  0  0  0  0  0  0  0
   -2.8579   -3.3000    0.0000 C   0  0  0  0  0  0  0  0  0  0  0  0
   -2.8579   -2.4750    0.0000 C   0  0  0  0  0  0  0  0  0  0  0  0
   -2.1434   -2.0625    0.0000 C   0  0  0  0  0  0  0  0  0  0  0  0
   -1.4289   -2.4750    0.0000 C   0  0  0  0  0  0  0  0  0  0  0  0
   -0.7145   -2.0625    0.0000 O   0  0  0  0  0  0  0  0  0  0  0  0
    0.0000   -2.4750    0.0000 C   0  0  0  0  0  0  0  0  0  0  0  0
    0.7145   -2.0625    0.0000 C   0  0  0  0  0  0  0  0  0  0  0  0
    0.7145   -1.2375    0.0000 O   0  0  0  0  0  0  0  0  0  0  0  0
    1.4289   -2.4750    0.0000 N   0  0  0  0  0  0  0  0  0  0  0  0
    2.1434   -2.0625    0.0000 C   0  0  0  0  0  0  0  0  0  0  0  0
    2.1434   -1.2375    0.0000 C   0  0  0  0  0  0  0  0  0  0  0  0
    2.8579   -0.8250    0.0000 C   0  0  0  0  0  0  0  0  0  0  0  0
    3.5724   -1.2375    0.0000 C   0  0  0  0  0  0  0  0  0  0  0  0
    3.5724   -2.0625    0.0000 C   0  0  0  0  0  0  0  0  0  0  0  0
    2.8579   -2.4750    0.0000 C   0  0  0  0  0  0  0  0  0  0  0  0
    4.2868   -2.4750    0.0000 C   0  0  0  0  0  0  0  0  0  0  0  0
    5.0013   -2.0625    0.0000 O   0  0  0  0  0  0  0  0  0  0  0  0
    4.2868   -3.3000    0.0000 O   0  0  0  0  0  0  0  0  0  0  0  0
   -1.4289   -3.3000    0.0000 C   0  0  0  0  0  0  0  0  0  0  0  0
   -2.1434   -3.7125    0.0000 C   0  0  0  0  0  0  0  0  0  0  0  0
  1  2  1  0  0  0  0
  2  3  1  0  0  0  0
  2  4  1  0  0  0  0
  2  5  1  0  0  0  0
  5  6  4  0  0  0  0
  6  7  4  0  0  0  0
  7  8  4  0  0  0  0
  8  9  1  0  0  0  0
  9 10  1  0  0  0  0
 10 11  1  0  0  0  0
 11 12  2  0  0  0  0
 11 13  1  0  0  0  0
 13 14  1  0  0  0  0
 14 15  4  0  0  0  0
 15 16  4  0  0  0  0
 16 17  4  0  0  0  0
 17 18  4  0  0  0  0
 18 19  4  0  0  0  0
 14 19  4  0  0  0  0
 18 20  1  0  0  0  0
 20 21  2  0  0  0  0
 20 22  1  0  0  0  0
  8 23  4  0  0  0  0
 23 24  4  0  0  0  0
  5 24  4  0  0  0  0
M  END
>  <molregno>
371208

>  <canonical_smiles>
CC(C)(C)c1ccc(OCC(=O)Nc2cccc(c2)C(=O)O)cc1

>  <standard_inchi_key>
HBWHFUOANGBPBY-UHFFFAOYSA-N

>  <standard_value>
9500

>  <standard_units>
nM

>  <standard_type>
IC50

>  <assay_id>
428796

>  <description>
Inhibition of hypoxia induced HIF1 transcriptional activity in human AGS cells by cell-based HRE reporter assay

>  <Mol Mass>
327,38

>  <Act_10_uM>
1

>  <StandardizerResult>
Clean 2D (ID: Clean 2D)
Clear Stereo (ID: Clear Stereo)
Tautomerize (ID: Tautomerize)
Wedge Clean (ID: Wedge Clean)
Aromatize (ID: Aromatize)


$$$$

  Mrv17c0 06171723492D          

 53 54  0  0  1  0            999 V2000
   -3.4741   -7.3020    0.0000 C   0  0  0  0  0  0  0  0  0  0  0  0
   -3.4741   -8.1270    0.0000 C   0  0  0  0  0  0  0  0  0  0  0  0
   -2.7596   -8.5395    0.0000 C   0  0  0  0  0  0  0  0  0  0  0  0
   -2.7596   -9.3645    0.0000 C   0  0  0  0  0  0  0  0  0  0  0  0
   -2.0451   -9.7770    0.0000 C   0  0  0  0  0  0  0  0  0  0  0  0
   -2.0451  -10.6020    0.0000 C   0  0  0  0  0  0  0  0  0  0  0  0
   -1.3306  -11.0145    0.0000 C   0  0  0  0  0  0  0  0  0  0  0  0
   -1.3306  -11.8395    0.0000 C   0  0  0  0  0  0  0  0  0  0  0  0
   -0.6162  -12.2520    0.0000 C   0  0  0  0  0  0  0  0  0  0  0  0
   -0.6162  -13.0770    0.0000 C   0  0  0  0  0  0  0  0  0  0  0  0
    0.0983  -13.4895    0.0000 C   0  0  0  0  0  0  0  0  0  0  0  0
    0.0983  -14.3145    0.0000 C   0  0  0  0  0  0  0  0  0  0  0  0
    0.8128  -14.7270    0.0000 C   0  0  0  0  0  0  0  0  0  0  0  0
    0.8128  -15.5520    0.0000 C   0  0  0  0  0  0  0  0  0  0  0  0
    1.5272  -15.9645    0.0000 C   0  0  0  0  0  0  0  0  0  0  0  0
    2.2417  -15.5520    0.0000 C   0  0  0  0  0  0  0  0  0  0  0  0
    2.2417  -14.7270    0.0000 O   0  0  0  0  0  0  0  0  0  0  0  0
    2.9562  -15.9645    0.0000 N   0  0  0  0  0  0  0  0  0  0  0  0
    2.9562  -16.7895    0.0000 O   0  0  0  0  0  0  0  0  0  0  0  0
    3.6707  -15.5520    0.0000 C   0  0  0  0  0  0  0  0  0  0  0  0
    4.3851  -15.9645    0.0000 C   0  0  0  0  0  0  0  0  0  0  0  0
    5.0996  -15.5520    0.0000 C   0  0  0  0  0  0  0  0  0  0  0  0
    5.8141  -15.9645    0.0000 C   0  0  0  0  0  0  0  0  0  0  0  0
    6.5285  -15.5520    0.0000 C   0  0  0  0  0  0  0  0  0  0  0  0
    7.2430  -15.9645    0.0000 N   0  0  0  0  0  0  0  0  0  0  0  0
    7.9575  -15.5520    0.0000 C   0  0  0  0  0  0  0  0  0  0  0  0
    7.9575  -14.7270    0.0000 O   0  0  0  0  0  0  0  0  0  0  0  0
    8.6719  -15.9645    0.0000 C   0  0  0  0  0  0  0  0  0  0  0  0
    9.3864  -15.5520    0.0000 C   0  0  0  0  0  0  0  0  0  0  0  0
   10.1009  -15.9645    0.0000 C   0  0  0  0  0  0  0  0  0  0  0  0
   10.1009  -16.7895    0.0000 O   0  0  0  0  0  0  0  0  0  0  0  0
   10.8154  -15.5520    0.0000 N   0  0  0  0  0  0  0  0  0  0  0  0
   10.8154  -14.7270    0.0000 O   0  0  0  0  0  0  0  0  0  0  0  0
   11.5298  -15.9645    0.0000 C   0  0  0  0  0  0  0  0  0  0  0  0
   12.2443  -15.5520    0.0000 C   0  0  0  0  0  0  0  0  0  0  0  0
   12.9588  -15.9645    0.0000 C   0  0  0  0  0  0  0  0  0  0  0  0
   13.6732  -15.5520    0.0000 C   0  0  0  0  0  0  0  0  0  0  0  0
   14.3877  -15.9645    0.0000 C   0  0  0  0  0  0  0  0  0  0  0  0
   15.1022  -15.5520    0.0000 N   0  0  0  0  0  0  0  0  0  0  0  0
   15.8167  -15.9645    0.0000 C   0  0  0  0  0  0  0  0  0  0  0  0
   15.8167  -16.7895    0.0000 O   0  0  0  0  0  0  0  0  0  0  0  0
   16.5311  -15.5520    0.0000 C   0  0  0  0  0  0  0  0  0  0  0  0
   16.6174  -14.7315    0.0000 C   0  0  0  0  0  0  0  0  0  0  0  0
   17.4243  -14.5600    0.0000 O   0  0  0  0  0  0  0  0  0  0  0  0
   17.8368  -15.2745    0.0000 C   0  0  0  0  0  0  0  0  0  0  0  0
   17.2848  -15.8876    0.0000 N   0  0  0  0  0  0  0  0  0  0  0  0
   18.6573  -15.3607    0.0000 C   0  0  0  0  0  0  0  0  0  0  0  0
   19.1422  -14.6933    0.0000 C   0  0  0  0  0  0  0  0  0  0  0  0
   19.9627  -14.7795    0.0000 C   0  0  0  0  0  0  0  0  0  0  0  0
   20.2983  -15.5332    0.0000 C   0  0  0  0  0  0  0  0  0  0  0  0
   19.8134  -16.2006    0.0000 C   0  0  0  0  0  0  0  0  0  0  0  0
   18.9929  -16.1144    0.0000 C   0  0  0  0  0  0  0  0  0  0  0  0
   18.5080  -16.7818    0.0000 O   0  0  0  0  0  0  0  0  0  0  0  0
  1  2  1  0  0  0  0
  2  3  1  0  0  0  0
  3  4  1  0  0  0  0
  4  5  1  0  0  0  0
  5  6  1  0  0  0  0
  6  7  1  0  0  0  0
  7  8  1  0  0  0  0
  8  9  1  0  0  0  0
  9 10  1  0  0  0  0
 10 11  1  0  0  0  0
 11 12  1  0  0  0  0
 12 13  1  0  0  0  0
 14 13  1  4  0  0  0
 14 15  2  0  0  0  0
 15 16  1  0  0  0  0
 16 17  2  0  0  0  0
 16 18  1  0  0  0  0
 18 19  1  0  0  0  0
 18 20  1  0  0  0  0
 20 21  1  0  0  0  0
 21 22  1  0  0  0  0
 22 23  1  0  0  0  0
 23 24  1  0  0  0  0
 24 25  1  0  0  0  0
 25 26  1  0  0  0  0
 26 27  2  0  0  0  0
 26 28  1  0  0  0  0
 28 29  1  0  0  0  0
 29 30  1  0  0  0  0
 30 31  2  0  0  0  0
 30 32  1  0  0  0  0
 32 33  1  0  0  0  0
 32 34  1  0  0  0  0
 34 35  1  0  0  0  0
 35 36  1  0  0  0  0
 36 37  1  0  0  0  0
 37 38  1  0  0  0  0
 38 39  1  0  0  0  0
 39 40  1  0  0  0  0
 40 41  2  0  0  0  0
 42 40  1  0  0  0  0
 42 43  1  0  0  0  0
 43 44  1  0  0  0  0
 44 45  1  0  0  0  0
 45 46  2  0  0  0  0
 42 46  1  0  0  0  0
 45 47  1  0  0  0  0
 47 48  4  0  0  0  0
 48 49  4  0  0  0  0
 49 50  4  0  0  0  0
 50 51  4  0  0  0  0
 51 52  4  0  0  0  0
 47 52  4  0  0  0  0
 52 53  1  0  0  0  0
M  END
>  <molregno>
380307

>  <canonical_smiles>
CCCCCCCCCCCCC\C=C/C(=O)N(O)CCCCCNC(=O)CCC(=O)N(O)CCCCCNC(=O)[C@@H]1COC(=N1)c2ccccc2O

>  <standard_inchi_key>
DRENPLQXPKBWFG-SKYHRFGRSA-N

>  <standard_value>
28,2

>  <standard_units>
nM

>  <standard_type>
GI50

>  <assay_id>
437019

>  <description>
Growth inhibition of human AGS cells after 48 hrs

>  <Mol Mass>
743,987

>  <Act_10_uM>
1

>  <StandardizerResult>
Clean 2D (ID: Clean 2D)
Clear Stereo (ID: Clear Stereo)
Tautomerize (ID: Tautomerize)
Wedge Clean (ID: Wedge Clean)
Aromatize (ID: Aromatize)


$$$$

  Mrv17c0 06171723492D          

 34 36  0  0  0  0            999 V2000
   -2.1220   -5.3309    0.0000 C   0  0  0  0  0  0  0  0  0  0  0  0
   -1.3457   -5.6102    0.0000 C   0  0  0  0  0  0  0  0  0  0  0  0
   -0.7157   -5.0776    0.0000 C   0  0  0  0  0  0  0  0  0  0  0  0
   -0.8619   -4.2657    0.0000 C   0  0  0  0  0  0  0  0  0  0  0  0
   -0.2319   -3.7331    0.0000 C   0  0  0  0  0  0  0  0  0  0  0  0
   -0.3781   -2.9211    0.0000 C   0  0  0  0  0  0  0  0  0  0  0  0
    0.2519   -2.3885    0.0000 C   0  0  0  0  0  0  0  0  0  0  0  0
    0.1913   -1.5657    0.0000 C   0  0  0  0  0  0  0  0  0  0  0  0
   -0.5099   -1.1311    0.0000 O   0  0  0  0  0  0  0  0  0  0  0  0
    0.9551   -1.2539    0.0000 C   0  0  0  0  0  0  0  0  0  0  0  0
    1.4877   -1.8839    0.0000 C   0  0  0  0  0  0  0  0  0  0  0  0
    2.3123   -1.9097    0.0000 C   0  0  0  0  0  0  0  0  0  0  0  0
    1.9223   -1.1827    0.0000 C   0  0  0  0  0  0  0  0  0  0  0  0
    2.7469   -1.2084    0.0000 C   0  0  0  0  0  0  0  0  0  0  0  0
    3.5715   -1.2342    0.0000 C   0  0  0  0  0  0  0  0  0  0  0  0
    3.9615   -1.9612    0.0000 C   0  0  0  0  0  0  0  0  0  0  0  0
    4.7861   -1.9870    0.0000 O   0  0  0  0  0  0  0  0  0  0  0  0
    3.5269   -2.6624    0.0000 C   0  0  0  0  0  0  0  0  0  0  0  0
    4.2930   -2.9687    0.0000 C   0  0  0  0  0  0  0  0  0  0  0  0
    3.3583   -3.4700    0.0000 C   0  0  0  0  0  0  0  0  0  0  0  0
    2.7023   -2.6367    0.0000 C   0  0  0  0  0  0  0  0  0  0  0  0
    2.2677   -3.3379    0.0000 C   0  0  0  0  0  0  0  0  0  0  0  0
    1.4431   -3.3122    0.0000 C   0  0  0  0  0  0  0  0  0  0  0  0
    1.0531   -2.5852    0.0000 C   0  0  0  0  0  0  0  0  0  0  0  0
    0.5476   -3.2371    0.0000 C   0  0  0  0  0  0  0  0  0  0  0  0
   -1.1544   -2.6418    0.0000 C   0  0  0  0  0  0  0  0  0  0  0  0
   -1.1995   -6.4222    0.0000 C   0  0  0  0  0  0  0  0  0  0  0  0
   -1.8295   -6.9548    0.0000 C   0  0  0  0  0  0  0  0  0  0  0  0
   -1.6833   -7.7667    0.0000 C   0  0  0  0  0  0  0  0  0  0  0  0
   -2.3133   -8.2993    0.0000 C   0  0  0  0  0  0  0  0  0  0  0  0
   -3.0896   -8.0200    0.0000 C   0  0  0  0  0  0  0  0  0  0  0  0
   -2.1671   -9.1113    0.0000 C   0  0  0  0  0  0  0  0  0  0  0  0
   -1.3908   -9.3906    0.0000 O   0  0  0  0  0  0  0  0  0  0  0  0
   -2.7971   -9.6439    0.0000 O   0  0  0  0  0  0  0  0  0  0  0  0
  1  2  1  0  0  0  0
  2  3  2  0  0  0  0
  3  4  1  4  0  0  0
  4  5  2  0  0  0  0
  5  6  1  4  0  0  0
  6  7  2  0  0  0  0
  7  8  1  0  0  0  0
  8  9  2  0  0  0  0
  8 10  1  0  0  0  0
 11 10  1  0  0  0  0
 11 12  1  0  0  0  0
 12 13  1  0  0  0  0
 12 14  1  0  0  0  0
 14 15  1  0  0  0  0
 15 16  1  0  0  0  0
 16 17  1  0  0  0  0
 16 18  1  0  0  0  0
 18 19  1  0  0  0  0
 18 20  1  0  0  0  0
 18 21  1  0  0  0  0
 12 21  1  0  0  0  0
 21 22  1  0  0  0  0
 22 23  1  0  0  0  0
 23 24  1  0  0  0  0
  7 24  1  0  0  0  0
 11 24  1  0  0  0  0
 24 25  1  0  0  0  0
  6 26  1  0  0  0  0
 27  2  1  4  0  0  0
 27 28  2  0  0  0  0
 29 28  1  4  0  0  0
 29 30  2  0  0  0  0
 30 31  1  0  0  0  0
 30 32  1  0  0  0  0
 32 33  2  0  0  0  0
 32 34  1  0  0  0  0
M  END
>  <molregno>
385368

>  <canonical_smiles>
C\C(=C/C=C/C(=C\1/C(=O)C[C@H]2[C@@]3(C)CC[C@H](O)C(C)(C)[C@@H]3CC[C@]12C)/C)\C=C\C=C(/C)\C(=O)O

>  <standard_inchi_key>
HQKNXSLBDXDYEF-ZMTCAJFBSA-N

>  <standard_value>
3900

>  <standard_units>
nM

>  <standard_type>
IC50

>  <assay_id>
440460

>  <description>
Cytotoxicity against AGS cells after 48 hrs by MTT assay

>  <Mol Mass>
466,662

>  <Act_10_uM>
1

>  <StandardizerResult>
Clean 2D (ID: Clean 2D)
Clear Stereo (ID: Clear Stereo)
Tautomerize (ID: Tautomerize)
Wedge Clean (ID: Wedge Clean)


$$$$

  Mrv17c0 06171723492D          

 60 68  0  0  1  0            999 V2000
    9.4858    3.5548    0.0000 C   0  0  0  0  0  0  0  0  0  0  0  0
    8.7853    3.9906    0.0000 C   0  0  0  0  0  0  0  0  0  0  0  0
    8.0576    3.6017    0.0000 C   0  0  0  0  0  0  0  0  0  0  0  0
    8.5447    2.9359    0.0000 O   0  0  0  0  0  0  0  0  0  0  0  0
    7.4449    3.0048    0.0000 C   0  0  0  0  0  0  0  0  0  0  0  0
    6.5842    3.1639    0.0000 C   0  0  0  0  0  0  0  0  0  0  0  0
    6.6796    3.9160    0.0000 C   0  0  0  0  0  0  0  0  0  0  0  0
    6.9197    4.6351    0.0000 N   0  0  0  0  0  0  0  0  0  0  0  0
    6.2477    5.1964    0.0000 C   0  0  0  0  0  0  0  0  0  0  0  0
    5.3913    5.2814    0.0000 C   0  0  0  0  0  0  0  0  0  0  0  0
    4.7082    4.7899    0.0000 C   0  0  0  0  0  0  0  0  0  0  0  0
    4.5247    3.9856    0.0000 C   0  0  0  0  0  0  0  0  0  0  0  0
    3.7031    3.9115    0.0000 N   0  0  0  0  0  0  0  0  0  0  0  0
    3.3787    4.6700    0.0000 C   0  0  0  0  0  0  0  0  0  0  0  0
    2.5979    4.9365    0.0000 C   0  0  0  0  0  0  0  0  0  0  0  0
    2.4383    5.7460    0.0000 C   0  0  0  0  0  0  0  0  0  0  0  0
    3.0595    6.2889    0.0000 C   0  0  0  0  0  0  0  0  0  0  0  0
    3.8403    6.0224    0.0000 C   0  0  0  0  0  0  0  0  0  0  0  0
    3.9999    5.2129    0.0000 C   0  0  0  0  0  0  0  0  0  0  0  0
    4.9267    3.2442    0.0000 C   0  0  0  0  0  0  0  0  0  0  0  0
    5.7352    2.9495    0.0000 C   0  0  0  0  0  0  0  0  0  0  0  0
    4.1694    2.9169    0.0000 C   0  0  0  0  0  0  0  0  0  0  0  0
    4.1218    1.9909    0.0000 O   0  0  0  0  0  0  0  0  0  0  0  0
    3.5073    3.4090    0.0000 O   0  0  0  0  0  0  0  0  0  0  0  0
    2.7500    3.0817    0.0000 C   0  0  0  0  0  0  0  0  0  0  0  0
    4.7140    2.4471    0.0000 C   0  0  0  0  0  0  0  0  0  0  0  0
    3.9173    2.2327    0.0000 C   0  0  0  0  0  0  0  0  0  0  0  0
    3.7047    1.4356    0.0000 C   0  0  0  0  0  0  0  0  0  0  0  0
    4.2886    0.8529    0.0000 C   0  0  0  0  0  0  0  0  0  0  0  0
    5.0853    1.0673    0.0000 C   0  0  0  0  0  0  0  0  0  0  0  0
    5.2980    1.8644    0.0000 C   0  0  0  0  0  0  0  0  0  0  0  0
    6.0946    2.0787    0.0000 O   0  0  0  0  0  0  0  0  0  0  0  0
    6.6786    1.4960    0.0000 C   0  0  0  0  0  0  0  0  0  0  0  0
    3.9149    0.1174    0.0000 N   0  0  0  0  0  0  0  0  0  0  0  0
    4.2902   -0.6173    0.0000 C   0  0  0  0  0  0  0  0  0  0  0  0
    5.1141   -0.6596    0.0000 O   0  0  0  0  0  0  0  0  0  0  0  0
    3.0999    0.2456    0.0000 C   0  0  0  0  0  0  0  0  0  0  0  0
    2.4593   -0.2743    0.0000 C   0  0  0  0  0  0  0  0  0  0  0  0
    3.0825   -0.8148    0.0000 O   0  0  0  0  0  0  0  0  0  0  0  0
    1.6888    0.0206    0.0000 C   0  0  0  0  0  0  0  0  0  0  0  0
    1.0482   -0.4993    0.0000 O   0  0  0  0  0  0  0  0  0  0  0  0
    0.2777   -0.2044    0.0000 C   0  0  0  0  0  0  0  0  0  0  0  0
   -0.3629   -0.7243    0.0000 O   0  0  0  0  0  0  0  0  0  0  0  0
    0.2904    0.2907    0.0000 C   0  0  0  0  0  0  0  0  0  0  0  0
    1.5589    0.8353    0.0000 C   0  0  0  0  0  0  0  0  0  0  0  0
    0.9183    0.3154    0.0000 C   0  0  0  0  0  0  0  0  0  0  0  0
    0.1477    0.6103    0.0000 C   0  0  0  0  0  0  0  0  0  0  0  0
    0.7883    1.1301    0.0000 C   0  0  0  0  0  0  0  0  0  0  0  0
    0.6584    1.9448    0.0000 C   0  0  0  0  0  0  0  0  0  0  0  0
    1.2990    2.4647    0.0000 C   0  0  0  0  0  0  0  0  0  0  0  0
    2.0695    2.1699    0.0000 N   0  0  0  0  0  0  0  0  0  0  0  0
    3.0384    2.3934    0.0000 C   0  0  0  0  0  0  0  0  0  0  0  0
    3.4885    1.7020    0.0000 C   0  0  0  0  0  0  0  0  0  0  0  0
    2.9700    1.0603    0.0000 C   0  0  0  0  0  0  0  0  0  0  0  0
    2.1995    1.3552    0.0000 C   0  0  0  0  0  0  0  0  0  0  0  0
    2.0351   -0.9819    0.0000 C   0  0  0  0  0  0  0  0  0  0  0  0
    1.2102   -0.9683    0.0000 O   0  0  0  0  0  0  0  0  0  0  0  0
    2.4359   -1.7030    0.0000 O   0  0  0  0  0  0  0  0  0  0  0  0
    2.0117   -2.4106    0.0000 C   0  0  0  0  0  0  0  0  0  0  0  0
    7.7643    4.4053    0.0000 C   0  0  0  0  0  0  0  0  0  0  0  0
  1  2  1  0  0  0  0
  3  2  1  0  0  0  0
  3  4  1  0  0  0  0
  3  5  1  0  0  0  0
  6  5  1  0  0  0  0
  6  7  1  0  0  0  0
  7  8  1  0  0  0  0
  8  9  1  0  0  0  0
  9 10  1  0  0  0  0
 10 11  1  0  0  0  0
 11 12  4  0  0  0  0
 12 13  4  0  0  0  0
 13 14  4  0  0  0  0
 14 15  4  0  0  0  0
 15 16  4  0  0  0  0
 16 17  4  0  0  0  0
 17 18  4  0  0  0  0
 18 19  4  0  0  0  0
 11 19  4  0  0  0  0
 14 19  4  0  0  0  0
 12 20  1  0  0  0  0
 20 21  1  0  0  0  0
  6 21  1  0  0  0  0
 20 22  1  0  0  0  0
 22 23  2  0  0  0  0
 22 24  1  0  0  0  0
 24 25  1  0  0  0  0
 20 26  1  0  0  0  0
 26 27  4  0  0  0  0
 27 28  4  0  0  0  0
 28 29  4  0  0  0  0
 29 30  4  0  0  0  0
 30 31  4  0  0  0  0
 26 31  4  0  0  0  0
 31 32  1  0  0  0  0
 32 33  1  0  0  0  0
 29 34  1  0  0  0  0
 34 35  1  0  0  0  0
 35 36  2  0  0  0  0
 37 34  1  0  0  0  0
 37 38  1  0  0  0  0
 38 39  1  0  0  0  0
 38 40  1  0  0  0  0
 40 41  1  0  0  0  0
 41 42  1  0  0  0  0
 42 43  2  0  0  0  0
 42 44  1  0  0  0  0
 40 45  1  0  0  0  0
 45 46  1  0  0  0  0
 46 47  1  0  0  0  0
 45 48  1  0  0  0  0
 48 49  2  0  0  0  0
 49 50  1  0  0  0  0
 50 51  1  0  0  0  0
 51 52  1  0  0  0  0
 52 53  1  0  0  0  0
 54 53  1  0  0  0  0
 28 54  1  0  0  0  0
 37 54  1  0  0  0  0
 54 55  1  0  0  0  0
 45 55  1  0  0  0  0
 55 51  1  0  0  0  0
 38 56  1  0  0  0  0
 56 57  2  0  0  0  0
 56 58  1  0  0  0  0
 58 59  1  0  0  0  0
  8 60  1  0  0  0  0
  3 60  1  0  0  0  0
M  STY  1   1 DAT
M  SAL   1  1  13
M  SDT   1 MRV_IMPLICIT_H                                        
M  SDD   1     0.0000    0.0000    DR    ALL  0       0  
M  SED   1 IMPL_H1
M  END
>  <molregno>
142808

>  <canonical_smiles>
CC[C@]1(O)C[C@H]2CN(CCc3c([nH]c4ccccc34)[C@@](C2)(C(=O)OC)c5cc6c(cc5OC)N(C=O)[C@H]7[C@](O)([C@H](OC(=O)C)[C@]8(CC)C=CCN9CC[C@]67[C@H]89)C(=O)OC)C1

>  <standard_inchi_key>
OGWKCGZFUXNPDA-XQKSVPLYSA-N

>  <standard_value>
120

>  <standard_units>
nM

>  <standard_type>
IC50

>  <assay_id>
440460

>  <description>
Cytotoxicity against AGS cells after 48 hrs by MTT assay

>  <Mol Mass>
824,972

>  <Act_10_uM>
1

>  <StandardizerResult>
Clean 2D (ID: Clean 2D)
Clear Stereo (ID: Clear Stereo)
Tautomerize (ID: Tautomerize)
Wedge Clean (ID: Wedge Clean)
Aromatize (ID: Aromatize)


$$$$

  Mrv17c0 06171723492D          

 16 18  0  0  0  0            999 V2000
    2.1434    2.0625    0.0000 O   0  0  0  0  0  0  0  0  0  0  0  0
    2.1434    1.2375    0.0000 C   0  0  0  0  0  0  0  0  0  0  0  0
    2.8579    0.8250    0.0000 C   0  0  0  0  0  0  0  0  0  0  0  0
    2.8579    0.0000    0.0000 C   0  0  0  0  0  0  0  0  0  0  0  0
    3.5724   -0.4125    0.0000 O   0  0  0  0  0  0  0  0  0  0  0  0
    4.2868    0.0000    0.0000 C   0  0  0  0  0  0  0  0  0  0  0  0
    4.2868    0.8250    0.0000 C   0  0  0  0  0  0  0  0  0  0  0  0
    3.5724    1.2375    0.0000 O   0  0  0  0  0  0  0  0  0  0  0  0
    2.1434   -0.4125    0.0000 C   0  0  0  0  0  0  0  0  0  0  0  0
    2.1434   -1.2375    0.0000 O   0  0  0  0  0  0  0  0  0  0  0  0
    1.4289    0.0000    0.0000 C   0  0  0  0  0  0  0  0  0  0  0  0
    0.7145   -0.4125    0.0000 C   0  0  0  0  0  0  0  0  0  0  0  0
    0.0000    0.0000    0.0000 C   0  0  0  0  0  0  0  0  0  0  0  0
    0.0000    0.8250    0.0000 C   0  0  0  0  0  0  0  0  0  0  0  0
    0.7145    1.2375    0.0000 C   0  0  0  0  0  0  0  0  0  0  0  0
    1.4289    0.8250    0.0000 C   0  0  0  0  0  0  0  0  0  0  0  0
  1  2  2  0  0  0  0
  2  3  1  0  0  0  0
  3  4  2  0  0  0  0
  4  5  1  0  0  0  0
  5  6  1  0  0  0  0
  6  7  1  0  0  0  0
  7  8  1  0  0  0  0
  3  8  1  0  0  0  0
  4  9  1  0  0  0  0
  9 10  2  0  0  0  0
  9 11  1  0  0  0  0
 11 12  4  0  0  0  0
 12 13  4  0  0  0  0
 13 14  4  0  0  0  0
 14 15  4  0  0  0  0
 15 16  4  0  0  0  0
  2 16  1  0  0  0  0
 11 16  4  0  0  0  0
M  END
>  <molregno>
432903

>  <canonical_smiles>
O=C1C2=C(OCCO2)C(=O)c3ccccc13

>  <standard_inchi_key>
LZDLHEOFLOZBKN-UHFFFAOYSA-N

>  <standard_value>
19500

>  <standard_units>
nM

>  <standard_type>
IC50

>  <assay_id>
466938

>  <description>
Antitumor against human AGS cells after 72 hrs by MTT assay

>  <Mol Mass>
216,192

>  <Act_10_uM>
0

>  <StandardizerResult>
Clean 2D (ID: Clean 2D)
Clear Stereo (ID: Clear Stereo)
Tautomerize (ID: Tautomerize)
Wedge Clean (ID: Wedge Clean)
Aromatize (ID: Aromatize)


$$$$

  Mrv17c0 06171723492D          

 39 42  0  0  0  0            999 V2000
   10.0026   -0.8250    0.0000 Cl  0  0  0  0  0  0  0  0  0  0  0  0
   10.0026   -1.6500    0.0000 C   0  0  0  0  0  0  0  0  0  0  0  0
   10.7171   -2.0625    0.0000 C   0  0  0  0  0  0  0  0  0  0  0  0
   11.4315   -1.6500    0.0000 O   0  0  0  0  0  0  0  0  0  0  0  0
   12.1460   -2.0625    0.0000 C   0  0  0  0  0  0  0  0  0  0  0  0
   12.8605   -1.6500    0.0000 C   0  0  0  0  0  0  0  0  0  0  0  0
   13.5749   -2.0625    0.0000 O   0  0  0  0  0  0  0  0  0  0  0  0
   14.2894   -1.6500    0.0000 C   0  0  0  0  0  0  0  0  0  0  0  0
   15.0039   -2.0625    0.0000 C   0  0  0  0  0  0  0  0  0  0  0  0
   15.7184   -1.6500    0.0000 O   0  0  0  0  0  0  0  0  0  0  0  0
   16.4328   -2.0625    0.0000 C   0  0  0  0  0  0  0  0  0  0  0  0
   17.1473   -1.6500    0.0000 C   0  0  0  0  0  0  0  0  0  0  0  0
   17.8618   -2.0625    0.0000 O   0  0  0  0  0  0  0  0  0  0  0  0
   18.5762   -1.6500    0.0000 C   0  0  0  0  0  0  0  0  0  0  0  0
   19.2907   -2.0625    0.0000 C   0  0  0  0  0  0  0  0  0  0  0  0
   20.0052   -1.6500    0.0000 O   0  0  0  0  0  0  0  0  0  0  0  0
   20.7197   -2.0625    0.0000 C   0  0  0  0  0  0  0  0  0  0  0  0
   21.4341   -1.6500    0.0000 C   0  0  0  0  0  0  0  0  0  0  0  0
   21.4341   -0.8250    0.0000 Cl  0  0  0  0  0  0  0  0  0  0  0  0
   22.1486   -2.0625    0.0000 C   0  0  0  0  0  0  0  0  0  0  0  0
   22.8631   -1.6500    0.0000 O   0  0  0  0  0  0  0  0  0  0  0  0
   22.1486   -2.8875    0.0000 C   0  0  0  0  0  0  0  0  0  0  0  0
   22.8631   -3.3000    0.0000 C   0  0  0  0  0  0  0  0  0  0  0  0
   22.8631   -4.1250    0.0000 C   0  0  0  0  0  0  0  0  0  0  0  0
   22.1486   -4.5375    0.0000 C   0  0  0  0  0  0  0  0  0  0  0  0
   21.4341   -4.1250    0.0000 C   0  0  0  0  0  0  0  0  0  0  0  0
   21.4341   -3.3000    0.0000 C   0  0  0  0  0  0  0  0  0  0  0  0
   20.7197   -2.8875    0.0000 C   0  0  0  0  0  0  0  0  0  0  0  0
   20.0052   -3.3000    0.0000 O   0  0  0  0  0  0  0  0  0  0  0  0
   10.7171   -2.8875    0.0000 C   0  0  0  0  0  0  0  0  0  0  0  0
   11.4315   -3.3000    0.0000 O   0  0  0  0  0  0  0  0  0  0  0  0
   10.0026   -3.3000    0.0000 C   0  0  0  0  0  0  0  0  0  0  0  0
   10.0026   -4.1250    0.0000 C   0  0  0  0  0  0  0  0  0  0  0  0
    9.2881   -4.5375    0.0000 C   0  0  0  0  0  0  0  0  0  0  0  0
    8.5737   -4.1250    0.0000 C   0  0  0  0  0  0  0  0  0  0  0  0
    8.5737   -3.3000    0.0000 C   0  0  0  0  0  0  0  0  0  0  0  0
    9.2881   -2.8875    0.0000 C   0  0  0  0  0  0  0  0  0  0  0  0
    9.2881   -2.0625    0.0000 C   0  0  0  0  0  0  0  0  0  0  0  0
    8.5737   -1.6500    0.0000 O   0  0  0  0  0  0  0  0  0  0  0  0
  1  2  1  0  0  0  0
  2  3  2  0  0  0  0
  3  4  1  0  0  0  0
  4  5  1  0  0  0  0
  5  6  1  0  0  0  0
  6  7  1  0  0  0  0
  7  8  1  0  0  0  0
  8  9  1  0  0  0  0
  9 10  1  0  0  0  0
 10 11  1  0  0  0  0
 11 12  1  0  0  0  0
 12 13  1  0  0  0  0
 13 14  1  0  0  0  0
 14 15  1  0  0  0  0
 15 16  1  0  0  0  0
 16 17  1  0  0  0  0
 17 18  2  0  0  0  0
 18 19  1  0  0  0  0
 18 20  1  0  0  0  0
 20 21  2  0  0  0  0
 20 22  1  0  0  0  0
 22 23  4  0  0  0  0
 23 24  4  0  0  0  0
 24 25  4  0  0  0  0
 25 26  4  0  0  0  0
 26 27  4  0  0  0  0
 22 27  4  0  0  0  0
 27 28  1  0  0  0  0
 17 28  1  0  0  0  0
 28 29  2  0  0  0  0
  3 30  1  0  0  0  0
 30 31  2  0  0  0  0
 30 32  1  0  0  0  0
 32 33  4  0  0  0  0
 33 34  4  0  0  0  0
 34 35  4  0  0  0  0
 35 36  4  0  0  0  0
 36 37  4  0  0  0  0
 32 37  4  0  0  0  0
 37 38  1  0  0  0  0
  2 38  1  0  0  0  0
 38 39  2  0  0  0  0
M  END
>  <molregno>
432406

>  <canonical_smiles>
ClC1=C(OCCOCCOCCOCCOC2=C(Cl)C(=O)c3ccccc3C2=O)C(=O)c4ccccc4C1=O

>  <standard_inchi_key>
LCUVWOCBOKJIPS-UHFFFAOYSA-N

>  <standard_value>
54800

>  <standard_units>
nM

>  <standard_type>
IC50

>  <assay_id>
466938

>  <description>
Antitumor against human AGS cells after 72 hrs by MTT assay

>  <Mol Mass>
575,39

>  <Act_10_uM>
0

>  <StandardizerResult>
Clean 2D (ID: Clean 2D)
Clear Stereo (ID: Clear Stereo)
Tautomerize (ID: Tautomerize)
Wedge Clean (ID: Wedge Clean)
Aromatize (ID: Aromatize)


$$$$

  Mrv17c0 06171723492D          

 36 39  0  0  0  0            999 V2000
    3.5724   -5.3625    0.0000 Cl  0  0  0  0  0  0  0  0  0  0  0  0
    3.5724   -6.1875    0.0000 C   0  0  0  0  0  0  0  0  0  0  0  0
    4.2868   -6.6000    0.0000 C   0  0  0  0  0  0  0  0  0  0  0  0
    5.0013   -6.1875    0.0000 O   0  0  0  0  0  0  0  0  0  0  0  0
    5.7158   -6.6000    0.0000 C   0  0  0  0  0  0  0  0  0  0  0  0
    6.4302   -6.1875    0.0000 C   0  0  0  0  0  0  0  0  0  0  0  0
    7.1447   -6.6000    0.0000 O   0  0  0  0  0  0  0  0  0  0  0  0
    7.8592   -6.1875    0.0000 C   0  0  0  0  0  0  0  0  0  0  0  0
    8.5737   -6.6000    0.0000 C   0  0  0  0  0  0  0  0  0  0  0  0
    9.2881   -6.1875    0.0000 O   0  0  0  0  0  0  0  0  0  0  0  0
   10.0026   -6.6000    0.0000 C   0  0  0  0  0  0  0  0  0  0  0  0
   10.7171   -6.1875    0.0000 C   0  0  0  0  0  0  0  0  0  0  0  0
   11.4315   -6.6000    0.0000 O   0  0  0  0  0  0  0  0  0  0  0  0
   12.1460   -6.1875    0.0000 C   0  0  0  0  0  0  0  0  0  0  0  0
   12.1460   -5.3625    0.0000 C   0  0  0  0  0  0  0  0  0  0  0  0
   11.4315   -4.9500    0.0000 Cl  0  0  0  0  0  0  0  0  0  0  0  0
   12.8605   -4.9500    0.0000 C   0  0  0  0  0  0  0  0  0  0  0  0
   12.8605   -4.1250    0.0000 O   0  0  0  0  0  0  0  0  0  0  0  0
   13.5749   -5.3625    0.0000 C   0  0  0  0  0  0  0  0  0  0  0  0
   14.2894   -4.9500    0.0000 C   0  0  0  0  0  0  0  0  0  0  0  0
   15.0039   -5.3625    0.0000 C   0  0  0  0  0  0  0  0  0  0  0  0
   15.0039   -6.1875    0.0000 C   0  0  0  0  0  0  0  0  0  0  0  0
   14.2894   -6.6000    0.0000 C   0  0  0  0  0  0  0  0  0  0  0  0
   13.5749   -6.1875    0.0000 C   0  0  0  0  0  0  0  0  0  0  0  0
   12.8605   -6.6000    0.0000 C   0  0  0  0  0  0  0  0  0  0  0  0
   12.8605   -7.4250    0.0000 O   0  0  0  0  0  0  0  0  0  0  0  0
    4.2868   -7.4250    0.0000 C   0  0  0  0  0  0  0  0  0  0  0  0
    5.0013   -7.8375    0.0000 O   0  0  0  0  0  0  0  0  0  0  0  0
    3.5724   -7.8375    0.0000 C   0  0  0  0  0  0  0  0  0  0  0  0
    3.5724   -8.6625    0.0000 C   0  0  0  0  0  0  0  0  0  0  0  0
    2.8579   -9.0750    0.0000 C   0  0  0  0  0  0  0  0  0  0  0  0
    2.1434   -8.6625    0.0000 C   0  0  0  0  0  0  0  0  0  0  0  0
    2.1434   -7.8375    0.0000 C   0  0  0  0  0  0  0  0  0  0  0  0
    2.8579   -7.4250    0.0000 C   0  0  0  0  0  0  0  0  0  0  0  0
    2.8579   -6.6000    0.0000 C   0  0  0  0  0  0  0  0  0  0  0  0
    2.1434   -6.1875    0.0000 O   0  0  0  0  0  0  0  0  0  0  0  0
  1  2  1  0  0  0  0
  2  3  2  0  0  0  0
  3  4  1  0  0  0  0
  4  5  1  0  0  0  0
  5  6  1  0  0  0  0
  6  7  1  0  0  0  0
  7  8  1  0  0  0  0
  8  9  1  0  0  0  0
  9 10  1  0  0  0  0
 10 11  1  0  0  0  0
 11 12  1  0  0  0  0
 12 13  1  0  0  0  0
 13 14  1  0  0  0  0
 14 15  2  0  0  0  0
 15 16  1  0  0  0  0
 15 17  1  0  0  0  0
 17 18  2  0  0  0  0
 17 19  1  0  0  0  0
 19 20  4  0  0  0  0
 20 21  4  0  0  0  0
 21 22  4  0  0  0  0
 22 23  4  0  0  0  0
 23 24  4  0  0  0  0
 19 24  4  0  0  0  0
 24 25  1  0  0  0  0
 14 25  1  0  0  0  0
 25 26  2  0  0  0  0
  3 27  1  0  0  0  0
 27 28  2  0  0  0  0
 27 29  1  0  0  0  0
 29 30  4  0  0  0  0
 30 31  4  0  0  0  0
 31 32  4  0  0  0  0
 32 33  4  0  0  0  0
 33 34  4  0  0  0  0
 29 34  4  0  0  0  0
 34 35  1  0  0  0  0
  2 35  1  0  0  0  0
 35 36  2  0  0  0  0
M  END
>  <molregno>
432437

>  <canonical_smiles>
ClC1=C(OCCOCCOCCOC2=C(Cl)C(=O)c3ccccc3C2=O)C(=O)c4ccccc4C1=O

>  <standard_inchi_key>
ZCPSHBSJACGHND-UHFFFAOYSA-N

>  <standard_value>
5200

>  <standard_units>
nM

>  <standard_type>
IC50

>  <assay_id>
466938

>  <description>
Antitumor against human AGS cells after 72 hrs by MTT assay

>  <Mol Mass>
531,34

>  <Act_10_uM>
1

>  <StandardizerResult>
Clean 2D (ID: Clean 2D)
Clear Stereo (ID: Clear Stereo)
Tautomerize (ID: Tautomerize)
Wedge Clean (ID: Wedge Clean)
Aromatize (ID: Aromatize)


$$$$

  Mrv17c0 06171723492D          

 33 36  0  0  0  0            999 V2000
    5.7158   -0.8250    0.0000 Cl  0  0  0  0  0  0  0  0  0  0  0  0
    5.7158   -1.6500    0.0000 C   0  0  0  0  0  0  0  0  0  0  0  0
    6.4302   -2.0625    0.0000 C   0  0  0  0  0  0  0  0  0  0  0  0
    7.1447   -1.6500    0.0000 O   0  0  0  0  0  0  0  0  0  0  0  0
    7.8592   -2.0625    0.0000 C   0  0  0  0  0  0  0  0  0  0  0  0
    8.5737   -1.6500    0.0000 C   0  0  0  0  0  0  0  0  0  0  0  0
    9.2881   -2.0625    0.0000 O   0  0  0  0  0  0  0  0  0  0  0  0
   10.0026   -1.6500    0.0000 C   0  0  0  0  0  0  0  0  0  0  0  0
   10.7171   -2.0625    0.0000 C   0  0  0  0  0  0  0  0  0  0  0  0
   11.4315   -1.6500    0.0000 O   0  0  0  0  0  0  0  0  0  0  0  0
   12.1460   -2.0625    0.0000 C   0  0  0  0  0  0  0  0  0  0  0  0
   12.8605   -1.6500    0.0000 C   0  0  0  0  0  0  0  0  0  0  0  0
   12.8605   -0.8250    0.0000 Cl  0  0  0  0  0  0  0  0  0  0  0  0
   13.5749   -2.0625    0.0000 C   0  0  0  0  0  0  0  0  0  0  0  0
   14.2894   -1.6500    0.0000 O   0  0  0  0  0  0  0  0  0  0  0  0
   13.5749   -2.8875    0.0000 C   0  0  0  0  0  0  0  0  0  0  0  0
   14.2894   -3.3000    0.0000 C   0  0  0  0  0  0  0  0  0  0  0  0
   14.2894   -4.1250    0.0000 C   0  0  0  0  0  0  0  0  0  0  0  0
   13.5749   -4.5375    0.0000 C   0  0  0  0  0  0  0  0  0  0  0  0
   12.8605   -4.1250    0.0000 C   0  0  0  0  0  0  0  0  0  0  0  0
   12.8605   -3.3000    0.0000 C   0  0  0  0  0  0  0  0  0  0  0  0
   12.1460   -2.8875    0.0000 C   0  0  0  0  0  0  0  0  0  0  0  0
   11.4315   -3.3000    0.0000 O   0  0  0  0  0  0  0  0  0  0  0  0
    6.4302   -2.8875    0.0000 C   0  0  0  0  0  0  0  0  0  0  0  0
    7.1447   -3.3000    0.0000 O   0  0  0  0  0  0  0  0  0  0  0  0
    5.7158   -3.3000    0.0000 C   0  0  0  0  0  0  0  0  0  0  0  0
    5.7158   -4.1250    0.0000 C   0  0  0  0  0  0  0  0  0  0  0  0
    5.0013   -4.5375    0.0000 C   0  0  0  0  0  0  0  0  0  0  0  0
    4.2868   -4.1250    0.0000 C   0  0  0  0  0  0  0  0  0  0  0  0
    4.2868   -3.3000    0.0000 C   0  0  0  0  0  0  0  0  0  0  0  0
    5.0013   -2.8875    0.0000 C   0  0  0  0  0  0  0  0  0  0  0  0
    5.0013   -2.0625    0.0000 C   0  0  0  0  0  0  0  0  0  0  0  0
    4.2868   -1.6500    0.0000 O   0  0  0  0  0  0  0  0  0  0  0  0
  1  2  1  0  0  0  0
  2  3  2  0  0  0  0
  3  4  1  0  0  0  0
  4  5  1  0  0  0  0
  5  6  1  0  0  0  0
  6  7  1  0  0  0  0
  7  8  1  0  0  0  0
  8  9  1  0  0  0  0
  9 10  1  0  0  0  0
 10 11  1  0  0  0  0
 11 12  2  0  0  0  0
 12 13  1  0  0  0  0
 12 14  1  0  0  0  0
 14 15  2  0  0  0  0
 14 16  1  0  0  0  0
 16 17  4  0  0  0  0
 17 18  4  0  0  0  0
 18 19  4  0  0  0  0
 19 20  4  0  0  0  0
 20 21  4  0  0  0  0
 16 21  4  0  0  0  0
 21 22  1  0  0  0  0
 11 22  1  0  0  0  0
 22 23  2  0  0  0  0
  3 24  1  0  0  0  0
 24 25  2  0  0  0  0
 24 26  1  0  0  0  0
 26 27  4  0  0  0  0
 27 28  4  0  0  0  0
 28 29  4  0  0  0  0
 29 30  4  0  0  0  0
 30 31  4  0  0  0  0
 26 31  4  0  0  0  0
 31 32  1  0  0  0  0
  2 32  1  0  0  0  0
 32 33  2  0  0  0  0
M  END
>  <molregno>
432476

>  <canonical_smiles>
ClC1=C(OCCOCCOC2=C(Cl)C(=O)c3ccccc3C2=O)C(=O)c4ccccc4C1=O

>  <standard_inchi_key>
HBHHHTVGAZGYCE-UHFFFAOYSA-N

>  <standard_value>
11000

>  <standard_units>
nM

>  <standard_type>
IC50

>  <assay_id>
466938

>  <description>
Antitumor against human AGS cells after 72 hrs by MTT assay

>  <Mol Mass>
487,29

>  <Act_10_uM>
0

>  <StandardizerResult>
Clean 2D (ID: Clean 2D)
Clear Stereo (ID: Clear Stereo)
Tautomerize (ID: Tautomerize)
Wedge Clean (ID: Wedge Clean)
Aromatize (ID: Aromatize)


$$$$

  Mrv17c0 06171723492D          

 21 24  0  0  0  0            999 V2000
    6.5041    0.7227    0.0000 C   0  0  0  0  0  0  0  0  0  0  0  0
    5.8101    1.1687    0.0000 O   0  0  0  0  0  0  0  0  0  0  0  0
    5.0768    0.7906    0.0000 C   0  0  0  0  0  0  0  0  0  0  0  0
    5.0376   -0.0335    0.0000 C   0  0  0  0  0  0  0  0  0  0  0  0
    4.3043   -0.4116    0.0000 C   0  0  0  0  0  0  0  0  0  0  0  0
    3.6103    0.0344    0.0000 C   0  0  0  0  0  0  0  0  0  0  0  0
    3.6495    0.8585    0.0000 C   0  0  0  0  0  0  0  0  0  0  0  0
    4.3828    1.2366    0.0000 C   0  0  0  0  0  0  0  0  0  0  0  0
    2.8779    1.1504    0.0000 C   0  0  0  0  0  0  0  0  0  0  0  0
    2.6605    1.9463    0.0000 O   0  0  0  0  0  0  0  0  0  0  0  0
    2.3618    0.5068    0.0000 C   0  0  0  0  0  0  0  0  0  0  0  0
    2.8144   -0.1829    0.0000 C   0  0  0  0  0  0  0  0  0  0  0  0
    2.4434   -0.9198    0.0000 C   0  0  0  0  0  0  0  0  0  0  0  0
    2.8961   -1.6095    0.0000 N   0  0  0  0  0  0  0  0  0  0  0  0
    1.6198   -0.9670    0.0000 N   0  0  0  0  0  0  0  0  0  0  0  0
    1.1671   -0.2772    0.0000 C   0  0  0  0  0  0  0  0  0  0  0  0
    0.3435   -0.3244    0.0000 C   0  0  0  0  0  0  0  0  0  0  0  0
   -0.1092    0.3654    0.0000 C   0  0  0  0  0  0  0  0  0  0  0  0
    0.2618    1.1022    0.0000 C   0  0  0  0  0  0  0  0  0  0  0  0
    1.0855    1.1494    0.0000 C   0  0  0  0  0  0  0  0  0  0  0  0
    1.5381    0.4596    0.0000 C   0  0  0  0  0  0  0  0  0  0  0  0
  1  2  1  0  0  0  0
  2  3  1  0  0  0  0
  3  4  4  0  0  0  0
  4  5  4  0  0  0  0
  5  6  4  0  0  0  0
  6  7  4  0  0  0  0
  7  8  4  0  0  0  0
  3  8  4  0  0  0  0
  7  9  1  0  0  0  0
  9 10  2  0  0  0  0
  9 11  1  0  0  0  0
 11 12  4  0  0  0  0
  6 12  1  0  0  0  0
 12 13  4  0  0  0  0
 13 14  1  0  0  0  0
 13 15  4  0  0  0  0
 15 16  4  0  0  0  0
 16 17  4  0  0  0  0
 17 18  4  0  0  0  0
 18 19  4  0  0  0  0
 19 20  4  0  0  0  0
 20 21  4  0  0  0  0
 11 21  4  0  0  0  0
 16 21  4  0  0  0  0
M  END
>  <molregno>
430392

>  <canonical_smiles>
COc1ccc2c(c1)C(=O)c3c2c(N)nc4ccccc34

>  <standard_inchi_key>
MAQLXFSEGRYPQA-UHFFFAOYSA-N

>  <standard_value>
30000

>  <standard_units>
nM

>  <standard_type>
GI50

>  <assay_id>
470942

>  <description>
Antiproliferative activity against human AGS cells after 48 hrs by MTT assay

>  <Mol Mass>
276,295

>  <Act_10_uM>
0

>  <StandardizerResult>
Clean 2D (ID: Clean 2D)
Clear Stereo (ID: Clear Stereo)
Tautomerize (ID: Tautomerize)
Wedge Clean (ID: Wedge Clean)
Aromatize (ID: Aromatize)


$$$$

  Mrv17c0 06171723492D          

 33 37  0  0  0  0            999 V2000
    5.8493    1.9927    0.0000 C   0  0  0  0  0  0  0  0  0  0  0  0
    5.8101    1.1687    0.0000 O   0  0  0  0  0  0  0  0  0  0  0  0
    5.0768    0.7906    0.0000 C   0  0  0  0  0  0  0  0  0  0  0  0
    5.0376   -0.0335    0.0000 C   0  0  0  0  0  0  0  0  0  0  0  0
    4.3043   -0.4116    0.0000 C   0  0  0  0  0  0  0  0  0  0  0  0
    3.6103    0.0344    0.0000 C   0  0  0  0  0  0  0  0  0  0  0  0
    3.6495    0.8585    0.0000 C   0  0  0  0  0  0  0  0  0  0  0  0
    4.3828    1.2366    0.0000 C   0  0  0  0  0  0  0  0  0  0  0  0
    2.8779    1.1504    0.0000 C   0  0  0  0  0  0  0  0  0  0  0  0
    2.6605    1.9463    0.0000 N   0  0  0  0  0  0  0  0  0  0  0  0
    3.2411    2.5324    0.0000 O   0  0  0  0  0  0  0  0  0  0  0  0
    3.0237    3.3283    0.0000 C   0  0  0  0  0  0  0  0  0  0  0  0
    3.6042    3.9145    0.0000 C   0  0  0  0  0  0  0  0  0  0  0  0
    3.3869    4.7103    0.0000 C   0  0  0  0  0  0  0  0  0  0  0  0
    3.9674    5.2965    0.0000 N   0  0  0  0  0  0  0  0  0  0  0  0
    3.7501    6.0923    0.0000 C   0  0  0  0  0  0  0  0  0  0  0  0
    4.7653    5.0868    0.0000 C   0  0  0  0  0  0  0  0  0  0  0  0
    2.3618    0.5068    0.0000 C   0  0  0  0  0  0  0  0  0  0  0  0
    2.8144   -0.1829    0.0000 C   0  0  0  0  0  0  0  0  0  0  0  0
    2.4434   -0.9198    0.0000 C   0  0  0  0  0  0  0  0  0  0  0  0
    1.6198   -0.9670    0.0000 N   0  0  0  0  0  0  0  0  0  0  0  0
    1.1671   -0.2772    0.0000 C   0  0  0  0  0  0  0  0  0  0  0  0
    0.3435   -0.3244    0.0000 C   0  0  0  0  0  0  0  0  0  0  0  0
   -0.1092    0.3654    0.0000 C   0  0  0  0  0  0  0  0  0  0  0  0
    0.2618    1.1022    0.0000 C   0  0  0  0  0  0  0  0  0  0  0  0
    1.0855    1.1494    0.0000 C   0  0  0  0  0  0  0  0  0  0  0  0
    1.5381    0.4596    0.0000 C   0  0  0  0  0  0  0  0  0  0  0  0
    2.8961   -1.6095    0.0000 N   0  0  0  0  0  0  0  0  0  0  0  0
    3.7197   -1.5624    0.0000 C   0  0  0  0  0  0  0  0  0  0  0  0
    4.1724   -2.2521    0.0000 C   0  0  0  0  0  0  0  0  0  0  0  0
    3.8014   -2.9890    0.0000 N   0  0  0  0  0  0  0  0  0  0  0  0
    2.9777   -3.0362    0.0000 C   0  0  0  0  0  0  0  0  0  0  0  0
    2.5251   -2.3464    0.0000 C   0  0  0  0  0  0  0  0  0  0  0  0
  1  2  1  0  0  0  0
  2  3  1  0  0  0  0
  3  4  4  0  0  0  0
  4  5  4  0  0  0  0
  5  6  4  0  0  0  0
  6  7  4  0  0  0  0
  7  8  4  0  0  0  0
  3  8  4  0  0  0  0
  7  9  1  0  0  0  0
  9 10  2  0  0  0  0
 10 11  1  4  0  0  0
 11 12  1  0  0  0  0
 12 13  1  0  0  0  0
 13 14  1  0  0  0  0
 14 15  1  0  0  0  0
 15 16  1  0  0  0  0
 15 17  1  0  0  0  0
  9 18  1  0  0  0  0
 18 19  4  0  0  0  0
  6 19  1  0  0  0  0
 19 20  4  0  0  0  0
 20 21  4  0  0  0  0
 21 22  4  0  0  0  0
 22 23  4  0  0  0  0
 23 24  4  0  0  0  0
 24 25  4  0  0  0  0
 25 26  4  0  0  0  0
 26 27  4  0  0  0  0
 18 27  4  0  0  0  0
 22 27  4  0  0  0  0
 20 28  1  0  0  0  0
 28 29  1  0  0  0  0
 29 30  1  0  0  0  0
 30 31  1  0  0  0  0
 31 32  1  0  0  0  0
 32 33  1  0  0  0  0
 28 33  1  0  0  0  0
M  END
>  <molregno>
429964

>  <canonical_smiles>
COc1ccc2c(c1)\C(=N/OCCCN(C)C)\c3c2c(nc4ccccc34)N5CCNCC5

>  <standard_inchi_key>
PNUJPTIHYOIYLV-XLVZBRSZSA-N

>  <standard_value>
6840

>  <standard_units>
nM

>  <standard_type>
GI50

>  <assay_id>
470942

>  <description>
Antiproliferative activity against human AGS cells after 48 hrs by MTT assay

>  <Mol Mass>
445,567

>  <Act_10_uM>
1

>  <StandardizerResult>
Clean 2D (ID: Clean 2D)
Clear Stereo (ID: Clear Stereo)
Tautomerize (ID: Tautomerize)
Wedge Clean (ID: Wedge Clean)
Aromatize (ID: Aromatize)


$$$$

  Mrv17c0 06171723492D          

 32 36  0  0  0  0            999 V2000
    5.8493    1.9927    0.0000 C   0  0  0  0  0  0  0  0  0  0  0  0
    5.8101    1.1687    0.0000 O   0  0  0  0  0  0  0  0  0  0  0  0
    5.0768    0.7906    0.0000 C   0  0  0  0  0  0  0  0  0  0  0  0
    5.0376   -0.0335    0.0000 C   0  0  0  0  0  0  0  0  0  0  0  0
    4.3043   -0.4116    0.0000 C   0  0  0  0  0  0  0  0  0  0  0  0
    3.6103    0.0344    0.0000 C   0  0  0  0  0  0  0  0  0  0  0  0
    3.6495    0.8585    0.0000 C   0  0  0  0  0  0  0  0  0  0  0  0
    4.3828    1.2366    0.0000 C   0  0  0  0  0  0  0  0  0  0  0  0
    2.8779    1.1504    0.0000 C   0  0  0  0  0  0  0  0  0  0  0  0
    2.6605    1.9463    0.0000 N   0  0  0  0  0  0  0  0  0  0  0  0
    3.2411    2.5324    0.0000 O   0  0  0  0  0  0  0  0  0  0  0  0
    3.0237    3.3283    0.0000 C   0  0  0  0  0  0  0  0  0  0  0  0
    3.6042    3.9145    0.0000 C   0  0  0  0  0  0  0  0  0  0  0  0
    3.3869    4.7103    0.0000 N   0  0  0  0  0  0  0  0  0  0  0  0
    3.9674    5.2965    0.0000 C   0  0  0  0  0  0  0  0  0  0  0  0
    2.5890    4.9200    0.0000 C   0  0  0  0  0  0  0  0  0  0  0  0
    2.3618    0.5068    0.0000 C   0  0  0  0  0  0  0  0  0  0  0  0
    2.8144   -0.1829    0.0000 C   0  0  0  0  0  0  0  0  0  0  0  0
    2.4434   -0.9198    0.0000 C   0  0  0  0  0  0  0  0  0  0  0  0
    1.6198   -0.9670    0.0000 N   0  0  0  0  0  0  0  0  0  0  0  0
    1.1671   -0.2772    0.0000 C   0  0  0  0  0  0  0  0  0  0  0  0
    0.3435   -0.3244    0.0000 C   0  0  0  0  0  0  0  0  0  0  0  0
   -0.1092    0.3654    0.0000 C   0  0  0  0  0  0  0  0  0  0  0  0
    0.2618    1.1022    0.0000 C   0  0  0  0  0  0  0  0  0  0  0  0
    1.0855    1.1494    0.0000 C   0  0  0  0  0  0  0  0  0  0  0  0
    1.5381    0.4596    0.0000 C   0  0  0  0  0  0  0  0  0  0  0  0
    2.8961   -1.6095    0.0000 N   0  0  0  0  0  0  0  0  0  0  0  0
    3.7197   -1.5624    0.0000 C   0  0  0  0  0  0  0  0  0  0  0  0
    4.1724   -2.2521    0.0000 C   0  0  0  0  0  0  0  0  0  0  0  0
    3.8014   -2.9890    0.0000 N   0  0  0  0  0  0  0  0  0  0  0  0
    2.9777   -3.0362    0.0000 C   0  0  0  0  0  0  0  0  0  0  0  0
    2.5251   -2.3464    0.0000 C   0  0  0  0  0  0  0  0  0  0  0  0
  1  2  1  0  0  0  0
  2  3  1  0  0  0  0
  3  4  4  0  0  0  0
  4  5  4  0  0  0  0
  5  6  4  0  0  0  0
  6  7  4  0  0  0  0
  7  8  4  0  0  0  0
  3  8  4  0  0  0  0
  7  9  1  0  0  0  0
  9 10  2  0  0  0  0
 10 11  1  4  0  0  0
 11 12  1  0  0  0  0
 12 13  1  0  0  0  0
 13 14  1  0  0  0  0
 14 15  1  0  0  0  0
 14 16  1  0  0  0  0
  9 17  1  0  0  0  0
 17 18  4  0  0  0  0
  6 18  1  0  0  0  0
 18 19  4  0  0  0  0
 19 20  4  0  0  0  0
 20 21  4  0  0  0  0
 21 22  4  0  0  0  0
 22 23  4  0  0  0  0
 23 24  4  0  0  0  0
 24 25  4  0  0  0  0
 25 26  4  0  0  0  0
 17 26  4  0  0  0  0
 21 26  4  0  0  0  0
 19 27  1  0  0  0  0
 27 28  1  0  0  0  0
 28 29  1  0  0  0  0
 29 30  1  0  0  0  0
 30 31  1  0  0  0  0
 31 32  1  0  0  0  0
 27 32  1  0  0  0  0
M  END
>  <molregno>
429966

>  <canonical_smiles>
COc1ccc2c(c1)\C(=N/OCCN(C)C)\c3c2c(nc4ccccc34)N5CCNCC5

>  <standard_inchi_key>
KBUNXEFDKFVTOH-ZZIIXHQDSA-N

>  <standard_value>
5930

>  <standard_units>
nM

>  <standard_type>
GI50

>  <assay_id>
470942

>  <description>
Antiproliferative activity against human AGS cells after 48 hrs by MTT assay

>  <Mol Mass>
431,54

>  <Act_10_uM>
1

>  <StandardizerResult>
Clean 2D (ID: Clean 2D)
Clear Stereo (ID: Clear Stereo)
Tautomerize (ID: Tautomerize)
Wedge Clean (ID: Wedge Clean)
Aromatize (ID: Aromatize)


$$$$

  Mrv17c0 06171723492D          

 28 32  0  0  0  0            999 V2000
    5.0684   -4.4945    0.0000 C   0  0  0  0  0  0  0  0  0  0  0  0
    4.8510   -3.6986    0.0000 O   0  0  0  0  0  0  0  0  0  0  0  0
    5.4316   -3.1125    0.0000 N   0  0  0  0  0  0  0  0  0  0  0  0
    5.2142   -2.3166    0.0000 C   0  0  0  0  0  0  0  0  0  0  0  0
    4.4426   -2.0247    0.0000 C   0  0  0  0  0  0  0  0  0  0  0  0
    3.7093   -2.4027    0.0000 C   0  0  0  0  0  0  0  0  0  0  0  0
    3.0152   -1.9568    0.0000 C   0  0  0  0  0  0  0  0  0  0  0  0
    2.2820   -2.3348    0.0000 O   0  0  0  0  0  0  0  0  0  0  0  0
    1.5879   -1.8888    0.0000 C   0  0  0  0  0  0  0  0  0  0  0  0
    3.0545   -1.1327    0.0000 C   0  0  0  0  0  0  0  0  0  0  0  0
    3.7877   -0.7546    0.0000 C   0  0  0  0  0  0  0  0  0  0  0  0
    4.4818   -1.2006    0.0000 C   0  0  0  0  0  0  0  0  0  0  0  0
    5.2776   -0.9832    0.0000 C   0  0  0  0  0  0  0  0  0  0  0  0
    5.6486   -0.2464    0.0000 C   0  0  0  0  0  0  0  0  0  0  0  0
    6.4723   -0.1992    0.0000 N   0  0  0  0  0  0  0  0  0  0  0  0
    6.9249   -0.8889    0.0000 C   0  0  0  0  0  0  0  0  0  0  0  0
    7.7486   -0.8418    0.0000 C   0  0  0  0  0  0  0  0  0  0  0  0
    8.2012   -1.5315    0.0000 C   0  0  0  0  0  0  0  0  0  0  0  0
    7.8302   -2.2684    0.0000 C   0  0  0  0  0  0  0  0  0  0  0  0
    7.0066   -2.3156    0.0000 C   0  0  0  0  0  0  0  0  0  0  0  0
    6.5539   -1.6258    0.0000 C   0  0  0  0  0  0  0  0  0  0  0  0
    5.7303   -1.6730    0.0000 C   0  0  0  0  0  0  0  0  0  0  0  0
    5.1960    0.4434    0.0000 N   0  0  0  0  0  0  0  0  0  0  0  0
    4.3723    0.3962    0.0000 C   0  0  0  0  0  0  0  0  0  0  0  0
    3.9197    1.0860    0.0000 C   0  0  0  0  0  0  0  0  0  0  0  0
    4.2907    1.8228    0.0000 N   0  0  0  0  0  0  0  0  0  0  0  0
    5.1143    1.8700    0.0000 C   0  0  0  0  0  0  0  0  0  0  0  0
    5.5670    1.1802    0.0000 C   0  0  0  0  0  0  0  0  0  0  0  0
  1  2  1  0  0  0  0
  3  2  1  4  0  0  0
  3  4  2  0  0  0  0
  4  5  1  0  0  0  0
  5  6  4  0  0  0  0
  6  7  4  0  0  0  0
  7  8  1  0  0  0  0
  8  9  1  0  0  0  0
  7 10  4  0  0  0  0
 10 11  4  0  0  0  0
 11 12  4  0  0  0  0
  5 12  4  0  0  0  0
 12 13  1  0  0  0  0
 13 14  4  0  0  0  0
 14 15  4  0  0  0  0
 15 16  4  0  0  0  0
 16 17  4  0  0  0  0
 17 18  4  0  0  0  0
 18 19  4  0  0  0  0
 19 20  4  0  0  0  0
 20 21  4  0  0  0  0
 16 21  4  0  0  0  0
 21 22  4  0  0  0  0
  4 22  1  0  0  0  0
 13 22  4  0  0  0  0
 14 23  1  0  0  0  0
 23 24  1  0  0  0  0
 24 25  1  0  0  0  0
 25 26  1  0  0  0  0
 26 27  1  0  0  0  0
 27 28  1  0  0  0  0
 23 28  1  0  0  0  0
M  END
>  <molregno>
429991

>  <canonical_smiles>
CO\N=C\1/c2cc(OC)ccc2c3c(nc4ccccc4c13)N5CCNCC5

>  <standard_inchi_key>
SLPVUOVUFXMZLT-NJNXFGOHSA-N

>  <standard_value>
5180

>  <standard_units>
nM

>  <standard_type>
GI50

>  <assay_id>
470942

>  <description>
Antiproliferative activity against human AGS cells after 48 hrs by MTT assay

>  <Mol Mass>
374,444

>  <Act_10_uM>
1

>  <StandardizerResult>
Clean 2D (ID: Clean 2D)
Clear Stereo (ID: Clear Stereo)
Tautomerize (ID: Tautomerize)
Wedge Clean (ID: Wedge Clean)
Aromatize (ID: Aromatize)


$$$$

  Mrv17c0 06171723492D          

 27 31  0  0  0  0            999 V2000
    5.8493    1.9927    0.0000 C   0  0  0  0  0  0  0  0  0  0  0  0
    5.8101    1.1687    0.0000 O   0  0  0  0  0  0  0  0  0  0  0  0
    5.0768    0.7906    0.0000 C   0  0  0  0  0  0  0  0  0  0  0  0
    5.0376   -0.0335    0.0000 C   0  0  0  0  0  0  0  0  0  0  0  0
    4.3043   -0.4116    0.0000 C   0  0  0  0  0  0  0  0  0  0  0  0
    3.6103    0.0344    0.0000 C   0  0  0  0  0  0  0  0  0  0  0  0
    3.6495    0.8585    0.0000 C   0  0  0  0  0  0  0  0  0  0  0  0
    4.3828    1.2366    0.0000 C   0  0  0  0  0  0  0  0  0  0  0  0
    2.8779    1.1504    0.0000 C   0  0  0  0  0  0  0  0  0  0  0  0
    2.6605    1.9463    0.0000 N   0  0  0  0  0  0  0  0  0  0  0  0
    3.2411    2.5324    0.0000 O   0  0  0  0  0  0  0  0  0  0  0  0
    2.3618    0.5068    0.0000 C   0  0  0  0  0  0  0  0  0  0  0  0
    2.8144   -0.1829    0.0000 C   0  0  0  0  0  0  0  0  0  0  0  0
    2.4434   -0.9198    0.0000 C   0  0  0  0  0  0  0  0  0  0  0  0
    1.6198   -0.9670    0.0000 N   0  0  0  0  0  0  0  0  0  0  0  0
    1.1671   -0.2772    0.0000 C   0  0  0  0  0  0  0  0  0  0  0  0
    0.3435   -0.3244    0.0000 C   0  0  0  0  0  0  0  0  0  0  0  0
   -0.1092    0.3654    0.0000 C   0  0  0  0  0  0  0  0  0  0  0  0
    0.2618    1.1022    0.0000 C   0  0  0  0  0  0  0  0  0  0  0  0
    1.0855    1.1494    0.0000 C   0  0  0  0  0  0  0  0  0  0  0  0
    1.5381    0.4596    0.0000 C   0  0  0  0  0  0  0  0  0  0  0  0
    2.8961   -1.6095    0.0000 N   0  0  0  0  0  0  0  0  0  0  0  0
    3.7197   -1.5624    0.0000 C   0  0  0  0  0  0  0  0  0  0  0  0
    4.1724   -2.2521    0.0000 C   0  0  0  0  0  0  0  0  0  0  0  0
    3.8014   -2.9890    0.0000 N   0  0  0  0  0  0  0  0  0  0  0  0
    2.9777   -3.0362    0.0000 C   0  0  0  0  0  0  0  0  0  0  0  0
    2.5251   -2.3464    0.0000 C   0  0  0  0  0  0  0  0  0  0  0  0
  1  2  1  0  0  0  0
  2  3  1  0  0  0  0
  3  4  4  0  0  0  0
  4  5  4  0  0  0  0
  5  6  4  0  0  0  0
  6  7  4  0  0  0  0
  7  8  4  0  0  0  0
  3  8  4  0  0  0  0
  7  9  1  0  0  0  0
  9 10  2  0  0  0  0
 10 11  1  4  0  0  0
  9 12  1  0  0  0  0
 12 13  4  0  0  0  0
  6 13  1  0  0  0  0
 13 14  4  0  0  0  0
 14 15  4  0  0  0  0
 15 16  4  0  0  0  0
 16 17  4  0  0  0  0
 17 18  4  0  0  0  0
 18 19  4  0  0  0  0
 19 20  4  0  0  0  0
 20 21  4  0  0  0  0
 12 21  4  0  0  0  0
 16 21  4  0  0  0  0
 14 22  1  0  0  0  0
 22 23  1  0  0  0  0
 23 24  1  0  0  0  0
 24 25  1  0  0  0  0
 25 26  1  0  0  0  0
 26 27  1  0  0  0  0
 22 27  1  0  0  0  0
M  END
>  <molregno>
429995

>  <canonical_smiles>
COc1ccc2c(c1)\C(=N/O)\c3c2c(nc4ccccc34)N5CCNCC5

>  <standard_inchi_key>
GQCBXEXLEOQUIJ-HIXSDJFHSA-N

>  <standard_value>
1740

>  <standard_units>
nM

>  <standard_type>
GI50

>  <assay_id>
470942

>  <description>
Antiproliferative activity against human AGS cells after 48 hrs by MTT assay

>  <Mol Mass>
360,417

>  <Act_10_uM>
1

>  <StandardizerResult>
Clean 2D (ID: Clean 2D)
Clear Stereo (ID: Clear Stereo)
Tautomerize (ID: Tautomerize)
Wedge Clean (ID: Wedge Clean)
Aromatize (ID: Aromatize)


$$$$

  Mrv17c0 06171723492D          

 26 30  0  0  0  0            999 V2000
    6.4649   -0.1014    0.0000 C   0  0  0  0  0  0  0  0  0  0  0  0
    5.7317   -0.4795    0.0000 O   0  0  0  0  0  0  0  0  0  0  0  0
    5.0376   -0.0335    0.0000 C   0  0  0  0  0  0  0  0  0  0  0  0
    5.0768    0.7906    0.0000 C   0  0  0  0  0  0  0  0  0  0  0  0
    4.3828    1.2366    0.0000 C   0  0  0  0  0  0  0  0  0  0  0  0
    3.6495    0.8585    0.0000 C   0  0  0  0  0  0  0  0  0  0  0  0
    2.8779    1.1504    0.0000 C   0  0  0  0  0  0  0  0  0  0  0  0
    2.6605    1.9463    0.0000 O   0  0  0  0  0  0  0  0  0  0  0  0
    2.3618    0.5068    0.0000 C   0  0  0  0  0  0  0  0  0  0  0  0
    2.8144   -0.1829    0.0000 C   0  0  0  0  0  0  0  0  0  0  0  0
    3.6103    0.0344    0.0000 C   0  0  0  0  0  0  0  0  0  0  0  0
    4.3043   -0.4116    0.0000 C   0  0  0  0  0  0  0  0  0  0  0  0
    2.4434   -0.9198    0.0000 C   0  0  0  0  0  0  0  0  0  0  0  0
    1.6198   -0.9670    0.0000 N   0  0  0  0  0  0  0  0  0  0  0  0
    1.1671   -0.2772    0.0000 C   0  0  0  0  0  0  0  0  0  0  0  0
    0.3435   -0.3244    0.0000 C   0  0  0  0  0  0  0  0  0  0  0  0
   -0.1092    0.3654    0.0000 C   0  0  0  0  0  0  0  0  0  0  0  0
    0.2618    1.1022    0.0000 C   0  0  0  0  0  0  0  0  0  0  0  0
    1.0855    1.1494    0.0000 C   0  0  0  0  0  0  0  0  0  0  0  0
    1.5381    0.4596    0.0000 C   0  0  0  0  0  0  0  0  0  0  0  0
    2.8961   -1.6095    0.0000 N   0  0  0  0  0  0  0  0  0  0  0  0
    3.7197   -1.5624    0.0000 C   0  0  0  0  0  0  0  0  0  0  0  0
    4.1724   -2.2521    0.0000 C   0  0  0  0  0  0  0  0  0  0  0  0
    3.8014   -2.9890    0.0000 N   0  0  0  0  0  0  0  0  0  0  0  0
    2.9777   -3.0362    0.0000 C   0  0  0  0  0  0  0  0  0  0  0  0
    2.5251   -2.3464    0.0000 C   0  0  0  0  0  0  0  0  0  0  0  0
  1  2  1  0  0  0  0
  2  3  1  0  0  0  0
  3  4  4  0  0  0  0
  4  5  4  0  0  0  0
  5  6  4  0  0  0  0
  6  7  1  0  0  0  0
  7  8  2  0  0  0  0
  7  9  1  0  0  0  0
  9 10  4  0  0  0  0
 10 11  1  0  0  0  0
  6 11  4  0  0  0  0
 11 12  4  0  0  0  0
  3 12  4  0  0  0  0
 10 13  4  0  0  0  0
 13 14  4  0  0  0  0
 14 15  4  0  0  0  0
 15 16  4  0  0  0  0
 16 17  4  0  0  0  0
 17 18  4  0  0  0  0
 18 19  4  0  0  0  0
 19 20  4  0  0  0  0
  9 20  4  0  0  0  0
 15 20  4  0  0  0  0
 13 21  1  0  0  0  0
 21 22  1  0  0  0  0
 22 23  1  0  0  0  0
 23 24  1  0  0  0  0
 24 25  1  0  0  0  0
 25 26  1  0  0  0  0
 21 26  1  0  0  0  0
M  END
>  <molregno>
430016

>  <canonical_smiles>
COc1ccc2C(=O)c3c(c2c1)c(nc4ccccc34)N5CCNCC5

>  <standard_inchi_key>
OZLNZFBBUZXPBI-UHFFFAOYSA-N

>  <standard_value>
4110

>  <standard_units>
nM

>  <standard_type>
GI50

>  <assay_id>
470942

>  <description>
Antiproliferative activity against human AGS cells after 48 hrs by MTT assay

>  <Mol Mass>
345,402

>  <Act_10_uM>
1

>  <StandardizerResult>
Clean 2D (ID: Clean 2D)
Clear Stereo (ID: Clear Stereo)
Tautomerize (ID: Tautomerize)
Wedge Clean (ID: Wedge Clean)
Aromatize (ID: Aromatize)


$$$$

  Mrv17c0 06171723492D          

 19 19  0  0  1  0            999 V2000
    2.8579    6.6000    0.0000 C   0  0  0  0  0  0  0  0  0  0  0  0
    2.8579    5.7750    0.0000 C   0  0  0  0  0  0  0  0  0  0  0  0
    2.1434    5.3625    0.0000 C   0  0  0  0  0  0  0  0  0  0  0  0
    2.1434    4.5375    0.0000 C   0  0  0  0  0  0  0  0  0  0  0  0
    1.4289    4.1250    0.0000 C   0  0  0  0  0  0  0  0  0  0  0  0
    1.4289    3.3000    0.0000 C   0  0  0  0  0  0  0  0  0  0  0  0
    0.6039    3.3000    0.0000 C   0  0  0  0  0  0  0  0  0  0  0  0
    2.2539    3.3000    0.0000 C   0  0  0  0  0  0  0  0  0  0  0  0
    2.6664    2.5855    0.0000 C   0  0  0  0  0  0  0  0  0  0  0  0
    1.4289    2.4750    0.0000 C   0  0  0  0  0  0  0  0  0  0  0  0
    0.7145    2.0625    0.0000 C   0  0  0  0  0  0  0  0  0  0  0  0
    0.7145    1.2375    0.0000 C   0  0  0  0  0  0  0  0  0  0  0  0
    1.4289    0.8250    0.0000 C   0  0  0  0  0  0  0  0  0  0  0  0
    1.4289    0.0000    0.0000 C   0  0  0  0  0  0  0  0  0  0  0  0
    0.7145   -0.4125    0.0000 C   0  0  0  0  0  0  0  0  0  0  0  0
    0.7145   -1.2375    0.0000 O   0  0  0  0  0  0  0  0  0  0  0  0
    0.0000    0.0000    0.0000 C   0  0  0  0  0  0  0  0  0  0  0  0
    0.0000    0.8250    0.0000 C   0  0  0  0  0  0  0  0  0  0  0  0
    3.5724    5.3625    0.0000 C   0  0  0  0  0  0  0  0  0  0  0  0
  1  2  1  0  0  0  0
  2  3  2  0  0  0  0
  3  4  1  0  0  0  0
  4  5  1  0  0  0  0
  6  5  1  0  0  0  0
  6  7  1  0  0  0  0
  6  8  1  0  0  0  0
  8  9  2  0  0  0  0
 10  6  1  4  0  0  0
 10 11  2  0  0  0  0
 11 12  1  0  0  0  0
 12 13  4  0  0  0  0
 13 14  4  0  0  0  0
 14 15  4  0  0  0  0
 15 16  1  0  0  0  0
 15 17  4  0  0  0  0
 17 18  4  0  0  0  0
 12 18  4  0  0  0  0
  2 19  1  0  0  0  0
M  END
>  <molregno>
429074

>  <canonical_smiles>
CC(=CCC[C@@](C)(C=C)\C=C\c1ccc(O)cc1)C

>  <standard_inchi_key>
LFYJSSARVMHQJB-QIXNEVBVSA-N

>  <standard_value>
15300

>  <standard_units>
nM

>  <standard_type>
IC50

>  <assay_id>
475988

>  <description>
Cytotoxicity against human AGS cells by MTT assay

>  <Mol Mass>
256,389

>  <Act_10_uM>
0

>  <StandardizerResult>
Clean 2D (ID: Clean 2D)
Clear Stereo (ID: Clear Stereo)
Tautomerize (ID: Tautomerize)
Wedge Clean (ID: Wedge Clean)
Aromatize (ID: Aromatize)


$$$$

  Mrv17c0 06171723492D          

 22 22  0  0  1  0            999 V2000
    2.8579    6.6000    0.0000 C   0  0  0  0  0  0  0  0  0  0  0  0
    2.8579    5.7750    0.0000 C   0  0  0  0  0  0  0  0  0  0  0  0
    2.1434    5.3625    0.0000 C   0  0  0  0  0  0  0  0  0  0  0  0
    2.1434    4.5375    0.0000 C   0  0  0  0  0  0  0  0  0  0  0  0
    1.4289    4.1250    0.0000 C   0  0  0  0  0  0  0  0  0  0  0  0
    1.4289    3.3000    0.0000 C   0  0  0  0  0  0  0  0  0  0  0  0
    0.6039    3.3000    0.0000 C   0  0  0  0  0  0  0  0  0  0  0  0
    2.2539    3.3000    0.0000 C   0  0  0  0  0  0  0  0  0  0  0  0
    2.6664    2.5855    0.0000 C   0  0  0  0  0  0  0  0  0  0  0  0
    1.4289    2.4750    0.0000 C   0  0  0  0  0  0  0  0  0  0  0  0
    0.7145    2.0625    0.0000 C   0  0  0  0  0  0  0  0  0  0  0  0
    0.7145    1.2375    0.0000 C   0  0  0  0  0  0  0  0  0  0  0  0
    1.4289    0.8250    0.0000 C   0  0  0  0  0  0  0  0  0  0  0  0
    1.4289    0.0000    0.0000 C   0  0  0  0  0  0  0  0  0  0  0  0
    0.7145   -0.4125    0.0000 C   0  0  0  0  0  0  0  0  0  0  0  0
    0.7145   -1.2375    0.0000 O   0  0  0  0  0  0  0  0  0  0  0  0
    0.0000   -1.6500    0.0000 C   0  0  0  0  0  0  0  0  0  0  0  0
    0.0000   -2.4750    0.0000 O   0  0  0  0  0  0  0  0  0  0  0  0
   -0.7145   -1.2375    0.0000 C   0  0  0  0  0  0  0  0  0  0  0  0
    0.0000    0.0000    0.0000 C   0  0  0  0  0  0  0  0  0  0  0  0
    0.0000    0.8250    0.0000 C   0  0  0  0  0  0  0  0  0  0  0  0
    3.5724    5.3625    0.0000 C   0  0  0  0  0  0  0  0  0  0  0  0
  1  2  1  0  0  0  0
  2  3  2  0  0  0  0
  3  4  1  0  0  0  0
  4  5  1  0  0  0  0
  6  5  1  0  0  0  0
  6  7  1  0  0  0  0
  6  8  1  0  0  0  0
  8  9  2  0  0  0  0
 10  6  1  4  0  0  0
 10 11  2  0  0  0  0
 11 12  1  0  0  0  0
 12 13  4  0  0  0  0
 13 14  4  0  0  0  0
 14 15  4  0  0  0  0
 15 16  1  0  0  0  0
 16 17  1  0  0  0  0
 17 18  2  0  0  0  0
 17 19  1  0  0  0  0
 15 20  4  0  0  0  0
 20 21  4  0  0  0  0
 12 21  4  0  0  0  0
  2 22  1  0  0  0  0
M  END
>  <molregno>
428898

>  <canonical_smiles>
CC(=CCC[C@@](C)(C=C)\C=C\c1ccc(OC(=O)C)cc1)C

>  <standard_inchi_key>
KLWKVZWSRSGVHJ-UPTIQUDWSA-N

>  <standard_value>
26800

>  <standard_units>
nM

>  <standard_type>
IC50

>  <assay_id>
475988

>  <description>
Cytotoxicity against human AGS cells by MTT assay

>  <Mol Mass>
298,426

>  <Act_10_uM>
0

>  <StandardizerResult>
Clean 2D (ID: Clean 2D)
Clear Stereo (ID: Clear Stereo)
Tautomerize (ID: Tautomerize)
Wedge Clean (ID: Wedge Clean)
Aromatize (ID: Aromatize)


$$$$

  Mrv17c0 06171723492D          

 20 24  0  0  1  0            999 V2000
    1.4289    0.0000    0.0000 C   0  0  0  0  0  0  0  0  0  0  0  0
    1.4289    0.8250    0.0000 C   0  0  0  0  0  0  0  0  0  0  0  0
    2.1434    1.2375    0.0000 C   0  0  0  0  0  0  0  0  0  0  0  0
    2.1434    2.0625    0.0000 C   0  0  0  0  0  0  0  0  0  0  0  0
    2.8579    2.4750    0.0000 C   0  0  0  0  0  0  0  0  0  0  0  0
    3.0294    3.2820    0.0000 O   0  0  0  0  0  0  0  0  0  0  0  0
    3.8499    3.3682    0.0000 C   0  0  0  0  0  0  0  0  0  0  0  0
    4.1854    2.6145    0.0000 O   0  0  0  0  0  0  0  0  0  0  0  0
    3.5724    2.0625    0.0000 C   0  0  0  0  0  0  0  0  0  0  0  0
    3.5724    1.2375    0.0000 C   0  0  0  0  0  0  0  0  0  0  0  0
    4.2868    0.8250    0.0000 C   0  0  0  0  0  0  0  0  0  0  0  0
    5.0013    1.2375    0.0000 C   0  0  0  0  0  0  0  0  0  0  0  0
    5.7158    0.8250    0.0000 C   0  0  0  0  0  0  0  0  0  0  0  0
    5.7158    0.0000    0.0000 C   0  0  0  0  0  0  0  0  0  0  0  0
    5.0013   -0.4125    0.0000 C   0  0  0  0  0  0  0  0  0  0  0  0
    4.2868    0.0000    0.0000 C   0  0  0  0  0  0  0  0  0  0  0  0
    3.5724   -0.4125    0.0000 C   0  0  0  0  0  0  0  0  0  0  0  0
    2.8579    0.0000    0.0000 C   0  0  0  0  0  0  0  0  0  0  0  0
    2.1434   -0.4125    0.0000 N   0  0  0  0  0  0  0  0  0  0  0  0
    2.8579    0.8250    0.0000 C   0  0  0  0  0  0  0  0  0  0  0  0
  1  2  1  0  0  0  0
  2  3  1  0  0  0  0
  3  4  4  0  0  0  0
  4  5  4  0  0  0  0
  5  6  1  0  0  0  0
  6  7  1  0  0  0  0
  7  8  1  0  0  0  0
  8  9  1  0  0  0  0
  5  9  4  0  0  0  0
  9 10  4  0  0  0  0
 10 11  1  0  0  0  0
 11 12  4  0  0  0  0
 12 13  4  0  0  0  0
 13 14  4  0  0  0  0
 14 15  4  0  0  0  0
 15 16  4  0  0  0  0
 11 16  4  0  0  0  0
 16 17  1  0  0  0  0
 17 18  1  0  0  0  0
 18 19  1  0  0  0  0
  1 19  1  0  0  0  0
 18 20  1  0  0  0  0
  3 20  4  0  0  0  0
 10 20  4  0  0  0  0
M  END
>  <molregno>
424826

>  <canonical_smiles>
C1Cc2cc3OCOc3c4c5ccccc5C[C@@H](N1)c24

>  <standard_inchi_key>
VZTUKBKUWSHDFM-CYBMUJFWSA-N

>  <standard_value>
8600

>  <standard_units>
nM

>  <standard_type>
IC50

>  <assay_id>
526233

>  <description>
Cytotoxicity against human AGS cells by MTS colorimetric assay

>  <Mol Mass>
265,312

>  <Act_10_uM>
1

>  <StandardizerResult>
Clean 2D (ID: Clean 2D)
Clear Stereo (ID: Clear Stereo)
Tautomerize (ID: Tautomerize)
Wedge Clean (ID: Wedge Clean)
Aromatize (ID: Aromatize)


$$$$

  Mrv17c0 06171723492D          

 18 20  0  0  0  0            999 V2000
    0.6159   -2.2741    0.0000 C   0  0  0  0  0  0  0  0  0  0  0  0
    1.4229   -2.4457    0.0000 O   0  0  0  0  0  0  0  0  0  0  0  0
    1.9749   -1.8326    0.0000 C   0  0  0  0  0  0  0  0  0  0  0  0
    1.7200   -1.0479    0.0000 C   0  0  0  0  0  0  0  0  0  0  0  0
    2.2720   -0.4349    0.0000 C   0  0  0  0  0  0  0  0  0  0  0  0
    3.0790   -0.6064    0.0000 C   0  0  0  0  0  0  0  0  0  0  0  0
    3.7464   -0.1215    0.0000 C   0  0  0  0  0  0  0  0  0  0  0  0
    3.7464    0.7035    0.0000 O   0  0  0  0  0  0  0  0  0  0  0  0
    4.4139   -0.6064    0.0000 C   0  0  0  0  0  0  0  0  0  0  0  0
    5.2208   -0.4349    0.0000 C   0  0  0  0  0  0  0  0  0  0  0  0
    5.4758    0.3498    0.0000 C   0  0  0  0  0  0  0  0  0  0  0  0
    5.7729   -1.0479    0.0000 C   0  0  0  0  0  0  0  0  0  0  0  0
    5.5179   -1.8326    0.0000 C   0  0  0  0  0  0  0  0  0  0  0  0
    4.7110   -2.0041    0.0000 N   0  0  0  0  0  0  0  0  0  0  0  0
    4.1589   -1.3910    0.0000 C   0  0  0  0  0  0  0  0  0  0  0  0
    3.3339   -1.3910    0.0000 C   0  0  0  0  0  0  0  0  0  0  0  0
    2.7819   -2.0041    0.0000 C   0  0  0  0  0  0  0  0  0  0  0  0
    3.0368   -2.7887    0.0000 O   0  0  0  0  0  0  0  0  0  0  0  0
  1  2  1  0  0  0  0
  2  3  1  0  0  0  0
  3  4  4  0  0  0  0
  4  5  4  0  0  0  0
  5  6  4  0  0  0  0
  6  7  1  0  0  0  0
  7  8  2  0  0  0  0
  7  9  1  0  0  0  0
  9 10  4  0  0  0  0
 10 11  1  0  0  0  0
 10 12  4  0  0  0  0
 12 13  4  0  0  0  0
 13 14  4  0  0  0  0
 14 15  4  0  0  0  0
  9 15  4  0  0  0  0
 15 16  1  0  0  0  0
  6 16  4  0  0  0  0
 16 17  4  0  0  0  0
  3 17  4  0  0  0  0
 17 18  1  0  0  0  0
M  END
>  <molregno>
442587

>  <canonical_smiles>
COc1ccc2C(=O)c3c(C)ccnc3c2c1O

>  <standard_inchi_key>
ZHJQMWOBQVMZLS-UHFFFAOYSA-N

>  <standard_value>
30000

>  <standard_units>
nM

>  <standard_type>
IC50

>  <assay_id>
526233

>  <description>
Cytotoxicity against human AGS cells by MTS colorimetric assay

>  <Mol Mass>
241,246

>  <Act_10_uM>
0

>  <StandardizerResult>
Clean 2D (ID: Clean 2D)
Clear Stereo (ID: Clear Stereo)
Tautomerize (ID: Tautomerize)
Wedge Clean (ID: Wedge Clean)
Aromatize (ID: Aromatize)


$$$$

  Mrv17c0 06171723492D          

 18 19  0  0  1  0            999 V2000
    1.3328   -2.4271    0.0000 C   0  0  0  0  0  0  0  0  0  0  0  0
    1.8556   -1.7889    0.0000 C   0  0  0  0  0  0  0  0  0  0  0  0
    1.5643   -1.0170    0.0000 C   0  0  0  0  0  0  0  0  0  0  0  0
    0.7502   -0.8834    0.0000 C   0  0  0  0  0  0  0  0  0  0  0  0
    0.1061   -1.3989    0.0000 O   0  0  0  0  0  0  0  0  0  0  0  0
   -0.5832   -0.9457    0.0000 C   0  0  0  0  0  0  0  0  0  0  0  0
   -1.3551   -1.2370    0.0000 O   0  0  0  0  0  0  0  0  0  0  0  0
   -0.3652   -0.1500    0.0000 C   0  0  0  0  0  0  0  0  0  0  0  0
   -0.8807    0.4941    0.0000 C   0  0  0  0  0  0  0  0  0  0  0  0
    0.4589   -0.1115    0.0000 C   0  0  0  0  0  0  0  0  0  0  0  0
    0.9817    0.5267    0.0000 C   0  0  0  0  0  0  0  0  0  0  0  0
    0.6905    1.2986    0.0000 O   0  0  0  0  0  0  0  0  0  0  0  0
    1.7958    0.3930    0.0000 C   0  0  0  0  0  0  0  0  0  0  0  0
    2.0871   -0.3788    0.0000 C   0  0  0  0  0  0  0  0  0  0  0  0
    2.9012   -0.5125    0.0000 C   0  0  0  0  0  0  0  0  0  0  0  0
    3.1925   -1.2844    0.0000 C   0  0  0  0  0  0  0  0  0  0  0  0
    2.6697   -1.9226    0.0000 C   0  0  0  0  0  0  0  0  0  0  0  0
    1.2890   -0.5878    0.0000 C   0  0  0  0  0  0  0  0  0  0  0  0
  1  2  1  0  0  0  0
  2  3  2  0  0  0  0
  3  4  1  4  0  0  0
  4  5  1  0  0  0  0
  5  6  1  0  0  0  0
  6  7  2  0  0  0  0
  6  8  1  0  0  0  0
  8  9  2  0  0  0  0
 10  8  1  0  0  0  0
  4 10  1  0  0  0  0
 10 11  1  0  0  0  0
 11 12  1  0  0  0  0
 11 13  1  0  0  0  0
 13 14  1  0  0  0  0
 14 15  2  0  0  0  0
 15 16  1  4  0  0  0
 16 17  1  0  0  0  0
  2 17  1  0  0  0  0
 14 18  1  0  0  0  0
M  END
>  <molregno>
481442

>  <canonical_smiles>
C\C\1=C/[C@@H]2OC(=O)C(=C)[C@@H]2[C@@H](O)C\C(=C\CC1)\C

>  <standard_inchi_key>
PDEJECFRCJOMEN-RZPRNJIHSA-N

>  <standard_value>
21400

>  <standard_units>
nM

>  <standard_type>
IC50

>  <assay_id>
528800

>  <description>
Cytotoxicity against human AGS cells after 24 hrs by trypan blue exclusion assay

>  <Mol Mass>
248,322

>  <Act_10_uM>
0

>  <StandardizerResult>
Clean 2D (ID: Clean 2D)
Clear Stereo (ID: Clear Stereo)
Tautomerize (ID: Tautomerize)
Wedge Clean (ID: Wedge Clean)


$$$$

  Mrv17c0 06171723492D          

 20 22  0  0  0  0            999 V2000
    2.0329   -2.2539    0.0000 C   0  0  0  0  0  0  0  0  0  0  0  0
    2.4454   -1.5395    0.0000 N   0  0  0  0  0  0  0  0  0  0  0  0
    2.0329   -0.8250    0.0000 C   0  0  0  0  0  0  0  0  0  0  0  0
    1.2079   -0.8250    0.0000 O   0  0  0  0  0  0  0  0  0  0  0  0
    2.4454   -0.1105    0.0000 N   0  0  0  0  0  0  0  0  0  0  0  0
    2.0329    0.6039    0.0000 C   0  0  0  0  0  0  0  0  0  0  0  0
    3.2704   -0.1105    0.0000 C   0  0  0  0  0  0  0  0  0  0  0  0
    3.6829    0.6039    0.0000 N   0  0  0  0  0  0  0  0  0  0  0  0
    4.5079    0.6039    0.0000 C   0  0  0  0  0  0  0  0  0  0  0  0
    4.9204   -0.1105    0.0000 C   0  0  0  0  0  0  0  0  0  0  0  0
    5.7454   -0.1105    0.0000 C   0  0  0  0  0  0  0  0  0  0  0  0
    6.1579    0.6039    0.0000 O   0  0  0  0  0  0  0  0  0  0  0  0
    6.1579   -0.8250    0.0000 C   0  0  0  0  0  0  0  0  0  0  0  0
    5.7454   -1.5395    0.0000 C   0  0  0  0  0  0  0  0  0  0  0  0
    4.9204   -1.5395    0.0000 C   0  0  0  0  0  0  0  0  0  0  0  0
    4.5079   -2.2539    0.0000 O   0  0  0  0  0  0  0  0  0  0  0  0
    4.5079   -0.8250    0.0000 C   0  0  0  0  0  0  0  0  0  0  0  0
    3.6829   -0.8250    0.0000 C   0  0  0  0  0  0  0  0  0  0  0  0
    3.2704   -1.5395    0.0000 C   0  0  0  0  0  0  0  0  0  0  0  0
    3.6829   -2.2539    0.0000 O   0  0  0  0  0  0  0  0  0  0  0  0
  1  2  1  0  0  0  0
  2  3  4  0  0  0  0
  3  4  2  0  0  0  0
  3  5  4  0  0  0  0
  5  6  1  0  0  0  0
  5  7  4  0  0  0  0
  7  8  4  0  0  0  0
  8  9  4  0  0  0  0
  9 10  4  0  0  0  0
 10 11  1  0  0  0  0
 11 12  2  0  0  0  0
 11 13  1  0  0  0  0
 13 14  2  0  0  0  0
 14 15  1  0  0  0  0
 15 16  2  0  0  0  0
 15 17  1  0  0  0  0
 10 17  4  0  0  0  0
 17 18  4  0  0  0  0
  7 18  4  0  0  0  0
 18 19  4  0  0  0  0
  2 19  4  0  0  0  0
 19 20  2  0  0  0  0
M  END
>  <molregno>
513708

>  <canonical_smiles>
CN1C(=O)N(C)c2ncc3C(=O)C=CC(=O)c3c2C1=O

>  <standard_inchi_key>
NIIGOLPNKWYMTF-UHFFFAOYSA-N

>  <standard_value>
82100

>  <standard_units>
nM

>  <standard_type>
IC50

>  <assay_id>
537057

>  <description>
Cytotoxicity against human AGS cells after 3 days by MTT assay

>  <Mol Mass>
271,232

>  <Act_10_uM>
0

>  <StandardizerResult>
Clean 2D (ID: Clean 2D)
Clear Stereo (ID: Clear Stereo)
Tautomerize (ID: Tautomerize)
Wedge Clean (ID: Wedge Clean)
Aromatize (ID: Aromatize)


$$$$

  Mrv17c0 06171723492D          

 25 28  0  0  0  0            999 V2000
    3.0323   -3.6216    0.0000 C   0  0  0  0  0  0  0  0  0  0  0  0
    3.3023   -2.8421    0.0000 N   0  0  0  0  0  0  0  0  0  0  0  0
    2.7622   -2.2184    0.0000 C   0  0  0  0  0  0  0  0  0  0  0  0
    1.9521   -2.3743    0.0000 O   0  0  0  0  0  0  0  0  0  0  0  0
    3.0323   -1.4389    0.0000 N   0  0  0  0  0  0  0  0  0  0  0  0
    2.4922   -0.8152    0.0000 C   0  0  0  0  0  0  0  0  0  0  0  0
    3.8424   -1.2829    0.0000 C   0  0  0  0  0  0  0  0  0  0  0  0
    4.1124   -0.5034    0.0000 N   0  0  0  0  0  0  0  0  0  0  0  0
    4.9226   -0.3475    0.0000 C   0  0  0  0  0  0  0  0  0  0  0  0
    5.4627   -0.9711    0.0000 C   0  0  0  0  0  0  0  0  0  0  0  0
    6.2728   -0.8152    0.0000 C   0  0  0  0  0  0  0  0  0  0  0  0
    6.5428   -0.0357    0.0000 O   0  0  0  0  0  0  0  0  0  0  0  0
    6.8129   -1.4389    0.0000 C   0  0  0  0  0  0  0  0  0  0  0  0
    7.6230   -1.2829    0.0000 C   0  0  0  0  0  0  0  0  0  0  0  0
    7.8931   -0.5034    0.0000 O   0  0  0  0  0  0  0  0  0  0  0  0
    8.1631   -1.9066    0.0000 C   0  0  0  0  0  0  0  0  0  0  0  0
    7.8931   -2.6861    0.0000 C   0  0  0  0  0  0  0  0  0  0  0  0
    7.0829   -2.8421    0.0000 C   0  0  0  0  0  0  0  0  0  0  0  0
    6.5428   -2.2184    0.0000 C   0  0  0  0  0  0  0  0  0  0  0  0
    5.7327   -2.3743    0.0000 C   0  0  0  0  0  0  0  0  0  0  0  0
    5.4627   -3.1539    0.0000 O   0  0  0  0  0  0  0  0  0  0  0  0
    5.1926   -1.7507    0.0000 C   0  0  0  0  0  0  0  0  0  0  0  0
    4.3825   -1.9066    0.0000 C   0  0  0  0  0  0  0  0  0  0  0  0
    4.1124   -2.6861    0.0000 C   0  0  0  0  0  0  0  0  0  0  0  0
    4.6525   -3.3098    0.0000 O   0  0  0  0  0  0  0  0  0  0  0  0
  1  2  1  0  0  0  0
  2  3  4  0  0  0  0
  3  4  2  0  0  0  0
  3  5  4  0  0  0  0
  5  6  1  0  0  0  0
  5  7  4  0  0  0  0
  7  8  4  0  0  0  0
  8  9  4  0  0  0  0
  9 10  4  0  0  0  0
 10 11  1  0  0  0  0
 11 12  2  0  0  0  0
 11 13  1  0  0  0  0
 13 14  4  0  0  0  0
 14 15  1  0  0  0  0
 14 16  4  0  0  0  0
 16 17  4  0  0  0  0
 17 18  4  0  0  0  0
 18 19  4  0  0  0  0
 13 19  4  0  0  0  0
 19 20  1  0  0  0  0
 20 21  2  0  0  0  0
 20 22  1  0  0  0  0
 10 22  4  0  0  0  0
 22 23  4  0  0  0  0
  7 23  4  0  0  0  0
 23 24  4  0  0  0  0
  2 24  4  0  0  0  0
 24 25  2  0  0  0  0
M  END
>  <molregno>
512855

>  <canonical_smiles>
CN1C(=O)N(C)c2ncc3C(=O)c4c(O)cccc4C(=O)c3c2C1=O

>  <standard_inchi_key>
KGCFXHNQGJRPDI-UHFFFAOYSA-N

>  <standard_value>
5900

>  <standard_units>
nM

>  <standard_type>
IC50

>  <assay_id>
537057

>  <description>
Cytotoxicity against human AGS cells after 3 days by MTT assay

>  <Mol Mass>
337,291

>  <Act_10_uM>
1

>  <StandardizerResult>
Clean 2D (ID: Clean 2D)
Clear Stereo (ID: Clear Stereo)
Tautomerize (ID: Tautomerize)
Wedge Clean (ID: Wedge Clean)
Aromatize (ID: Aromatize)


$$$$

  Mrv17c0 06171723492D          

 53 59  0  0  0  0            999 V2000
   -5.0013    1.2375    0.0000 C   0  0  0  0  0  0  0  0  0  0  0  0
   -4.2868    0.8250    0.0000 O   0  0  0  0  0  0  0  0  0  0  0  0
   -4.2868    0.0000    0.0000 C   0  0  0  0  0  0  0  0  0  0  0  0
   -3.5724   -0.4125    0.0000 C   0  0  0  0  0  0  0  0  0  0  0  0
   -3.5724   -1.2375    0.0000 C   0  0  0  0  0  0  0  0  0  0  0  0
   -4.2868   -1.6500    0.0000 C   0  0  0  0  0  0  0  0  0  0  0  0
   -5.0013   -1.2375    0.0000 C   0  0  0  0  0  0  0  0  0  0  0  0
   -5.7158   -1.6500    0.0000 O   0  0  0  0  0  0  0  0  0  0  0  0
   -6.4302   -1.2375    0.0000 C   0  0  0  0  0  0  0  0  0  0  0  0
   -5.0013   -0.4125    0.0000 C   0  0  0  0  0  0  0  0  0  0  0  0
   -5.7158    0.0000    0.0000 O   0  0  0  0  0  0  0  0  0  0  0  0
   -2.8579   -1.6500    0.0000 C   0  0  0  0  0  0  0  0  0  0  0  0
   -2.1434   -1.2375    0.0000 C   0  0  0  0  0  0  0  0  0  0  0  0
   -1.4289   -1.6500    0.0000 C   0  0  0  0  0  0  0  0  0  0  0  0
   -0.8158   -1.0980    0.0000 C   0  0  0  0  0  0  0  0  0  0  0  0
   -1.1514   -0.3443    0.0000 O   0  0  0  0  0  0  0  0  0  0  0  0
   -1.9719   -0.4305    0.0000 C   0  0  0  0  0  0  0  0  0  0  0  0
   -2.5239    0.1826    0.0000 O   0  0  0  0  0  0  0  0  0  0  0  0
   -1.4289   -2.4750    0.0000 C   0  0  0  0  0  0  0  0  0  0  0  0
   -0.7145   -2.8875    0.0000 N   0  0  0  0  0  0  0  0  0  0  0  0
    0.0000   -2.4750    0.0000 C   0  0  0  0  0  0  0  0  0  0  0  0
    0.0000   -1.6500    0.0000 C   0  0  0  0  0  0  0  0  0  0  0  0
    0.7145   -1.2375    0.0000 C   0  0  0  0  0  0  0  0  0  0  0  0
    0.7145   -0.4125    0.0000 C   0  0  0  0  0  0  0  0  0  0  0  0
    1.4289    0.0000    0.0000 C   0  0  0  0  0  0  0  0  0  0  0  0
    2.1434   -0.4125    0.0000 C   0  0  0  0  0  0  0  0  0  0  0  0
    2.1434   -1.2375    0.0000 C   0  0  0  0  0  0  0  0  0  0  0  0
    1.4289   -1.6500    0.0000 C   0  0  0  0  0  0  0  0  0  0  0  0
    0.7145   -2.8875    0.0000 C   0  0  0  0  0  0  0  0  0  0  0  0
    0.7145   -3.7125    0.0000 O   0  0  0  0  0  0  0  0  0  0  0  0
    1.4289   -2.4750    0.0000 O   0  0  0  0  0  0  0  0  0  0  0  0
    2.1434   -2.8875    0.0000 C   0  0  0  0  0  0  0  0  0  0  0  0
    2.8579   -2.4750    0.0000 C   0  0  0  0  0  0  0  0  0  0  0  0
    3.5724   -2.8875    0.0000 C   0  0  0  0  0  0  0  0  0  0  0  0
    4.2868   -2.4750    0.0000 C   0  0  0  0  0  0  0  0  0  0  0  0
    5.0013   -2.8875    0.0000 N   0  0  0  0  0  0  0  0  0  0  0  0
    5.7158   -2.4750    0.0000 C   0  0  0  0  0  0  0  0  0  0  0  0
    6.4302   -2.8875    0.0000 C   0  0  0  0  0  0  0  0  0  0  0  0
    7.1447   -2.4750    0.0000 F   0  0  0  0  0  0  0  0  0  0  0  0
    6.4302   -3.7125    0.0000 C   0  0  0  0  0  0  0  0  0  0  0  0
    7.1447   -4.1250    0.0000 O   0  0  0  0  0  0  0  0  0  0  0  0
    5.7158   -4.1250    0.0000 N   0  0  0  0  0  0  0  0  0  0  0  0
    5.0013   -3.7125    0.0000 C   0  0  0  0  0  0  0  0  0  0  0  0
    4.2868   -4.1250    0.0000 O   0  0  0  0  0  0  0  0  0  0  0  0
   -2.1434   -2.8875    0.0000 C   0  0  0  0  0  0  0  0  0  0  0  0
   -2.1434   -3.7125    0.0000 C   0  0  0  0  0  0  0  0  0  0  0  0
   -2.8579   -4.1250    0.0000 C   0  0  0  0  0  0  0  0  0  0  0  0
   -3.0294   -4.9320    0.0000 O   0  0  0  0  0  0  0  0  0  0  0  0
   -3.8499   -5.0182    0.0000 C   0  0  0  0  0  0  0  0  0  0  0  0
   -4.1854   -4.2645    0.0000 O   0  0  0  0  0  0  0  0  0  0  0  0
   -3.5724   -3.7125    0.0000 C   0  0  0  0  0  0  0  0  0  0  0  0
   -3.5724   -2.8875    0.0000 C   0  0  0  0  0  0  0  0  0  0  0  0
   -2.8579   -2.4750    0.0000 C   0  0  0  0  0  0  0  0  0  0  0  0
  1  2  1  0  0  0  0
  2  3  1  0  0  0  0
  3  4  4  0  0  0  0
  4  5  4  0  0  0  0
  5  6  4  0  0  0  0
  6  7  4  0  0  0  0
  7  8  1  0  0  0  0
  8  9  1  0  0  0  0
  7 10  4  0  0  0  0
  3 10  4  0  0  0  0
 10 11  1  0  0  0  0
 12  5  1  0  0  0  0
 12 13  1  0  0  0  0
 13 14  1  0  0  0  0
 14 15  1  0  0  0  0
 15 16  1  0  0  0  0
 16 17  1  0  0  0  0
 13 17  1  0  0  0  0
 17 18  2  0  0  0  0
 14 19  1  0  0  0  0
 19 20  1  0  0  0  0
 21 20  1  0  0  0  0
 21 22  1  0  0  0  0
 22 23  1  0  0  0  0
 23 24  4  0  0  0  0
 24 25  4  0  0  0  0
 25 26  4  0  0  0  0
 26 27  4  0  0  0  0
 27 28  4  0  0  0  0
 23 28  4  0  0  0  0
 21 29  1  0  0  0  0
 29 30  2  0  0  0  0
 29 31  1  0  0  0  0
 31 32  1  0  0  0  0
 32 33  1  0  0  0  0
 33 34  1  0  0  0  0
 34 35  1  0  0  0  0
 35 36  1  0  0  0  0
 36 37  4  0  0  0  0
 37 38  4  0  0  0  0
 38 39  1  0  0  0  0
 38 40  4  0  0  0  0
 40 41  2  0  0  0  0
 40 42  4  0  0  0  0
 42 43  4  0  0  0  0
 36 43  4  0  0  0  0
 43 44  2  0  0  0  0
 19 45  1  0  0  0  0
 45 46  4  0  0  0  0
 46 47  4  0  0  0  0
 47 48  1  0  0  0  0
 48 49  1  0  0  0  0
 49 50  1  0  0  0  0
 50 51  1  0  0  0  0
 47 51  4  0  0  0  0
 51 52  4  0  0  0  0
 52 53  4  0  0  0  0
 12 53  1  0  0  0  0
 45 53  4  0  0  0  0
M  STY  1   1 DAT
M  SAL   1  1  42
M  SDT   1 MRV_IMPLICIT_H                                        
M  SDD   1     0.0000    0.0000    DR    ALL  0       0  
M  SED   1 IMPL_H1
M  END
>  <molregno>
498949

>  <canonical_smiles>
COc1cc(cc(OC)c1O)[C@H]2[C@@H]3[C@H](COC3=O)[C@H](N[C@@H](Cc4ccccc4)C(=O)OCCCCN5C=C(F)C(=O)NC5=O)c6cc7OCOc7cc26

>  <standard_inchi_key>
SKFVJKOVFBXBGS-ZRZSVVQOSA-N

>  <standard_value>
23700

>  <standard_units>
nM

>  <standard_type>
IC50

>  <assay_id>
563340

>  <description>
Cytotoxicity against human AGS cells after 72 hrs by SRB method

>  <Mol Mass>
731,73

>  <Act_10_uM>
0

>  <StandardizerResult>
Clean 2D (ID: Clean 2D)
Clear Stereo (ID: Clear Stereo)
Tautomerize (ID: Tautomerize)
Wedge Clean (ID: Wedge Clean)
Aromatize (ID: Aromatize)


$$$$

  Mrv17c0 06171723492D          

 52 58  0  0  0  0            999 V2000
    1.9233   -6.0604    0.0000 C   0  0  0  0  0  0  0  0  0  0  0  0
    1.9233   -5.2354    0.0000 O   0  0  0  0  0  0  0  0  0  0  0  0
    2.6378   -4.8229    0.0000 C   0  0  0  0  0  0  0  0  0  0  0  0
    2.6378   -3.9979    0.0000 C   0  0  0  0  0  0  0  0  0  0  0  0
    3.3523   -3.5854    0.0000 C   0  0  0  0  0  0  0  0  0  0  0  0
    4.0668   -3.9979    0.0000 C   0  0  0  0  0  0  0  0  0  0  0  0
    4.0668   -4.8229    0.0000 C   0  0  0  0  0  0  0  0  0  0  0  0
    4.7812   -5.2354    0.0000 O   0  0  0  0  0  0  0  0  0  0  0  0
    4.7812   -6.0604    0.0000 C   0  0  0  0  0  0  0  0  0  0  0  0
    3.3523   -5.2354    0.0000 C   0  0  0  0  0  0  0  0  0  0  0  0
    3.3523   -6.0604    0.0000 O   0  0  0  0  0  0  0  0  0  0  0  0
    3.3523   -2.7604    0.0000 C   0  0  0  0  0  0  0  0  0  0  0  0
    2.6378   -2.3479    0.0000 C   0  0  0  0  0  0  0  0  0  0  0  0
    2.6378   -1.5229    0.0000 C   0  0  0  0  0  0  0  0  0  0  0  0
    1.8532   -1.2680    0.0000 C   0  0  0  0  0  0  0  0  0  0  0  0
    1.3683   -1.9354    0.0000 O   0  0  0  0  0  0  0  0  0  0  0  0
    1.8532   -2.6029    0.0000 C   0  0  0  0  0  0  0  0  0  0  0  0
    1.5983   -3.3875    0.0000 O   0  0  0  0  0  0  0  0  0  0  0  0
    3.3523   -1.1104    0.0000 C   0  0  0  0  0  0  0  0  0  0  0  0
    3.3523   -0.2854    0.0000 N   0  0  0  0  0  0  0  0  0  0  0  0
    4.0668    0.1271    0.0000 C   0  0  0  0  0  0  0  0  0  0  0  0
    4.7812   -0.2854    0.0000 C   0  0  0  0  0  0  0  0  0  0  0  0
    5.4957    0.1271    0.0000 C   0  0  0  0  0  0  0  0  0  0  0  0
    5.4957    0.9521    0.0000 C   0  0  0  0  0  0  0  0  0  0  0  0
    6.2102    1.3646    0.0000 C   0  0  0  0  0  0  0  0  0  0  0  0
    6.9246    0.9521    0.0000 C   0  0  0  0  0  0  0  0  0  0  0  0
    6.9246    0.1271    0.0000 C   0  0  0  0  0  0  0  0  0  0  0  0
    6.2102   -0.2854    0.0000 C   0  0  0  0  0  0  0  0  0  0  0  0
    4.0668    0.9521    0.0000 C   0  0  0  0  0  0  0  0  0  0  0  0
    3.3523    1.3646    0.0000 O   0  0  0  0  0  0  0  0  0  0  0  0
    4.7812    1.3646    0.0000 O   0  0  0  0  0  0  0  0  0  0  0  0
    4.7812    2.1896    0.0000 C   0  0  0  0  0  0  0  0  0  0  0  0
    5.4957    2.6021    0.0000 C   0  0  0  0  0  0  0  0  0  0  0  0
    5.4957    3.4271    0.0000 C   0  0  0  0  0  0  0  0  0  0  0  0
    6.2102    3.8396    0.0000 N   0  0  0  0  0  0  0  0  0  0  0  0
    6.2102    4.6646    0.0000 C   0  0  0  0  0  0  0  0  0  0  0  0
    6.9246    5.0771    0.0000 C   0  0  0  0  0  0  0  0  0  0  0  0
    6.9246    5.9021    0.0000 F   0  0  0  0  0  0  0  0  0  0  0  0
    7.6391    4.6646    0.0000 C   0  0  0  0  0  0  0  0  0  0  0  0
    8.3536    5.0771    0.0000 O   0  0  0  0  0  0  0  0  0  0  0  0
    7.6391    3.8396    0.0000 N   0  0  0  0  0  0  0  0  0  0  0  0
    6.9246    3.4271    0.0000 C   0  0  0  0  0  0  0  0  0  0  0  0
    6.9246    2.6021    0.0000 O   0  0  0  0  0  0  0  0  0  0  0  0
    4.0668   -1.5229    0.0000 C   0  0  0  0  0  0  0  0  0  0  0  0
    4.7812   -1.1104    0.0000 C   0  0  0  0  0  0  0  0  0  0  0  0
    5.4957   -1.5229    0.0000 C   0  0  0  0  0  0  0  0  0  0  0  0
    6.2803   -1.2680    0.0000 O   0  0  0  0  0  0  0  0  0  0  0  0
    6.7652   -1.9354    0.0000 C   0  0  0  0  0  0  0  0  0  0  0  0
    6.2803   -2.6029    0.0000 O   0  0  0  0  0  0  0  0  0  0  0  0
    5.4957   -2.3479    0.0000 C   0  0  0  0  0  0  0  0  0  0  0  0
    4.7812   -2.7604    0.0000 C   0  0  0  0  0  0  0  0  0  0  0  0
    4.0668   -2.3479    0.0000 C   0  0  0  0  0  0  0  0  0  0  0  0
  1  2  1  0  0  0  0
  2  3  1  0  0  0  0
  3  4  4  0  0  0  0
  4  5  4  0  0  0  0
  5  6  4  0  0  0  0
  6  7  4  0  0  0  0
  7  8  1  0  0  0  0
  8  9  1  0  0  0  0
  7 10  4  0  0  0  0
  3 10  4  0  0  0  0
 10 11  1  0  0  0  0
 12  5  1  0  0  0  0
 12 13  1  0  0  0  0
 13 14  1  0  0  0  0
 14 15  1  0  0  0  0
 15 16  1  0  0  0  0
 16 17  1  0  0  0  0
 13 17  1  0  0  0  0
 17 18  2  0  0  0  0
 14 19  1  0  0  0  0
 19 20  1  0  0  0  0
 21 20  1  0  0  0  0
 21 22  1  0  0  0  0
 22 23  1  0  0  0  0
 23 24  4  0  0  0  0
 24 25  4  0  0  0  0
 25 26  4  0  0  0  0
 26 27  4  0  0  0  0
 27 28  4  0  0  0  0
 23 28  4  0  0  0  0
 21 29  1  0  0  0  0
 29 30  2  0  0  0  0
 29 31  1  0  0  0  0
 31 32  1  0  0  0  0
 32 33  1  0  0  0  0
 33 34  1  0  0  0  0
 34 35  1  0  0  0  0
 35 36  4  0  0  0  0
 36 37  4  0  0  0  0
 37 38  1  0  0  0  0
 37 39  4  0  0  0  0
 39 40  2  0  0  0  0
 39 41  4  0  0  0  0
 41 42  4  0  0  0  0
 35 42  4  0  0  0  0
 42 43  2  0  0  0  0
 19 44  1  0  0  0  0
 44 45  4  0  0  0  0
 45 46  4  0  0  0  0
 46 47  1  0  0  0  0
 47 48  1  0  0  0  0
 48 49  1  0  0  0  0
 49 50  1  0  0  0  0
 46 50  4  0  0  0  0
 50 51  4  0  0  0  0
 51 52  4  0  0  0  0
 12 52  1  0  0  0  0
 44 52  4  0  0  0  0
M  STY  1   1 DAT
M  SAL   1  1  41
M  SDT   1 MRV_IMPLICIT_H                                        
M  SDD   1     0.0000    0.0000    DR    ALL  0       0  
M  SED   1 IMPL_H1
M  END
>  <molregno>
498946

>  <canonical_smiles>
COc1cc(cc(OC)c1O)[C@H]2[C@@H]3[C@H](COC3=O)[C@H](N[C@@H](Cc4ccccc4)C(=O)OCCCN5C=C(F)C(=O)NC5=O)c6cc7OCOc7cc26

>  <standard_inchi_key>
SACSSTSWISHVBP-LWMTVGAJSA-N

>  <standard_value>
23600

>  <standard_units>
nM

>  <standard_type>
IC50

>  <assay_id>
563340

>  <description>
Cytotoxicity against human AGS cells after 72 hrs by SRB method

>  <Mol Mass>
717,703

>  <Act_10_uM>
0

>  <StandardizerResult>
Clean 2D (ID: Clean 2D)
Clear Stereo (ID: Clear Stereo)
Tautomerize (ID: Tautomerize)
Wedge Clean (ID: Wedge Clean)
Aromatize (ID: Aromatize)


$$$$

  Mrv17c0 06171723492D          

 29 31  0  0  0  0            999 V2000
    0.7145   -3.7125    0.0000 C   0  0  0  0  0  0  0  0  0  0  0  0
    0.7145   -2.8875    0.0000 O   0  0  0  0  0  0  0  0  0  0  0  0
    1.4289   -2.4750    0.0000 C   0  0  0  0  0  0  0  0  0  0  0  0
    2.1434   -2.8875    0.0000 O   0  0  0  0  0  0  0  0  0  0  0  0
    1.4289   -1.6500    0.0000 C   0  0  0  0  0  0  0  0  0  0  0  0
    0.7145   -1.2375    0.0000 C   0  0  0  0  0  0  0  0  0  0  0  0
    0.0000   -1.6500    0.0000 C   0  0  0  0  0  0  0  0  0  0  0  0
    0.7145   -0.4125    0.0000 N   0  0  0  0  0  0  0  0  0  0  0  0
    1.4289    0.0000    0.0000 C   0  0  0  0  0  0  0  0  0  0  0  0
    1.4289    0.8250    0.0000 C   0  0  0  0  0  0  0  0  0  0  0  0
    2.1434   -0.4125    0.0000 C   0  0  0  0  0  0  0  0  0  0  0  0
    2.8579    0.0000    0.0000 C   0  0  0  0  0  0  0  0  0  0  0  0
    2.8579    0.8250    0.0000 O   0  0  0  0  0  0  0  0  0  0  0  0
    3.5724   -0.4125    0.0000 C   0  0  0  0  0  0  0  0  0  0  0  0
    3.5724   -1.2375    0.0000 C   0  0  0  0  0  0  0  0  0  0  0  0
    2.8579   -1.6500    0.0000 C   0  0  0  0  0  0  0  0  0  0  0  0
    2.8579   -2.4750    0.0000 O   0  0  0  0  0  0  0  0  0  0  0  0
    2.1434   -1.2375    0.0000 C   0  0  0  0  0  0  0  0  0  0  0  0
    4.2868    0.0000    0.0000 N   0  0  0  0  0  0  0  0  0  0  0  0
    5.0013   -0.4125    0.0000 C   0  0  0  0  0  0  0  0  0  0  0  0
    5.7158    0.0000    0.0000 C   0  0  0  0  0  0  0  0  0  0  0  0
    6.4302   -0.4125    0.0000 C   0  0  0  0  0  0  0  0  0  0  0  0
    7.1447    0.0000    0.0000 O   0  0  0  0  0  0  0  0  0  0  0  0
    7.1447    0.8250    0.0000 C   0  0  0  0  0  0  0  0  0  0  0  0
    6.4302   -1.2375    0.0000 C   0  0  0  0  0  0  0  0  0  0  0  0
    5.7158   -1.6500    0.0000 C   0  0  0  0  0  0  0  0  0  0  0  0
    5.0013   -1.2375    0.0000 C   0  0  0  0  0  0  0  0  0  0  0  0
    4.2868   -1.6500    0.0000 O   0  0  0  0  0  0  0  0  0  0  0  0
    4.2868   -2.4750    0.0000 C   0  0  0  0  0  0  0  0  0  0  0  0
  1  2  1  0  0  0  0
  2  3  1  0  0  0  0
  3  4  2  0  0  0  0
  3  5  1  0  0  0  0
  5  6  4  0  0  0  0
  6  7  1  0  0  0  0
  6  8  4  0  0  0  0
  8  9  4  0  0  0  0
  9 10  1  0  0  0  0
  9 11  4  0  0  0  0
 11 12  1  0  0  0  0
 12 13  2  0  0  0  0
 12 14  1  0  0  0  0
 14 15  2  0  0  0  0
 15 16  1  0  0  0  0
 16 17  2  0  0  0  0
 16 18  1  0  0  0  0
  5 18  4  0  0  0  0
 11 18  4  0  0  0  0
 14 19  1  0  0  0  0
 19 20  1  0  0  0  0
 20 21  4  0  0  0  0
 21 22  4  0  0  0  0
 22 23  1  0  0  0  0
 23 24  1  0  0  0  0
 22 25  4  0  0  0  0
 25 26  4  0  0  0  0
 26 27  4  0  0  0  0
 20 27  4  0  0  0  0
 27 28  1  0  0  0  0
 28 29  1  0  0  0  0
M  END
>  <molregno>
477162

>  <canonical_smiles>
COC(=O)c1c(C)nc(C)c2C(=O)C(=CC(=O)c12)Nc3cc(OC)ccc3OC

>  <standard_inchi_key>
BQXYZIYGADRGSP-UHFFFAOYSA-N

>  <standard_value>
19900

>  <standard_units>
nM

>  <standard_type>
IC50

>  <assay_id>
567116

>  <description>
Cytotoxicity against human AGS cells after 72 hrs by MTT assay

>  <Mol Mass>
396,399

>  <Act_10_uM>
0

>  <StandardizerResult>
Clean 2D (ID: Clean 2D)
Clear Stereo (ID: Clear Stereo)
Tautomerize (ID: Tautomerize)
Wedge Clean (ID: Wedge Clean)
Aromatize (ID: Aromatize)


$$$$

  Mrv17c0 06171723492D          

 25 27  0  0  0  0            999 V2000
    0.7145   -3.7125    0.0000 C   0  0  0  0  0  0  0  0  0  0  0  0
    0.7145   -2.8875    0.0000 O   0  0  0  0  0  0  0  0  0  0  0  0
    1.4289   -2.4750    0.0000 C   0  0  0  0  0  0  0  0  0  0  0  0
    2.1434   -2.8875    0.0000 O   0  0  0  0  0  0  0  0  0  0  0  0
    1.4289   -1.6500    0.0000 C   0  0  0  0  0  0  0  0  0  0  0  0
    0.7145   -1.2375    0.0000 C   0  0  0  0  0  0  0  0  0  0  0  0
    0.0000   -1.6500    0.0000 C   0  0  0  0  0  0  0  0  0  0  0  0
    0.7145   -0.4125    0.0000 N   0  0  0  0  0  0  0  0  0  0  0  0
    1.4289    0.0000    0.0000 C   0  0  0  0  0  0  0  0  0  0  0  0
    1.4289    0.8250    0.0000 C   0  0  0  0  0  0  0  0  0  0  0  0
    2.1434   -0.4125    0.0000 C   0  0  0  0  0  0  0  0  0  0  0  0
    2.8579    0.0000    0.0000 C   0  0  0  0  0  0  0  0  0  0  0  0
    2.8579    0.8250    0.0000 O   0  0  0  0  0  0  0  0  0  0  0  0
    3.5724   -0.4125    0.0000 C   0  0  0  0  0  0  0  0  0  0  0  0
    3.5724   -1.2375    0.0000 C   0  0  0  0  0  0  0  0  0  0  0  0
    2.8579   -1.6500    0.0000 C   0  0  0  0  0  0  0  0  0  0  0  0
    2.8579   -2.4750    0.0000 O   0  0  0  0  0  0  0  0  0  0  0  0
    2.1434   -1.2375    0.0000 C   0  0  0  0  0  0  0  0  0  0  0  0
    4.2868    0.0000    0.0000 N   0  0  0  0  0  0  0  0  0  0  0  0
    5.0013   -0.4125    0.0000 C   0  0  0  0  0  0  0  0  0  0  0  0
    5.7158    0.0000    0.0000 C   0  0  0  0  0  0  0  0  0  0  0  0
    6.4302   -0.4125    0.0000 C   0  0  0  0  0  0  0  0  0  0  0  0
    6.4302   -1.2375    0.0000 C   0  0  0  0  0  0  0  0  0  0  0  0
    5.7158   -1.6500    0.0000 C   0  0  0  0  0  0  0  0  0  0  0  0
    5.0013   -1.2375    0.0000 C   0  0  0  0  0  0  0  0  0  0  0  0
  1  2  1  0  0  0  0
  2  3  1  0  0  0  0
  3  4  2  0  0  0  0
  3  5  1  0  0  0  0
  5  6  4  0  0  0  0
  6  7  1  0  0  0  0
  6  8  4  0  0  0  0
  8  9  4  0  0  0  0
  9 10  1  0  0  0  0
  9 11  4  0  0  0  0
 11 12  1  0  0  0  0
 12 13  2  0  0  0  0
 12 14  1  0  0  0  0
 14 15  2  0  0  0  0
 15 16  1  0  0  0  0
 16 17  2  0  0  0  0
 16 18  1  0  0  0  0
  5 18  4  0  0  0  0
 11 18  4  0  0  0  0
 14 19  1  0  0  0  0
 19 20  1  0  0  0  0
 20 21  1  0  0  0  0
 21 22  1  0  0  0  0
 22 23  1  0  0  0  0
 23 24  1  0  0  0  0
 24 25  1  0  0  0  0
 20 25  1  0  0  0  0
M  END
>  <molregno>
477370

>  <canonical_smiles>
COC(=O)c1c(C)nc(C)c2C(=O)C(=CC(=O)c12)NC3CCCCC3

>  <standard_inchi_key>
LHDXLLXJTBRJQX-UHFFFAOYSA-N

>  <standard_value>
10500

>  <standard_units>
nM

>  <standard_type>
IC50

>  <assay_id>
567116

>  <description>
Cytotoxicity against human AGS cells after 72 hrs by MTT assay

>  <Mol Mass>
342,395

>  <Act_10_uM>
0

>  <StandardizerResult>
Clean 2D (ID: Clean 2D)
Clear Stereo (ID: Clear Stereo)
Tautomerize (ID: Tautomerize)
Wedge Clean (ID: Wedge Clean)
Aromatize (ID: Aromatize)


$$$$

  Mrv17c0 06171723492D          

 19 20  0  0  0  0            999 V2000
    0.7145   -3.7125    0.0000 C   0  0  0  0  0  0  0  0  0  0  0  0
    0.7145   -2.8875    0.0000 O   0  0  0  0  0  0  0  0  0  0  0  0
    1.4289   -2.4750    0.0000 C   0  0  0  0  0  0  0  0  0  0  0  0
    2.1434   -2.8875    0.0000 O   0  0  0  0  0  0  0  0  0  0  0  0
    1.4289   -1.6500    0.0000 C   0  0  0  0  0  0  0  0  0  0  0  0
    0.7145   -1.2375    0.0000 C   0  0  0  0  0  0  0  0  0  0  0  0
    0.0000   -1.6500    0.0000 C   0  0  0  0  0  0  0  0  0  0  0  0
    0.7145   -0.4125    0.0000 N   0  0  0  0  0  0  0  0  0  0  0  0
    1.4289    0.0000    0.0000 C   0  0  0  0  0  0  0  0  0  0  0  0
    1.4289    0.8250    0.0000 C   0  0  0  0  0  0  0  0  0  0  0  0
    2.1434   -0.4125    0.0000 C   0  0  0  0  0  0  0  0  0  0  0  0
    2.8579    0.0000    0.0000 C   0  0  0  0  0  0  0  0  0  0  0  0
    2.8579    0.8250    0.0000 O   0  0  0  0  0  0  0  0  0  0  0  0
    3.5724   -0.4125    0.0000 C   0  0  0  0  0  0  0  0  0  0  0  0
    3.5724   -1.2375    0.0000 C   0  0  0  0  0  0  0  0  0  0  0  0
    2.8579   -1.6500    0.0000 C   0  0  0  0  0  0  0  0  0  0  0  0
    2.8579   -2.4750    0.0000 O   0  0  0  0  0  0  0  0  0  0  0  0
    2.1434   -1.2375    0.0000 C   0  0  0  0  0  0  0  0  0  0  0  0
    4.2868    0.0000    0.0000 N   0  0  0  0  0  0  0  0  0  0  0  0
  1  2  1  0  0  0  0
  2  3  1  0  0  0  0
  3  4  2  0  0  0  0
  3  5  1  0  0  0  0
  5  6  4  0  0  0  0
  6  7  1  0  0  0  0
  6  8  4  0  0  0  0
  8  9  4  0  0  0  0
  9 10  1  0  0  0  0
  9 11  4  0  0  0  0
 11 12  1  0  0  0  0
 12 13  2  0  0  0  0
 12 14  1  0  0  0  0
 14 15  2  0  0  0  0
 15 16  1  0  0  0  0
 16 17  2  0  0  0  0
 16 18  1  0  0  0  0
  5 18  4  0  0  0  0
 11 18  4  0  0  0  0
 14 19  1  0  0  0  0
M  END
>  <molregno>
476063

>  <canonical_smiles>
COC(=O)c1c(C)nc(C)c2C(=O)C(=CC(=O)c12)N

>  <standard_inchi_key>
SHRKJKQVBSQCEA-UHFFFAOYSA-N

>  <standard_value>
4200

>  <standard_units>
nM

>  <standard_type>
IC50

>  <assay_id>
567116

>  <description>
Cytotoxicity against human AGS cells after 72 hrs by MTT assay

>  <Mol Mass>
260,249

>  <Act_10_uM>
1

>  <StandardizerResult>
Clean 2D (ID: Clean 2D)
Clear Stereo (ID: Clear Stereo)
Tautomerize (ID: Tautomerize)
Wedge Clean (ID: Wedge Clean)
Aromatize (ID: Aromatize)


$$$$

  Mrv17c0 06171723492D          

 39 43  0  0  0  0            999 V2000
    0.0699   -4.7297    0.0000 C   0  0  0  0  0  0  0  0  0  0  0  0
   -0.7551   -4.7297    0.0000 N   0  0  0  0  0  0  0  0  0  0  0  0
   -1.2400   -5.3972    0.0000 C   0  0  0  0  0  0  0  0  0  0  0  0
   -2.0247   -5.1422    0.0000 C   0  0  0  0  0  0  0  0  0  0  0  0
   -2.6921   -5.6272    0.0000 N   0  0  0  0  0  0  0  0  0  0  0  0
   -2.6059   -6.4476    0.0000 C   0  0  0  0  0  0  0  0  0  0  0  0
   -1.8522   -6.7832    0.0000 O   0  0  0  0  0  0  0  0  0  0  0  0
   -3.2733   -6.9326    0.0000 C   0  0  0  0  0  0  0  0  0  0  0  0
   -3.2733   -7.7576    0.0000 C   0  0  0  0  0  0  0  0  0  0  0  0
   -4.0579   -8.0125    0.0000 C   0  0  0  0  0  0  0  0  0  0  0  0
   -4.3129   -8.7971    0.0000 N   0  0  0  0  0  0  0  0  0  0  0  0
   -5.1198   -8.9687    0.0000 C   0  0  0  0  0  0  0  0  0  0  0  0
   -5.6719   -8.3556    0.0000 O   0  0  0  0  0  0  0  0  0  0  0  0
   -5.3748   -9.7533    0.0000 N   0  0  0  0  0  0  0  0  0  0  0  0
   -6.1817   -9.9248    0.0000 C   0  0  0  0  0  0  0  0  0  0  0  0
   -6.4367  -10.7094    0.0000 C   0  0  0  0  0  0  0  0  0  0  0  0
   -7.2437  -10.8810    0.0000 C   0  0  0  0  0  0  0  0  0  0  0  0
   -7.7957  -10.2679    0.0000 C   0  0  0  0  0  0  0  0  0  0  0  0
   -7.5408   -9.4832    0.0000 C   0  0  0  0  0  0  0  0  0  0  0  0
   -6.7338   -9.3117    0.0000 C   0  0  0  0  0  0  0  0  0  0  0  0
   -4.5428   -7.3451    0.0000 C   0  0  0  0  0  0  0  0  0  0  0  0
   -4.0579   -6.6776    0.0000 N   0  0  0  0  0  0  0  0  0  0  0  0
   -4.3129   -5.8930    0.0000 C   0  0  0  0  0  0  0  0  0  0  0  0
   -2.0247   -4.3172    0.0000 C   0  0  0  0  0  0  0  0  0  0  0  0
   -1.2400   -4.0623    0.0000 C   0  0  0  0  0  0  0  0  0  0  0  0
   -0.9851   -3.2777    0.0000 C   0  0  0  0  0  0  0  0  0  0  0  0
   -1.5371   -2.6646    0.0000 O   0  0  0  0  0  0  0  0  0  0  0  0
   -0.1781   -3.1062    0.0000 N   0  0  0  0  0  0  0  0  0  0  0  0
    0.0768   -2.3215    0.0000 C   0  0  0  0  0  0  0  0  0  0  0  0
    0.8838   -2.1500    0.0000 C   0  0  0  0  0  0  0  0  0  0  0  0
    1.1387   -1.3654    0.0000 C   0  0  0  0  0  0  0  0  0  0  0  0
    0.6538   -0.6979    0.0000 C   0  0  0  0  0  0  0  0  0  0  0  0
    1.1387   -0.0305    0.0000 N   0  0  0  0  0  0  0  0  0  0  0  0
    1.9233   -0.2854    0.0000 C   0  0  0  0  0  0  0  0  0  0  0  0
    2.6378    0.1271    0.0000 C   0  0  0  0  0  0  0  0  0  0  0  0
    3.3523   -0.2854    0.0000 C   0  0  0  0  0  0  0  0  0  0  0  0
    3.3523   -1.1104    0.0000 C   0  0  0  0  0  0  0  0  0  0  0  0
    2.6378   -1.5229    0.0000 C   0  0  0  0  0  0  0  0  0  0  0  0
    1.9233   -1.1104    0.0000 C   0  0  0  0  0  0  0  0  0  0  0  0
  1  2  1  0  0  0  0
  2  3  4  0  0  0  0
  3  4  4  0  0  0  0
  4  5  1  0  0  0  0
  5  6  1  0  0  0  0
  6  7  2  0  0  0  0
  6  8  1  0  0  0  0
  8  9  4  0  0  0  0
  9 10  4  0  0  0  0
 10 11  1  0  0  0  0
 11 12  1  0  0  0  0
 12 13  2  0  0  0  0
 12 14  1  0  0  0  0
 14 15  1  0  0  0  0
 15 16  4  0  0  0  0
 16 17  4  0  0  0  0
 17 18  4  0  0  0  0
 18 19  4  0  0  0  0
 19 20  4  0  0  0  0
 15 20  4  0  0  0  0
 10 21  4  0  0  0  0
 21 22  4  0  0  0  0
  8 22  4  0  0  0  0
 22 23  1  0  0  0  0
  4 24  4  0  0  0  0
 24 25  4  0  0  0  0
  2 25  4  0  0  0  0
 25 26  1  0  0  0  0
 26 27  2  0  0  0  0
 26 28  1  0  0  0  0
 28 29  1  0  0  0  0
 29 30  1  0  0  0  0
 30 31  1  0  0  0  0
 31 32  4  0  0  0  0
 32 33  4  0  0  0  0
 33 34  4  0  0  0  0
 34 35  4  0  0  0  0
 35 36  4  0  0  0  0
 36 37  4  0  0  0  0
 37 38  4  0  0  0  0
 38 39  4  0  0  0  0
 31 39  4  0  0  0  0
 34 39  4  0  0  0  0
M  STY  1   1 DAT
M  SAL   1  1  33
M  SDT   1 MRV_IMPLICIT_H                                        
M  SDD   1     0.0000    0.0000    DR    ALL  0       0  
M  SED   1 IMPL_H1
M  END
>  <molregno>
558262

>  <canonical_smiles>
Cn1cc(NC(=O)c2cc(NC(=O)Nc3ccccc3)cn2C)cc1C(=O)NCCc4c[nH]c5ccccc45

>  <standard_inchi_key>
CHVIGEKGOSYALP-UHFFFAOYSA-N

>  <standard_value>
16800

>  <standard_units>
nM

>  <standard_type>
GI50

>  <assay_id>
576797

>  <description>
Cytotoxicity against human AGS cells after 48 hrs by sulforhodamine B assay

>  <Mol Mass>
523,597

>  <Act_10_uM>
0

>  <StandardizerResult>
Clean 2D (ID: Clean 2D)
Clear Stereo (ID: Clear Stereo)
Tautomerize (ID: Tautomerize)
Wedge Clean (ID: Wedge Clean)
Aromatize (ID: Aromatize)


$$$$

  Mrv17c0 06171723492D          

 47 53  0  0  0  0            999 V2000
   13.3227   -6.3264    0.0000 C   0  0  0  0  0  0  0  0  0  0  0  0
   12.4977   -6.3264    0.0000 N   0  0  0  0  0  0  0  0  0  0  0  0
   12.0127   -6.9938    0.0000 C   0  0  0  0  0  0  0  0  0  0  0  0
   11.2281   -6.7389    0.0000 C   0  0  0  0  0  0  0  0  0  0  0  0
   10.5607   -7.2238    0.0000 N   0  0  0  0  0  0  0  0  0  0  0  0
   10.6469   -8.0443    0.0000 C   0  0  0  0  0  0  0  0  0  0  0  0
   11.4006   -8.3799    0.0000 O   0  0  0  0  0  0  0  0  0  0  0  0
    9.9795   -8.5292    0.0000 C   0  0  0  0  0  0  0  0  0  0  0  0
    9.9795   -9.3542    0.0000 C   0  0  0  0  0  0  0  0  0  0  0  0
    9.1949   -9.6092    0.0000 C   0  0  0  0  0  0  0  0  0  0  0  0
    8.9399  -10.3938    0.0000 N   0  0  0  0  0  0  0  0  0  0  0  0
    8.1329  -10.5653    0.0000 C   0  0  0  0  0  0  0  0  0  0  0  0
    7.5809   -9.9522    0.0000 O   0  0  0  0  0  0  0  0  0  0  0  0
    7.8780  -11.3499    0.0000 O   0  0  0  0  0  0  0  0  0  0  0  0
    7.0710  -11.5215    0.0000 C   0  0  0  0  0  0  0  0  0  0  0  0
    6.8161  -12.3061    0.0000 C   0  0  0  0  0  0  0  0  0  0  0  0
    7.3010  -12.9735    0.0000 C   0  0  0  0  0  0  0  0  0  0  0  0
    8.1215  -13.0598    0.0000 C   0  0  0  0  0  0  0  0  0  0  0  0
    8.4571  -13.8134    0.0000 C   0  0  0  0  0  0  0  0  0  0  0  0
    7.9721  -14.4809    0.0000 C   0  0  0  0  0  0  0  0  0  0  0  0
    7.1517  -14.3946    0.0000 C   0  0  0  0  0  0  0  0  0  0  0  0
    6.8161  -13.6410    0.0000 C   0  0  0  0  0  0  0  0  0  0  0  0
    6.0315  -13.3860    0.0000 C   0  0  0  0  0  0  0  0  0  0  0  0
    5.3170  -13.7985    0.0000 C   0  0  0  0  0  0  0  0  0  0  0  0
    4.6025  -13.3860    0.0000 C   0  0  0  0  0  0  0  0  0  0  0  0
    4.6025  -12.5610    0.0000 C   0  0  0  0  0  0  0  0  0  0  0  0
    5.3170  -12.1485    0.0000 C   0  0  0  0  0  0  0  0  0  0  0  0
    6.0315  -12.5610    0.0000 C   0  0  0  0  0  0  0  0  0  0  0  0
    8.7099   -8.9417    0.0000 C   0  0  0  0  0  0  0  0  0  0  0  0
    9.1949   -8.2743    0.0000 N   0  0  0  0  0  0  0  0  0  0  0  0
    8.9399   -7.4897    0.0000 C   0  0  0  0  0  0  0  0  0  0  0  0
   11.2281   -5.9139    0.0000 C   0  0  0  0  0  0  0  0  0  0  0  0
   12.0127   -5.6590    0.0000 C   0  0  0  0  0  0  0  0  0  0  0  0
   12.2677   -4.8743    0.0000 C   0  0  0  0  0  0  0  0  0  0  0  0
   11.7157   -4.2612    0.0000 O   0  0  0  0  0  0  0  0  0  0  0  0
   13.0747   -4.7028    0.0000 N   0  0  0  0  0  0  0  0  0  0  0  0
   13.3296   -3.9182    0.0000 C   0  0  0  0  0  0  0  0  0  0  0  0
   14.1366   -3.7467    0.0000 C   0  0  0  0  0  0  0  0  0  0  0  0
   14.3915   -2.9620    0.0000 C   0  0  0  0  0  0  0  0  0  0  0  0
   13.9066   -2.2946    0.0000 C   0  0  0  0  0  0  0  0  0  0  0  0
   14.3915   -1.6272    0.0000 N   0  0  0  0  0  0  0  0  0  0  0  0
   15.1761   -1.8821    0.0000 C   0  0  0  0  0  0  0  0  0  0  0  0
   15.8906   -1.4696    0.0000 C   0  0  0  0  0  0  0  0  0  0  0  0
   16.6051   -1.8821    0.0000 C   0  0  0  0  0  0  0  0  0  0  0  0
   16.6051   -2.7071    0.0000 C   0  0  0  0  0  0  0  0  0  0  0  0
   15.8906   -3.1196    0.0000 C   0  0  0  0  0  0  0  0  0  0  0  0
   15.1761   -2.7071    0.0000 C   0  0  0  0  0  0  0  0  0  0  0  0
  1  2  1  0  0  0  0
  2  3  4  0  0  0  0
  3  4  4  0  0  0  0
  4  5  1  0  0  0  0
  5  6  1  0  0  0  0
  6  7  2  0  0  0  0
  6  8  1  0  0  0  0
  8  9  4  0  0  0  0
  9 10  4  0  0  0  0
 10 11  1  0  0  0  0
 11 12  1  0  0  0  0
 12 13  2  0  0  0  0
 12 14  1  0  0  0  0
 14 15  1  0  0  0  0
 15 16  1  0  0  0  0
 16 17  1  0  0  0  0
 17 18  4  0  0  0  0
 18 19  4  0  0  0  0
 19 20  4  0  0  0  0
 20 21  4  0  0  0  0
 21 22  4  0  0  0  0
 17 22  4  0  0  0  0
 22 23  1  0  0  0  0
 23 24  4  0  0  0  0
 24 25  4  0  0  0  0
 25 26  4  0  0  0  0
 26 27  4  0  0  0  0
 27 28  4  0  0  0  0
 16 28  1  0  0  0  0
 23 28  4  0  0  0  0
 10 29  4  0  0  0  0
 29 30  4  0  0  0  0
  8 30  4  0  0  0  0
 30 31  1  0  0  0  0
  4 32  4  0  0  0  0
 32 33  4  0  0  0  0
  2 33  4  0  0  0  0
 33 34  1  0  0  0  0
 34 35  2  0  0  0  0
 34 36  1  0  0  0  0
 36 37  1  0  0  0  0
 37 38  1  0  0  0  0
 38 39  1  0  0  0  0
 39 40  4  0  0  0  0
 40 41  4  0  0  0  0
 41 42  4  0  0  0  0
 42 43  4  0  0  0  0
 43 44  4  0  0  0  0
 44 45  4  0  0  0  0
 45 46  4  0  0  0  0
 46 47  4  0  0  0  0
 39 47  4  0  0  0  0
 42 47  4  0  0  0  0
M  STY  1   1 DAT
M  SAL   1  1  41
M  SDT   1 MRV_IMPLICIT_H                                        
M  SDD   1     0.0000    0.0000    DR    ALL  0       0  
M  SED   1 IMPL_H1
M  END
>  <molregno>
561870

>  <canonical_smiles>
Cn1cc(NC(=O)c2cc(NC(=O)OCC3c4ccccc4c5ccccc35)cn2C)cc1C(=O)NCCc6c[nH]c7ccccc67

>  <standard_inchi_key>
CSCDZYIXGKSPNP-UHFFFAOYSA-N

>  <standard_value>
31900

>  <standard_units>
nM

>  <standard_type>
GI50

>  <assay_id>
576797

>  <description>
Cytotoxicity against human AGS cells after 48 hrs by sulforhodamine B assay

>  <Mol Mass>
626,717

>  <Act_10_uM>
0

>  <StandardizerResult>
Clean 2D (ID: Clean 2D)
Clear Stereo (ID: Clear Stereo)
Tautomerize (ID: Tautomerize)
Wedge Clean (ID: Wedge Clean)
Aromatize (ID: Aromatize)


$$$$

  Mrv17c0 06171723492D          

 40 44  0  0  0  0            999 V2000
    0.0699   -4.7297    0.0000 C   0  0  0  0  0  0  0  0  0  0  0  0
   -0.7551   -4.7297    0.0000 N   0  0  0  0  0  0  0  0  0  0  0  0
   -1.2400   -5.3972    0.0000 C   0  0  0  0  0  0  0  0  0  0  0  0
   -2.0247   -5.1422    0.0000 C   0  0  0  0  0  0  0  0  0  0  0  0
   -2.6921   -5.6272    0.0000 N   0  0  0  0  0  0  0  0  0  0  0  0
   -2.6059   -6.4476    0.0000 C   0  0  0  0  0  0  0  0  0  0  0  0
   -1.8522   -6.7832    0.0000 O   0  0  0  0  0  0  0  0  0  0  0  0
   -3.2733   -6.9326    0.0000 C   0  0  0  0  0  0  0  0  0  0  0  0
   -3.2733   -7.7576    0.0000 C   0  0  0  0  0  0  0  0  0  0  0  0
   -4.0579   -8.0125    0.0000 C   0  0  0  0  0  0  0  0  0  0  0  0
   -4.3129   -8.7971    0.0000 N   0  0  0  0  0  0  0  0  0  0  0  0
   -5.1198   -8.9687    0.0000 C   0  0  0  0  0  0  0  0  0  0  0  0
   -5.6719   -8.3556    0.0000 O   0  0  0  0  0  0  0  0  0  0  0  0
   -5.3748   -9.7533    0.0000 O   0  0  0  0  0  0  0  0  0  0  0  0
   -6.1817   -9.9248    0.0000 C   0  0  0  0  0  0  0  0  0  0  0  0
   -6.4367  -10.7094    0.0000 C   0  0  0  0  0  0  0  0  0  0  0  0
   -5.8847  -11.3225    0.0000 C   0  0  0  0  0  0  0  0  0  0  0  0
   -6.1396  -12.1071    0.0000 C   0  0  0  0  0  0  0  0  0  0  0  0
   -6.9466  -12.2787    0.0000 C   0  0  0  0  0  0  0  0  0  0  0  0
   -7.4986  -11.6656    0.0000 C   0  0  0  0  0  0  0  0  0  0  0  0
   -7.2437  -10.8810    0.0000 C   0  0  0  0  0  0  0  0  0  0  0  0
   -4.5428   -7.3451    0.0000 C   0  0  0  0  0  0  0  0  0  0  0  0
   -4.0579   -6.6776    0.0000 N   0  0  0  0  0  0  0  0  0  0  0  0
   -4.3129   -5.8930    0.0000 C   0  0  0  0  0  0  0  0  0  0  0  0
   -2.0247   -4.3172    0.0000 C   0  0  0  0  0  0  0  0  0  0  0  0
   -1.2400   -4.0623    0.0000 C   0  0  0  0  0  0  0  0  0  0  0  0
   -0.9851   -3.2777    0.0000 C   0  0  0  0  0  0  0  0  0  0  0  0
   -1.5371   -2.6646    0.0000 O   0  0  0  0  0  0  0  0  0  0  0  0
   -0.1781   -3.1062    0.0000 N   0  0  0  0  0  0  0  0  0  0  0  0
    0.0768   -2.3215    0.0000 C   0  0  0  0  0  0  0  0  0  0  0  0
    0.8838   -2.1500    0.0000 C   0  0  0  0  0  0  0  0  0  0  0  0
    1.1387   -1.3654    0.0000 C   0  0  0  0  0  0  0  0  0  0  0  0
    0.6538   -0.6979    0.0000 C   0  0  0  0  0  0  0  0  0  0  0  0
    1.1387   -0.0305    0.0000 N   0  0  0  0  0  0  0  0  0  0  0  0
    1.9233   -0.2854    0.0000 C   0  0  0  0  0  0  0  0  0  0  0  0
    2.6378    0.1271    0.0000 C   0  0  0  0  0  0  0  0  0  0  0  0
    3.3523   -0.2854    0.0000 C   0  0  0  0  0  0  0  0  0  0  0  0
    3.3523   -1.1104    0.0000 C   0  0  0  0  0  0  0  0  0  0  0  0
    2.6378   -1.5229    0.0000 C   0  0  0  0  0  0  0  0  0  0  0  0
    1.9233   -1.1104    0.0000 C   0  0  0  0  0  0  0  0  0  0  0  0
  1  2  1  0  0  0  0
  2  3  4  0  0  0  0
  3  4  4  0  0  0  0
  4  5  1  0  0  0  0
  5  6  1  0  0  0  0
  6  7  2  0  0  0  0
  6  8  1  0  0  0  0
  8  9  4  0  0  0  0
  9 10  4  0  0  0  0
 10 11  1  0  0  0  0
 11 12  1  0  0  0  0
 12 13  2  0  0  0  0
 12 14  1  0  0  0  0
 14 15  1  0  0  0  0
 15 16  1  0  0  0  0
 16 17  4  0  0  0  0
 17 18  4  0  0  0  0
 18 19  4  0  0  0  0
 19 20  4  0  0  0  0
 20 21  4  0  0  0  0
 16 21  4  0  0  0  0
 10 22  4  0  0  0  0
 22 23  4  0  0  0  0
  8 23  4  0  0  0  0
 23 24  1  0  0  0  0
  4 25  4  0  0  0  0
 25 26  4  0  0  0  0
  2 26  4  0  0  0  0
 26 27  1  0  0  0  0
 27 28  2  0  0  0  0
 27 29  1  0  0  0  0
 29 30  1  0  0  0  0
 30 31  1  0  0  0  0
 31 32  1  0  0  0  0
 32 33  4  0  0  0  0
 33 34  4  0  0  0  0
 34 35  4  0  0  0  0
 35 36  4  0  0  0  0
 36 37  4  0  0  0  0
 37 38  4  0  0  0  0
 38 39  4  0  0  0  0
 39 40  4  0  0  0  0
 32 40  4  0  0  0  0
 35 40  4  0  0  0  0
M  STY  1   1 DAT
M  SAL   1  1  34
M  SDT   1 MRV_IMPLICIT_H                                        
M  SDD   1     0.0000    0.0000    DR    ALL  0       0  
M  SED   1 IMPL_H1
M  END
>  <molregno>
558253

>  <canonical_smiles>
Cn1cc(NC(=O)c2cc(NC(=O)OCc3ccccc3)cn2C)cc1C(=O)NCCc4c[nH]c5ccccc45

>  <standard_inchi_key>
LIYKLTMJNZTCMY-UHFFFAOYSA-N

>  <standard_value>
9300

>  <standard_units>
nM

>  <standard_type>
GI50

>  <assay_id>
576797

>  <description>
Cytotoxicity against human AGS cells after 48 hrs by sulforhodamine B assay

>  <Mol Mass>
538,608

>  <Act_10_uM>
1

>  <StandardizerResult>
Clean 2D (ID: Clean 2D)
Clear Stereo (ID: Clear Stereo)
Tautomerize (ID: Tautomerize)
Wedge Clean (ID: Wedge Clean)
Aromatize (ID: Aromatize)


$$$$

  Mrv17c0 06171723492D          

 36 39  0  0  0  0            999 V2000
    5.2253   -1.6474    0.0000 C   0  0  0  0  0  0  0  0  0  0  0  0
    5.8384   -2.1994    0.0000 N   0  0  0  0  0  0  0  0  0  0  0  0
    6.6453   -2.0279    0.0000 C   0  0  0  0  0  0  0  0  0  0  0  0
    7.0578   -2.7424    0.0000 C   0  0  0  0  0  0  0  0  0  0  0  0
    7.8783   -2.8286    0.0000 N   0  0  0  0  0  0  0  0  0  0  0  0
    8.3632   -2.1612    0.0000 C   0  0  0  0  0  0  0  0  0  0  0  0
    8.0277   -1.4075    0.0000 O   0  0  0  0  0  0  0  0  0  0  0  0
    9.1837   -2.2474    0.0000 C   0  0  0  0  0  0  0  0  0  0  0  0
    9.7358   -1.6343    0.0000 C   0  0  0  0  0  0  0  0  0  0  0  0
   10.4894   -1.9699    0.0000 C   0  0  0  0  0  0  0  0  0  0  0  0
   11.2039   -1.5574    0.0000 N   0  0  0  0  0  0  0  0  0  0  0  0
   11.9184   -1.9699    0.0000 C   0  0  0  0  0  0  0  0  0  0  0  0
   11.9184   -2.7949    0.0000 O   0  0  0  0  0  0  0  0  0  0  0  0
   12.6329   -1.5574    0.0000 O   0  0  0  0  0  0  0  0  0  0  0  0
   13.3473   -1.9699    0.0000 C   0  0  0  0  0  0  0  0  0  0  0  0
   14.0618   -1.5574    0.0000 C   0  0  0  0  0  0  0  0  0  0  0  0
   14.7763   -1.9699    0.0000 C   0  0  0  0  0  0  0  0  0  0  0  0
   10.4032   -2.7904    0.0000 C   0  0  0  0  0  0  0  0  0  0  0  0
    9.5962   -2.9619    0.0000 N   0  0  0  0  0  0  0  0  0  0  0  0
    9.2607   -3.7156    0.0000 C   0  0  0  0  0  0  0  0  0  0  0  0
    6.5058   -3.3555    0.0000 C   0  0  0  0  0  0  0  0  0  0  0  0
    5.7521   -3.0199    0.0000 C   0  0  0  0  0  0  0  0  0  0  0  0
    5.0377   -3.4324    0.0000 C   0  0  0  0  0  0  0  0  0  0  0  0
    5.0377   -4.2574    0.0000 O   0  0  0  0  0  0  0  0  0  0  0  0
    4.3232   -3.0199    0.0000 N   0  0  0  0  0  0  0  0  0  0  0  0
    3.6087   -3.4324    0.0000 C   0  0  0  0  0  0  0  0  0  0  0  0
    2.8943   -3.0199    0.0000 C   0  0  0  0  0  0  0  0  0  0  0  0
    2.1798   -3.4324    0.0000 C   0  0  0  0  0  0  0  0  0  0  0  0
    2.0935   -4.2529    0.0000 C   0  0  0  0  0  0  0  0  0  0  0  0
    1.2866   -4.4244    0.0000 N   0  0  0  0  0  0  0  0  0  0  0  0
    0.8741   -3.7099    0.0000 C   0  0  0  0  0  0  0  0  0  0  0  0
    0.0671   -3.5384    0.0000 C   0  0  0  0  0  0  0  0  0  0  0  0
   -0.1878   -2.7538    0.0000 C   0  0  0  0  0  0  0  0  0  0  0  0
    0.3642   -2.1407    0.0000 C   0  0  0  0  0  0  0  0  0  0  0  0
    1.1712   -2.3122    0.0000 C   0  0  0  0  0  0  0  0  0  0  0  0
    1.4261   -3.0969    0.0000 C   0  0  0  0  0  0  0  0  0  0  0  0
  1  2  1  0  0  0  0
  2  3  4  0  0  0  0
  3  4  4  0  0  0  0
  4  5  1  0  0  0  0
  5  6  1  0  0  0  0
  6  7  2  0  0  0  0
  6  8  1  0  0  0  0
  8  9  4  0  0  0  0
  9 10  4  0  0  0  0
 10 11  1  0  0  0  0
 11 12  1  0  0  0  0
 12 13  2  0  0  0  0
 12 14  1  0  0  0  0
 14 15  1  0  0  0  0
 15 16  1  0  0  0  0
 16 17  2  0  0  0  0
 10 18  4  0  0  0  0
 18 19  4  0  0  0  0
  8 19  4  0  0  0  0
 19 20  1  0  0  0  0
  4 21  4  0  0  0  0
 21 22  4  0  0  0  0
  2 22  4  0  0  0  0
 22 23  1  0  0  0  0
 23 24  2  0  0  0  0
 23 25  1  0  0  0  0
 25 26  1  0  0  0  0
 26 27  1  0  0  0  0
 27 28  1  0  0  0  0
 28 29  4  0  0  0  0
 29 30  4  0  0  0  0
 30 31  4  0  0  0  0
 31 32  4  0  0  0  0
 32 33  4  0  0  0  0
 33 34  4  0  0  0  0
 34 35  4  0  0  0  0
 35 36  4  0  0  0  0
 28 36  4  0  0  0  0
 31 36  4  0  0  0  0
M  STY  1   1 DAT
M  SAL   1  1  30
M  SDT   1 MRV_IMPLICIT_H                                        
M  SDD   1     0.0000    0.0000    DR    ALL  0       0  
M  SED   1 IMPL_H1
M  END
>  <molregno>
554799

>  <canonical_smiles>
Cn1cc(NC(=O)c2cc(NC(=O)OCC=C)cn2C)cc1C(=O)NCCc3c[nH]c4ccccc34

>  <standard_inchi_key>
UVTRLPNSQPAOOB-UHFFFAOYSA-N

>  <standard_value>
1700

>  <standard_units>
nM

>  <standard_type>
GI50

>  <assay_id>
576797

>  <description>
Cytotoxicity against human AGS cells after 48 hrs by sulforhodamine B assay

>  <Mol Mass>
488,548

>  <Act_10_uM>
1

>  <StandardizerResult>
Clean 2D (ID: Clean 2D)
Clear Stereo (ID: Clear Stereo)
Tautomerize (ID: Tautomerize)
Wedge Clean (ID: Wedge Clean)
Aromatize (ID: Aromatize)


$$$$

  Mrv17c0 06171723492D          

 31 33  0  0  0  0            999 V2000
   -3.4075    4.1562    0.0000 C   0  0  0  0  0  0  0  0  0  0  0  0
   -2.7944    3.6041    0.0000 O   0  0  0  0  0  0  0  0  0  0  0  0
   -2.9659    2.7972    0.0000 C   0  0  0  0  0  0  0  0  0  0  0  0
   -3.7505    2.5422    0.0000 O   0  0  0  0  0  0  0  0  0  0  0  0
   -2.3528    2.2451    0.0000 N   0  0  0  0  0  0  0  0  0  0  0  0
   -2.5243    1.4382    0.0000 C   0  0  0  0  0  0  0  0  0  0  0  0
   -1.9723    0.8251    0.0000 C   0  0  0  0  0  0  0  0  0  0  0  0
   -2.3848    0.1106    0.0000 C   0  0  0  0  0  0  0  0  0  0  0  0
   -2.0492   -0.6431    0.0000 C   0  0  0  0  0  0  0  0  0  0  0  0
   -2.5342   -1.3105    0.0000 O   0  0  0  0  0  0  0  0  0  0  0  0
   -1.2288   -0.7293    0.0000 N   0  0  0  0  0  0  0  0  0  0  0  0
   -0.8932   -1.4830    0.0000 C   0  0  0  0  0  0  0  0  0  0  0  0
   -0.0862   -1.6545    0.0000 C   0  0  0  0  0  0  0  0  0  0  0  0
    0.0000   -2.4750    0.0000 C   0  0  0  0  0  0  0  0  0  0  0  0
    0.7145   -2.8875    0.0000 C   0  0  0  0  0  0  0  0  0  0  0  0
    0.7145   -3.7125    0.0000 O   0  0  0  0  0  0  0  0  0  0  0  0
    1.4289   -2.4750    0.0000 O   0  0  0  0  0  0  0  0  0  0  0  0
    2.1434   -2.8875    0.0000 C   0  0  0  0  0  0  0  0  0  0  0  0
    2.8579   -2.4750    0.0000 C   0  0  0  0  0  0  0  0  0  0  0  0
    3.5724   -2.8875    0.0000 C   0  0  0  0  0  0  0  0  0  0  0  0
    4.2868   -2.4750    0.0000 C   0  0  0  0  0  0  0  0  0  0  0  0
    5.0013   -2.8875    0.0000 C   0  0  0  0  0  0  0  0  0  0  0  0
    5.0013   -3.7125    0.0000 C   0  0  0  0  0  0  0  0  0  0  0  0
    4.2868   -4.1250    0.0000 C   0  0  0  0  0  0  0  0  0  0  0  0
    3.5724   -3.7125    0.0000 C   0  0  0  0  0  0  0  0  0  0  0  0
   -0.7537   -2.8106    0.0000 N   0  0  0  0  0  0  0  0  0  0  0  0
   -0.9252   -3.6175    0.0000 C   0  0  0  0  0  0  0  0  0  0  0  0
   -1.3057   -2.1975    0.0000 C   0  0  0  0  0  0  0  0  0  0  0  0
   -3.1918    0.2821    0.0000 N   0  0  0  0  0  0  0  0  0  0  0  0
   -3.8049   -0.2699    0.0000 C   0  0  0  0  0  0  0  0  0  0  0  0
   -3.2780    1.1026    0.0000 C   0  0  0  0  0  0  0  0  0  0  0  0
  1  2  1  0  0  0  0
  2  3  1  0  0  0  0
  3  4  2  0  0  0  0
  3  5  1  0  0  0  0
  5  6  1  0  0  0  0
  6  7  4  0  0  0  0
  7  8  4  0  0  0  0
  8  9  1  0  0  0  0
  9 10  2  0  0  0  0
  9 11  1  0  0  0  0
 11 12  1  0  0  0  0
 12 13  4  0  0  0  0
 13 14  4  0  0  0  0
 14 15  1  0  0  0  0
 15 16  2  0  0  0  0
 15 17  1  0  0  0  0
 17 18  1  0  0  0  0
 18 19  1  0  0  0  0
 19 20  1  0  0  0  0
 20 21  4  0  0  0  0
 21 22  4  0  0  0  0
 22 23  4  0  0  0  0
 23 24  4  0  0  0  0
 24 25  4  0  0  0  0
 20 25  4  0  0  0  0
 14 26  4  0  0  0  0
 26 27  1  0  0  0  0
 26 28  4  0  0  0  0
 12 28  4  0  0  0  0
  8 29  4  0  0  0  0
 29 30  1  0  0  0  0
 29 31  4  0  0  0  0
  6 31  4  0  0  0  0
M  END
>  <molregno>
558247

>  <canonical_smiles>
COC(=O)Nc1cc(C(=O)Nc2cc(C(=O)OCCc3ccccc3)n(C)c2)n(C)c1

>  <standard_inchi_key>
LPHYNNXOLAJOSG-UHFFFAOYSA-N

>  <standard_value>
2800

>  <standard_units>
nM

>  <standard_type>
GI50

>  <assay_id>
576797

>  <description>
Cytotoxicity against human AGS cells after 48 hrs by sulforhodamine B assay

>  <Mol Mass>
424,457

>  <Act_10_uM>
1

>  <StandardizerResult>
Clean 2D (ID: Clean 2D)
Clear Stereo (ID: Clear Stereo)
Tautomerize (ID: Tautomerize)
Wedge Clean (ID: Wedge Clean)
Aromatize (ID: Aromatize)


$$$$

  Mrv17c0 06171723492D          

 29 33  0  0  0  0            999 V2000
   -2.5728   -1.7478    0.0000 C   0  0  0  0  0  0  0  0  0  0  0  0
   -1.7478   -1.7478    0.0000 C   0  0  0  0  0  0  0  0  0  0  0  0
   -1.3353   -2.4623    0.0000 N   0  0  0  0  0  0  0  0  0  0  0  0
   -0.5103   -2.4623    0.0000 C   0  0  0  0  0  0  0  0  0  0  0  0
   -0.0978   -3.1768    0.0000 C   0  0  0  0  0  0  0  0  0  0  0  0
   -0.5103   -3.8913    0.0000 C   0  0  0  0  0  0  0  0  0  0  0  0
   -0.0978   -4.6057    0.0000 O   0  0  0  0  0  0  0  0  0  0  0  0
   -1.3353   -3.8913    0.0000 C   0  0  0  0  0  0  0  0  0  0  0  0
   -1.7478   -4.6057    0.0000 C   0  0  0  0  0  0  0  0  0  0  0  0
   -2.5728   -4.6057    0.0000 C   0  0  0  0  0  0  0  0  0  0  0  0
   -2.9853   -5.3202    0.0000 F   0  0  0  0  0  0  0  0  0  0  0  0
   -2.9853   -3.8913    0.0000 C   0  0  0  0  0  0  0  0  0  0  0  0
   -2.5728   -3.1768    0.0000 C   0  0  0  0  0  0  0  0  0  0  0  0
   -1.7478   -3.1768    0.0000 C   0  0  0  0  0  0  0  0  0  0  0  0
   -3.8103   -3.8913    0.0000 N   0  0  0  0  0  0  0  0  0  0  0  0
   -4.2228   -4.6057    0.0000 C   0  0  0  0  0  0  0  0  0  0  0  0
   -5.0478   -4.6057    0.0000 C   0  0  0  0  0  0  0  0  0  0  0  0
   -5.4603   -3.8913    0.0000 N   0  0  0  0  0  0  0  0  0  0  0  0
   -5.0478   -3.1768    0.0000 C   0  0  0  0  0  0  0  0  0  0  0  0
   -4.2228   -3.1768    0.0000 C   0  0  0  0  0  0  0  0  0  0  0  0
    0.7272   -3.1768    0.0000 C   0  0  0  0  0  0  0  0  0  0  0  0
    1.2121   -2.5093    0.0000 N   0  0  0  0  0  0  0  0  0  0  0  0
    1.9967   -2.7643    0.0000 C   0  0  0  0  0  0  0  0  0  0  0  0
    2.7112   -2.3518    0.0000 C   0  0  0  0  0  0  0  0  0  0  0  0
    3.4256   -2.7643    0.0000 C   0  0  0  0  0  0  0  0  0  0  0  0
    3.4256   -3.5893    0.0000 C   0  0  0  0  0  0  0  0  0  0  0  0
    2.7112   -4.0018    0.0000 C   0  0  0  0  0  0  0  0  0  0  0  0
    1.9967   -3.5893    0.0000 C   0  0  0  0  0  0  0  0  0  0  0  0
    1.2121   -3.8442    0.0000 N   0  0  0  0  0  0  0  0  0  0  0  0
  1  2  1  0  0  0  0
  2  3  1  0  0  0  0
  3  4  4  0  0  0  0
  4  5  4  0  0  0  0
  5  6  4  0  0  0  0
  6  7  2  0  0  0  0
  6  8  4  0  0  0  0
  8  9  4  0  0  0  0
  9 10  4  0  0  0  0
 10 11  1  0  0  0  0
 10 12  4  0  0  0  0
 12 13  4  0  0  0  0
 13 14  4  0  0  0  0
  3 14  4  0  0  0  0
  8 14  4  0  0  0  0
 12 15  1  0  0  0  0
 15 16  1  0  0  0  0
 16 17  1  0  0  0  0
 17 18  1  0  0  0  0
 18 19  1  0  0  0  0
 19 20  1  0  0  0  0
 15 20  1  0  0  0  0
  5 21  1  0  0  0  0
 21 22  4  0  0  0  0
 22 23  4  0  0  0  0
 23 24  4  0  0  0  0
 24 25  4  0  0  0  0
 25 26  4  0  0  0  0
 26 27  4  0  0  0  0
 27 28  4  0  0  0  0
 23 28  4  0  0  0  0
 28 29  4  0  0  0  0
 21 29  4  0  0  0  0
M  STY  1   1 DAT
M  SAL   1  1  29
M  SDT   1 MRV_IMPLICIT_H                                        
M  SDD   1     0.0000    0.0000    DR    ALL  0       0  
M  SED   1 IMPL_H1
M  END
>  <molregno>
564389

>  <canonical_smiles>
CCN1C=C(C(=O)c2cc(F)c(cc12)N3CCNCC3)c4nc5ccccc5[nH]4

>  <standard_inchi_key>
DKXSEXIMBCXENL-UHFFFAOYSA-N

>  <standard_value>
9500

>  <standard_units>
nM

>  <standard_type>
GI50

>  <assay_id>
583161

>  <description>
Cytotoxicity against human AGS cells expressing wild type p53 after 48 hrs by SRB assay

>  <Mol Mass>
391,45

>  <Act_10_uM>
1

>  <StandardizerResult>
Clean 2D (ID: Clean 2D)
Clear Stereo (ID: Clear Stereo)
Tautomerize (ID: Tautomerize)
Wedge Clean (ID: Wedge Clean)
Aromatize (ID: Aromatize)


$$$$

  Mrv17c0 06171723492D          

 31 35  0  0  0  0            999 V2000
   -2.5728   -1.7478    0.0000 C   0  0  0  0  0  0  0  0  0  0  0  0
   -1.7478   -1.7478    0.0000 C   0  0  0  0  0  0  0  0  0  0  0  0
   -1.3353   -2.4623    0.0000 N   0  0  0  0  0  0  0  0  0  0  0  0
   -0.5103   -2.4623    0.0000 C   0  0  0  0  0  0  0  0  0  0  0  0
   -0.0978   -3.1768    0.0000 C   0  0  0  0  0  0  0  0  0  0  0  0
   -0.5103   -3.8913    0.0000 C   0  0  0  0  0  0  0  0  0  0  0  0
   -0.0978   -4.6057    0.0000 O   0  0  0  0  0  0  0  0  0  0  0  0
   -1.3353   -3.8913    0.0000 C   0  0  0  0  0  0  0  0  0  0  0  0
   -1.7478   -4.6057    0.0000 C   0  0  0  0  0  0  0  0  0  0  0  0
   -2.5728   -4.6057    0.0000 C   0  0  0  0  0  0  0  0  0  0  0  0
   -2.9853   -5.3202    0.0000 F   0  0  0  0  0  0  0  0  0  0  0  0
   -2.9853   -3.8913    0.0000 C   0  0  0  0  0  0  0  0  0  0  0  0
   -2.5728   -3.1768    0.0000 C   0  0  0  0  0  0  0  0  0  0  0  0
   -1.7478   -3.1768    0.0000 C   0  0  0  0  0  0  0  0  0  0  0  0
   -3.8103   -3.8913    0.0000 N   0  0  0  0  0  0  0  0  0  0  0  0
   -4.2228   -4.6057    0.0000 C   0  0  0  0  0  0  0  0  0  0  0  0
   -5.0478   -4.6057    0.0000 C   0  0  0  0  0  0  0  0  0  0  0  0
   -5.4603   -3.8913    0.0000 N   0  0  0  0  0  0  0  0  0  0  0  0
   -6.2853   -3.8913    0.0000 C   0  0  0  0  0  0  0  0  0  0  0  0
   -5.0478   -3.1768    0.0000 C   0  0  0  0  0  0  0  0  0  0  0  0
   -4.2228   -3.1768    0.0000 C   0  0  0  0  0  0  0  0  0  0  0  0
    0.7272   -3.1768    0.0000 C   0  0  0  0  0  0  0  0  0  0  0  0
    1.2121   -2.5093    0.0000 N   0  0  0  0  0  0  0  0  0  0  0  0
    1.9967   -2.7643    0.0000 C   0  0  0  0  0  0  0  0  0  0  0  0
    2.7112   -2.3518    0.0000 C   0  0  0  0  0  0  0  0  0  0  0  0
    3.4256   -2.7643    0.0000 C   0  0  0  0  0  0  0  0  0  0  0  0
    3.4256   -3.5893    0.0000 C   0  0  0  0  0  0  0  0  0  0  0  0
    4.1401   -4.0018    0.0000 N   0  0  0  0  0  0  0  0  0  0  0  0
    2.7112   -4.0018    0.0000 C   0  0  0  0  0  0  0  0  0  0  0  0
    1.9967   -3.5893    0.0000 C   0  0  0  0  0  0  0  0  0  0  0  0
    1.2121   -3.8442    0.0000 N   0  0  0  0  0  0  0  0  0  0  0  0
  1  2  1  0  0  0  0
  2  3  1  0  0  0  0
  3  4  4  0  0  0  0
  4  5  4  0  0  0  0
  5  6  4  0  0  0  0
  6  7  2  0  0  0  0
  6  8  4  0  0  0  0
  8  9  4  0  0  0  0
  9 10  4  0  0  0  0
 10 11  1  0  0  0  0
 10 12  4  0  0  0  0
 12 13  4  0  0  0  0
 13 14  4  0  0  0  0
  3 14  4  0  0  0  0
  8 14  4  0  0  0  0
 12 15  1  0  0  0  0
 15 16  1  0  0  0  0
 16 17  1  0  0  0  0
 17 18  1  0  0  0  0
 18 19  1  0  0  0  0
 18 20  1  0  0  0  0
 20 21  1  0  0  0  0
 15 21  1  0  0  0  0
  5 22  1  0  0  0  0
 22 23  4  0  0  0  0
 23 24  4  0  0  0  0
 24 25  4  0  0  0  0
 25 26  4  0  0  0  0
 26 27  4  0  0  0  0
 27 28  1  0  0  0  0
 27 29  4  0  0  0  0
 29 30  4  0  0  0  0
 24 30  4  0  0  0  0
 30 31  4  0  0  0  0
 22 31  4  0  0  0  0
M  STY  1   1 DAT
M  SAL   1  1  31
M  SDT   1 MRV_IMPLICIT_H                                        
M  SDD   1     0.0000    0.0000    DR    ALL  0       0  
M  SED   1 IMPL_H1
M  END
>  <molregno>
564415

>  <canonical_smiles>
CCN1C=C(C(=O)c2cc(F)c(cc12)N3CCN(C)CC3)c4nc5ccc(N)cc5[nH]4

>  <standard_inchi_key>
OEKBKPXPSLIQBS-UHFFFAOYSA-N

>  <standard_value>
10000

>  <standard_units>
nM

>  <standard_type>
GI50

>  <assay_id>
583161

>  <description>
Cytotoxicity against human AGS cells expressing wild type p53 after 48 hrs by SRB assay

>  <Mol Mass>
420,492

>  <Act_10_uM>
0

>  <StandardizerResult>
Clean 2D (ID: Clean 2D)
Clear Stereo (ID: Clear Stereo)
Tautomerize (ID: Tautomerize)
Wedge Clean (ID: Wedge Clean)
Aromatize (ID: Aromatize)


$$$$

  Mrv17c0 06171723492D          

 18 21  0  0  1  0            999 V2000
    2.2820   -2.3348    0.0000 Br  0  0  0  0  0  0  0  0  0  0  0  0
    3.0152   -1.9568    0.0000 C   0  0  0  0  0  0  0  0  0  0  0  0
    3.0545   -1.1327    0.0000 C   0  0  0  0  0  0  0  0  0  0  0  0
    3.7877   -0.7546    0.0000 C   0  0  0  0  0  0  0  0  0  0  0  0
    4.4818   -1.2006    0.0000 C   0  0  0  0  0  0  0  0  0  0  0  0
    5.2776   -0.9832    0.0000 C   0  0  0  0  0  0  0  0  0  0  0  0
    5.6486   -0.2464    0.0000 C   0  0  0  0  0  0  0  0  0  0  0  0
    6.4723   -0.1992    0.0000 C   0  0  0  0  0  0  0  0  0  0  0  0
    6.9249   -0.8889    0.0000 N   0  0  0  0  0  0  0  0  0  0  0  0
    7.7486   -0.8418    0.0000 C   0  0  0  0  0  0  0  0  0  0  0  0
    8.2012   -1.5315    0.0000 C   0  0  0  0  0  0  0  0  0  0  0  0
    7.8302   -2.2684    0.0000 C   0  0  0  0  0  0  0  0  0  0  0  0
    7.0066   -2.3156    0.0000 C   0  0  0  0  0  0  0  0  0  0  0  0
    6.5539   -1.6258    0.0000 C   0  0  0  0  0  0  0  0  0  0  0  0
    5.7303   -1.6730    0.0000 C   0  0  0  0  0  0  0  0  0  0  0  0
    5.2142   -2.3166    0.0000 N   0  0  0  0  0  0  0  0  0  0  0  0
    4.4426   -2.0247    0.0000 C   0  0  0  0  0  0  0  0  0  0  0  0
    3.7093   -2.4027    0.0000 C   0  0  0  0  0  0  0  0  0  0  0  0
  1  2  1  0  0  0  0
  2  3  4  0  0  0  0
  3  4  4  0  0  0  0
  4  5  4  0  0  0  0
  5  6  4  0  0  0  0
  6  7  1  0  0  0  0
  7  8  1  0  0  0  0
  8  9  1  0  0  0  0
  9 10  1  0  0  0  0
 10 11  1  0  0  0  0
 11 12  1  0  0  0  0
 12 13  1  0  0  0  0
 13 14  1  0  0  0  0
  9 14  1  0  0  0  0
 14 15  1  0  0  0  0
  6 15  4  0  0  0  0
 15 16  4  0  0  0  0
 16 17  4  0  0  0  0
  5 17  4  0  0  0  0
 17 18  4  0  0  0  0
  2 18  4  0  0  0  0
M  STY  1   1 DAT
M  SAL   1  1  16
M  SDT   1 MRV_IMPLICIT_H                                        
M  SDD   1     0.0000    0.0000    DR    ALL  0       0  
M  SED   1 IMPL_H1
M  END
>  <molregno>
566364

>  <canonical_smiles>
Brc1ccc2c3CCN4CCCC[C@H]4c3[nH]c2c1

>  <standard_inchi_key>
RKGHRXOOWMLTRX-AWEZNQCLSA-N

>  <standard_value>
65300

>  <standard_units>
nM

>  <standard_type>
IC50

>  <assay_id>
583447

>  <description>
Cytotoxicity against human AGS cells after 3 days by MTT assay

>  <Mol Mass>
305,219

>  <Act_10_uM>
0

>  <StandardizerResult>
Clean 2D (ID: Clean 2D)
Clear Stereo (ID: Clear Stereo)
Tautomerize (ID: Tautomerize)
Wedge Clean (ID: Wedge Clean)
Aromatize (ID: Aromatize)


$$$$

  Mrv17c0 06171723492D          

 20 22  0  0  0  0            999 V2000
   -1.1080   -1.5756    0.0000 C   0  0  0  0  0  0  0  0  0  0  0  0
   -1.1080   -2.4006    0.0000 N   0  0  0  0  0  0  0  0  0  0  0  0
   -1.8225   -2.8131    0.0000 C   0  0  0  0  0  0  0  0  0  0  0  0
   -1.8225   -3.6381    0.0000 C   0  0  0  0  0  0  0  0  0  0  0  0
   -1.1080   -4.0506    0.0000 C   0  0  0  0  0  0  0  0  0  0  0  0
   -0.3936   -3.6381    0.0000 C   0  0  0  0  0  0  0  0  0  0  0  0
    0.2195   -4.1901    0.0000 N   0  0  0  0  0  0  0  0  0  0  0  0
   -0.1160   -4.9438    0.0000 C   0  0  0  0  0  0  0  0  0  0  0  0
    0.2195   -5.6974    0.0000 C   0  0  0  0  0  0  0  0  0  0  0  0
   -0.2654   -6.3649    0.0000 C   0  0  0  0  0  0  0  0  0  0  0  0
    0.0702   -7.1186    0.0000 Br  0  0  0  0  0  0  0  0  0  0  0  0
   -1.0859   -6.2786    0.0000 C   0  0  0  0  0  0  0  0  0  0  0  0
   -1.4214   -5.5250    0.0000 C   0  0  0  0  0  0  0  0  0  0  0  0
   -0.9365   -4.8575    0.0000 C   0  0  0  0  0  0  0  0  0  0  0  0
   -0.3936   -2.8131    0.0000 C   0  0  0  0  0  0  0  0  0  0  0  0
    0.3209   -2.4006    0.0000 C   0  0  0  0  0  0  0  0  0  0  0  0
    1.0354   -2.8131    0.0000 C   0  0  0  0  0  0  0  0  0  0  0  0
    1.7498   -2.4006    0.0000 C   0  0  0  0  0  0  0  0  0  0  0  0
    2.4643   -2.8131    0.0000 C   0  0  0  0  0  0  0  0  0  0  0  0
    3.1788   -2.4006    0.0000 C   0  0  0  0  0  0  0  0  0  0  0  0
  1  2  1  0  0  0  0
  2  3  1  0  0  0  0
  3  4  1  0  0  0  0
  4  5  1  0  0  0  0
  5  6  4  0  0  0  0
  6  7  4  0  0  0  0
  7  8  4  0  0  0  0
  8  9  4  0  0  0  0
  9 10  4  0  0  0  0
 10 11  1  0  0  0  0
 10 12  4  0  0  0  0
 12 13  4  0  0  0  0
 13 14  4  0  0  0  0
  5 14  4  0  0  0  0
  8 14  4  0  0  0  0
  6 15  1  0  0  0  0
  2 15  1  0  0  0  0
 15 16  1  0  0  0  0
 16 17  1  0  0  0  0
 17 18  1  0  0  0  0
 18 19  1  0  0  0  0
 19 20  2  0  0  0  0
M  STY  1   1 DAT
M  SAL   1  1   7
M  SDT   1 MRV_IMPLICIT_H                                        
M  SDD   1     0.0000    0.0000    DR    ALL  0       0  
M  SED   1 IMPL_H1
M  END
>  <molregno>
559284

>  <canonical_smiles>
CN1CCc2c([nH]c3cc(Br)ccc23)C1CCCC=C

>  <standard_inchi_key>
QQAIIPVEGFNESO-UHFFFAOYSA-N

>  <standard_value>
69900

>  <standard_units>
nM

>  <standard_type>
IC50

>  <assay_id>
583447

>  <description>
Cytotoxicity against human AGS cells after 3 days by MTT assay

>  <Mol Mass>
333,273

>  <Act_10_uM>
0

>  <StandardizerResult>
Clean 2D (ID: Clean 2D)
Clear Stereo (ID: Clear Stereo)
Tautomerize (ID: Tautomerize)
Wedge Clean (ID: Wedge Clean)
Aromatize (ID: Aromatize)


$$$$

  Mrv17c0 06171723492D          

 18 20  0  0  0  0            999 V2000
    0.5763   -4.1479    0.0000 C   0  0  0  0  0  0  0  0  0  0  0  0
    1.2907   -4.5604    0.0000 C   0  0  0  0  0  0  0  0  0  0  0  0
    2.0052   -4.1479    0.0000 C   0  0  0  0  0  0  0  0  0  0  0  0
    2.7197   -4.5604    0.0000 C   0  0  0  0  0  0  0  0  0  0  0  0
    3.4342   -4.1479    0.0000 C   0  0  0  0  0  0  0  0  0  0  0  0
    4.1486   -4.5604    0.0000 C   0  0  0  0  0  0  0  0  0  0  0  0
    4.1486   -5.3854    0.0000 N   0  0  0  0  0  0  0  0  0  0  0  0
    4.8631   -5.7979    0.0000 C   0  0  0  0  0  0  0  0  0  0  0  0
    5.5776   -5.3854    0.0000 C   0  0  0  0  0  0  0  0  0  0  0  0
    5.5776   -4.5604    0.0000 C   0  0  0  0  0  0  0  0  0  0  0  0
    4.8631   -4.1479    0.0000 C   0  0  0  0  0  0  0  0  0  0  0  0
    5.0346   -3.3410    0.0000 N   0  0  0  0  0  0  0  0  0  0  0  0
    5.8551   -3.2547    0.0000 C   0  0  0  0  0  0  0  0  0  0  0  0
    6.3400   -2.5873    0.0000 C   0  0  0  0  0  0  0  0  0  0  0  0
    7.1605   -2.6735    0.0000 C   0  0  0  0  0  0  0  0  0  0  0  0
    7.4961   -3.4272    0.0000 C   0  0  0  0  0  0  0  0  0  0  0  0
    7.0111   -4.0946    0.0000 C   0  0  0  0  0  0  0  0  0  0  0  0
    6.1907   -4.0084    0.0000 C   0  0  0  0  0  0  0  0  0  0  0  0
  1  2  2  0  0  0  0
  2  3  1  0  0  0  0
  3  4  1  0  0  0  0
  4  5  1  0  0  0  0
  5  6  1  0  0  0  0
  6  7  2  0  0  0  0
  7  8  1  0  0  0  0
  8  9  1  0  0  0  0
  9 10  1  0  0  0  0
 10 11  4  0  0  0  0
  6 11  1  0  0  0  0
 11 12  4  0  0  0  0
 12 13  4  0  0  0  0
 13 14  4  0  0  0  0
 14 15  4  0  0  0  0
 15 16  4  0  0  0  0
 16 17  4  0  0  0  0
 17 18  4  0  0  0  0
 10 18  4  0  0  0  0
 13 18  4  0  0  0  0
M  STY  1   1 DAT
M  SAL   1  1  12
M  SDT   1 MRV_IMPLICIT_H                                        
M  SDD   1     0.0000    0.0000    DR    ALL  0       0  
M  SED   1 IMPL_H1
M  END
>  <molregno>
562877

>  <canonical_smiles>
C=CCCCC1=NCCc2c1[nH]c3ccccc23

>  <standard_inchi_key>
MYXVLTVHLOCFDI-UHFFFAOYSA-N

>  <standard_value>
40300

>  <standard_units>
nM

>  <standard_type>
IC50

>  <assay_id>
583447

>  <description>
Cytotoxicity against human AGS cells after 3 days by MTT assay

>  <Mol Mass>
238,334

>  <Act_10_uM>
0

>  <StandardizerResult>
Clean 2D (ID: Clean 2D)
Clear Stereo (ID: Clear Stereo)
Tautomerize (ID: Tautomerize)
Wedge Clean (ID: Wedge Clean)
Aromatize (ID: Aromatize)


$$$$

  Mrv17c0 06171723492D          

 22 24  0  0  1  0            999 V2000
   -1.8225   -0.3381    0.0000 C   0  0  0  0  0  0  0  0  0  0  0  0
   -1.8225   -1.1631    0.0000 O   0  0  0  0  0  0  0  0  0  0  0  0
   -1.1080   -1.5756    0.0000 C   0  0  0  0  0  0  0  0  0  0  0  0
   -0.3936   -1.1631    0.0000 O   0  0  0  0  0  0  0  0  0  0  0  0
   -1.1080   -2.4006    0.0000 N   0  0  0  0  0  0  0  0  0  0  0  0
   -1.8225   -2.8131    0.0000 C   0  0  0  0  0  0  0  0  0  0  0  0
   -1.8225   -3.6381    0.0000 C   0  0  0  0  0  0  0  0  0  0  0  0
   -1.1080   -4.0506    0.0000 C   0  0  0  0  0  0  0  0  0  0  0  0
   -0.3936   -3.6381    0.0000 C   0  0  0  0  0  0  0  0  0  0  0  0
    0.2195   -4.1901    0.0000 N   0  0  0  0  0  0  0  0  0  0  0  0
   -0.1160   -4.9438    0.0000 C   0  0  0  0  0  0  0  0  0  0  0  0
    0.2195   -5.6974    0.0000 C   0  0  0  0  0  0  0  0  0  0  0  0
   -0.2654   -6.3649    0.0000 C   0  0  0  0  0  0  0  0  0  0  0  0
   -1.0859   -6.2786    0.0000 C   0  0  0  0  0  0  0  0  0  0  0  0
   -1.4214   -5.5250    0.0000 C   0  0  0  0  0  0  0  0  0  0  0  0
   -0.9365   -4.8575    0.0000 C   0  0  0  0  0  0  0  0  0  0  0  0
   -0.3936   -2.8131    0.0000 C   0  0  0  0  0  0  0  0  0  0  0  0
    0.3209   -2.4006    0.0000 C   0  0  0  0  0  0  0  0  0  0  0  0
    1.0354   -2.8131    0.0000 C   0  0  0  0  0  0  0  0  0  0  0  0
    1.7498   -2.4006    0.0000 C   0  0  0  0  0  0  0  0  0  0  0  0
    2.4643   -2.8131    0.0000 C   0  0  0  0  0  0  0  0  0  0  0  0
    3.1788   -2.4006    0.0000 C   0  0  0  0  0  0  0  0  0  0  0  0
  1  2  1  0  0  0  0
  2  3  1  0  0  0  0
  3  4  2  0  0  0  0
  3  5  1  0  0  0  0
  5  6  1  0  0  0  0
  6  7  1  0  0  0  0
  7  8  1  0  0  0  0
  8  9  4  0  0  0  0
  9 10  4  0  0  0  0
 10 11  4  0  0  0  0
 11 12  4  0  0  0  0
 12 13  4  0  0  0  0
 13 14  4  0  0  0  0
 14 15  4  0  0  0  0
 15 16  4  0  0  0  0
  8 16  4  0  0  0  0
 11 16  4  0  0  0  0
  9 17  1  0  0  0  0
  5 17  1  0  0  0  0
 17 18  1  0  0  0  0
 18 19  1  0  0  0  0
 19 20  1  0  0  0  0
 20 21  1  0  0  0  0
 21 22  2  0  0  0  0
M  STY  1   1 DAT
M  SAL   1  1  10
M  SDT   1 MRV_IMPLICIT_H                                        
M  SDD   1     0.0000    0.0000    DR    ALL  0       0  
M  SED   1 IMPL_H1
M  END
>  <molregno>
561113

>  <canonical_smiles>
COC(=O)N1CCc2c([nH]c3ccccc23)[C@@H]1CCCC=C

>  <standard_inchi_key>
VXXVKWQYDNYNNP-INIZCTEOSA-N

>  <standard_value>
100000

>  <standard_units>
nM

>  <standard_type>
IC50

>  <assay_id>
583447

>  <description>
Cytotoxicity against human AGS cells after 3 days by MTT assay

>  <Mol Mass>
298,386

>  <Act_10_uM>
0

>  <StandardizerResult>
Clean 2D (ID: Clean 2D)
Clear Stereo (ID: Clear Stereo)
Tautomerize (ID: Tautomerize)
Wedge Clean (ID: Wedge Clean)
Aromatize (ID: Aromatize)


$$$$

  Mrv17c0 06171723492D          

 28 31  0  0  0  0            999 V2000
    2.0329   -2.2539    0.0000 C   0  0  0  0  0  0  0  0  0  0  0  0
    2.4454   -1.5395    0.0000 N   0  0  0  0  0  0  0  0  0  0  0  0
    2.0329   -0.8250    0.0000 C   0  0  0  0  0  0  0  0  0  0  0  0
    1.2079   -0.8250    0.0000 O   0  0  0  0  0  0  0  0  0  0  0  0
    2.4454   -0.1105    0.0000 N   0  0  0  0  0  0  0  0  0  0  0  0
    2.0329    0.6039    0.0000 C   0  0  0  0  0  0  0  0  0  0  0  0
    3.2704   -0.1105    0.0000 C   0  0  0  0  0  0  0  0  0  0  0  0
    3.6829    0.6039    0.0000 N   0  0  0  0  0  0  0  0  0  0  0  0
    4.5079    0.6039    0.0000 C   0  0  0  0  0  0  0  0  0  0  0  0
    4.9204   -0.1105    0.0000 C   0  0  0  0  0  0  0  0  0  0  0  0
    5.7454   -0.1105    0.0000 C   0  0  0  0  0  0  0  0  0  0  0  0
    6.1579    0.6039    0.0000 O   0  0  0  0  0  0  0  0  0  0  0  0
    6.1579   -0.8250    0.0000 C   0  0  0  0  0  0  0  0  0  0  0  0
    5.7454   -1.5395    0.0000 C   0  0  0  0  0  0  0  0  0  0  0  0
    4.9204   -1.5395    0.0000 C   0  0  0  0  0  0  0  0  0  0  0  0
    4.5079   -2.2539    0.0000 O   0  0  0  0  0  0  0  0  0  0  0  0
    4.5079   -0.8250    0.0000 C   0  0  0  0  0  0  0  0  0  0  0  0
    3.6829   -0.8250    0.0000 C   0  0  0  0  0  0  0  0  0  0  0  0
    3.2704   -1.5395    0.0000 C   0  0  0  0  0  0  0  0  0  0  0  0
    3.6829   -2.2539    0.0000 O   0  0  0  0  0  0  0  0  0  0  0  0
    6.9829   -0.8250    0.0000 N   0  0  0  0  0  0  0  0  0  0  0  0
    7.3954   -1.5395    0.0000 C   0  0  0  0  0  0  0  0  0  0  0  0
    8.2204   -1.5395    0.0000 C   0  0  0  0  0  0  0  0  0  0  0  0
    8.6329   -2.2539    0.0000 C   0  0  0  0  0  0  0  0  0  0  0  0
    8.2204   -2.9684    0.0000 C   0  0  0  0  0  0  0  0  0  0  0  0
    8.6329   -3.6829    0.0000 O   0  0  0  0  0  0  0  0  0  0  0  0
    7.3954   -2.9684    0.0000 C   0  0  0  0  0  0  0  0  0  0  0  0
    6.9829   -2.2539    0.0000 C   0  0  0  0  0  0  0  0  0  0  0  0
  1  2  1  0  0  0  0
  2  3  4  0  0  0  0
  3  4  2  0  0  0  0
  3  5  4  0  0  0  0
  5  6  1  0  0  0  0
  5  7  4  0  0  0  0
  7  8  4  0  0  0  0
  8  9  4  0  0  0  0
  9 10  4  0  0  0  0
 10 11  1  0  0  0  0
 11 12  2  0  0  0  0
 11 13  1  0  0  0  0
 13 14  2  0  0  0  0
 14 15  1  0  0  0  0
 15 16  2  0  0  0  0
 15 17  1  0  0  0  0
 10 17  4  0  0  0  0
 17 18  4  0  0  0  0
  7 18  4  0  0  0  0
 18 19  4  0  0  0  0
  2 19  4  0  0  0  0
 19 20  2  0  0  0  0
 13 21  1  0  0  0  0
 21 22  1  0  0  0  0
 22 23  4  0  0  0  0
 23 24  4  0  0  0  0
 24 25  4  0  0  0  0
 25 26  1  0  0  0  0
 25 27  4  0  0  0  0
 27 28  4  0  0  0  0
 22 28  4  0  0  0  0
M  END
>  <molregno>
580293

>  <canonical_smiles>
CN1C(=O)N(C)c2ncc3C(=O)C(=CC(=O)c3c2C1=O)Nc4ccc(O)cc4

>  <standard_inchi_key>
HRGCZRAPTOYXMD-UHFFFAOYSA-N

>  <standard_value>
15500

>  <standard_units>
nM

>  <standard_type>
IC50

>  <assay_id>
598109

>  <description>
Cytotoxicity against human AGS cells after 72 hrs by MTT assay

>  <Mol Mass>
378,344

>  <Act_10_uM>
0

>  <StandardizerResult>
Clean 2D (ID: Clean 2D)
Clear Stereo (ID: Clear Stereo)
Tautomerize (ID: Tautomerize)
Wedge Clean (ID: Wedge Clean)
Aromatize (ID: Aromatize)


$$$$

  Mrv17c0 06171723492D          

 29 32  0  0  0  0            999 V2000
    2.0329   -2.2539    0.0000 C   0  0  0  0  0  0  0  0  0  0  0  0
    2.4454   -1.5395    0.0000 N   0  0  0  0  0  0  0  0  0  0  0  0
    2.0329   -0.8250    0.0000 C   0  0  0  0  0  0  0  0  0  0  0  0
    1.2079   -0.8250    0.0000 O   0  0  0  0  0  0  0  0  0  0  0  0
    2.4454   -0.1105    0.0000 N   0  0  0  0  0  0  0  0  0  0  0  0
    2.0329    0.6039    0.0000 C   0  0  0  0  0  0  0  0  0  0  0  0
    3.2704   -0.1105    0.0000 C   0  0  0  0  0  0  0  0  0  0  0  0
    3.6829    0.6039    0.0000 N   0  0  0  0  0  0  0  0  0  0  0  0
    4.5079    0.6039    0.0000 C   0  0  0  0  0  0  0  0  0  0  0  0
    4.9204    1.3184    0.0000 C   0  0  0  0  0  0  0  0  0  0  0  0
    4.9204   -0.1105    0.0000 C   0  0  0  0  0  0  0  0  0  0  0  0
    5.7454   -0.1105    0.0000 C   0  0  0  0  0  0  0  0  0  0  0  0
    6.1579    0.6039    0.0000 O   0  0  0  0  0  0  0  0  0  0  0  0
    6.1579   -0.8250    0.0000 C   0  0  0  0  0  0  0  0  0  0  0  0
    5.7454   -1.5395    0.0000 C   0  0  0  0  0  0  0  0  0  0  0  0
    4.9204   -1.5395    0.0000 C   0  0  0  0  0  0  0  0  0  0  0  0
    4.5079   -2.2539    0.0000 O   0  0  0  0  0  0  0  0  0  0  0  0
    4.5079   -0.8250    0.0000 C   0  0  0  0  0  0  0  0  0  0  0  0
    3.6829   -0.8250    0.0000 C   0  0  0  0  0  0  0  0  0  0  0  0
    3.2704   -1.5395    0.0000 C   0  0  0  0  0  0  0  0  0  0  0  0
    3.6829   -2.2539    0.0000 O   0  0  0  0  0  0  0  0  0  0  0  0
    6.9829   -0.8250    0.0000 N   0  0  0  0  0  0  0  0  0  0  0  0
    7.3954   -1.5395    0.0000 C   0  0  0  0  0  0  0  0  0  0  0  0
    8.2204   -1.5395    0.0000 C   0  0  0  0  0  0  0  0  0  0  0  0
    8.6329   -2.2539    0.0000 C   0  0  0  0  0  0  0  0  0  0  0  0
    8.2204   -2.9684    0.0000 C   0  0  0  0  0  0  0  0  0  0  0  0
    8.6329   -3.6829    0.0000 F   0  0  0  0  0  0  0  0  0  0  0  0
    7.3954   -2.9684    0.0000 C   0  0  0  0  0  0  0  0  0  0  0  0
    6.9829   -2.2539    0.0000 C   0  0  0  0  0  0  0  0  0  0  0  0
  1  2  1  0  0  0  0
  2  3  4  0  0  0  0
  3  4  2  0  0  0  0
  3  5  4  0  0  0  0
  5  6  1  0  0  0  0
  5  7  4  0  0  0  0
  7  8  4  0  0  0  0
  8  9  4  0  0  0  0
  9 10  1  0  0  0  0
  9 11  4  0  0  0  0
 11 12  1  0  0  0  0
 12 13  2  0  0  0  0
 12 14  1  0  0  0  0
 14 15  2  0  0  0  0
 15 16  1  0  0  0  0
 16 17  2  0  0  0  0
 16 18  1  0  0  0  0
 11 18  4  0  0  0  0
 18 19  4  0  0  0  0
  7 19  4  0  0  0  0
 19 20  4  0  0  0  0
  2 20  4  0  0  0  0
 20 21  2  0  0  0  0
 14 22  1  0  0  0  0
 22 23  1  0  0  0  0
 23 24  4  0  0  0  0
 24 25  4  0  0  0  0
 25 26  4  0  0  0  0
 26 27  1  0  0  0  0
 26 28  4  0  0  0  0
 28 29  4  0  0  0  0
 23 29  4  0  0  0  0
M  END
>  <molregno>
580191

>  <canonical_smiles>
CN1C(=O)N(C)c2nc(C)c3C(=O)C(=CC(=O)c3c2C1=O)Nc4ccc(F)cc4

>  <standard_inchi_key>
QPBSPBACMDCBFN-UHFFFAOYSA-N

>  <standard_value>
1000

>  <standard_units>
nM

>  <standard_type>
IC50

>  <assay_id>
598109

>  <description>
Cytotoxicity against human AGS cells after 72 hrs by MTT assay

>  <Mol Mass>
394,362

>  <Act_10_uM>
1

>  <StandardizerResult>
Clean 2D (ID: Clean 2D)
Clear Stereo (ID: Clear Stereo)
Tautomerize (ID: Tautomerize)
Wedge Clean (ID: Wedge Clean)
Aromatize (ID: Aromatize)


$$$$

  Mrv17c0 06171723492D          

 30 31  0  0  0  0            999 V2000
  -10.7171   -1.2375    0.0000 C   0  0  0  0  0  0  0  0  0  0  0  0
  -10.0026   -1.6500    0.0000 C   0  0  0  0  0  0  0  0  0  0  0  0
   -9.2881   -1.2375    0.0000 C   0  0  0  0  0  0  0  0  0  0  0  0
   -8.5737   -1.6500    0.0000 C   0  0  0  0  0  0  0  0  0  0  0  0
   -7.8592   -1.2375    0.0000 C   0  0  0  0  0  0  0  0  0  0  0  0
   -7.1447   -1.6500    0.0000 C   0  0  0  0  0  0  0  0  0  0  0  0
   -6.4302   -1.2375    0.0000 C   0  0  0  0  0  0  0  0  0  0  0  0
   -5.7158   -1.6500    0.0000 C   0  0  0  0  0  0  0  0  0  0  0  0
   -5.0013   -1.2375    0.0000 C   0  0  0  0  0  0  0  0  0  0  0  0
   -4.2868   -1.6500    0.0000 C   0  0  0  0  0  0  0  0  0  0  0  0
   -3.5724   -1.2375    0.0000 C   0  0  0  0  0  0  0  0  0  0  0  0
   -2.8579   -1.6500    0.0000 C   0  0  0  0  0  0  0  0  0  0  0  0
   -2.1434   -1.2375    0.0000 C   0  0  0  0  0  0  0  0  0  0  0  0
   -1.4289   -1.6500    0.0000 C   0  0  0  0  0  0  0  0  0  0  0  0
   -0.7145   -1.2375    0.0000 C   0  0  0  0  0  0  0  0  0  0  0  0
    0.0000   -1.6500    0.0000 C   0  0  0  0  0  0  0  0  0  0  0  0
    0.0000   -2.4750    0.0000 O   0  0  0  0  0  0  0  0  0  0  0  0
    0.7145   -2.8875    0.0000 C   0  0  0  0  0  0  0  0  0  0  0  0
    0.7145   -1.2375    0.0000 C   0  0  0  0  0  0  0  0  0  0  0  0
    1.4289   -1.6500    0.0000 O   0  0  0  0  0  0  0  0  0  0  0  0
    0.7145   -0.4125    0.0000 C   0  0  0  0  0  0  0  0  0  0  0  0
    0.0000    0.0000    0.0000 C   0  0  0  0  0  0  0  0  0  0  0  0
   -0.7145   -0.4125    0.0000 C   0  0  0  0  0  0  0  0  0  0  0  0
   -1.4289    0.0000    0.0000 O   0  0  0  0  0  0  0  0  0  0  0  0
    0.0000    0.8250    0.0000 S   0  0  0  0  0  0  0  0  0  0  0  0
   -0.8125    0.6817    0.0000 O   0  0  0  0  0  0  0  0  0  0  0  0
   -0.2822    1.6002    0.0000 O   0  0  0  0  0  0  0  0  0  0  0  0
    0.7145    1.2375    0.0000 C   0  0  0  0  0  0  0  0  0  0  0  0
    1.4289    0.8250    0.0000 C   0  0  0  0  0  0  0  0  0  0  0  0
    1.4289    0.0000    0.0000 N   0  0  0  0  0  0  0  0  0  0  0  0
  1  2  1  0  0  0  0
  2  3  1  0  0  0  0
  3  4  1  0  0  0  0
  4  5  1  0  0  0  0
  5  6  1  0  0  0  0
  6  7  1  0  0  0  0
  7  8  1  0  0  0  0
  8  9  1  0  0  0  0
  9 10  1  0  0  0  0
 10 11  1  0  0  0  0
 11 12  1  0  0  0  0
 12 13  1  0  0  0  0
 13 14  1  0  0  0  0
 14 15  1  0  0  0  0
 15 16  2  0  0  0  0
 16 17  1  0  0  0  0
 17 18  1  0  0  0  0
 16 19  1  0  0  0  0
 19 20  2  0  0  0  0
 19 21  1  0  0  0  0
 21 22  1  0  0  0  0
 22 23  2  0  0  0  0
 15 23  1  0  0  0  0
 23 24  1  0  0  0  0
 22 25  1  0  0  0  0
 25 26  2  0  0  0  0
 25 27  2  0  0  0  0
 25 28  1  0  0  0  0
 28 29  1  0  0  0  0
 29 30  1  0  0  0  0
 21 30  2  0  0  0  0
M  END
>  <molregno>
600603

>  <canonical_smiles>
CCCCCCCCCCCCCCC1=C(OC)C(=O)C2=C(C1=O)S(=O)(=O)CCN2

>  <standard_inchi_key>
CZYFWWZELRVODV-UHFFFAOYSA-N

>  <standard_value>
45000

>  <standard_units>
nM

>  <standard_type>
IC50

>  <assay_id>
610110

>  <description>
Cytotoxicity against human AGS cells after 48 hrs by calcein-AM assay

>  <Mol Mass>
439,61

>  <Act_10_uM>
0

>  <StandardizerResult>
Clean 2D (ID: Clean 2D)
Clear Stereo (ID: Clear Stereo)
Tautomerize (ID: Tautomerize)
Wedge Clean (ID: Wedge Clean)


$$$$

  Mrv17c0 06171723492D          

 18 19  0  0  0  0            999 V2000
   -1.4289    0.8250    0.0000 C   0  0  0  0  0  0  0  0  0  0  0  0
   -1.4289    0.0000    0.0000 C   0  0  0  0  0  0  0  0  0  0  0  0
   -0.7145   -0.4125    0.0000 C   0  0  0  0  0  0  0  0  0  0  0  0
   -0.7145   -1.2375    0.0000 C   0  0  0  0  0  0  0  0  0  0  0  0
   -1.4289   -1.6500    0.0000 O   0  0  0  0  0  0  0  0  0  0  0  0
   -1.4289   -2.4750    0.0000 C   0  0  0  0  0  0  0  0  0  0  0  0
    0.0000   -1.6500    0.0000 C   0  0  0  0  0  0  0  0  0  0  0  0
    0.0000   -2.4750    0.0000 O   0  0  0  0  0  0  0  0  0  0  0  0
    0.7145   -1.2375    0.0000 C   0  0  0  0  0  0  0  0  0  0  0  0
    0.7145   -0.4125    0.0000 C   0  0  0  0  0  0  0  0  0  0  0  0
    0.0000    0.0000    0.0000 C   0  0  0  0  0  0  0  0  0  0  0  0
    0.0000    0.8250    0.0000 O   0  0  0  0  0  0  0  0  0  0  0  0
    1.4289    0.0000    0.0000 S   0  0  0  0  0  0  0  0  0  0  0  0
    0.8986    0.6320    0.0000 O   0  0  0  0  0  0  0  0  0  0  0  0
    1.9592    0.6320    0.0000 O   0  0  0  0  0  0  0  0  0  0  0  0
    2.1434   -0.4125    0.0000 C   0  0  0  0  0  0  0  0  0  0  0  0
    2.1434   -1.2375    0.0000 C   0  0  0  0  0  0  0  0  0  0  0  0
    1.4289   -1.6500    0.0000 N   0  0  0  0  0  0  0  0  0  0  0  0
  1  2  1  0  0  0  0
  2  3  1  0  0  0  0
  3  4  2  0  0  0  0
  4  5  1  0  0  0  0
  5  6  1  0  0  0  0
  4  7  1  0  0  0  0
  7  8  2  0  0  0  0
  7  9  1  0  0  0  0
  9 10  1  0  0  0  0
 10 11  2  0  0  0  0
  3 11  1  0  0  0  0
 11 12  1  0  0  0  0
 10 13  1  0  0  0  0
 13 14  2  0  0  0  0
 13 15  2  0  0  0  0
 13 16  1  0  0  0  0
 16 17  1  0  0  0  0
 17 18  1  0  0  0  0
  9 18  2  0  0  0  0
M  END
>  <molregno>
600521

>  <canonical_smiles>
CCC1=C(OC)C(=O)C2=C(C1=O)S(=O)(=O)CCN2

>  <standard_inchi_key>
LZVPDRKUPJKXCH-UHFFFAOYSA-N

>  <standard_value>
50000

>  <standard_units>
nM

>  <standard_type>
IC50

>  <assay_id>
610110

>  <description>
Cytotoxicity against human AGS cells after 48 hrs by calcein-AM assay

>  <Mol Mass>
271,29

>  <Act_10_uM>
0

>  <StandardizerResult>
Clean 2D (ID: Clean 2D)
Clear Stereo (ID: Clear Stereo)
Tautomerize (ID: Tautomerize)
Wedge Clean (ID: Wedge Clean)


$$$$

  Mrv17c0 06171723492D          

 27 30  0  0  1  0            999 V2000
   -0.6375   -1.5281    0.0000 C   0  0  0  0  0  0  0  0  0  0  0  0
   -0.2210   -0.8159    0.0000 C   0  0  0  0  0  0  0  0  0  0  0  0
   -0.6296   -0.0991    0.0000 C   0  0  0  0  0  0  0  0  0  0  0  0
    0.6040   -0.8204    0.0000 C   0  0  0  0  0  0  0  0  0  0  0  0
    1.0204   -0.1083    0.0000 C   0  0  0  0  0  0  0  0  0  0  0  0
    1.8454   -0.1128    0.0000 C   0  0  0  0  0  0  0  0  0  0  0  0
    2.2618    0.5994    0.0000 C   0  0  0  0  0  0  0  0  0  0  0  0
    3.0868    0.5948    0.0000 C   0  0  0  0  0  0  0  0  0  0  0  0
    3.4954   -0.1219    0.0000 C   0  0  0  0  0  0  0  0  0  0  0  0
    4.3203   -0.1265    0.0000 C   0  0  0  0  0  0  0  0  0  0  0  0
    4.1816    0.6868    0.0000 C   0  0  0  0  0  0  0  0  0  0  0  0
    5.0971    0.1514    0.0000 C   0  0  0  0  0  0  0  0  0  0  0  0
    4.7289   -0.8432    0.0000 C   0  0  0  0  0  0  0  0  0  0  0  0
    4.3125   -1.5554    0.0000 C   0  0  0  0  0  0  0  0  0  0  0  0
    3.5704   -1.4688    0.0000 C   0  0  0  0  0  0  0  0  0  0  0  0
    3.0789   -0.8341    0.0000 C   0  0  0  0  0  0  0  0  0  0  0  0
    3.3295   -1.6201    0.0000 C   0  0  0  0  0  0  0  0  0  0  0  0
    4.1127   -1.8794    0.0000 O   0  0  0  0  0  0  0  0  0  0  0  0
    2.6594   -2.1014    0.0000 O   0  0  0  0  0  0  0  0  0  0  0  0
    1.8375   -1.5417    0.0000 C   0  0  0  0  0  0  0  0  0  0  0  0
    1.0125   -1.5372    0.0000 C   0  0  0  0  0  0  0  0  0  0  0  0
    0.5961   -2.2494    0.0000 O   0  0  0  0  0  0  0  0  0  0  0  0
    1.0046   -2.9661    0.0000 C   0  0  0  0  0  0  0  0  0  0  0  0
    1.8296   -2.9707    0.0000 O   0  0  0  0  0  0  0  0  0  0  0  0
    0.5882   -3.6783    0.0000 C   0  0  0  0  0  0  0  0  0  0  0  0
    0.9967   -4.3950    0.0000 Cl  0  0  0  0  0  0  0  0  0  0  0  0
    2.2539   -0.8296    0.0000 C   0  0  0  0  0  0  0  0  0  0  0  0
  1  2  1  0  0  0  0
  2  3  1  0  0  0  0
  2  4  1  0  0  0  0
  4  5  4  0  0  0  0
  5  6  4  0  0  0  0
  6  7  1  0  0  0  0
  7  8  1  0  0  0  0
  9  8  1  0  0  0  0
  9 10  1  0  0  0  0
 10 11  1  0  0  0  0
 10 12  1  0  0  0  0
 10 13  1  0  0  0  0
 13 14  1  0  0  0  0
 14 15  1  0  0  0  0
 15 16  1  0  0  0  0
  9 16  1  0  0  0  0
 16 17  1  0  0  0  0
 17 18  2  0  0  0  0
 17 19  1  0  0  0  0
 19 20  1  0  0  0  0
 20 21  4  0  0  0  0
  4 21  4  0  0  0  0
 21 22  1  0  0  0  0
 22 23  1  0  0  0  0
 23 24  2  0  0  0  0
 23 25  1  0  0  0  0
 25 26  1  0  0  0  0
 20 27  4  0  0  0  0
  6 27  4  0  0  0  0
 16 27  1  0  0  0  0
M  END
>  <molregno>
624609

>  <canonical_smiles>
CC(C)c1cc2CC[C@H]3C(C)(C)CCC[C@@]34C(=O)Oc(c1OC(=O)CCl)c24

>  <standard_inchi_key>
AAEUQVNIVFLJQI-OYHNWAKOSA-N

>  <standard_value>
103000

>  <standard_units>
nM

>  <standard_type>
IC50

>  <assay_id>
628939

>  <description>
Cytotoxicity against human AGS cells after 24 hrs by neutral red uptake assay

>  <Mol Mass>
390,9

>  <Act_10_uM>
0

>  <StandardizerResult>
Clean 2D (ID: Clean 2D)
Clear Stereo (ID: Clear Stereo)
Tautomerize (ID: Tautomerize)
Wedge Clean (ID: Wedge Clean)
Aromatize (ID: Aromatize)


$$$$

  Mrv17c0 06171723492D          

 42 45  0  0  1  0            999 V2000
    2.1434   -0.4125    0.0000 C   0  0  0  0  0  0  0  0  0  0  0  0
    2.8579   -0.8250    0.0000 C   0  0  0  0  0  0  0  0  0  0  0  0
    3.5724   -0.4125    0.0000 C   0  0  0  0  0  0  0  0  0  0  0  0
    4.2868   -0.8250    0.0000 C   0  0  0  0  0  0  0  0  0  0  0  0
    5.0013   -0.4125    0.0000 C   0  0  0  0  0  0  0  0  0  0  0  0
    5.7158   -0.8250    0.0000 C   0  0  0  0  0  0  0  0  0  0  0  0
    6.4302   -0.4125    0.0000 C   0  0  0  0  0  0  0  0  0  0  0  0
    7.1447   -0.8250    0.0000 C   0  0  0  0  0  0  0  0  0  0  0  0
    7.8592   -0.4125    0.0000 C   0  0  0  0  0  0  0  0  0  0  0  0
    8.5737   -0.8250    0.0000 C   0  0  0  0  0  0  0  0  0  0  0  0
    9.2881   -0.4125    0.0000 C   0  0  0  0  0  0  0  0  0  0  0  0
   10.0026   -0.8250    0.0000 C   0  0  0  0  0  0  0  0  0  0  0  0
   10.7171   -0.4125    0.0000 C   0  0  0  0  0  0  0  0  0  0  0  0
   11.4315   -0.8250    0.0000 C   0  0  0  0  0  0  0  0  0  0  0  0
   12.1460   -0.4125    0.0000 C   0  0  0  0  0  0  0  0  0  0  0  0
   12.8605   -0.8250    0.0000 C   0  0  0  0  0  0  0  0  0  0  0  0
   13.5749   -0.4125    0.0000 C   0  0  0  0  0  0  0  0  0  0  0  0
   14.2894   -0.8250    0.0000 C   0  0  0  0  0  0  0  0  0  0  0  0
   14.2894   -1.6500    0.0000 O   0  0  0  0  0  0  0  0  0  0  0  0
   15.0039   -0.4125    0.0000 O   0  0  0  0  0  0  0  0  0  0  0  0
   15.7184   -0.8250    0.0000 C   0  0  0  0  0  0  0  0  0  0  0  0
   16.4328   -0.4125    0.0000 C   0  0  0  0  0  0  0  0  0  0  0  0
   16.8698    0.4807    0.0000 O   0  0  0  0  0  0  0  0  0  0  0  0
   17.5252    0.2295    0.0000 C   0  0  0  0  0  0  0  0  0  0  0  0
   18.2423    1.0076    0.0000 O   0  0  0  0  0  0  0  0  0  0  0  0
   17.8618   -0.4125    0.0000 C   0  0  0  0  0  0  0  0  0  0  0  0
   17.8618    0.4125    0.0000 C   0  0  0  0  0  0  0  0  0  0  0  0
   18.5762    0.8250    0.0000 C   0  0  0  0  0  0  0  0  0  0  0  0
   19.2907    0.4125    0.0000 C   0  0  0  0  0  0  0  0  0  0  0  0
   19.2907   -0.4125    0.0000 C   0  0  0  0  0  0  0  0  0  0  0  0
   20.1032   -0.2692    0.0000 C   0  0  0  0  0  0  0  0  0  0  0  0
   19.5729   -1.1877    0.0000 C   0  0  0  0  0  0  0  0  0  0  0  0
   18.5762   -0.8250    0.0000 C   0  0  0  0  0  0  0  0  0  0  0  0
   18.5762   -1.6500    0.0000 C   0  0  0  0  0  0  0  0  0  0  0  0
   17.8618   -2.0625    0.0000 C   0  0  0  0  0  0  0  0  0  0  0  0
   17.1473   -1.6500    0.0000 C   0  0  0  0  0  0  0  0  0  0  0  0
   16.4328   -2.0625    0.0000 C   0  0  0  0  0  0  0  0  0  0  0  0
   15.7184   -1.6500    0.0000 C   0  0  0  0  0  0  0  0  0  0  0  0
   15.0039   -2.0625    0.0000 C   0  0  0  0  0  0  0  0  0  0  0  0
   14.1834   -2.1487    0.0000 C   0  0  0  0  0  0  0  0  0  0  0  0
   15.0039   -2.8875    0.0000 C   0  0  0  0  0  0  0  0  0  0  0  0
   17.1473   -0.8250    0.0000 C   0  0  0  0  0  0  0  0  0  0  0  0
  1  2  1  0  0  0  0
  2  3  1  0  0  0  0
  3  4  1  0  0  0  0
  4  5  1  0  0  0  0
  5  6  1  0  0  0  0
  6  7  1  0  0  0  0
  7  8  1  0  0  0  0
  9  8  1  4  0  0  0
  9 10  2  0  0  0  0
 10 11  1  0  0  0  0
 11 12  1  0  0  0  0
 12 13  1  0  0  0  0
 13 14  1  0  0  0  0
 14 15  1  0  0  0  0
 15 16  1  0  0  0  0
 16 17  1  0  0  0  0
 17 18  1  0  0  0  0
 18 19  2  0  0  0  0
 18 20  1  0  0  0  0
 20 21  1  0  0  0  0
 21 22  4  0  0  0  0
 22 23  1  0  0  0  0
 23 24  1  0  0  0  0
 24 25  2  0  0  0  0
 26 24  1  0  0  0  0
 26 27  1  0  0  0  0
 27 28  1  0  0  0  0
 28 29  1  0  0  0  0
 29 30  1  0  0  0  0
 30 31  1  0  0  0  0
 30 32  1  0  0  0  0
 30 33  1  0  0  0  0
 26 33  1  0  0  0  0
 33 34  1  0  0  0  0
 34 35  1  0  0  0  0
 35 36  1  0  0  0  0
 36 37  4  0  0  0  0
 37 38  4  0  0  0  0
 21 38  4  0  0  0  0
 38 39  1  0  0  0  0
 39 40  1  0  0  0  0
 39 41  1  0  0  0  0
 36 42  4  0  0  0  0
 22 42  4  0  0  0  0
 26 42  1  0  0  0  0
M  END
>  <molregno>
625261

>  <canonical_smiles>
CCCCCCCC\C=C\CCCCCCCC(=O)Oc1c2OC(=O)[C@]34CCCC(C)(C)[C@@H]3CCc(cc1C(C)C)c24

>  <standard_inchi_key>
KEANFJWSHPZTEB-SYXMFRDRSA-N

>  <standard_value>
822000

>  <standard_units>
nM

>  <standard_type>
IC50

>  <assay_id>
628939

>  <description>
Cytotoxicity against human AGS cells after 24 hrs by neutral red uptake assay

>  <Mol Mass>
578,878

>  <Act_10_uM>
0

>  <StandardizerResult>
Clean 2D (ID: Clean 2D)
Clear Stereo (ID: Clear Stereo)
Tautomerize (ID: Tautomerize)
Wedge Clean (ID: Wedge Clean)
Aromatize (ID: Aromatize)


$$$$

  Mrv17c0 06171723492D          

 42 45  0  0  1  0            999 V2000
    4.2868    3.3000    0.0000 C   0  0  0  0  0  0  0  0  0  0  0  0
    5.0013    2.8875    0.0000 C   0  0  0  0  0  0  0  0  0  0  0  0
    5.0013    2.0625    0.0000 C   0  0  0  0  0  0  0  0  0  0  0  0
    5.7158    1.6500    0.0000 C   0  0  0  0  0  0  0  0  0  0  0  0
    5.7158    0.8250    0.0000 C   0  0  0  0  0  0  0  0  0  0  0  0
    6.4302    0.4125    0.0000 C   0  0  0  0  0  0  0  0  0  0  0  0
    6.4302   -0.4125    0.0000 C   0  0  0  0  0  0  0  0  0  0  0  0
    7.1447   -0.8250    0.0000 C   0  0  0  0  0  0  0  0  0  0  0  0
    7.8592   -0.4125    0.0000 C   0  0  0  0  0  0  0  0  0  0  0  0
    8.5736   -0.8250    0.0000 C   0  0  0  0  0  0  0  0  0  0  0  0
    9.2881   -0.4125    0.0000 C   0  0  0  0  0  0  0  0  0  0  0  0
   10.0026   -0.8250    0.0000 C   0  0  0  0  0  0  0  0  0  0  0  0
   10.7171   -0.4125    0.0000 C   0  0  0  0  0  0  0  0  0  0  0  0
   11.4315   -0.8250    0.0000 C   0  0  0  0  0  0  0  0  0  0  0  0
   12.1460   -0.4125    0.0000 C   0  0  0  0  0  0  0  0  0  0  0  0
   12.8605   -0.8250    0.0000 C   0  0  0  0  0  0  0  0  0  0  0  0
   13.5749   -0.4125    0.0000 C   0  0  0  0  0  0  0  0  0  0  0  0
   14.2894   -0.8250    0.0000 C   0  0  0  0  0  0  0  0  0  0  0  0
   14.2894   -1.6500    0.0000 O   0  0  0  0  0  0  0  0  0  0  0  0
   15.0039   -0.4125    0.0000 O   0  0  0  0  0  0  0  0  0  0  0  0
   15.7184   -0.8250    0.0000 C   0  0  0  0  0  0  0  0  0  0  0  0
   16.4328   -0.4125    0.0000 C   0  0  0  0  0  0  0  0  0  0  0  0
   16.8698    0.4807    0.0000 O   0  0  0  0  0  0  0  0  0  0  0  0
   17.5252    0.2295    0.0000 C   0  0  0  0  0  0  0  0  0  0  0  0
   18.2423    1.0076    0.0000 O   0  0  0  0  0  0  0  0  0  0  0  0
   17.8618   -0.4125    0.0000 C   0  0  0  0  0  0  0  0  0  0  0  0
   17.8618    0.4125    0.0000 C   0  0  0  0  0  0  0  0  0  0  0  0
   18.5762    0.8250    0.0000 C   0  0  0  0  0  0  0  0  0  0  0  0
   19.2907    0.4125    0.0000 C   0  0  0  0  0  0  0  0  0  0  0  0
   19.2907   -0.4125    0.0000 C   0  0  0  0  0  0  0  0  0  0  0  0
   20.1032   -0.2692    0.0000 C   0  0  0  0  0  0  0  0  0  0  0  0
   19.5729   -1.1877    0.0000 C   0  0  0  0  0  0  0  0  0  0  0  0
   18.5762   -0.8250    0.0000 C   0  0  0  0  0  0  0  0  0  0  0  0
   18.5762   -1.6500    0.0000 C   0  0  0  0  0  0  0  0  0  0  0  0
   17.8618   -2.0625    0.0000 C   0  0  0  0  0  0  0  0  0  0  0  0
   17.1473   -1.6500    0.0000 C   0  0  0  0  0  0  0  0  0  0  0  0
   16.4328   -2.0625    0.0000 C   0  0  0  0  0  0  0  0  0  0  0  0
   15.7184   -1.6500    0.0000 C   0  0  0  0  0  0  0  0  0  0  0  0
   15.0039   -2.0625    0.0000 C   0  0  0  0  0  0  0  0  0  0  0  0
   14.1834   -2.1487    0.0000 C   0  0  0  0  0  0  0  0  0  0  0  0
   15.0039   -2.8875    0.0000 C   0  0  0  0  0  0  0  0  0  0  0  0
   17.1473   -0.8250    0.0000 C   0  0  0  0  0  0  0  0  0  0  0  0
  1  2  1  0  0  0  0
  2  3  1  0  0  0  0
  3  4  1  0  0  0  0
  4  5  1  0  0  0  0
  6  5  1  4  0  0  0
  6  7  2  0  0  0  0
  7  8  1  0  0  0  0
  9  8  1  4  0  0  0
  9 10  2  0  0  0  0
 10 11  1  0  0  0  0
 11 12  1  0  0  0  0
 12 13  1  0  0  0  0
 13 14  1  0  0  0  0
 14 15  1  0  0  0  0
 15 16  1  0  0  0  0
 16 17  1  0  0  0  0
 17 18  1  0  0  0  0
 18 19  2  0  0  0  0
 18 20  1  0  0  0  0
 20 21  1  0  0  0  0
 21 22  4  0  0  0  0
 22 23  1  0  0  0  0
 23 24  1  0  0  0  0
 24 25  2  0  0  0  0
 26 24  1  0  0  0  0
 26 27  1  0  0  0  0
 27 28  1  0  0  0  0
 28 29  1  0  0  0  0
 29 30  1  0  0  0  0
 30 31  1  0  0  0  0
 30 32  1  0  0  0  0
 30 33  1  0  0  0  0
 26 33  1  0  0  0  0
 33 34  1  0  0  0  0
 34 35  1  0  0  0  0
 35 36  1  0  0  0  0
 36 37  4  0  0  0  0
 37 38  4  0  0  0  0
 21 38  4  0  0  0  0
 38 39  1  0  0  0  0
 39 40  1  0  0  0  0
 39 41  1  0  0  0  0
 36 42  4  0  0  0  0
 22 42  4  0  0  0  0
 26 42  1  0  0  0  0
M  END
>  <molregno>
625260

>  <canonical_smiles>
CCCCC\C=C\C\C=C\CCCCCCCC(=O)Oc1c2OC(=O)[C@]34CCCC(C)(C)[C@@H]3CCc(cc1C(C)C)c24

>  <standard_inchi_key>
PVAIQUUEIZLHKW-SGJKSVBWSA-N

>  <standard_value>
253000

>  <standard_units>
nM

>  <standard_type>
IC50

>  <assay_id>
628939

>  <description>
Cytotoxicity against human AGS cells after 24 hrs by neutral red uptake assay

>  <Mol Mass>
576,862

>  <Act_10_uM>
0

>  <StandardizerResult>
Clean 2D (ID: Clean 2D)
Clear Stereo (ID: Clear Stereo)
Tautomerize (ID: Tautomerize)
Wedge Clean (ID: Wedge Clean)
Aromatize (ID: Aromatize)


$$$$

  Mrv17c0 06171723492D          

 31 35  0  0  1  0            999 V2000
   -0.6375   -1.5281    0.0000 C   0  0  0  0  0  0  0  0  0  0  0  0
   -0.2210   -0.8159    0.0000 C   0  0  0  0  0  0  0  0  0  0  0  0
   -0.6296   -0.0991    0.0000 C   0  0  0  0  0  0  0  0  0  0  0  0
    0.6040   -0.8204    0.0000 C   0  0  0  0  0  0  0  0  0  0  0  0
    1.0204   -0.1083    0.0000 C   0  0  0  0  0  0  0  0  0  0  0  0
    1.8454   -0.1128    0.0000 C   0  0  0  0  0  0  0  0  0  0  0  0
    2.2618    0.5994    0.0000 C   0  0  0  0  0  0  0  0  0  0  0  0
    3.0868    0.5948    0.0000 C   0  0  0  0  0  0  0  0  0  0  0  0
    3.4954   -0.1219    0.0000 C   0  0  0  0  0  0  0  0  0  0  0  0
    4.3203   -0.1265    0.0000 C   0  0  0  0  0  0  0  0  0  0  0  0
    4.1816    0.6868    0.0000 C   0  0  0  0  0  0  0  0  0  0  0  0
    5.0971    0.1514    0.0000 C   0  0  0  0  0  0  0  0  0  0  0  0
    4.7289   -0.8432    0.0000 C   0  0  0  0  0  0  0  0  0  0  0  0
    4.3125   -1.5554    0.0000 C   0  0  0  0  0  0  0  0  0  0  0  0
    3.5704   -1.4688    0.0000 C   0  0  0  0  0  0  0  0  0  0  0  0
    3.0789   -0.8341    0.0000 C   0  0  0  0  0  0  0  0  0  0  0  0
    3.3295   -1.6201    0.0000 C   0  0  0  0  0  0  0  0  0  0  0  0
    4.1127   -1.8794    0.0000 O   0  0  0  0  0  0  0  0  0  0  0  0
    2.6594   -2.1014    0.0000 O   0  0  0  0  0  0  0  0  0  0  0  0
    1.8375   -1.5417    0.0000 C   0  0  0  0  0  0  0  0  0  0  0  0
    1.0125   -1.5372    0.0000 C   0  0  0  0  0  0  0  0  0  0  0  0
    0.5961   -2.2494    0.0000 O   0  0  0  0  0  0  0  0  0  0  0  0
    1.0046   -2.9661    0.0000 C   0  0  0  0  0  0  0  0  0  0  0  0
    1.8296   -2.9707    0.0000 O   0  0  0  0  0  0  0  0  0  0  0  0
    0.5882   -3.6783    0.0000 C   0  0  0  0  0  0  0  0  0  0  0  0
    0.9967   -4.3950    0.0000 C   0  0  0  0  0  0  0  0  0  0  0  0
    0.5803   -5.1072    0.0000 C   0  0  0  0  0  0  0  0  0  0  0  0
   -0.2447   -5.1026    0.0000 C   0  0  0  0  0  0  0  0  0  0  0  0
   -0.6533   -4.3859    0.0000 N   0  0  0  0  0  0  0  0  0  0  0  0
   -0.2368   -3.6737    0.0000 C   0  0  0  0  0  0  0  0  0  0  0  0
    2.2539   -0.8296    0.0000 C   0  0  0  0  0  0  0  0  0  0  0  0
  1  2  1  0  0  0  0
  2  3  1  0  0  0  0
  2  4  1  0  0  0  0
  4  5  4  0  0  0  0
  5  6  4  0  0  0  0
  6  7  1  0  0  0  0
  7  8  1  0  0  0  0
  9  8  1  0  0  0  0
  9 10  1  0  0  0  0
 10 11  1  0  0  0  0
 10 12  1  0  0  0  0
 10 13  1  0  0  0  0
 13 14  1  0  0  0  0
 14 15  1  0  0  0  0
 15 16  1  0  0  0  0
  9 16  1  0  0  0  0
 16 17  1  0  0  0  0
 17 18  2  0  0  0  0
 17 19  1  0  0  0  0
 19 20  1  0  0  0  0
 20 21  4  0  0  0  0
  4 21  4  0  0  0  0
 21 22  1  0  0  0  0
 22 23  1  0  0  0  0
 23 24  2  0  0  0  0
 23 25  1  0  0  0  0
 25 26  4  0  0  0  0
 26 27  4  0  0  0  0
 27 28  4  0  0  0  0
 28 29  4  0  0  0  0
 29 30  4  0  0  0  0
 25 30  4  0  0  0  0
 20 31  4  0  0  0  0
  6 31  4  0  0  0  0
 16 31  1  0  0  0  0
M  END
>  <molregno>
625211

>  <canonical_smiles>
CC(C)c1cc2CC[C@H]3C(C)(C)CCC[C@@]34C(=O)Oc(c1OC(=O)c5cccnc5)c24

>  <standard_inchi_key>
OGYFBONYYOSCIW-AFMDSPMNSA-N

>  <standard_value>
280000

>  <standard_units>
nM

>  <standard_type>
IC50

>  <assay_id>
628939

>  <description>
Cytotoxicity against human AGS cells after 24 hrs by neutral red uptake assay

>  <Mol Mass>
419,521

>  <Act_10_uM>
0

>  <StandardizerResult>
Clean 2D (ID: Clean 2D)
Clear Stereo (ID: Clear Stereo)
Tautomerize (ID: Tautomerize)
Wedge Clean (ID: Wedge Clean)
Aromatize (ID: Aromatize)


$$$$

  Mrv17c0 06171723492D          

 25 27  0  0  0  0            999 V2000
   -1.4087   -2.8414    0.0000 C   0  0  0  0  0  0  0  0  0  0  0  0
   -1.8212   -2.1269    0.0000 C   0  0  0  0  0  0  0  0  0  0  0  0
   -2.6462   -2.1269    0.0000 C   0  0  0  0  0  0  0  0  0  0  0  0
   -3.0587   -2.8414    0.0000 O   0  0  0  0  0  0  0  0  0  0  0  0
   -3.8837   -2.8414    0.0000 C   0  0  0  0  0  0  0  0  0  0  0  0
   -4.2962   -3.5558    0.0000 C   0  0  0  0  0  0  0  0  0  0  0  0
   -4.7087   -4.2703    0.0000 F   0  0  0  0  0  0  0  0  0  0  0  0
   -3.5817   -3.9683    0.0000 F   0  0  0  0  0  0  0  0  0  0  0  0
   -5.0107   -3.1433    0.0000 F   0  0  0  0  0  0  0  0  0  0  0  0
   -3.0587   -1.4124    0.0000 C   0  0  0  0  0  0  0  0  0  0  0  0
   -2.6462   -0.6979    0.0000 C   0  0  0  0  0  0  0  0  0  0  0  0
   -1.8212   -0.6979    0.0000 N   0  0  0  0  0  0  0  0  0  0  0  0
   -1.4087   -1.4124    0.0000 C   0  0  0  0  0  0  0  0  0  0  0  0
   -0.5837   -1.4124    0.0000 C   0  0  0  0  0  0  0  0  0  0  0  0
   -0.1712   -0.6979    0.0000 S   0  0  0  0  0  0  0  0  0  0  0  0
   -0.5837    0.0165    0.0000 O   0  0  0  0  0  0  0  0  0  0  0  0
    0.6538   -0.6979    0.0000 C   0  0  0  0  0  0  0  0  0  0  0  0
    1.1387   -0.0305    0.0000 N   0  0  0  0  0  0  0  0  0  0  0  0
    1.9233   -0.2854    0.0000 C   0  0  0  0  0  0  0  0  0  0  0  0
    2.6378    0.1271    0.0000 C   0  0  0  0  0  0  0  0  0  0  0  0
    3.3523   -0.2854    0.0000 C   0  0  0  0  0  0  0  0  0  0  0  0
    3.3523   -1.1104    0.0000 C   0  0  0  0  0  0  0  0  0  0  0  0
    2.6378   -1.5229    0.0000 C   0  0  0  0  0  0  0  0  0  0  0  0
    1.9233   -1.1104    0.0000 C   0  0  0  0  0  0  0  0  0  0  0  0
    1.1387   -1.3654    0.0000 N   0  0  0  0  0  0  0  0  0  0  0  0
  1  2  1  0  0  0  0
  2  3  4  0  0  0  0
  3  4  1  0  0  0  0
  4  5  1  0  0  0  0
  5  6  1  0  0  0  0
  6  7  1  0  0  0  0
  6  8  1  0  0  0  0
  6  9  1  0  0  0  0
  3 10  4  0  0  0  0
 10 11  4  0  0  0  0
 11 12  4  0  0  0  0
 12 13  4  0  0  0  0
  2 13  4  0  0  0  0
 13 14  1  0  0  0  0
 14 15  1  0  0  0  0
 15 16  2  0  0  0  0
 15 17  1  0  0  0  0
 17 18  4  0  0  0  0
 18 19  4  0  0  0  0
 19 20  4  0  0  0  0
 20 21  4  0  0  0  0
 21 22  4  0  0  0  0
 22 23  4  0  0  0  0
 23 24  4  0  0  0  0
 19 24  4  0  0  0  0
 24 25  4  0  0  0  0
 17 25  4  0  0  0  0
M  STY  1   1 DAT
M  SAL   1  1  25
M  SDT   1 MRV_IMPLICIT_H                                        
M  SDD   1     0.0000    0.0000    DR    ALL  0       0  
M  SED   1 IMPL_H1
M  END
>  <molregno>
5975

>  <canonical_smiles>
Cc1c(OCC(F)(F)F)ccnc1C[S+]([O-])c2nc3ccccc3[nH]2

>  <standard_inchi_key>
MJIHNNLFOKEZEW-UHFFFAOYSA-N

>  <standard_value>
162000

>  <standard_units>
nM

>  <standard_type>
IC50

>  <assay_id>
628939

>  <description>
Cytotoxicity against human AGS cells after 24 hrs by neutral red uptake assay

>  <Mol Mass>
369,36

>  <Act_10_uM>
0

>  <StandardizerResult>
Clean 2D (ID: Clean 2D)
Clear Stereo (ID: Clear Stereo)
Tautomerize (ID: Tautomerize)
Wedge Clean (ID: Wedge Clean)
Aromatize (ID: Aromatize)


$$$$

  Mrv17c0 06171723492D          

 24 27  0  0  0  0            999 V2000
    2.7512    3.1152    0.0000 O   0  0  0  0  0  0  0  0  0  0  0  0
    2.7512    2.2902    0.0000 C   0  0  0  0  0  0  0  0  0  0  0  0
    3.4656    1.8777    0.0000 C   0  0  0  0  0  0  0  0  0  0  0  0
    3.4656    1.0527    0.0000 C   0  0  0  0  0  0  0  0  0  0  0  0
    2.7512    0.6402    0.0000 C   0  0  0  0  0  0  0  0  0  0  0  0
    2.0367    1.0527    0.0000 C   0  0  0  0  0  0  0  0  0  0  0  0
    2.0367    1.8777    0.0000 C   0  0  0  0  0  0  0  0  0  0  0  0
    2.7512   -0.1848    0.0000 C   0  0  0  0  0  0  0  0  0  0  0  0
    3.4186   -0.6697    0.0000 C   0  0  0  0  0  0  0  0  0  0  0  0
    3.1637   -1.4544    0.0000 C   0  0  0  0  0  0  0  0  0  0  0  0
    2.3387   -1.4544    0.0000 N   0  0  0  0  0  0  0  0  0  0  0  0
    2.0837   -0.6697    0.0000 N   0  0  0  0  0  0  0  0  0  0  0  0
    3.6486   -2.1218    0.0000 C   0  0  0  0  0  0  0  0  0  0  0  0
    4.4691   -2.0356    0.0000 C   0  0  0  0  0  0  0  0  0  0  0  0
    4.9540   -2.7030    0.0000 C   0  0  0  0  0  0  0  0  0  0  0  0
    4.6184   -3.4567    0.0000 C   0  0  0  0  0  0  0  0  0  0  0  0
    3.7980   -3.5429    0.0000 C   0  0  0  0  0  0  0  0  0  0  0  0
    3.3130   -2.8755    0.0000 C   0  0  0  0  0  0  0  0  0  0  0  0
    2.4926   -2.9617    0.0000 C   0  0  0  0  0  0  0  0  0  0  0  0
    2.1570   -3.7154    0.0000 C   0  0  0  0  0  0  0  0  0  0  0  0
    1.3365   -3.8016    0.0000 C   0  0  0  0  0  0  0  0  0  0  0  0
    0.8516   -3.1342    0.0000 C   0  0  0  0  0  0  0  0  0  0  0  0
    1.1872   -2.3805    0.0000 C   0  0  0  0  0  0  0  0  0  0  0  0
    2.0076   -2.2943    0.0000 C   0  0  0  0  0  0  0  0  0  0  0  0
  1  2  1  0  0  0  0
  2  3  4  0  0  0  0
  3  4  4  0  0  0  0
  4  5  4  0  0  0  0
  5  6  4  0  0  0  0
  6  7  4  0  0  0  0
  2  7  4  0  0  0  0
  5  8  1  0  0  0  0
  8  9  4  0  0  0  0
  9 10  4  0  0  0  0
 10 11  4  0  0  0  0
 11 12  4  0  0  0  0
  8 12  4  0  0  0  0
 10 13  1  0  0  0  0
 13 14  4  0  0  0  0
 14 15  4  0  0  0  0
 15 16  4  0  0  0  0
 16 17  4  0  0  0  0
 17 18  4  0  0  0  0
 13 18  4  0  0  0  0
 18 19  1  0  0  0  0
 19 20  4  0  0  0  0
 20 21  4  0  0  0  0
 21 22  4  0  0  0  0
 22 23  4  0  0  0  0
 23 24  4  0  0  0  0
 19 24  4  0  0  0  0
M  STY  1   1 DAT
M  SAL   1  1  12
M  SDT   1 MRV_IMPLICIT_H                                        
M  SDD   1     0.0000    0.0000    DR    ALL  0       0  
M  SED   1 IMPL_H1
M  END
>  <molregno>
627496

>  <canonical_smiles>
Oc1ccc(cc1)c2cc(n[nH]2)c3ccccc3c4ccccc4

>  <standard_inchi_key>
OCLLGQCGAUZWMF-UHFFFAOYSA-N

>  <standard_value>
9200

>  <standard_units>
nM

>  <standard_type>
GI50

>  <assay_id>
629217

>  <description>
Growth inhibition of human AGS cells after 48 hrs by MTT assay

>  <Mol Mass>
312,372

>  <Act_10_uM>
1

>  <StandardizerResult>
Clean 2D (ID: Clean 2D)
Clear Stereo (ID: Clear Stereo)
Tautomerize (ID: Tautomerize)
Wedge Clean (ID: Wedge Clean)
Aromatize (ID: Aromatize)


$$$$

  Mrv17c0 06171723492D          

 25 28  0  0  0  0            999 V2000
    1.3222    3.1152    0.0000 C   0  0  0  0  0  0  0  0  0  0  0  0
    1.3222    2.2902    0.0000 O   0  0  0  0  0  0  0  0  0  0  0  0
    2.0367    1.8777    0.0000 C   0  0  0  0  0  0  0  0  0  0  0  0
    2.7512    2.2902    0.0000 C   0  0  0  0  0  0  0  0  0  0  0  0
    3.4656    1.8777    0.0000 C   0  0  0  0  0  0  0  0  0  0  0  0
    3.4656    1.0527    0.0000 C   0  0  0  0  0  0  0  0  0  0  0  0
    2.7512    0.6402    0.0000 C   0  0  0  0  0  0  0  0  0  0  0  0
    2.0367    1.0527    0.0000 C   0  0  0  0  0  0  0  0  0  0  0  0
    2.7512   -0.1848    0.0000 C   0  0  0  0  0  0  0  0  0  0  0  0
    3.4186   -0.6697    0.0000 C   0  0  0  0  0  0  0  0  0  0  0  0
    3.1637   -1.4544    0.0000 C   0  0  0  0  0  0  0  0  0  0  0  0
    2.3387   -1.4544    0.0000 N   0  0  0  0  0  0  0  0  0  0  0  0
    2.0837   -0.6697    0.0000 N   0  0  0  0  0  0  0  0  0  0  0  0
    3.6486   -2.1218    0.0000 C   0  0  0  0  0  0  0  0  0  0  0  0
    4.4691   -2.0356    0.0000 C   0  0  0  0  0  0  0  0  0  0  0  0
    4.9540   -2.7030    0.0000 C   0  0  0  0  0  0  0  0  0  0  0  0
    4.6184   -3.4567    0.0000 C   0  0  0  0  0  0  0  0  0  0  0  0
    3.7980   -3.5429    0.0000 C   0  0  0  0  0  0  0  0  0  0  0  0
    3.3130   -2.8755    0.0000 C   0  0  0  0  0  0  0  0  0  0  0  0
    2.4926   -2.9617    0.0000 C   0  0  0  0  0  0  0  0  0  0  0  0
    2.1570   -3.7154    0.0000 C   0  0  0  0  0  0  0  0  0  0  0  0
    1.3365   -3.8016    0.0000 C   0  0  0  0  0  0  0  0  0  0  0  0
    0.8516   -3.1342    0.0000 C   0  0  0  0  0  0  0  0  0  0  0  0
    1.1872   -2.3805    0.0000 C   0  0  0  0  0  0  0  0  0  0  0  0
    2.0076   -2.2943    0.0000 C   0  0  0  0  0  0  0  0  0  0  0  0
  1  2  1  0  0  0  0
  2  3  1  0  0  0  0
  3  4  4  0  0  0  0
  4  5  4  0  0  0  0
  5  6  4  0  0  0  0
  6  7  4  0  0  0  0
  7  8  4  0  0  0  0
  3  8  4  0  0  0  0
  7  9  1  0  0  0  0
  9 10  4  0  0  0  0
 10 11  4  0  0  0  0
 11 12  4  0  0  0  0
 12 13  4  0  0  0  0
  9 13  4  0  0  0  0
 11 14  1  0  0  0  0
 14 15  4  0  0  0  0
 15 16  4  0  0  0  0
 16 17  4  0  0  0  0
 17 18  4  0  0  0  0
 18 19  4  0  0  0  0
 14 19  4  0  0  0  0
 19 20  1  0  0  0  0
 20 21  4  0  0  0  0
 21 22  4  0  0  0  0
 22 23  4  0  0  0  0
 23 24  4  0  0  0  0
 24 25  4  0  0  0  0
 20 25  4  0  0  0  0
M  STY  1   1 DAT
M  SAL   1  1  13
M  SDT   1 MRV_IMPLICIT_H                                        
M  SDD   1     0.0000    0.0000    DR    ALL  0       0  
M  SED   1 IMPL_H1
M  END
>  <molregno>
627434

>  <canonical_smiles>
COc1cccc(c1)c2cc(n[nH]2)c3ccccc3c4ccccc4

>  <standard_inchi_key>
SNSRHMHKNPFLKM-UHFFFAOYSA-N

>  <standard_value>
7500

>  <standard_units>
nM

>  <standard_type>
GI50

>  <assay_id>
629217

>  <description>
Growth inhibition of human AGS cells after 48 hrs by MTT assay

>  <Mol Mass>
326,399

>  <Act_10_uM>
1

>  <StandardizerResult>
Clean 2D (ID: Clean 2D)
Clear Stereo (ID: Clear Stereo)
Tautomerize (ID: Tautomerize)
Wedge Clean (ID: Wedge Clean)
Aromatize (ID: Aromatize)


$$$$

  Mrv17c0 06171723492D          

 29 32  0  0  0  0            999 V2000
   -1.3480   -2.7770    0.0000 C   0  0  0  0  0  0  0  0  0  0  0  0
   -0.9355   -2.0625    0.0000 N   0  0  0  0  0  0  0  0  0  0  0  0
   -0.1105   -2.0625    0.0000 C   0  0  0  0  0  0  0  0  0  0  0  0
    0.3020   -1.3480    0.0000 C   0  0  0  0  0  0  0  0  0  0  0  0
    1.1270   -1.3480    0.0000 C   0  0  0  0  0  0  0  0  0  0  0  0
    1.5395   -0.6336    0.0000 O   0  0  0  0  0  0  0  0  0  0  0  0
    1.5395   -2.0625    0.0000 C   0  0  0  0  0  0  0  0  0  0  0  0
    2.3645   -2.0625    0.0000 C   0  0  0  0  0  0  0  0  0  0  0  0
    2.7770   -1.3480    0.0000 C   0  0  0  0  0  0  0  0  0  0  0  0
    2.3645   -0.6336    0.0000 O   0  0  0  0  0  0  0  0  0  0  0  0
    3.6020   -1.3480    0.0000 N   0  0  0  0  0  0  0  0  0  0  0  0
    4.0145   -0.6336    0.0000 C   0  0  0  0  0  0  0  0  0  0  0  0
    4.0145   -2.0625    0.0000 C   0  0  0  0  0  0  0  0  0  0  0  0
    4.8395   -2.0625    0.0000 O   0  0  0  0  0  0  0  0  0  0  0  0
    3.6020   -2.7770    0.0000 N   0  0  0  0  0  0  0  0  0  0  0  0
    4.0145   -3.4914    0.0000 C   0  0  0  0  0  0  0  0  0  0  0  0
    2.7770   -2.7770    0.0000 C   0  0  0  0  0  0  0  0  0  0  0  0
    2.3645   -3.4914    0.0000 N   0  0  0  0  0  0  0  0  0  0  0  0
    1.5395   -3.4914    0.0000 C   0  0  0  0  0  0  0  0  0  0  0  0
    1.1270   -4.2059    0.0000 C   0  0  0  0  0  0  0  0  0  0  0  0
    1.1270   -2.7770    0.0000 C   0  0  0  0  0  0  0  0  0  0  0  0
    0.3020   -2.7770    0.0000 C   0  0  0  0  0  0  0  0  0  0  0  0
   -0.1105   -3.4914    0.0000 O   0  0  0  0  0  0  0  0  0  0  0  0
   -1.3480   -1.3480    0.0000 C   0  0  0  0  0  0  0  0  0  0  0  0
   -2.1730   -1.3480    0.0000 C   0  0  0  0  0  0  0  0  0  0  0  0
   -2.5855   -0.6336    0.0000 C   0  0  0  0  0  0  0  0  0  0  0  0
   -2.1730    0.0809    0.0000 C   0  0  0  0  0  0  0  0  0  0  0  0
   -1.3480    0.0809    0.0000 C   0  0  0  0  0  0  0  0  0  0  0  0
   -0.9355   -0.6336    0.0000 C   0  0  0  0  0  0  0  0  0  0  0  0
  1  2  1  0  0  0  0
  2  3  1  0  0  0  0
  3  4  2  0  0  0  0
  4  5  1  0  0  0  0
  5  6  2  0  0  0  0
  5  7  1  0  0  0  0
  7  8  4  0  0  0  0
  8  9  4  0  0  0  0
  9 10  2  0  0  0  0
  9 11  4  0  0  0  0
 11 12  1  0  0  0  0
 11 13  4  0  0  0  0
 13 14  2  0  0  0  0
 13 15  4  0  0  0  0
 15 16  1  0  0  0  0
 15 17  4  0  0  0  0
  8 17  4  0  0  0  0
 17 18  4  0  0  0  0
 18 19  4  0  0  0  0
 19 20  1  0  0  0  0
 19 21  4  0  0  0  0
  7 21  4  0  0  0  0
 21 22  1  0  0  0  0
  3 22  1  0  0  0  0
 22 23  2  0  0  0  0
  2 24  1  0  0  0  0
 24 25  4  0  0  0  0
 25 26  4  0  0  0  0
 26 27  4  0  0  0  0
 27 28  4  0  0  0  0
 28 29  4  0  0  0  0
 24 29  4  0  0  0  0
M  END
>  <molregno>
713715

>  <canonical_smiles>
CN(C1=CC(=O)c2c3C(=O)N(C)C(=O)N(C)c3nc(C)c2C1=O)c4ccccc4

>  <standard_inchi_key>
CYCRGQCJYCFHEI-UHFFFAOYSA-N

>  <standard_value>
4700

>  <standard_units>
nM

>  <standard_type>
IC50

>  <assay_id>
684538

>  <description>
Cytotoxicity against human AGS cells after 72 hrs by MTT assay

>  <Mol Mass>
390,399

>  <Act_10_uM>
1

>  <StandardizerResult>
Clean 2D (ID: Clean 2D)
Clear Stereo (ID: Clear Stereo)
Tautomerize (ID: Tautomerize)
Wedge Clean (ID: Wedge Clean)
Aromatize (ID: Aromatize)


$$$$

  Mrv17c0 06171723492D          

 29 32  0  0  0  0            999 V2000
    6.0770    1.1270    0.0000 C   0  0  0  0  0  0  0  0  0  0  0  0
    5.2520    1.1270    0.0000 C   0  0  0  0  0  0  0  0  0  0  0  0
    4.8395    0.4125    0.0000 N   0  0  0  0  0  0  0  0  0  0  0  0
    4.0145    0.4125    0.0000 C   0  0  0  0  0  0  0  0  0  0  0  0
    3.6020    1.1270    0.0000 C   0  0  0  0  0  0  0  0  0  0  0  0
    2.7770    1.1270    0.0000 C   0  0  0  0  0  0  0  0  0  0  0  0
    2.3645    1.8414    0.0000 O   0  0  0  0  0  0  0  0  0  0  0  0
    2.3645    0.4125    0.0000 C   0  0  0  0  0  0  0  0  0  0  0  0
    2.7770   -0.3020    0.0000 C   0  0  0  0  0  0  0  0  0  0  0  0
    2.3645   -1.0164    0.0000 C   0  0  0  0  0  0  0  0  0  0  0  0
    1.5395   -1.0164    0.0000 N   0  0  0  0  0  0  0  0  0  0  0  0
    1.1270   -0.3020    0.0000 C   0  0  0  0  0  0  0  0  0  0  0  0
    0.3020   -0.3020    0.0000 N   0  0  0  0  0  0  0  0  0  0  0  0
   -0.1105   -1.0164    0.0000 C   0  0  0  0  0  0  0  0  0  0  0  0
   -0.1105    0.4125    0.0000 C   0  0  0  0  0  0  0  0  0  0  0  0
   -0.9355    0.4125    0.0000 O   0  0  0  0  0  0  0  0  0  0  0  0
    0.3020    1.1270    0.0000 N   0  0  0  0  0  0  0  0  0  0  0  0
   -0.1105    1.8414    0.0000 C   0  0  0  0  0  0  0  0  0  0  0  0
    1.1270    1.1270    0.0000 C   0  0  0  0  0  0  0  0  0  0  0  0
    1.5395    1.8414    0.0000 O   0  0  0  0  0  0  0  0  0  0  0  0
    1.5395    0.4125    0.0000 C   0  0  0  0  0  0  0  0  0  0  0  0
    3.6020   -0.3020    0.0000 C   0  0  0  0  0  0  0  0  0  0  0  0
    4.0145   -1.0164    0.0000 O   0  0  0  0  0  0  0  0  0  0  0  0
    5.2520   -0.3020    0.0000 C   0  0  0  0  0  0  0  0  0  0  0  0
    6.0770   -0.3020    0.0000 C   0  0  0  0  0  0  0  0  0  0  0  0
    6.4895   -1.0164    0.0000 C   0  0  0  0  0  0  0  0  0  0  0  0
    6.0770   -1.7309    0.0000 C   0  0  0  0  0  0  0  0  0  0  0  0
    5.2520   -1.7309    0.0000 C   0  0  0  0  0  0  0  0  0  0  0  0
    4.8395   -1.0164    0.0000 C   0  0  0  0  0  0  0  0  0  0  0  0
  1  2  1  0  0  0  0
  2  3  1  0  0  0  0
  3  4  1  0  0  0  0
  4  5  2  0  0  0  0
  5  6  1  0  0  0  0
  6  7  2  0  0  0  0
  6  8  1  0  0  0  0
  8  9  4  0  0  0  0
  9 10  4  0  0  0  0
 10 11  4  0  0  0  0
 11 12  4  0  0  0  0
 12 13  4  0  0  0  0
 13 14  1  0  0  0  0
 13 15  4  0  0  0  0
 15 16  2  0  0  0  0
 15 17  4  0  0  0  0
 17 18  1  0  0  0  0
 17 19  4  0  0  0  0
 19 20  2  0  0  0  0
 19 21  4  0  0  0  0
  8 21  4  0  0  0  0
 12 21  4  0  0  0  0
  9 22  1  0  0  0  0
  4 22  1  0  0  0  0
 22 23  2  0  0  0  0
  3 24  1  0  0  0  0
 24 25  4  0  0  0  0
 25 26  4  0  0  0  0
 26 27  4  0  0  0  0
 27 28  4  0  0  0  0
 28 29  4  0  0  0  0
 24 29  4  0  0  0  0
M  END
>  <molregno>
712883

>  <canonical_smiles>
CCN(C1=CC(=O)c2c(cnc3N(C)C(=O)N(C)C(=O)c23)C1=O)c4ccccc4

>  <standard_inchi_key>
NXJNBLLTGNYEHH-UHFFFAOYSA-N

>  <standard_value>
3900

>  <standard_units>
nM

>  <standard_type>
IC50

>  <assay_id>
684538

>  <description>
Cytotoxicity against human AGS cells after 72 hrs by MTT assay

>  <Mol Mass>
390,399

>  <Act_10_uM>
1

>  <StandardizerResult>
Clean 2D (ID: Clean 2D)
Clear Stereo (ID: Clear Stereo)
Tautomerize (ID: Tautomerize)
Wedge Clean (ID: Wedge Clean)
Aromatize (ID: Aromatize)


$$$$

  Mrv17c0 06171723492D          

 32 36  0  0  0  0            999 V2000
    6.4302   -1.2375    0.0000 C   0  0  0  0  0  0  0  0  0  0  0  0
    5.7158   -1.6500    0.0000 O   0  0  0  0  0  0  0  0  0  0  0  0
    5.0013   -1.2375    0.0000 C   0  0  0  0  0  0  0  0  0  0  0  0
    5.0013   -0.4125    0.0000 C   0  0  0  0  0  0  0  0  0  0  0  0
    4.2868    0.0000    0.0000 C   0  0  0  0  0  0  0  0  0  0  0  0
    3.5724   -0.4125    0.0000 C   0  0  0  0  0  0  0  0  0  0  0  0
    3.5724   -1.2375    0.0000 C   0  0  0  0  0  0  0  0  0  0  0  0
    4.2868   -1.6500    0.0000 C   0  0  0  0  0  0  0  0  0  0  0  0
    2.8579   -1.6500    0.0000 C   0  0  0  0  0  0  0  0  0  0  0  0
    2.8579   -2.4750    0.0000 O   0  0  0  0  0  0  0  0  0  0  0  0
    2.1434   -1.2375    0.0000 C   0  0  0  0  0  0  0  0  0  0  0  0
    1.4289   -1.6500    0.0000 C   0  0  0  0  0  0  0  0  0  0  0  0
    1.4289   -2.4750    0.0000 N   0  0  0  0  0  0  0  0  0  0  0  0
    0.7145   -2.8875    0.0000 C   0  0  0  0  0  0  0  0  0  0  0  0
    0.7145   -3.7125    0.0000 C   0  0  0  0  0  0  0  0  0  0  0  0
    0.0000   -4.1250    0.0000 C   0  0  0  0  0  0  0  0  0  0  0  0
    0.0000   -4.9500    0.0000 C   0  0  0  0  0  0  0  0  0  0  0  0
   -0.7145   -5.3625    0.0000 C   0  0  0  0  0  0  0  0  0  0  0  0
   -1.4289   -4.9500    0.0000 C   0  0  0  0  0  0  0  0  0  0  0  0
   -2.1434   -5.3625    0.0000 O   0  0  0  0  0  0  0  0  0  0  0  0
   -1.4289   -4.1250    0.0000 C   0  0  0  0  0  0  0  0  0  0  0  0
   -0.7145   -3.7125    0.0000 C   0  0  0  0  0  0  0  0  0  0  0  0
    0.7145   -1.2375    0.0000 C   0  0  0  0  0  0  0  0  0  0  0  0
    0.0000   -1.6500    0.0000 O   0  0  0  0  0  0  0  0  0  0  0  0
   -0.7145   -1.2375    0.0000 C   0  0  0  0  0  0  0  0  0  0  0  0
    0.7145   -0.4125    0.0000 C   0  0  0  0  0  0  0  0  0  0  0  0
    1.4289    0.0000    0.0000 C   0  0  0  0  0  0  0  0  0  0  0  0
    1.4289    0.8250    0.0000 C   0  0  0  0  0  0  0  0  0  0  0  0
    2.1434    1.2375    0.0000 C   0  0  0  0  0  0  0  0  0  0  0  0
    2.8579    0.8250    0.0000 N   0  0  0  0  0  0  0  0  0  0  0  0
    2.8579    0.0000    0.0000 C   0  0  0  0  0  0  0  0  0  0  0  0
    2.1434   -0.4125    0.0000 C   0  0  0  0  0  0  0  0  0  0  0  0
  1  2  1  0  0  0  0
  2  3  1  0  0  0  0
  3  4  4  0  0  0  0
  4  5  4  0  0  0  0
  5  6  4  0  0  0  0
  6  7  4  0  0  0  0
  7  8  4  0  0  0  0
  3  8  4  0  0  0  0
  7  9  1  0  0  0  0
  9 10  2  0  0  0  0
  9 11  1  0  0  0  0
 11 12  4  0  0  0  0
 12 13  1  0  0  0  0
 13 14  1  0  0  0  0
 14 15  1  0  0  0  0
 15 16  1  0  0  0  0
 16 17  4  0  0  0  0
 17 18  4  0  0  0  0
 18 19  4  0  0  0  0
 19 20  1  0  0  0  0
 19 21  4  0  0  0  0
 21 22  4  0  0  0  0
 16 22  4  0  0  0  0
 12 23  4  0  0  0  0
 23 24  1  0  0  0  0
 24 25  1  0  0  0  0
 23 26  4  0  0  0  0
 26 27  4  0  0  0  0
 27 28  4  0  0  0  0
 28 29  4  0  0  0  0
 29 30  4  0  0  0  0
 30 31  4  0  0  0  0
  6 31  1  0  0  0  0
 31 32  4  0  0  0  0
 11 32  4  0  0  0  0
 27 32  4  0  0  0  0
M  END
>  <molregno>
522833

>  <canonical_smiles>
COc1ccc2c(c1)C(=O)c3c(NCCc4ccc(O)cc4)c(OC)cc5ccnc2c35

>  <standard_inchi_key>
MFZIOXKFMPCZNK-UHFFFAOYSA-N

>  <standard_value>
3000

>  <standard_units>
nM

>  <standard_type>
IC50

>  <assay_id>
714892

>  <description>
Antiproliferative activity against human AGS cells by MTT assay

>  <Mol Mass>
426,472

>  <Act_10_uM>
1

>  <StandardizerResult>
Clean 2D (ID: Clean 2D)
Clear Stereo (ID: Clear Stereo)
Tautomerize (ID: Tautomerize)
Wedge Clean (ID: Wedge Clean)
Aromatize (ID: Aromatize)


$$$$

  Mrv17c0 06171723492D          

 34 38  0  0  0  0            999 V2000
    6.4302   -1.2375    0.0000 C   0  0  0  0  0  0  0  0  0  0  0  0
    5.7158   -1.6500    0.0000 O   0  0  0  0  0  0  0  0  0  0  0  0
    5.0013   -1.2375    0.0000 C   0  0  0  0  0  0  0  0  0  0  0  0
    5.0013   -0.4125    0.0000 C   0  0  0  0  0  0  0  0  0  0  0  0
    4.2868    0.0000    0.0000 C   0  0  0  0  0  0  0  0  0  0  0  0
    3.5724   -0.4125    0.0000 C   0  0  0  0  0  0  0  0  0  0  0  0
    3.5724   -1.2375    0.0000 C   0  0  0  0  0  0  0  0  0  0  0  0
    4.2868   -1.6500    0.0000 C   0  0  0  0  0  0  0  0  0  0  0  0
    2.8579   -1.6500    0.0000 C   0  0  0  0  0  0  0  0  0  0  0  0
    2.8579   -2.4750    0.0000 O   0  0  0  0  0  0  0  0  0  0  0  0
    2.1434   -1.2375    0.0000 C   0  0  0  0  0  0  0  0  0  0  0  0
    1.4289   -1.6500    0.0000 C   0  0  0  0  0  0  0  0  0  0  0  0
    1.4289   -2.4750    0.0000 N   0  0  0  0  0  0  0  0  0  0  0  0
    0.7145   -2.8875    0.0000 C   0  0  0  0  0  0  0  0  0  0  0  0
    0.7145   -3.7125    0.0000 C   0  0  0  0  0  0  0  0  0  0  0  0
    0.0000   -4.1250    0.0000 C   0  0  0  0  0  0  0  0  0  0  0  0
    0.0000   -4.9500    0.0000 C   0  0  0  0  0  0  0  0  0  0  0  0
   -0.7145   -5.3625    0.0000 C   0  0  0  0  0  0  0  0  0  0  0  0
   -1.4289   -4.9500    0.0000 C   0  0  0  0  0  0  0  0  0  0  0  0
   -2.1434   -5.3625    0.0000 O   0  0  0  0  0  0  0  0  0  0  0  0
   -1.4289   -4.1250    0.0000 C   0  0  0  0  0  0  0  0  0  0  0  0
   -0.7145   -3.7125    0.0000 C   0  0  0  0  0  0  0  0  0  0  0  0
    0.7145   -1.2375    0.0000 C   0  0  0  0  0  0  0  0  0  0  0  0
    0.0000   -1.6500    0.0000 O   0  0  0  0  0  0  0  0  0  0  0  0
   -0.7145   -1.2375    0.0000 C   0  0  0  0  0  0  0  0  0  0  0  0
    0.7145   -0.4125    0.0000 C   0  0  0  0  0  0  0  0  0  0  0  0
    0.0000    0.0000    0.0000 O   0  0  0  0  0  0  0  0  0  0  0  0
    0.0000    0.8250    0.0000 C   0  0  0  0  0  0  0  0  0  0  0  0
    1.4289    0.0000    0.0000 C   0  0  0  0  0  0  0  0  0  0  0  0
    1.4289    0.8250    0.0000 C   0  0  0  0  0  0  0  0  0  0  0  0
    2.1434    1.2375    0.0000 C   0  0  0  0  0  0  0  0  0  0  0  0
    2.8579    0.8250    0.0000 N   0  0  0  0  0  0  0  0  0  0  0  0
    2.8579    0.0000    0.0000 C   0  0  0  0  0  0  0  0  0  0  0  0
    2.1434   -0.4125    0.0000 C   0  0  0  0  0  0  0  0  0  0  0  0
  1  2  1  0  0  0  0
  2  3  1  0  0  0  0
  3  4  4  0  0  0  0
  4  5  4  0  0  0  0
  5  6  4  0  0  0  0
  6  7  4  0  0  0  0
  7  8  4  0  0  0  0
  3  8  4  0  0  0  0
  7  9  1  0  0  0  0
  9 10  2  0  0  0  0
  9 11  1  0  0  0  0
 11 12  4  0  0  0  0
 12 13  1  0  0  0  0
 13 14  1  0  0  0  0
 14 15  1  0  0  0  0
 15 16  1  0  0  0  0
 16 17  4  0  0  0  0
 17 18  4  0  0  0  0
 18 19  4  0  0  0  0
 19 20  1  0  0  0  0
 19 21  4  0  0  0  0
 21 22  4  0  0  0  0
 16 22  4  0  0  0  0
 12 23  4  0  0  0  0
 23 24  1  0  0  0  0
 24 25  1  0  0  0  0
 23 26  4  0  0  0  0
 26 27  1  0  0  0  0
 27 28  1  0  0  0  0
 26 29  4  0  0  0  0
 29 30  4  0  0  0  0
 30 31  4  0  0  0  0
 31 32  4  0  0  0  0
 32 33  4  0  0  0  0
  6 33  1  0  0  0  0
 33 34  4  0  0  0  0
 11 34  4  0  0  0  0
 29 34  4  0  0  0  0
M  END
>  <molregno>
1063230

>  <canonical_smiles>
COc1ccc2c(c1)C(=O)c3c(NCCc4ccc(O)cc4)c(OC)c(OC)c5ccnc2c35

>  <standard_inchi_key>
IXBCBSBEBBIYDT-UHFFFAOYSA-N

>  <standard_value>
2090

>  <standard_units>
nM

>  <standard_type>
IC50

>  <assay_id>
714892

>  <description>
Antiproliferative activity against human AGS cells by MTT assay

>  <Mol Mass>
456,498

>  <Act_10_uM>
1

>  <StandardizerResult>
Clean 2D (ID: Clean 2D)
Clear Stereo (ID: Clear Stereo)
Tautomerize (ID: Tautomerize)
Wedge Clean (ID: Wedge Clean)
Aromatize (ID: Aromatize)


$$$$

  Mrv17c0 06171723492D          

 21 24  0  0  0  0            999 V2000
    0.7145   -1.2375    0.0000 C   0  0  0  0  0  0  0  0  0  0  0  0
    0.7145   -0.4125    0.0000 O   0  0  0  0  0  0  0  0  0  0  0  0
    1.4289    0.0000    0.0000 C   0  0  0  0  0  0  0  0  0  0  0  0
    1.4289    0.8250    0.0000 C   0  0  0  0  0  0  0  0  0  0  0  0
    2.1434    1.2375    0.0000 C   0  0  0  0  0  0  0  0  0  0  0  0
    2.1434    2.0625    0.0000 C   0  0  0  0  0  0  0  0  0  0  0  0
    2.8579    2.4750    0.0000 C   0  0  0  0  0  0  0  0  0  0  0  0
    3.5724    2.0625    0.0000 N   0  0  0  0  0  0  0  0  0  0  0  0
    3.5724    1.2375    0.0000 C   0  0  0  0  0  0  0  0  0  0  0  0
    4.2868    0.8250    0.0000 C   0  0  0  0  0  0  0  0  0  0  0  0
    5.0013    1.2375    0.0000 C   0  0  0  0  0  0  0  0  0  0  0  0
    5.7158    0.8250    0.0000 C   0  0  0  0  0  0  0  0  0  0  0  0
    5.7158    0.0000    0.0000 C   0  0  0  0  0  0  0  0  0  0  0  0
    5.0013   -0.4125    0.0000 C   0  0  0  0  0  0  0  0  0  0  0  0
    4.2868    0.0000    0.0000 C   0  0  0  0  0  0  0  0  0  0  0  0
    3.5724   -0.4125    0.0000 C   0  0  0  0  0  0  0  0  0  0  0  0
    3.5724   -1.2375    0.0000 O   0  0  0  0  0  0  0  0  0  0  0  0
    2.8579    0.0000    0.0000 C   0  0  0  0  0  0  0  0  0  0  0  0
    2.1434   -0.4125    0.0000 C   0  0  0  0  0  0  0  0  0  0  0  0
    2.1434   -1.2375    0.0000 N   0  0  0  0  0  0  0  0  0  0  0  0
    2.8579    0.8250    0.0000 C   0  0  0  0  0  0  0  0  0  0  0  0
  1  2  1  0  0  0  0
  2  3  1  0  0  0  0
  3  4  4  0  0  0  0
  4  5  4  0  0  0  0
  5  6  4  0  0  0  0
  6  7  4  0  0  0  0
  7  8  4  0  0  0  0
  8  9  4  0  0  0  0
  9 10  1  0  0  0  0
 10 11  4  0  0  0  0
 11 12  4  0  0  0  0
 12 13  4  0  0  0  0
 13 14  4  0  0  0  0
 14 15  4  0  0  0  0
 10 15  4  0  0  0  0
 15 16  1  0  0  0  0
 16 17  2  0  0  0  0
 16 18  1  0  0  0  0
 18 19  4  0  0  0  0
  3 19  4  0  0  0  0
 19 20  1  0  0  0  0
 18 21  4  0  0  0  0
  5 21  4  0  0  0  0
  9 21  4  0  0  0  0
M  END
>  <molregno>
1063232

>  <canonical_smiles>
COc1cc2ccnc3c4ccccc4C(=O)c(c1N)c23

>  <standard_inchi_key>
IHHZBGNIAYEFQG-UHFFFAOYSA-N

>  <standard_value>
2090

>  <standard_units>
nM

>  <standard_type>
IC50

>  <assay_id>
714892

>  <description>
Antiproliferative activity against human AGS cells by MTT assay

>  <Mol Mass>
276,295

>  <Act_10_uM>
1

>  <StandardizerResult>
Clean 2D (ID: Clean 2D)
Clear Stereo (ID: Clear Stereo)
Tautomerize (ID: Tautomerize)
Wedge Clean (ID: Wedge Clean)
Aromatize (ID: Aromatize)


$$$$

  Mrv17c0 06171723492D          

 37 42  0  0  0  0            999 V2000
   -1.2746  -11.7244    0.0000 N   0  0  0  0  0  0  0  0  0  0  0  0
   -0.4677  -11.5529    0.0000 C   0  0  0  0  0  0  0  0  0  0  0  0
    0.0844  -12.1660    0.0000 N   0  0  0  0  0  0  0  0  0  0  0  0
   -0.1706  -12.9506    0.0000 C   0  0  0  0  0  0  0  0  0  0  0  0
    0.3144  -13.6180    0.0000 C   0  0  0  0  0  0  0  0  0  0  0  0
   -0.1706  -14.2855    0.0000 C   0  0  0  0  0  0  0  0  0  0  0  0
   -0.9552  -14.0305    0.0000 C   0  0  0  0  0  0  0  0  0  0  0  0
   -0.9552  -13.2055    0.0000 C   0  0  0  0  0  0  0  0  0  0  0  0
   -0.2127  -10.7683    0.0000 C   0  0  0  0  0  0  0  0  0  0  0  0
   -0.7648  -10.1552    0.0000 C   0  0  0  0  0  0  0  0  0  0  0  0
   -0.5098   -9.3705    0.0000 C   0  0  0  0  0  0  0  0  0  0  0  0
    0.2972   -9.1990    0.0000 C   0  0  0  0  0  0  0  0  0  0  0  0
    0.8492   -9.8121    0.0000 C   0  0  0  0  0  0  0  0  0  0  0  0
    0.5943  -10.5967    0.0000 C   0  0  0  0  0  0  0  0  0  0  0  0
    0.5521   -8.4144    0.0000 C   0  0  0  0  0  0  0  0  0  0  0  0
    0.0672   -7.7470    0.0000 S   0  0  0  0  0  0  0  0  0  0  0  0
    0.5521   -7.0795    0.0000 C   0  0  0  0  0  0  0  0  0  0  0  0
    0.2972   -6.2949    0.0000 C   0  0  0  0  0  0  0  0  0  0  0  0
   -0.5098   -6.1234    0.0000 C   0  0  0  0  0  0  0  0  0  0  0  0
   -0.7648   -5.3387    0.0000 C   0  0  0  0  0  0  0  0  0  0  0  0
   -0.2127   -4.7256    0.0000 C   0  0  0  0  0  0  0  0  0  0  0  0
    0.5943   -4.8972    0.0000 C   0  0  0  0  0  0  0  0  0  0  0  0
    0.8492   -5.6818    0.0000 C   0  0  0  0  0  0  0  0  0  0  0  0
   -0.4677   -3.9410    0.0000 C   0  0  0  0  0  0  0  0  0  0  0  0
    0.0844   -3.3279    0.0000 N   0  0  0  0  0  0  0  0  0  0  0  0
   -1.2746   -3.7695    0.0000 N   0  0  0  0  0  0  0  0  0  0  0  0
   -1.5296   -2.9849    0.0000 C   0  0  0  0  0  0  0  0  0  0  0  0
   -2.3142   -2.7299    0.0000 C   0  0  0  0  0  0  0  0  0  0  0  0
   -2.3142   -1.9049    0.0000 C   0  0  0  0  0  0  0  0  0  0  0  0
   -1.5296   -1.6500    0.0000 C   0  0  0  0  0  0  0  0  0  0  0  0
   -1.0446   -2.3174    0.0000 C   0  0  0  0  0  0  0  0  0  0  0  0
    1.3367   -7.3345    0.0000 C   0  0  0  0  0  0  0  0  0  0  0  0
    2.0512   -6.9220    0.0000 O   0  0  0  0  0  0  0  0  0  0  0  0
    2.7657   -7.3345    0.0000 C   0  0  0  0  0  0  0  0  0  0  0  0
    2.7657   -8.1595    0.0000 C   0  0  0  0  0  0  0  0  0  0  0  0
    2.0512   -8.5720    0.0000 O   0  0  0  0  0  0  0  0  0  0  0  0
    1.3367   -8.1595    0.0000 C   0  0  0  0  0  0  0  0  0  0  0  0
  1  2  2  0  0  0  0
  2  3  1  0  0  0  0
  3  4  1  0  0  0  0
  4  5  1  0  0  0  0
  5  6  1  0  0  0  0
  6  7  1  0  0  0  0
  7  8  1  0  0  0  0
  4  8  1  0  0  0  0
  2  9  1  0  0  0  0
  9 10  4  0  0  0  0
 10 11  4  0  0  0  0
 11 12  4  0  0  0  0
 12 13  4  0  0  0  0
 13 14  4  0  0  0  0
  9 14  4  0  0  0  0
 12 15  1  0  0  0  0
 15 16  4  0  0  0  0
 16 17  4  0  0  0  0
 17 18  1  0  0  0  0
 18 19  4  0  0  0  0
 19 20  4  0  0  0  0
 20 21  4  0  0  0  0
 21 22  4  0  0  0  0
 22 23  4  0  0  0  0
 18 23  4  0  0  0  0
 21 24  1  0  0  0  0
 24 25  2  0  0  0  0
 24 26  1  0  0  0  0
 26 27  1  0  0  0  0
 27 28  1  0  0  0  0
 28 29  1  0  0  0  0
 29 30  1  0  0  0  0
 30 31  1  0  0  0  0
 27 31  1  0  0  0  0
 17 32  4  0  0  0  0
 32 33  1  0  0  0  0
 33 34  1  0  0  0  0
 34 35  1  0  0  0  0
 35 36  1  0  0  0  0
 36 37  1  0  0  0  0
 15 37  4  0  0  0  0
 32 37  4  0  0  0  0
M  END
>  <molregno>
1068163

>  <canonical_smiles>
Cl.Cl.N=C(NC1CCCC1)c2ccc(cc2)c3sc(c4ccc(cc4)C(=N)NC5CCCC5)c6OCCOc36

>  <standard_inchi_key>
GFQHYNHBLCRVHJ-UHFFFAOYSA-N

>  <standard_value>
45000

>  <standard_units>
nM

>  <standard_type>
GI50

>  <assay_id>
717634

>  <description>
Cytotoxicity against human AGS cells after 72 hrs by MTT assay

>  <Mol Mass>
587,6

>  <Act_10_uM>
0

>  <StandardizerResult>
Clean 2D (ID: Clean 2D)
Clear Stereo (ID: Clear Stereo)
Remove Fragment (ID: Remove Fragment)
Tautomerize (ID: Tautomerize)
Wedge Clean (ID: Wedge Clean)
Aromatize (ID: Aromatize)


$$$$

  Mrv17c0 06171723492D          

 33 38  0  0  0  0            999 V2000
   -1.1386  -12.4003    0.0000 C   0  0  0  0  0  0  0  0  0  0  0  0
   -1.6906  -11.7872    0.0000 C   0  0  0  0  0  0  0  0  0  0  0  0
   -1.4357  -11.0026    0.0000 N   0  0  0  0  0  0  0  0  0  0  0  0
   -0.6287  -10.8311    0.0000 C   0  0  0  0  0  0  0  0  0  0  0  0
   -0.0767  -11.4442    0.0000 N   0  0  0  0  0  0  0  0  0  0  0  0
   -0.3316  -12.2288    0.0000 C   0  0  0  0  0  0  0  0  0  0  0  0
   -0.3737  -10.0465    0.0000 C   0  0  0  0  0  0  0  0  0  0  0  0
   -0.9258   -9.4334    0.0000 C   0  0  0  0  0  0  0  0  0  0  0  0
   -0.6708   -8.6488    0.0000 C   0  0  0  0  0  0  0  0  0  0  0  0
    0.1361   -8.4772    0.0000 C   0  0  0  0  0  0  0  0  0  0  0  0
    0.6882   -9.0903    0.0000 C   0  0  0  0  0  0  0  0  0  0  0  0
    0.4332   -9.8749    0.0000 C   0  0  0  0  0  0  0  0  0  0  0  0
    0.3911   -7.6926    0.0000 C   0  0  0  0  0  0  0  0  0  0  0  0
   -0.0939   -7.0252    0.0000 S   0  0  0  0  0  0  0  0  0  0  0  0
    0.3911   -6.3577    0.0000 C   0  0  0  0  0  0  0  0  0  0  0  0
    1.1757   -6.6127    0.0000 C   0  0  0  0  0  0  0  0  0  0  0  0
    1.8902   -6.2002    0.0000 O   0  0  0  0  0  0  0  0  0  0  0  0
    2.6046   -6.6127    0.0000 C   0  0  0  0  0  0  0  0  0  0  0  0
    2.6046   -7.4377    0.0000 C   0  0  0  0  0  0  0  0  0  0  0  0
    1.8902   -7.8502    0.0000 O   0  0  0  0  0  0  0  0  0  0  0  0
    1.1757   -7.4377    0.0000 C   0  0  0  0  0  0  0  0  0  0  0  0
    0.1361   -5.5731    0.0000 C   0  0  0  0  0  0  0  0  0  0  0  0
   -0.6708   -5.4016    0.0000 C   0  0  0  0  0  0  0  0  0  0  0  0
   -0.9258   -4.6170    0.0000 C   0  0  0  0  0  0  0  0  0  0  0  0
   -0.3737   -4.0039    0.0000 C   0  0  0  0  0  0  0  0  0  0  0  0
    0.4332   -4.1754    0.0000 C   0  0  0  0  0  0  0  0  0  0  0  0
    0.6882   -4.9600    0.0000 C   0  0  0  0  0  0  0  0  0  0  0  0
   -0.6287   -3.2192    0.0000 C   0  0  0  0  0  0  0  0  0  0  0  0
   -1.4357   -3.0477    0.0000 N   0  0  0  0  0  0  0  0  0  0  0  0
   -1.6906   -2.2631    0.0000 C   0  0  0  0  0  0  0  0  0  0  0  0
   -1.1386   -1.6500    0.0000 C   0  0  0  0  0  0  0  0  0  0  0  0
   -0.3316   -1.8215    0.0000 C   0  0  0  0  0  0  0  0  0  0  0  0
   -0.0767   -2.6061    0.0000 N   0  0  0  0  0  0  0  0  0  0  0  0
  1  2  1  0  0  0  0
  2  3  1  0  0  0  0
  3  4  1  0  0  0  0
  4  5  2  0  0  0  0
  5  6  1  0  0  0  0
  1  6  1  0  0  0  0
  4  7  1  0  0  0  0
  7  8  4  0  0  0  0
  8  9  4  0  0  0  0
  9 10  4  0  0  0  0
 10 11  4  0  0  0  0
 11 12  4  0  0  0  0
  7 12  4  0  0  0  0
 10 13  1  0  0  0  0
 13 14  4  0  0  0  0
 14 15  4  0  0  0  0
 15 16  4  0  0  0  0
 16 17  1  0  0  0  0
 17 18  1  0  0  0  0
 18 19  1  0  0  0  0
 19 20  1  0  0  0  0
 20 21  1  0  0  0  0
 13 21  4  0  0  0  0
 16 21  4  0  0  0  0
 15 22  1  0  0  0  0
 22 23  4  0  0  0  0
 23 24  4  0  0  0  0
 24 25  4  0  0  0  0
 25 26  4  0  0  0  0
 26 27  4  0  0  0  0
 22 27  4  0  0  0  0
 25 28  1  0  0  0  0
 28 29  2  0  0  0  0
 29 30  1  0  0  0  0
 30 31  1  0  0  0  0
 31 32  1  0  0  0  0
 32 33  1  0  0  0  0
 28 33  1  0  0  0  0
M  END
>  <molregno>
1068165

>  <canonical_smiles>
Cl.Cl.C1CNC(=NC1)c2ccc(cc2)c3sc(c4OCCOc34)c5ccc(cc5)C6=NCCCN6

>  <standard_inchi_key>
VWWKOYRXJQEWDB-UHFFFAOYSA-N

>  <standard_value>
81700

>  <standard_units>
nM

>  <standard_type>
GI50

>  <assay_id>
717634

>  <description>
Cytotoxicity against human AGS cells after 72 hrs by MTT assay

>  <Mol Mass>
531,5

>  <Act_10_uM>
0

>  <StandardizerResult>
Clean 2D (ID: Clean 2D)
Clear Stereo (ID: Clear Stereo)
Remove Fragment (ID: Remove Fragment)
Tautomerize (ID: Tautomerize)
Wedge Clean (ID: Wedge Clean)
Aromatize (ID: Aromatize)


$$$$

  Mrv17c0 06171723492D          

 22 25  0  0  0  0            999 V2000
    3.6829   -2.2539    0.0000 O   0  0  0  0  0  0  0  0  0  0  0  0
    3.2704   -1.5395    0.0000 C   0  0  0  0  0  0  0  0  0  0  0  0
    2.4454   -1.5395    0.0000 C   0  0  0  0  0  0  0  0  0  0  0  0
    2.0329   -0.8250    0.0000 C   0  0  0  0  0  0  0  0  0  0  0  0
    2.4454   -0.1105    0.0000 C   0  0  0  0  0  0  0  0  0  0  0  0
    3.2704   -0.1105    0.0000 C   0  0  0  0  0  0  0  0  0  0  0  0
    3.6829    0.6039    0.0000 N   0  0  0  0  0  0  0  0  0  0  0  0
    4.5079    0.6039    0.0000 C   0  0  0  0  0  0  0  0  0  0  0  0
    4.9204    1.3184    0.0000 C   0  0  0  0  0  0  0  0  0  0  0  0
    4.5848    2.0721    0.0000 O   0  0  0  0  0  0  0  0  0  0  0  0
    5.1979    2.6241    0.0000 C   0  0  0  0  0  0  0  0  0  0  0  0
    5.9124    2.2116    0.0000 C   0  0  0  0  0  0  0  0  0  0  0  0
    5.7409    1.4046    0.0000 C   0  0  0  0  0  0  0  0  0  0  0  0
    4.9204   -0.1105    0.0000 C   0  0  0  0  0  0  0  0  0  0  0  0
    5.7454   -0.1105    0.0000 C   0  0  0  0  0  0  0  0  0  0  0  0
    6.1579    0.6039    0.0000 O   0  0  0  0  0  0  0  0  0  0  0  0
    6.1579   -0.8250    0.0000 C   0  0  0  0  0  0  0  0  0  0  0  0
    5.7454   -1.5395    0.0000 C   0  0  0  0  0  0  0  0  0  0  0  0
    4.9204   -1.5395    0.0000 C   0  0  0  0  0  0  0  0  0  0  0  0
    4.5079   -2.2539    0.0000 O   0  0  0  0  0  0  0  0  0  0  0  0
    4.5079   -0.8250    0.0000 C   0  0  0  0  0  0  0  0  0  0  0  0
    3.6829   -0.8250    0.0000 C   0  0  0  0  0  0  0  0  0  0  0  0
  1  2  2  0  0  0  0
  2  3  1  0  0  0  0
  3  4  1  0  0  0  0
  4  5  1  0  0  0  0
  5  6  1  0  0  0  0
  6  7  4  0  0  0  0
  7  8  4  0  0  0  0
  8  9  1  0  0  0  0
  9 10  4  0  0  0  0
 10 11  4  0  0  0  0
 11 12  4  0  0  0  0
 12 13  4  0  0  0  0
  9 13  4  0  0  0  0
  8 14  4  0  0  0  0
 14 15  1  0  0  0  0
 15 16  2  0  0  0  0
 15 17  1  0  0  0  0
 17 18  2  0  0  0  0
 18 19  1  0  0  0  0
 19 20  2  0  0  0  0
 19 21  1  0  0  0  0
 14 21  4  0  0  0  0
 21 22  4  0  0  0  0
  2 22  1  0  0  0  0
  6 22  4  0  0  0  0
M  END
>  <molregno>
1167629

>  <canonical_smiles>
O=C1CCCc2nc(c3occc3)c4C(=O)C=CC(=O)c4c12

>  <standard_inchi_key>
PUJHRFQTWZXWLR-UHFFFAOYSA-N

>  <standard_value>
68000

>  <standard_units>
nM

>  <standard_type>
IC50

>  <assay_id>
761808

>  <description>
Anticancer activity against human AGS cells after 3 days by MTT assay

>  <Mol Mass>
293,278

>  <Act_10_uM>
0

>  <StandardizerResult>
Clean 2D (ID: Clean 2D)
Clear Stereo (ID: Clear Stereo)
Tautomerize (ID: Tautomerize)
Wedge Clean (ID: Wedge Clean)
Aromatize (ID: Aromatize)


$$$$

  Mrv17c0 06171723492D          

 28 31  0  0  0  0            999 V2000
    5.2520   -3.1599    0.0000 C   0  0  0  0  0  0  0  0  0  0  0  0
    4.8395   -2.4454    0.0000 O   0  0  0  0  0  0  0  0  0  0  0  0
    5.2520   -1.7309    0.0000 C   0  0  0  0  0  0  0  0  0  0  0  0
    6.0770   -1.7309    0.0000 C   0  0  0  0  0  0  0  0  0  0  0  0
    6.4895   -1.0164    0.0000 C   0  0  0  0  0  0  0  0  0  0  0  0
    6.0770   -0.3020    0.0000 C   0  0  0  0  0  0  0  0  0  0  0  0
    6.4895    0.4125    0.0000 O   0  0  0  0  0  0  0  0  0  0  0  0
    6.0770    1.1270    0.0000 C   0  0  0  0  0  0  0  0  0  0  0  0
    5.2520   -0.3020    0.0000 C   0  0  0  0  0  0  0  0  0  0  0  0
    4.8395    0.4125    0.0000 N   0  0  0  0  0  0  0  0  0  0  0  0
    4.0145    0.4125    0.0000 C   0  0  0  0  0  0  0  0  0  0  0  0
    3.6020    1.1270    0.0000 C   0  0  0  0  0  0  0  0  0  0  0  0
    2.7770    1.1270    0.0000 C   0  0  0  0  0  0  0  0  0  0  0  0
    2.3645    1.8414    0.0000 O   0  0  0  0  0  0  0  0  0  0  0  0
    2.3645    0.4125    0.0000 C   0  0  0  0  0  0  0  0  0  0  0  0
    2.7770   -0.3020    0.0000 C   0  0  0  0  0  0  0  0  0  0  0  0
    2.3645   -1.0164    0.0000 C   0  0  0  0  0  0  0  0  0  0  0  0
    1.5395   -1.0164    0.0000 N   0  0  0  0  0  0  0  0  0  0  0  0
    1.1270   -0.3020    0.0000 C   0  0  0  0  0  0  0  0  0  0  0  0
    0.3020   -0.3020    0.0000 C   0  0  0  0  0  0  0  0  0  0  0  0
   -0.1105    0.4125    0.0000 C   0  0  0  0  0  0  0  0  0  0  0  0
    0.3020    1.1270    0.0000 C   0  0  0  0  0  0  0  0  0  0  0  0
    1.1270    1.1270    0.0000 C   0  0  0  0  0  0  0  0  0  0  0  0
    1.5395    1.8414    0.0000 O   0  0  0  0  0  0  0  0  0  0  0  0
    1.5395    0.4125    0.0000 C   0  0  0  0  0  0  0  0  0  0  0  0
    3.6020   -0.3020    0.0000 C   0  0  0  0  0  0  0  0  0  0  0  0
    4.0145   -1.0164    0.0000 O   0  0  0  0  0  0  0  0  0  0  0  0
    4.8395   -1.0164    0.0000 C   0  0  0  0  0  0  0  0  0  0  0  0
  1  2  1  0  0  0  0
  2  3  1  0  0  0  0
  3  4  4  0  0  0  0
  4  5  4  0  0  0  0
  5  6  4  0  0  0  0
  6  7  1  0  0  0  0
  7  8  1  0  0  0  0
  6  9  4  0  0  0  0
  9 10  1  0  0  0  0
 10 11  1  0  0  0  0
 11 12  2  0  0  0  0
 12 13  1  0  0  0  0
 13 14  2  0  0  0  0
 13 15  1  0  0  0  0
 15 16  4  0  0  0  0
 16 17  4  0  0  0  0
 17 18  4  0  0  0  0
 18 19  4  0  0  0  0
 19 20  1  0  0  0  0
 20 21  1  0  0  0  0
 21 22  1  0  0  0  0
 22 23  1  0  0  0  0
 23 24  2  0  0  0  0
 23 25  1  0  0  0  0
 15 25  4  0  0  0  0
 19 25  4  0  0  0  0
 16 26  1  0  0  0  0
 11 26  1  0  0  0  0
 26 27  2  0  0  0  0
  9 28  4  0  0  0  0
  3 28  4  0  0  0  0
M  END
>  <molregno>
1167633

>  <canonical_smiles>
COc1ccc(OC)c(NC2=CC(=O)c3c(cnc4CCCC(=O)c34)C2=O)c1

>  <standard_inchi_key>
GUDIXLUZYGKWJF-UHFFFAOYSA-N

>  <standard_value>
320

>  <standard_units>
nM

>  <standard_type>
IC50

>  <assay_id>
761808

>  <description>
Anticancer activity against human AGS cells after 3 days by MTT assay

>  <Mol Mass>
378,384

>  <Act_10_uM>
1

>  <StandardizerResult>
Clean 2D (ID: Clean 2D)
Clear Stereo (ID: Clear Stereo)
Tautomerize (ID: Tautomerize)
Wedge Clean (ID: Wedge Clean)
Aromatize (ID: Aromatize)


$$$$

  Mrv17c0 06171723492D          

 25 28  0  0  0  0            999 V2000
    5.2520    1.1270    0.0000 C   0  0  0  0  0  0  0  0  0  0  0  0
    4.8395    0.4125    0.0000 N   0  0  0  0  0  0  0  0  0  0  0  0
    4.0145    0.4125    0.0000 C   0  0  0  0  0  0  0  0  0  0  0  0
    3.6020    1.1270    0.0000 C   0  0  0  0  0  0  0  0  0  0  0  0
    2.7770    1.1270    0.0000 C   0  0  0  0  0  0  0  0  0  0  0  0
    2.3645    1.8414    0.0000 O   0  0  0  0  0  0  0  0  0  0  0  0
    2.3645    0.4125    0.0000 C   0  0  0  0  0  0  0  0  0  0  0  0
    2.7770   -0.3020    0.0000 C   0  0  0  0  0  0  0  0  0  0  0  0
    2.3645   -1.0164    0.0000 C   0  0  0  0  0  0  0  0  0  0  0  0
    1.5395   -1.0164    0.0000 N   0  0  0  0  0  0  0  0  0  0  0  0
    1.1270   -0.3020    0.0000 C   0  0  0  0  0  0  0  0  0  0  0  0
    0.3020   -0.3020    0.0000 C   0  0  0  0  0  0  0  0  0  0  0  0
   -0.1105    0.4125    0.0000 C   0  0  0  0  0  0  0  0  0  0  0  0
    0.3020    1.1270    0.0000 C   0  0  0  0  0  0  0  0  0  0  0  0
    1.1270    1.1270    0.0000 C   0  0  0  0  0  0  0  0  0  0  0  0
    1.5395    1.8414    0.0000 O   0  0  0  0  0  0  0  0  0  0  0  0
    1.5395    0.4125    0.0000 C   0  0  0  0  0  0  0  0  0  0  0  0
    3.6020   -0.3020    0.0000 C   0  0  0  0  0  0  0  0  0  0  0  0
    4.0145   -1.0164    0.0000 O   0  0  0  0  0  0  0  0  0  0  0  0
    5.2520   -0.3020    0.0000 C   0  0  0  0  0  0  0  0  0  0  0  0
    6.0770   -0.3020    0.0000 C   0  0  0  0  0  0  0  0  0  0  0  0
    6.4895   -1.0164    0.0000 C   0  0  0  0  0  0  0  0  0  0  0  0
    6.0770   -1.7309    0.0000 C   0  0  0  0  0  0  0  0  0  0  0  0
    5.2520   -1.7309    0.0000 C   0  0  0  0  0  0  0  0  0  0  0  0
    4.8395   -1.0164    0.0000 C   0  0  0  0  0  0  0  0  0  0  0  0
  1  2  1  0  0  0  0
  2  3  1  0  0  0  0
  3  4  2  0  0  0  0
  4  5  1  0  0  0  0
  5  6  2  0  0  0  0
  5  7  1  0  0  0  0
  7  8  4  0  0  0  0
  8  9  4  0  0  0  0
  9 10  4  0  0  0  0
 10 11  4  0  0  0  0
 11 12  1  0  0  0  0
 12 13  1  0  0  0  0
 13 14  1  0  0  0  0
 14 15  1  0  0  0  0
 15 16  2  0  0  0  0
 15 17  1  0  0  0  0
  7 17  4  0  0  0  0
 11 17  4  0  0  0  0
  8 18  1  0  0  0  0
  3 18  1  0  0  0  0
 18 19  2  0  0  0  0
  2 20  1  0  0  0  0
 20 21  4  0  0  0  0
 21 22  4  0  0  0  0
 22 23  4  0  0  0  0
 23 24  4  0  0  0  0
 24 25  4  0  0  0  0
 20 25  4  0  0  0  0
M  END
>  <molregno>
1167634

>  <canonical_smiles>
CN(C1=CC(=O)c2c(cnc3CCCC(=O)c23)C1=O)c4ccccc4

>  <standard_inchi_key>
IWWHOVIJTCCZIY-UHFFFAOYSA-N

>  <standard_value>
4700

>  <standard_units>
nM

>  <standard_type>
IC50

>  <assay_id>
761808

>  <description>
Anticancer activity against human AGS cells after 3 days by MTT assay

>  <Mol Mass>
332,359

>  <Act_10_uM>
1

>  <StandardizerResult>
Clean 2D (ID: Clean 2D)
Clear Stereo (ID: Clear Stereo)
Tautomerize (ID: Tautomerize)
Wedge Clean (ID: Wedge Clean)
Aromatize (ID: Aromatize)


$$$$

  Mrv17c0 06171723492D          

 26 29  0  0  0  0            999 V2000
    6.0770    1.1270    0.0000 C   0  0  0  0  0  0  0  0  0  0  0  0
    5.2520    1.1270    0.0000 C   0  0  0  0  0  0  0  0  0  0  0  0
    4.8395    0.4125    0.0000 N   0  0  0  0  0  0  0  0  0  0  0  0
    4.0145    0.4125    0.0000 C   0  0  0  0  0  0  0  0  0  0  0  0
    3.6020    1.1270    0.0000 C   0  0  0  0  0  0  0  0  0  0  0  0
    2.7770    1.1270    0.0000 C   0  0  0  0  0  0  0  0  0  0  0  0
    2.3645    1.8414    0.0000 O   0  0  0  0  0  0  0  0  0  0  0  0
    2.3645    0.4125    0.0000 C   0  0  0  0  0  0  0  0  0  0  0  0
    2.7770   -0.3020    0.0000 C   0  0  0  0  0  0  0  0  0  0  0  0
    2.3645   -1.0164    0.0000 C   0  0  0  0  0  0  0  0  0  0  0  0
    1.5395   -1.0164    0.0000 N   0  0  0  0  0  0  0  0  0  0  0  0
    1.1270   -0.3020    0.0000 C   0  0  0  0  0  0  0  0  0  0  0  0
    0.3020   -0.3020    0.0000 C   0  0  0  0  0  0  0  0  0  0  0  0
   -0.1105    0.4125    0.0000 C   0  0  0  0  0  0  0  0  0  0  0  0
    0.3020    1.1270    0.0000 C   0  0  0  0  0  0  0  0  0  0  0  0
    1.1270    1.1270    0.0000 C   0  0  0  0  0  0  0  0  0  0  0  0
    1.5395    1.8414    0.0000 O   0  0  0  0  0  0  0  0  0  0  0  0
    1.5395    0.4125    0.0000 C   0  0  0  0  0  0  0  0  0  0  0  0
    3.6020   -0.3020    0.0000 C   0  0  0  0  0  0  0  0  0  0  0  0
    4.0145   -1.0164    0.0000 O   0  0  0  0  0  0  0  0  0  0  0  0
    5.2520   -0.3020    0.0000 C   0  0  0  0  0  0  0  0  0  0  0  0
    6.0770   -0.3020    0.0000 C   0  0  0  0  0  0  0  0  0  0  0  0
    6.4895   -1.0164    0.0000 C   0  0  0  0  0  0  0  0  0  0  0  0
    6.0770   -1.7309    0.0000 C   0  0  0  0  0  0  0  0  0  0  0  0
    5.2520   -1.7309    0.0000 C   0  0  0  0  0  0  0  0  0  0  0  0
    4.8395   -1.0164    0.0000 C   0  0  0  0  0  0  0  0  0  0  0  0
  1  2  1  0  0  0  0
  2  3  1  0  0  0  0
  3  4  1  0  0  0  0
  4  5  2  0  0  0  0
  5  6  1  0  0  0  0
  6  7  2  0  0  0  0
  6  8  1  0  0  0  0
  8  9  4  0  0  0  0
  9 10  4  0  0  0  0
 10 11  4  0  0  0  0
 11 12  4  0  0  0  0
 12 13  1  0  0  0  0
 13 14  1  0  0  0  0
 14 15  1  0  0  0  0
 15 16  1  0  0  0  0
 16 17  2  0  0  0  0
 16 18  1  0  0  0  0
  8 18  4  0  0  0  0
 12 18  4  0  0  0  0
  9 19  1  0  0  0  0
  4 19  1  0  0  0  0
 19 20  2  0  0  0  0
  3 21  1  0  0  0  0
 21 22  4  0  0  0  0
 22 23  4  0  0  0  0
 23 24  4  0  0  0  0
 24 25  4  0  0  0  0
 25 26  4  0  0  0  0
 21 26  4  0  0  0  0
M  END
>  <molregno>
1167635

>  <canonical_smiles>
CCN(C1=CC(=O)c2c(cnc3CCCC(=O)c23)C1=O)c4ccccc4

>  <standard_inchi_key>
XSMHMQDMSPTVFU-UHFFFAOYSA-N

>  <standard_value>
4400

>  <standard_units>
nM

>  <standard_type>
IC50

>  <assay_id>
761808

>  <description>
Anticancer activity against human AGS cells after 3 days by MTT assay

>  <Mol Mass>
346,386

>  <Act_10_uM>
1

>  <StandardizerResult>
Clean 2D (ID: Clean 2D)
Clear Stereo (ID: Clear Stereo)
Tautomerize (ID: Tautomerize)
Wedge Clean (ID: Wedge Clean)
Aromatize (ID: Aromatize)


$$$$

  Mrv17c0 06171723492D          

 26 29  0  0  0  0            999 V2000
    1.1270    2.5559    0.0000 C   0  0  0  0  0  0  0  0  0  0  0  0
    1.5395    1.8414    0.0000 C   0  0  0  0  0  0  0  0  0  0  0  0
    2.3645    1.8414    0.0000 N   0  0  0  0  0  0  0  0  0  0  0  0
    2.7770    1.1270    0.0000 C   0  0  0  0  0  0  0  0  0  0  0  0
    3.6020    1.1270    0.0000 C   0  0  0  0  0  0  0  0  0  0  0  0
    4.0145    0.4125    0.0000 C   0  0  0  0  0  0  0  0  0  0  0  0
    3.6020   -0.3020    0.0000 C   0  0  0  0  0  0  0  0  0  0  0  0
    2.7770   -0.3020    0.0000 C   0  0  0  0  0  0  0  0  0  0  0  0
    2.3645   -1.0164    0.0000 O   0  0  0  0  0  0  0  0  0  0  0  0
    2.3645    0.4125    0.0000 C   0  0  0  0  0  0  0  0  0  0  0  0
    1.5395    0.4125    0.0000 C   0  0  0  0  0  0  0  0  0  0  0  0
    1.1270   -0.3020    0.0000 C   0  0  0  0  0  0  0  0  0  0  0  0
    1.5395   -1.0164    0.0000 O   0  0  0  0  0  0  0  0  0  0  0  0
    0.3020   -0.3020    0.0000 C   0  0  0  0  0  0  0  0  0  0  0  0
   -0.1105    0.4125    0.0000 C   0  0  0  0  0  0  0  0  0  0  0  0
   -0.9355    0.4125    0.0000 N   0  0  0  0  0  0  0  0  0  0  0  0
   -1.3480    1.1270    0.0000 C   0  0  0  0  0  0  0  0  0  0  0  0
   -2.1730    1.1270    0.0000 C   0  0  0  0  0  0  0  0  0  0  0  0
   -2.5855    1.8414    0.0000 C   0  0  0  0  0  0  0  0  0  0  0  0
   -2.1730    2.5559    0.0000 C   0  0  0  0  0  0  0  0  0  0  0  0
   -2.5855    3.2704    0.0000 F   0  0  0  0  0  0  0  0  0  0  0  0
   -1.3480    2.5559    0.0000 C   0  0  0  0  0  0  0  0  0  0  0  0
   -0.9355    1.8414    0.0000 C   0  0  0  0  0  0  0  0  0  0  0  0
    0.3020    1.1270    0.0000 C   0  0  0  0  0  0  0  0  0  0  0  0
   -0.1105    1.8414    0.0000 O   0  0  0  0  0  0  0  0  0  0  0  0
    1.1270    1.1270    0.0000 C   0  0  0  0  0  0  0  0  0  0  0  0
  1  2  1  0  0  0  0
  2  3  4  0  0  0  0
  3  4  4  0  0  0  0
  4  5  1  0  0  0  0
  5  6  1  0  0  0  0
  6  7  1  0  0  0  0
  7  8  1  0  0  0  0
  8  9  2  0  0  0  0
  8 10  1  0  0  0  0
  4 10  4  0  0  0  0
 10 11  4  0  0  0  0
 11 12  1  0  0  0  0
 12 13  2  0  0  0  0
 12 14  1  0  0  0  0
 14 15  2  0  0  0  0
 15 16  1  0  0  0  0
 16 17  1  0  0  0  0
 17 18  4  0  0  0  0
 18 19  4  0  0  0  0
 19 20  4  0  0  0  0
 20 21  1  0  0  0  0
 20 22  4  0  0  0  0
 22 23  4  0  0  0  0
 17 23  4  0  0  0  0
 15 24  1  0  0  0  0
 24 25  2  0  0  0  0
 24 26  1  0  0  0  0
  2 26  4  0  0  0  0
 11 26  4  0  0  0  0
M  END
>  <molregno>
1167645

>  <canonical_smiles>
Cc1nc2CCCC(=O)c2c3C(=O)C=C(Nc4ccc(F)cc4)C(=O)c13

>  <standard_inchi_key>
CNIZQTGSWQJIAF-UHFFFAOYSA-N

>  <standard_value>
790

>  <standard_units>
nM

>  <standard_type>
IC50

>  <assay_id>
761808

>  <description>
Anticancer activity against human AGS cells after 3 days by MTT assay

>  <Mol Mass>
350,349

>  <Act_10_uM>
1

>  <StandardizerResult>
Clean 2D (ID: Clean 2D)
Clear Stereo (ID: Clear Stereo)
Tautomerize (ID: Tautomerize)
Wedge Clean (ID: Wedge Clean)
Aromatize (ID: Aromatize)


$$$$

  Mrv17c0 06171723492D          

 24 27  0  0  0  0            999 V2000
    0.0000    0.0000    0.0000 C   0  0  0  0  0  0  0  0  0  0  0  0
    0.7145   -0.4125    0.0000 C   0  0  0  0  0  0  0  0  0  0  0  0
    1.4289    0.0000    0.0000 N   0  0  0  0  0  0  0  0  0  0  0  0
    2.1434   -0.4125    0.0000 C   0  0  0  0  0  0  0  0  0  0  0  0
    2.8579    0.0000    0.0000 C   0  0  0  0  0  0  0  0  0  0  0  0
    3.5724   -0.4125    0.0000 C   0  0  0  0  0  0  0  0  0  0  0  0
    3.5724   -1.2375    0.0000 C   0  0  0  0  0  0  0  0  0  0  0  0
    2.8579   -1.6500    0.0000 C   0  0  0  0  0  0  0  0  0  0  0  0
    2.1434   -1.2375    0.0000 C   0  0  0  0  0  0  0  0  0  0  0  0
    1.4289   -1.6500    0.0000 C   0  0  0  0  0  0  0  0  0  0  0  0
    1.4289   -2.4750    0.0000 O   0  0  0  0  0  0  0  0  0  0  0  0
    0.7145   -1.2375    0.0000 N   0  0  0  0  0  0  0  0  0  0  0  0
    0.0000   -1.6500    0.0000 C   0  0  0  0  0  0  0  0  0  0  0  0
    0.0000   -2.4750    0.0000 C   0  0  0  0  0  0  0  0  0  0  0  0
   -0.7145   -2.8875    0.0000 C   0  0  0  0  0  0  0  0  0  0  0  0
   -1.4289   -2.4750    0.0000 C   0  0  0  0  0  0  0  0  0  0  0  0
   -1.4289   -1.6500    0.0000 C   0  0  0  0  0  0  0  0  0  0  0  0
   -2.1434   -1.2375    0.0000 O   0  0  0  0  0  0  0  0  0  0  0  0
   -0.7145   -1.2375    0.0000 C   0  0  0  0  0  0  0  0  0  0  0  0
    4.2868   -1.6500    0.0000 N   0  0  0  0  0  0  0  0  0  0  0  0
    5.0405   -1.3144    0.0000 C   0  0  0  0  0  0  0  0  0  0  0  0
    5.5925   -1.9275    0.0000 C   0  0  0  0  0  0  0  0  0  0  0  0
    5.1800   -2.6420    0.0000 C   0  0  0  0  0  0  0  0  0  0  0  0
    4.3731   -2.4705    0.0000 C   0  0  0  0  0  0  0  0  0  0  0  0
  1  2  1  0  0  0  0
  2  3  1  0  0  0  0
  3  4  1  0  0  0  0
  4  5  4  0  0  0  0
  5  6  4  0  0  0  0
  6  7  4  0  0  0  0
  7  8  4  0  0  0  0
  8  9  4  0  0  0  0
  4  9  4  0  0  0  0
  9 10  1  0  0  0  0
 10 11  2  0  0  0  0
 10 12  1  0  0  0  0
  2 12  1  0  0  0  0
 12 13  1  0  0  0  0
 13 14  4  0  0  0  0
 14 15  4  0  0  0  0
 15 16  4  0  0  0  0
 16 17  4  0  0  0  0
 17 18  1  0  0  0  0
 17 19  4  0  0  0  0
 13 19  4  0  0  0  0
  7 20  1  0  0  0  0
 20 21  1  0  0  0  0
 21 22  1  0  0  0  0
 22 23  1  0  0  0  0
 23 24  1  0  0  0  0
 20 24  1  0  0  0  0
M  END
>  <molregno>
1170965

>  <canonical_smiles>
CC1Nc2ccc(cc2C(=O)N1c3cccc(O)c3)N4CCCC4

>  <standard_inchi_key>
RQGWOUZYWVQTNY-UHFFFAOYSA-N

>  <standard_value>
10000

>  <standard_units>
nM

>  <standard_type>
IC50

>  <assay_id>
764483

>  <description>
Cytotoxicity against human AGS cells after 48 hrs by SRB assay

>  <Mol Mass>
323,396

>  <Act_10_uM>
0

>  <StandardizerResult>
Clean 2D (ID: Clean 2D)
Clear Stereo (ID: Clear Stereo)
Tautomerize (ID: Tautomerize)
Wedge Clean (ID: Wedge Clean)
Aromatize (ID: Aromatize)


$$$$

  Mrv17c0 06171723492D          

 24 27  0  0  0  0            999 V2000
    0.0000    0.0000    0.0000 C   0  0  0  0  0  0  0  0  0  0  0  0
    0.7145   -0.4125    0.0000 C   0  0  0  0  0  0  0  0  0  0  0  0
    1.4289    0.0000    0.0000 N   0  0  0  0  0  0  0  0  0  0  0  0
    2.1434   -0.4125    0.0000 C   0  0  0  0  0  0  0  0  0  0  0  0
    2.8579    0.0000    0.0000 C   0  0  0  0  0  0  0  0  0  0  0  0
    3.5724   -0.4125    0.0000 C   0  0  0  0  0  0  0  0  0  0  0  0
    3.5724   -1.2375    0.0000 C   0  0  0  0  0  0  0  0  0  0  0  0
    2.8579   -1.6500    0.0000 C   0  0  0  0  0  0  0  0  0  0  0  0
    2.1434   -1.2375    0.0000 C   0  0  0  0  0  0  0  0  0  0  0  0
    1.4289   -1.6500    0.0000 C   0  0  0  0  0  0  0  0  0  0  0  0
    1.4289   -2.4750    0.0000 O   0  0  0  0  0  0  0  0  0  0  0  0
    0.7145   -1.2375    0.0000 N   0  0  0  0  0  0  0  0  0  0  0  0
    0.0000   -1.6500    0.0000 C   0  0  0  0  0  0  0  0  0  0  0  0
    0.0000   -2.4750    0.0000 C   0  0  0  0  0  0  0  0  0  0  0  0
   -0.7145   -2.8875    0.0000 C   0  0  0  0  0  0  0  0  0  0  0  0
   -1.4289   -2.4750    0.0000 C   0  0  0  0  0  0  0  0  0  0  0  0
   -2.1434   -2.8875    0.0000 O   0  0  0  0  0  0  0  0  0  0  0  0
   -1.4289   -1.6500    0.0000 C   0  0  0  0  0  0  0  0  0  0  0  0
   -0.7145   -1.2375    0.0000 C   0  0  0  0  0  0  0  0  0  0  0  0
    4.2868   -1.6500    0.0000 N   0  0  0  0  0  0  0  0  0  0  0  0
    5.0405   -1.3144    0.0000 C   0  0  0  0  0  0  0  0  0  0  0  0
    5.5925   -1.9275    0.0000 C   0  0  0  0  0  0  0  0  0  0  0  0
    5.1800   -2.6420    0.0000 C   0  0  0  0  0  0  0  0  0  0  0  0
    4.3731   -2.4705    0.0000 C   0  0  0  0  0  0  0  0  0  0  0  0
  1  2  1  0  0  0  0
  2  3  1  0  0  0  0
  3  4  1  0  0  0  0
  4  5  4  0  0  0  0
  5  6  4  0  0  0  0
  6  7  4  0  0  0  0
  7  8  4  0  0  0  0
  8  9  4  0  0  0  0
  4  9  4  0  0  0  0
  9 10  1  0  0  0  0
 10 11  2  0  0  0  0
 10 12  1  0  0  0  0
  2 12  1  0  0  0  0
 12 13  1  0  0  0  0
 13 14  4  0  0  0  0
 14 15  4  0  0  0  0
 15 16  4  0  0  0  0
 16 17  1  0  0  0  0
 16 18  4  0  0  0  0
 18 19  4  0  0  0  0
 13 19  4  0  0  0  0
  7 20  1  0  0  0  0
 20 21  1  0  0  0  0
 21 22  1  0  0  0  0
 22 23  1  0  0  0  0
 23 24  1  0  0  0  0
 20 24  1  0  0  0  0
M  END
>  <molregno>
1170966

>  <canonical_smiles>
CC1Nc2ccc(cc2C(=O)N1c3ccc(O)cc3)N4CCCC4

>  <standard_inchi_key>
APPPZCGSBFRBNH-UHFFFAOYSA-N

>  <standard_value>
10000

>  <standard_units>
nM

>  <standard_type>
IC50

>  <assay_id>
764483

>  <description>
Cytotoxicity against human AGS cells after 48 hrs by SRB assay

>  <Mol Mass>
323,396

>  <Act_10_uM>
0

>  <StandardizerResult>
Clean 2D (ID: Clean 2D)
Clear Stereo (ID: Clear Stereo)
Tautomerize (ID: Tautomerize)
Wedge Clean (ID: Wedge Clean)
Aromatize (ID: Aromatize)


$$$$

  Mrv17c0 06171723492D          

 31 35  0  0  0  0            999 V2000
   -2.1434   -2.8875    0.0000 O   0  0  0  0  0  0  0  0  0  0  0  0
   -1.4289   -2.4750    0.0000 C   0  0  0  0  0  0  0  0  0  0  0  0
   -1.4289   -1.6500    0.0000 C   0  0  0  0  0  0  0  0  0  0  0  0
   -0.7145   -1.2375    0.0000 C   0  0  0  0  0  0  0  0  0  0  0  0
    0.0000   -1.6500    0.0000 C   0  0  0  0  0  0  0  0  0  0  0  0
    0.0000   -2.4750    0.0000 C   0  0  0  0  0  0  0  0  0  0  0  0
   -0.7145   -2.8875    0.0000 C   0  0  0  0  0  0  0  0  0  0  0  0
    0.7145   -1.2375    0.0000 N   0  0  0  0  0  0  0  0  0  0  0  0
    0.7145   -0.4125    0.0000 C   0  0  0  0  0  0  0  0  0  0  0  0
    0.0000    0.0000    0.0000 C   0  0  0  0  0  0  0  0  0  0  0  0
    0.0000    0.8250    0.0000 C   0  0  0  0  0  0  0  0  0  0  0  0
   -0.7145    1.2375    0.0000 C   0  0  0  0  0  0  0  0  0  0  0  0
   -0.7145    2.0625    0.0000 C   0  0  0  0  0  0  0  0  0  0  0  0
    0.0000    2.4750    0.0000 C   0  0  0  0  0  0  0  0  0  0  0  0
    0.7145    2.0625    0.0000 C   0  0  0  0  0  0  0  0  0  0  0  0
    0.7145    1.2375    0.0000 C   0  0  0  0  0  0  0  0  0  0  0  0
    1.4289    0.0000    0.0000 N   0  0  0  0  0  0  0  0  0  0  0  0
    2.1434   -0.4125    0.0000 C   0  0  0  0  0  0  0  0  0  0  0  0
    2.8579    0.0000    0.0000 C   0  0  0  0  0  0  0  0  0  0  0  0
    3.5724   -0.4125    0.0000 C   0  0  0  0  0  0  0  0  0  0  0  0
    3.5724   -1.2375    0.0000 C   0  0  0  0  0  0  0  0  0  0  0  0
    2.8579   -1.6500    0.0000 C   0  0  0  0  0  0  0  0  0  0  0  0
    2.1434   -1.2375    0.0000 C   0  0  0  0  0  0  0  0  0  0  0  0
    1.4289   -1.6500    0.0000 C   0  0  0  0  0  0  0  0  0  0  0  0
    1.4289   -2.4750    0.0000 O   0  0  0  0  0  0  0  0  0  0  0  0
    4.2868   -1.6500    0.0000 N   0  0  0  0  0  0  0  0  0  0  0  0
    5.0013   -1.2375    0.0000 C   0  0  0  0  0  0  0  0  0  0  0  0
    5.7158   -1.6500    0.0000 C   0  0  0  0  0  0  0  0  0  0  0  0
    5.7158   -2.4750    0.0000 C   0  0  0  0  0  0  0  0  0  0  0  0
    5.0013   -2.8875    0.0000 C   0  0  0  0  0  0  0  0  0  0  0  0
    4.2868   -2.4750    0.0000 C   0  0  0  0  0  0  0  0  0  0  0  0
  1  2  1  0  0  0  0
  2  3  4  0  0  0  0
  3  4  4  0  0  0  0
  4  5  4  0  0  0  0
  5  6  4  0  0  0  0
  6  7  4  0  0  0  0
  2  7  4  0  0  0  0
  5  8  1  0  0  0  0
  8  9  1  0  0  0  0
  9 10  1  0  0  0  0
 10 11  1  0  0  0  0
 11 12  4  0  0  0  0
 12 13  4  0  0  0  0
 13 14  4  0  0  0  0
 14 15  4  0  0  0  0
 15 16  4  0  0  0  0
 11 16  4  0  0  0  0
  9 17  1  0  0  0  0
 17 18  1  0  0  0  0
 18 19  4  0  0  0  0
 19 20  4  0  0  0  0
 20 21  4  0  0  0  0
 21 22  4  0  0  0  0
 22 23  4  0  0  0  0
 18 23  4  0  0  0  0
 23 24  1  0  0  0  0
  8 24  1  0  0  0  0
 24 25  2  0  0  0  0
 21 26  1  0  0  0  0
 26 27  1  0  0  0  0
 27 28  1  0  0  0  0
 28 29  1  0  0  0  0
 29 30  1  0  0  0  0
 30 31  1  0  0  0  0
 26 31  1  0  0  0  0
M  END
>  <molregno>
1170969

>  <canonical_smiles>
Oc1ccc(cc1)N2C(Cc3ccccc3)Nc4ccc(cc4C2=O)N5CCCCC5

>  <standard_inchi_key>
KEQZMBNINGGAPZ-UHFFFAOYSA-N

>  <standard_value>
860

>  <standard_units>
nM

>  <standard_type>
IC50

>  <assay_id>
764483

>  <description>
Cytotoxicity against human AGS cells after 48 hrs by SRB assay

>  <Mol Mass>
413,521

>  <Act_10_uM>
1

>  <StandardizerResult>
Clean 2D (ID: Clean 2D)
Clear Stereo (ID: Clear Stereo)
Tautomerize (ID: Tautomerize)
Wedge Clean (ID: Wedge Clean)
Aromatize (ID: Aromatize)


$$$$

  Mrv17c0 06171723492D          

 31 35  0  0  0  0            999 V2000
   -0.7145   -3.7125    0.0000 O   0  0  0  0  0  0  0  0  0  0  0  0
   -0.7145   -2.8875    0.0000 C   0  0  0  0  0  0  0  0  0  0  0  0
   -1.4289   -2.4750    0.0000 C   0  0  0  0  0  0  0  0  0  0  0  0
   -1.4289   -1.6500    0.0000 C   0  0  0  0  0  0  0  0  0  0  0  0
   -0.7145   -1.2375    0.0000 C   0  0  0  0  0  0  0  0  0  0  0  0
    0.0000   -1.6500    0.0000 C   0  0  0  0  0  0  0  0  0  0  0  0
    0.0000   -2.4750    0.0000 C   0  0  0  0  0  0  0  0  0  0  0  0
    0.7145   -1.2375    0.0000 N   0  0  0  0  0  0  0  0  0  0  0  0
    0.7145   -0.4125    0.0000 C   0  0  0  0  0  0  0  0  0  0  0  0
    0.0000    0.0000    0.0000 C   0  0  0  0  0  0  0  0  0  0  0  0
    0.0000    0.8250    0.0000 C   0  0  0  0  0  0  0  0  0  0  0  0
   -0.7145    1.2375    0.0000 C   0  0  0  0  0  0  0  0  0  0  0  0
   -0.7145    2.0625    0.0000 C   0  0  0  0  0  0  0  0  0  0  0  0
    0.0000    2.4750    0.0000 C   0  0  0  0  0  0  0  0  0  0  0  0
    0.7145    2.0625    0.0000 C   0  0  0  0  0  0  0  0  0  0  0  0
    0.7145    1.2375    0.0000 C   0  0  0  0  0  0  0  0  0  0  0  0
    1.4289    0.0000    0.0000 N   0  0  0  0  0  0  0  0  0  0  0  0
    2.1434   -0.4125    0.0000 C   0  0  0  0  0  0  0  0  0  0  0  0
    2.8579    0.0000    0.0000 C   0  0  0  0  0  0  0  0  0  0  0  0
    3.5724   -0.4125    0.0000 C   0  0  0  0  0  0  0  0  0  0  0  0
    3.5724   -1.2375    0.0000 C   0  0  0  0  0  0  0  0  0  0  0  0
    2.8579   -1.6500    0.0000 C   0  0  0  0  0  0  0  0  0  0  0  0
    2.1434   -1.2375    0.0000 C   0  0  0  0  0  0  0  0  0  0  0  0
    1.4289   -1.6500    0.0000 C   0  0  0  0  0  0  0  0  0  0  0  0
    1.4289   -2.4750    0.0000 O   0  0  0  0  0  0  0  0  0  0  0  0
    4.2868   -1.6500    0.0000 N   0  0  0  0  0  0  0  0  0  0  0  0
    5.0013   -1.2375    0.0000 C   0  0  0  0  0  0  0  0  0  0  0  0
    5.7158   -1.6500    0.0000 C   0  0  0  0  0  0  0  0  0  0  0  0
    5.7158   -2.4750    0.0000 O   0  0  0  0  0  0  0  0  0  0  0  0
    5.0013   -2.8875    0.0000 C   0  0  0  0  0  0  0  0  0  0  0  0
    4.2868   -2.4750    0.0000 C   0  0  0  0  0  0  0  0  0  0  0  0
  1  2  1  0  0  0  0
  2  3  4  0  0  0  0
  3  4  4  0  0  0  0
  4  5  4  0  0  0  0
  5  6  4  0  0  0  0
  6  7  4  0  0  0  0
  2  7  4  0  0  0  0
  6  8  1  0  0  0  0
  8  9  1  0  0  0  0
  9 10  1  0  0  0  0
 10 11  1  0  0  0  0
 11 12  4  0  0  0  0
 12 13  4  0  0  0  0
 13 14  4  0  0  0  0
 14 15  4  0  0  0  0
 15 16  4  0  0  0  0
 11 16  4  0  0  0  0
  9 17  1  0  0  0  0
 17 18  1  0  0  0  0
 18 19  4  0  0  0  0
 19 20  4  0  0  0  0
 20 21  4  0  0  0  0
 21 22  4  0  0  0  0
 22 23  4  0  0  0  0
 18 23  4  0  0  0  0
 23 24  1  0  0  0  0
  8 24  1  0  0  0  0
 24 25  2  0  0  0  0
 21 26  1  0  0  0  0
 26 27  1  0  0  0  0
 27 28  1  0  0  0  0
 28 29  1  0  0  0  0
 29 30  1  0  0  0  0
 30 31  1  0  0  0  0
 26 31  1  0  0  0  0
M  END
>  <molregno>
1170971

>  <canonical_smiles>
Oc1cccc(c1)N2C(Cc3ccccc3)Nc4ccc(cc4C2=O)N5CCOCC5

>  <standard_inchi_key>
BYWSUCKSSQYAAJ-UHFFFAOYSA-N

>  <standard_value>
10000

>  <standard_units>
nM

>  <standard_type>
IC50

>  <assay_id>
764483

>  <description>
Cytotoxicity against human AGS cells after 48 hrs by SRB assay

>  <Mol Mass>
415,493

>  <Act_10_uM>
0

>  <StandardizerResult>
Clean 2D (ID: Clean 2D)
Clear Stereo (ID: Clear Stereo)
Tautomerize (ID: Tautomerize)
Wedge Clean (ID: Wedge Clean)
Aromatize (ID: Aromatize)


$$$$

  Mrv17c0 06171723492D          

 20 21  0  0  0  0            999 V2000
    2.1434    1.2375    0.0000 C   0  0  0  0  0  0  0  0  0  0  0  0
    1.4289    0.8250    0.0000 C   0  0  0  0  0  0  0  0  0  0  0  0
    1.4289    0.0000    0.0000 O   0  0  0  0  0  0  0  0  0  0  0  0
    0.7145   -0.4125    0.0000 C   0  0  0  0  0  0  0  0  0  0  0  0
    0.0000    0.0000    0.0000 O   0  0  0  0  0  0  0  0  0  0  0  0
    0.7145   -1.2375    0.0000 C   0  0  0  0  0  0  0  0  0  0  0  0
    1.4289   -1.6500    0.0000 C   0  0  0  0  0  0  0  0  0  0  0  0
    2.1434   -1.2375    0.0000 C   0  0  0  0  0  0  0  0  0  0  0  0
    1.4289   -2.4750    0.0000 N   0  0  0  0  0  0  0  0  0  0  0  0
    0.7145   -2.8875    0.0000 C   0  0  0  0  0  0  0  0  0  0  0  0
    0.7145   -3.7125    0.0000 S   0  0  0  0  0  0  0  0  0  0  0  0
    0.0000   -2.4750    0.0000 N   0  0  0  0  0  0  0  0  0  0  0  0
    0.0000   -1.6500    0.0000 C   0  0  0  0  0  0  0  0  0  0  0  0
   -0.7145   -1.2375    0.0000 C   0  0  0  0  0  0  0  0  0  0  0  0
   -1.4289   -1.6500    0.0000 C   0  0  0  0  0  0  0  0  0  0  0  0
   -2.1434   -1.2375    0.0000 C   0  0  0  0  0  0  0  0  0  0  0  0
   -2.1434   -0.4125    0.0000 C   0  0  0  0  0  0  0  0  0  0  0  0
   -1.4289    0.0000    0.0000 C   0  0  0  0  0  0  0  0  0  0  0  0
   -1.4289    0.8250    0.0000 O   0  0  0  0  0  0  0  0  0  0  0  0
   -0.7145   -0.4125    0.0000 C   0  0  0  0  0  0  0  0  0  0  0  0
  1  2  1  0  0  0  0
  2  3  1  0  0  0  0
  3  4  1  0  0  0  0
  4  5  2  0  0  0  0
  4  6  1  0  0  0  0
  6  7  2  0  0  0  0
  7  8  1  0  0  0  0
  7  9  1  0  0  0  0
  9 10  1  0  0  0  0
 10 11  2  0  0  0  0
 10 12  1  0  0  0  0
 12 13  1  0  0  0  0
  6 13  1  0  0  0  0
 13 14  1  0  0  0  0
 14 15  4  0  0  0  0
 15 16  4  0  0  0  0
 16 17  4  0  0  0  0
 17 18  4  0  0  0  0
 18 19  1  0  0  0  0
 18 20  4  0  0  0  0
 14 20  4  0  0  0  0
M  END
>  <molregno>
402029

>  <canonical_smiles>
CCOC(=O)C1=C(C)NC(=S)NC1c2cccc(O)c2

>  <standard_inchi_key>
LOBCDGHHHHGHFA-UHFFFAOYSA-N

>  <standard_value>
10000

>  <standard_units>
nM

>  <standard_type>
IC50

>  <assay_id>
764483

>  <description>
Cytotoxicity against human AGS cells after 48 hrs by SRB assay

>  <Mol Mass>
292,35

>  <Act_10_uM>
0

>  <StandardizerResult>
Clean 2D (ID: Clean 2D)
Clear Stereo (ID: Clear Stereo)
Tautomerize (ID: Tautomerize)
Wedge Clean (ID: Wedge Clean)
Aromatize (ID: Aromatize)


$$$$

  Mrv17c0 06171723492D          

 25 28  0  0  0  0            999 V2000
    0.0000   -1.6500    0.0000 C   0  0  0  0  0  0  0  0  0  0  0  0
    0.7145   -1.2375    0.0000 C   0  0  0  0  0  0  0  0  0  0  0  0
    0.7145   -0.4125    0.0000 C   0  0  0  0  0  0  0  0  0  0  0  0
    1.4289    0.0000    0.0000 N   0  0  0  0  0  0  0  0  0  0  0  0
    2.1434   -0.4125    0.0000 C   0  0  0  0  0  0  0  0  0  0  0  0
    2.8579    0.0000    0.0000 C   0  0  0  0  0  0  0  0  0  0  0  0
    3.5724   -0.4125    0.0000 C   0  0  0  0  0  0  0  0  0  0  0  0
    3.5724   -1.2375    0.0000 C   0  0  0  0  0  0  0  0  0  0  0  0
    2.8579   -1.6500    0.0000 C   0  0  0  0  0  0  0  0  0  0  0  0
    2.1434   -1.2375    0.0000 C   0  0  0  0  0  0  0  0  0  0  0  0
    1.4289   -1.6500    0.0000 C   0  0  0  0  0  0  0  0  0  0  0  0
    1.4289   -2.4750    0.0000 O   0  0  0  0  0  0  0  0  0  0  0  0
    4.2868   -1.6500    0.0000 N   0  0  0  0  0  0  0  0  0  0  0  0
    5.0013   -1.2375    0.0000 C   0  0  0  0  0  0  0  0  0  0  0  0
    5.7158   -1.6500    0.0000 C   0  0  0  0  0  0  0  0  0  0  0  0
    5.7158   -2.4750    0.0000 C   0  0  0  0  0  0  0  0  0  0  0  0
    5.0013   -2.8875    0.0000 C   0  0  0  0  0  0  0  0  0  0  0  0
    4.2868   -2.4750    0.0000 C   0  0  0  0  0  0  0  0  0  0  0  0
    0.0000    0.0000    0.0000 C   0  0  0  0  0  0  0  0  0  0  0  0
   -0.7145   -0.4125    0.0000 C   0  0  0  0  0  0  0  0  0  0  0  0
   -1.4289    0.0000    0.0000 C   0  0  0  0  0  0  0  0  0  0  0  0
   -1.4289    0.8250    0.0000 C   0  0  0  0  0  0  0  0  0  0  0  0
   -2.1434    1.2375    0.0000 O   0  0  0  0  0  0  0  0  0  0  0  0
   -0.7145    1.2375    0.0000 C   0  0  0  0  0  0  0  0  0  0  0  0
    0.0000    0.8250    0.0000 C   0  0  0  0  0  0  0  0  0  0  0  0
  1  2  1  0  0  0  0
  2  3  4  0  0  0  0
  3  4  4  0  0  0  0
  4  5  4  0  0  0  0
  5  6  4  0  0  0  0
  6  7  4  0  0  0  0
  7  8  4  0  0  0  0
  8  9  4  0  0  0  0
  9 10  4  0  0  0  0
  5 10  4  0  0  0  0
 10 11  4  0  0  0  0
  2 11  4  0  0  0  0
 11 12  2  0  0  0  0
  8 13  1  0  0  0  0
 13 14  1  0  0  0  0
 14 15  1  0  0  0  0
 15 16  1  0  0  0  0
 16 17  1  0  0  0  0
 17 18  1  0  0  0  0
 13 18  1  0  0  0  0
  3 19  1  0  0  0  0
 19 20  4  0  0  0  0
 20 21  4  0  0  0  0
 21 22  4  0  0  0  0
 22 23  1  0  0  0  0
 22 24  4  0  0  0  0
 24 25  4  0  0  0  0
 19 25  4  0  0  0  0
M  STY  1   1 DAT
M  SAL   1  1   4
M  SDT   1 MRV_IMPLICIT_H                                        
M  SDD   1     0.0000    0.0000    DR    ALL  0       0  
M  SED   1 IMPL_H1
M  END
>  <molregno>
1170949

>  <canonical_smiles>
CC1=C(Nc2ccc(cc2C1=O)N3CCCCC3)c4ccc(O)cc4

>  <standard_inchi_key>
PEXVOUJLLPPEDC-UHFFFAOYSA-N

>  <standard_value>
10000

>  <standard_units>
nM

>  <standard_type>
IC50

>  <assay_id>
764483

>  <description>
Cytotoxicity against human AGS cells after 48 hrs by SRB assay

>  <Mol Mass>
334,419

>  <Act_10_uM>
0

>  <StandardizerResult>
Clean 2D (ID: Clean 2D)
Clear Stereo (ID: Clear Stereo)
Tautomerize (ID: Tautomerize)
Wedge Clean (ID: Wedge Clean)
Aromatize (ID: Aromatize)


$$$$

  Mrv17c0 06171723492D          

 25 28  0  0  0  0            999 V2000
    0.0000   -1.6500    0.0000 C   0  0  0  0  0  0  0  0  0  0  0  0
    0.7145   -1.2375    0.0000 C   0  0  0  0  0  0  0  0  0  0  0  0
    0.7145   -0.4125    0.0000 C   0  0  0  0  0  0  0  0  0  0  0  0
    1.4289    0.0000    0.0000 N   0  0  0  0  0  0  0  0  0  0  0  0
    2.1434   -0.4125    0.0000 C   0  0  0  0  0  0  0  0  0  0  0  0
    2.8579    0.0000    0.0000 C   0  0  0  0  0  0  0  0  0  0  0  0
    3.5724   -0.4125    0.0000 C   0  0  0  0  0  0  0  0  0  0  0  0
    3.5724   -1.2375    0.0000 C   0  0  0  0  0  0  0  0  0  0  0  0
    2.8579   -1.6500    0.0000 C   0  0  0  0  0  0  0  0  0  0  0  0
    2.1434   -1.2375    0.0000 C   0  0  0  0  0  0  0  0  0  0  0  0
    1.4289   -1.6500    0.0000 C   0  0  0  0  0  0  0  0  0  0  0  0
    1.4289   -2.4750    0.0000 O   0  0  0  0  0  0  0  0  0  0  0  0
    4.2868   -1.6500    0.0000 N   0  0  0  0  0  0  0  0  0  0  0  0
    5.0013   -1.2375    0.0000 C   0  0  0  0  0  0  0  0  0  0  0  0
    5.7158   -1.6500    0.0000 C   0  0  0  0  0  0  0  0  0  0  0  0
    5.7158   -2.4750    0.0000 O   0  0  0  0  0  0  0  0  0  0  0  0
    5.0013   -2.8875    0.0000 C   0  0  0  0  0  0  0  0  0  0  0  0
    4.2868   -2.4750    0.0000 C   0  0  0  0  0  0  0  0  0  0  0  0
    0.0000    0.0000    0.0000 C   0  0  0  0  0  0  0  0  0  0  0  0
   -0.7145   -0.4125    0.0000 C   0  0  0  0  0  0  0  0  0  0  0  0
   -1.4289    0.0000    0.0000 C   0  0  0  0  0  0  0  0  0  0  0  0
   -1.4289    0.8250    0.0000 C   0  0  0  0  0  0  0  0  0  0  0  0
   -0.7145    1.2375    0.0000 C   0  0  0  0  0  0  0  0  0  0  0  0
   -0.7145    2.0625    0.0000 O   0  0  0  0  0  0  0  0  0  0  0  0
    0.0000    0.8250    0.0000 C   0  0  0  0  0  0  0  0  0  0  0  0
  1  2  1  0  0  0  0
  2  3  4  0  0  0  0
  3  4  4  0  0  0  0
  4  5  4  0  0  0  0
  5  6  4  0  0  0  0
  6  7  4  0  0  0  0
  7  8  4  0  0  0  0
  8  9  4  0  0  0  0
  9 10  4  0  0  0  0
  5 10  4  0  0  0  0
 10 11  4  0  0  0  0
  2 11  4  0  0  0  0
 11 12  2  0  0  0  0
  8 13  1  0  0  0  0
 13 14  1  0  0  0  0
 14 15  1  0  0  0  0
 15 16  1  0  0  0  0
 16 17  1  0  0  0  0
 17 18  1  0  0  0  0
 13 18  1  0  0  0  0
  3 19  1  0  0  0  0
 19 20  4  0  0  0  0
 20 21  4  0  0  0  0
 21 22  4  0  0  0  0
 22 23  4  0  0  0  0
 23 24  1  0  0  0  0
 23 25  4  0  0  0  0
 19 25  4  0  0  0  0
M  STY  1   1 DAT
M  SAL   1  1   4
M  SDT   1 MRV_IMPLICIT_H                                        
M  SDD   1     0.0000    0.0000    DR    ALL  0       0  
M  SED   1 IMPL_H1
M  END
>  <molregno>
1170951

>  <canonical_smiles>
CC1=C(Nc2ccc(cc2C1=O)N3CCOCC3)c4cccc(O)c4

>  <standard_inchi_key>
XJAXRGQBSQAXEN-UHFFFAOYSA-N

>  <standard_value>
10000

>  <standard_units>
nM

>  <standard_type>
IC50

>  <assay_id>
764483

>  <description>
Cytotoxicity against human AGS cells after 48 hrs by SRB assay

>  <Mol Mass>
336,391

>  <Act_10_uM>
0

>  <StandardizerResult>
Clean 2D (ID: Clean 2D)
Clear Stereo (ID: Clear Stereo)
Tautomerize (ID: Tautomerize)
Wedge Clean (ID: Wedge Clean)
Aromatize (ID: Aromatize)


$$$$

  Mrv17c0 06171723492D          

 32 36  0  0  0  0            999 V2000
   -2.1434   -2.8875    0.0000 C   0  0  0  0  0  0  0  0  0  0  0  0
   -1.4289   -2.4750    0.0000 N   0  0  0  0  0  0  0  0  0  0  0  0
   -1.4289   -1.6500    0.0000 C   0  0  0  0  0  0  0  0  0  0  0  0
   -0.7145   -1.2375    0.0000 C   0  0  0  0  0  0  0  0  0  0  0  0
    0.0000   -1.6500    0.0000 N   0  0  0  0  0  0  0  0  0  0  0  0
    0.0000   -2.4750    0.0000 C   0  0  0  0  0  0  0  0  0  0  0  0
   -0.7145   -2.8875    0.0000 C   0  0  0  0  0  0  0  0  0  0  0  0
    0.7145   -1.2375    0.0000 C   0  0  0  0  0  0  0  0  0  0  0  0
    0.7145   -0.4125    0.0000 C   0  0  0  0  0  0  0  0  0  0  0  0
    1.4289    0.0000    0.0000 C   0  0  0  0  0  0  0  0  0  0  0  0
    2.1434   -0.4125    0.0000 C   0  0  0  0  0  0  0  0  0  0  0  0
    2.8579    0.0000    0.0000 N   0  0  0  0  0  0  0  0  0  0  0  0
    3.5724   -0.4125    0.0000 C   0  0  0  0  0  0  0  0  0  0  0  0
    3.5724   -1.2375    0.0000 C   0  0  0  0  0  0  0  0  0  0  0  0
    4.2868   -1.6500    0.0000 C   0  0  0  0  0  0  0  0  0  0  0  0
    4.2868   -2.4750    0.0000 C   0  0  0  0  0  0  0  0  0  0  0  0
    5.0013   -2.8875    0.0000 C   0  0  0  0  0  0  0  0  0  0  0  0
    5.0013   -3.7125    0.0000 C   0  0  0  0  0  0  0  0  0  0  0  0
    4.2868   -4.1250    0.0000 C   0  0  0  0  0  0  0  0  0  0  0  0
    3.5724   -3.7125    0.0000 C   0  0  0  0  0  0  0  0  0  0  0  0
    3.5724   -2.8875    0.0000 C   0  0  0  0  0  0  0  0  0  0  0  0
    2.8579   -1.6500    0.0000 C   0  0  0  0  0  0  0  0  0  0  0  0
    2.8579   -2.4750    0.0000 O   0  0  0  0  0  0  0  0  0  0  0  0
    2.1434   -1.2375    0.0000 C   0  0  0  0  0  0  0  0  0  0  0  0
    1.4289   -1.6500    0.0000 C   0  0  0  0  0  0  0  0  0  0  0  0
    4.2868    0.0000    0.0000 C   0  0  0  0  0  0  0  0  0  0  0  0
    4.2868    0.8250    0.0000 C   0  0  0  0  0  0  0  0  0  0  0  0
    5.0013    1.2375    0.0000 C   0  0  0  0  0  0  0  0  0  0  0  0
    5.7158    0.8250    0.0000 C   0  0  0  0  0  0  0  0  0  0  0  0
    5.7158    0.0000    0.0000 C   0  0  0  0  0  0  0  0  0  0  0  0
    6.4302   -0.4125    0.0000 O   0  0  0  0  0  0  0  0  0  0  0  0
    5.0013   -0.4125    0.0000 C   0  0  0  0  0  0  0  0  0  0  0  0
  1  2  1  0  0  0  0
  2  3  1  0  0  0  0
  3  4  1  0  0  0  0
  4  5  1  0  0  0  0
  5  6  1  0  0  0  0
  6  7  1  0  0  0  0
  2  7  1  0  0  0  0
  5  8  1  0  0  0  0
  8  9  4  0  0  0  0
  9 10  4  0  0  0  0
 10 11  4  0  0  0  0
 11 12  4  0  0  0  0
 12 13  4  0  0  0  0
 13 14  4  0  0  0  0
 14 15  1  0  0  0  0
 15 16  1  0  0  0  0
 16 17  4  0  0  0  0
 17 18  4  0  0  0  0
 18 19  4  0  0  0  0
 19 20  4  0  0  0  0
 20 21  4  0  0  0  0
 16 21  4  0  0  0  0
 14 22  4  0  0  0  0
 22 23  2  0  0  0  0
 22 24  4  0  0  0  0
 11 24  4  0  0  0  0
 24 25  4  0  0  0  0
  8 25  4  0  0  0  0
 13 26  1  0  0  0  0
 26 27  4  0  0  0  0
 27 28  4  0  0  0  0
 28 29  4  0  0  0  0
 29 30  4  0  0  0  0
 30 31  1  0  0  0  0
 30 32  4  0  0  0  0
 26 32  4  0  0  0  0
M  STY  1   1 DAT
M  SAL   1  1  12
M  SDT   1 MRV_IMPLICIT_H                                        
M  SDD   1     0.0000    0.0000    DR    ALL  0       0  
M  SED   1 IMPL_H1
M  END
>  <molregno>
1170953

>  <canonical_smiles>
CN1CCN(CC1)c2ccc3NC(=C(Cc4ccccc4)C(=O)c3c2)c5cccc(O)c5

>  <standard_inchi_key>
VHIGIINCOQPHIP-UHFFFAOYSA-N

>  <standard_value>
10000

>  <standard_units>
nM

>  <standard_type>
IC50

>  <assay_id>
764483

>  <description>
Cytotoxicity against human AGS cells after 48 hrs by SRB assay

>  <Mol Mass>
425,532

>  <Act_10_uM>
0

>  <StandardizerResult>
Clean 2D (ID: Clean 2D)
Clear Stereo (ID: Clear Stereo)
Tautomerize (ID: Tautomerize)
Wedge Clean (ID: Wedge Clean)
Aromatize (ID: Aromatize)


$$$$

  Mrv17c0 06171723492D          

 31 35  0  0  0  0            999 V2000
   -0.7145   -3.7125    0.0000 O   0  0  0  0  0  0  0  0  0  0  0  0
   -0.7145   -2.8875    0.0000 C   0  0  0  0  0  0  0  0  0  0  0  0
   -1.4289   -2.4750    0.0000 C   0  0  0  0  0  0  0  0  0  0  0  0
   -1.4289   -1.6500    0.0000 C   0  0  0  0  0  0  0  0  0  0  0  0
   -0.7145   -1.2375    0.0000 C   0  0  0  0  0  0  0  0  0  0  0  0
    0.0000   -1.6500    0.0000 C   0  0  0  0  0  0  0  0  0  0  0  0
    0.0000   -2.4750    0.0000 C   0  0  0  0  0  0  0  0  0  0  0  0
    0.7145   -1.2375    0.0000 C   0  0  0  0  0  0  0  0  0  0  0  0
    0.7145   -0.4125    0.0000 C   0  0  0  0  0  0  0  0  0  0  0  0
    0.0000    0.0000    0.0000 C   0  0  0  0  0  0  0  0  0  0  0  0
    0.0000    0.8250    0.0000 C   0  0  0  0  0  0  0  0  0  0  0  0
   -0.7145    1.2375    0.0000 C   0  0  0  0  0  0  0  0  0  0  0  0
   -0.7145    2.0625    0.0000 C   0  0  0  0  0  0  0  0  0  0  0  0
    0.0000    2.4750    0.0000 C   0  0  0  0  0  0  0  0  0  0  0  0
    0.7145    2.0625    0.0000 C   0  0  0  0  0  0  0  0  0  0  0  0
    0.7145    1.2375    0.0000 C   0  0  0  0  0  0  0  0  0  0  0  0
    1.4289    0.0000    0.0000 C   0  0  0  0  0  0  0  0  0  0  0  0
    1.4289    0.8250    0.0000 O   0  0  0  0  0  0  0  0  0  0  0  0
    2.1434   -0.4125    0.0000 C   0  0  0  0  0  0  0  0  0  0  0  0
    2.8579    0.0000    0.0000 C   0  0  0  0  0  0  0  0  0  0  0  0
    3.5724   -0.4125    0.0000 C   0  0  0  0  0  0  0  0  0  0  0  0
    3.5724   -1.2375    0.0000 C   0  0  0  0  0  0  0  0  0  0  0  0
    2.8579   -1.6500    0.0000 C   0  0  0  0  0  0  0  0  0  0  0  0
    2.1434   -1.2375    0.0000 C   0  0  0  0  0  0  0  0  0  0  0  0
    1.4289   -1.6500    0.0000 N   0  0  0  0  0  0  0  0  0  0  0  0
    4.2868    0.0000    0.0000 N   0  0  0  0  0  0  0  0  0  0  0  0
    4.2868    0.8250    0.0000 C   0  0  0  0  0  0  0  0  0  0  0  0
    5.0013    1.2375    0.0000 C   0  0  0  0  0  0  0  0  0  0  0  0
    5.7158    0.8250    0.0000 C   0  0  0  0  0  0  0  0  0  0  0  0
    5.7158    0.0000    0.0000 C   0  0  0  0  0  0  0  0  0  0  0  0
    5.0013   -0.4125    0.0000 C   0  0  0  0  0  0  0  0  0  0  0  0
  1  2  1  0  0  0  0
  2  3  4  0  0  0  0
  3  4  4  0  0  0  0
  4  5  4  0  0  0  0
  5  6  4  0  0  0  0
  6  7  4  0  0  0  0
  2  7  4  0  0  0  0
  6  8  1  0  0  0  0
  8  9  4  0  0  0  0
  9 10  1  0  0  0  0
 10 11  1  0  0  0  0
 11 12  4  0  0  0  0
 12 13  4  0  0  0  0
 13 14  4  0  0  0  0
 14 15  4  0  0  0  0
 15 16  4  0  0  0  0
 11 16  4  0  0  0  0
  9 17  4  0  0  0  0
 17 18  2  0  0  0  0
 17 19  4  0  0  0  0
 19 20  4  0  0  0  0
 20 21  4  0  0  0  0
 21 22  4  0  0  0  0
 22 23  4  0  0  0  0
 23 24  4  0  0  0  0
 19 24  4  0  0  0  0
 24 25  4  0  0  0  0
  8 25  4  0  0  0  0
 21 26  1  0  0  0  0
 26 27  1  0  0  0  0
 27 28  1  0  0  0  0
 28 29  1  0  0  0  0
 29 30  1  0  0  0  0
 30 31  1  0  0  0  0
 26 31  1  0  0  0  0
M  STY  1   1 DAT
M  SAL   1  1  25
M  SDT   1 MRV_IMPLICIT_H                                        
M  SDD   1     0.0000    0.0000    DR    ALL  0       0  
M  SED   1 IMPL_H1
M  END
>  <molregno>
1170956

>  <canonical_smiles>
Oc1cccc(c1)C2=C(Cc3ccccc3)C(=O)c4cc(ccc4N2)N5CCCCC5

>  <standard_inchi_key>
FVSURJVLCNDVRZ-UHFFFAOYSA-N

>  <standard_value>
10000

>  <standard_units>
nM

>  <standard_type>
IC50

>  <assay_id>
764483

>  <description>
Cytotoxicity against human AGS cells after 48 hrs by SRB assay

>  <Mol Mass>
410,517

>  <Act_10_uM>
0

>  <StandardizerResult>
Clean 2D (ID: Clean 2D)
Clear Stereo (ID: Clear Stereo)
Tautomerize (ID: Tautomerize)
Wedge Clean (ID: Wedge Clean)
Aromatize (ID: Aromatize)


$$$$

  Mrv17c0 06171723492D          

 31 35  0  0  0  0            999 V2000
   -0.7145   -3.7125    0.0000 O   0  0  0  0  0  0  0  0  0  0  0  0
   -0.7145   -2.8875    0.0000 C   0  0  0  0  0  0  0  0  0  0  0  0
   -1.4289   -2.4750    0.0000 C   0  0  0  0  0  0  0  0  0  0  0  0
   -1.4289   -1.6500    0.0000 C   0  0  0  0  0  0  0  0  0  0  0  0
   -0.7145   -1.2375    0.0000 C   0  0  0  0  0  0  0  0  0  0  0  0
    0.0000   -1.6500    0.0000 C   0  0  0  0  0  0  0  0  0  0  0  0
    0.0000   -2.4750    0.0000 C   0  0  0  0  0  0  0  0  0  0  0  0
    0.7145   -1.2375    0.0000 C   0  0  0  0  0  0  0  0  0  0  0  0
    0.7145   -0.4125    0.0000 C   0  0  0  0  0  0  0  0  0  0  0  0
    0.0000    0.0000    0.0000 C   0  0  0  0  0  0  0  0  0  0  0  0
    0.0000    0.8250    0.0000 C   0  0  0  0  0  0  0  0  0  0  0  0
   -0.7145    1.2375    0.0000 C   0  0  0  0  0  0  0  0  0  0  0  0
   -0.7145    2.0625    0.0000 C   0  0  0  0  0  0  0  0  0  0  0  0
    0.0000    2.4750    0.0000 C   0  0  0  0  0  0  0  0  0  0  0  0
    0.7145    2.0625    0.0000 C   0  0  0  0  0  0  0  0  0  0  0  0
    0.7145    1.2375    0.0000 C   0  0  0  0  0  0  0  0  0  0  0  0
    1.4289    0.0000    0.0000 C   0  0  0  0  0  0  0  0  0  0  0  0
    1.4289    0.8250    0.0000 O   0  0  0  0  0  0  0  0  0  0  0  0
    2.1434   -0.4125    0.0000 C   0  0  0  0  0  0  0  0  0  0  0  0
    2.8579    0.0000    0.0000 C   0  0  0  0  0  0  0  0  0  0  0  0
    3.5724   -0.4125    0.0000 C   0  0  0  0  0  0  0  0  0  0  0  0
    3.5724   -1.2375    0.0000 C   0  0  0  0  0  0  0  0  0  0  0  0
    2.8579   -1.6500    0.0000 C   0  0  0  0  0  0  0  0  0  0  0  0
    2.1434   -1.2375    0.0000 C   0  0  0  0  0  0  0  0  0  0  0  0
    1.4289   -1.6500    0.0000 N   0  0  0  0  0  0  0  0  0  0  0  0
    4.2868    0.0000    0.0000 N   0  0  0  0  0  0  0  0  0  0  0  0
    4.2868    0.8250    0.0000 C   0  0  0  0  0  0  0  0  0  0  0  0
    5.0013    1.2375    0.0000 C   0  0  0  0  0  0  0  0  0  0  0  0
    5.7158    0.8250    0.0000 O   0  0  0  0  0  0  0  0  0  0  0  0
    5.7158    0.0000    0.0000 C   0  0  0  0  0  0  0  0  0  0  0  0
    5.0013   -0.4125    0.0000 C   0  0  0  0  0  0  0  0  0  0  0  0
  1  2  1  0  0  0  0
  2  3  4  0  0  0  0
  3  4  4  0  0  0  0
  4  5  4  0  0  0  0
  5  6  4  0  0  0  0
  6  7  4  0  0  0  0
  2  7  4  0  0  0  0
  6  8  1  0  0  0  0
  8  9  4  0  0  0  0
  9 10  1  0  0  0  0
 10 11  1  0  0  0  0
 11 12  4  0  0  0  0
 12 13  4  0  0  0  0
 13 14  4  0  0  0  0
 14 15  4  0  0  0  0
 15 16  4  0  0  0  0
 11 16  4  0  0  0  0
  9 17  4  0  0  0  0
 17 18  2  0  0  0  0
 17 19  4  0  0  0  0
 19 20  4  0  0  0  0
 20 21  4  0  0  0  0
 21 22  4  0  0  0  0
 22 23  4  0  0  0  0
 23 24  4  0  0  0  0
 19 24  4  0  0  0  0
 24 25  4  0  0  0  0
  8 25  4  0  0  0  0
 21 26  1  0  0  0  0
 26 27  1  0  0  0  0
 27 28  1  0  0  0  0
 28 29  1  0  0  0  0
 29 30  1  0  0  0  0
 30 31  1  0  0  0  0
 26 31  1  0  0  0  0
M  STY  1   1 DAT
M  SAL   1  1  25
M  SDT   1 MRV_IMPLICIT_H                                        
M  SDD   1     0.0000    0.0000    DR    ALL  0       0  
M  SED   1 IMPL_H1
M  END
>  <molregno>
1170959

>  <canonical_smiles>
Oc1cccc(c1)C2=C(Cc3ccccc3)C(=O)c4cc(ccc4N2)N5CCOCC5

>  <standard_inchi_key>
SHPISBGVEUWOCM-UHFFFAOYSA-N

>  <standard_value>
10000

>  <standard_units>
nM

>  <standard_type>
IC50

>  <assay_id>
764483

>  <description>
Cytotoxicity against human AGS cells after 48 hrs by SRB assay

>  <Mol Mass>
412,489

>  <Act_10_uM>
0

>  <StandardizerResult>
Clean 2D (ID: Clean 2D)
Clear Stereo (ID: Clear Stereo)
Tautomerize (ID: Tautomerize)
Wedge Clean (ID: Wedge Clean)
Aromatize (ID: Aromatize)


$$$$

  Mrv17c0 06171723492D          

 35 39  0  0  1  0            999 V2000
    2.7770    2.5559    0.0000 C   0  0  0  0  0  0  0  0  0  0  0  0
    2.3645    1.8415    0.0000 O   0  0  0  0  0  0  0  0  0  0  0  0
    2.7770    1.1270    0.0000 C   0  0  0  0  0  0  0  0  0  0  0  0
    3.6020    1.1270    0.0000 C   0  0  0  0  0  0  0  0  0  0  0  0
    4.0145    0.4125    0.0000 C   0  0  0  0  0  0  0  0  0  0  0  0
    4.8395    0.4125    0.0000 C   0  0  0  0  0  0  0  0  0  0  0  0
    5.2520    1.1270    0.0000 C   0  0  0  0  0  0  0  0  0  0  0  0
    6.0770    1.1270    0.0000 C   0  0  0  0  0  0  0  0  0  0  0  0
    5.9337    1.9395    0.0000 C   0  0  0  0  0  0  0  0  0  0  0  0
    6.8522    1.4092    0.0000 C   0  0  0  0  0  0  0  0  0  0  0  0
    6.4895    0.4125    0.0000 C   0  0  0  0  0  0  0  0  0  0  0  0
    6.0770   -0.3019    0.0000 C   0  0  0  0  0  0  0  0  0  0  0  0
    5.2520   -0.3019    0.0000 C   0  0  0  0  0  0  0  0  0  0  0  0
    4.8395   -1.0164    0.0000 C   0  0  0  0  0  0  0  0  0  0  0  0
    4.0145   -1.0164    0.0000 C   0  0  0  0  0  0  0  0  0  0  0  0
    3.6020   -0.3019    0.0000 C   0  0  0  0  0  0  0  0  0  0  0  0
    3.1895   -1.0164    0.0000 C   0  0  0  0  0  0  0  0  0  0  0  0
    2.7770   -0.3019    0.0000 C   0  0  0  0  0  0  0  0  0  0  0  0
    2.6908   -1.1224    0.0000 C   0  0  0  0  0  0  0  0  0  0  0  0
    2.3645   -1.0164    0.0000 C   0  0  0  0  0  0  0  0  0  0  0  0
    1.5395   -1.0164    0.0000 C   0  0  0  0  0  0  0  0  0  0  0  0
    1.1270   -0.3019    0.0000 C   0  0  0  0  0  0  0  0  0  0  0  0
    0.3020   -0.3019    0.0000 C   0  0  0  0  0  0  0  0  0  0  0  0
    0.4453   -1.1144    0.0000 C   0  0  0  0  0  0  0  0  0  0  0  0
   -0.4732   -0.5841    0.0000 C   0  0  0  0  0  0  0  0  0  0  0  0
   -0.1105    0.4125    0.0000 C   0  0  0  0  0  0  0  0  0  0  0  0
   -0.9355    0.4125    0.0000 O   0  0  0  0  0  0  0  0  0  0  0  0
    0.3020    1.1270    0.0000 C   0  0  0  0  0  0  0  0  0  0  0  0
    1.1270    1.1270    0.0000 C   0  0  0  0  0  0  0  0  0  0  0  0
    1.5395    0.4125    0.0000 C   0  0  0  0  0  0  0  0  0  0  0  0
    1.9520    1.1270    0.0000 C   0  0  0  0  0  0  0  0  0  0  0  0
    2.3645    0.4125    0.0000 C   0  0  0  0  0  0  0  0  0  0  0  0
    5.6645   -1.0164    0.0000 C   0  0  0  0  0  0  0  0  0  0  0  0
    5.2520   -1.7309    0.0000 O   0  0  0  0  0  0  0  0  0  0  0  0
    6.4895   -1.0164    0.0000 O   0  0  0  0  0  0  0  0  0  0  0  0
  1  2  1  0  0  0  0
  3  2  1  0  0  0  0
  3  4  1  0  0  0  0
  4  5  2  0  0  0  0
  6  5  1  0  0  0  0
  6  7  1  0  0  0  0
  7  8  1  0  0  0  0
  8  9  1  0  0  0  0
  8 10  1  0  0  0  0
  8 11  1  0  0  0  0
 11 12  1  0  0  0  0
 12 13  1  0  0  0  0
  6 13  1  0  0  0  0
 13 14  1  0  0  0  0
 14 15  1  0  0  0  0
 15 16  1  0  0  0  0
  5 16  1  0  0  0  0
 16 17  1  0  0  0  0
 16 18  1  0  0  0  0
 18 19  1  0  0  0  0
 18 20  1  0  0  0  0
 20 21  1  0  0  0  0
 22 21  1  0  0  0  0
 22 23  1  0  0  0  0
 23 24  1  0  0  0  0
 23 25  1  0  0  0  0
 23 26  1  0  0  0  0
 26 27  1  0  0  0  0
 26 28  1  0  0  0  0
 28 29  1  0  0  0  0
 29 30  1  0  0  0  0
 22 30  1  0  0  0  0
 30 31  1  0  0  0  0
 32 30  1  0  0  0  0
  3 32  1  0  0  0  0
 18 32  1  0  0  0  0
 13 33  1  0  0  0  0
 33 34  2  0  0  0  0
 33 35  1  0  0  0  0
M  END
>  <molregno>
1173116

>  <canonical_smiles>
CO[C@@H]1C=C2[C@@H]3CC(C)(C)CC[C@@]3(CC[C@@]2(C)[C@]4(C)CC[C@H]5C(C)(C)[C@H](O)CC[C@]5(C)[C@@H]14)C(=O)O

>  <standard_inchi_key>
XPGFAFLAVZYSFJ-AJNNAGPSSA-N

>  <standard_value>
50000

>  <standard_units>
nM

>  <standard_type>
IC50

>  <assay_id>
766821

>  <description>
Cytotoxicity against human AGS cells

>  <Mol Mass>
486,737

>  <Act_10_uM>
0

>  <StandardizerResult>
Clean 2D (ID: Clean 2D)
Clear Stereo (ID: Clear Stereo)
Tautomerize (ID: Tautomerize)
Wedge Clean (ID: Wedge Clean)


$$$$

  Mrv17c0 06171723492D          

 24 26  0  0  0  0            999 V2000
   -0.7145   -1.2375    0.0000 C   0  0  0  0  0  0  0  0  0  0  0  0
    0.0000   -1.6500    0.0000 O   0  0  0  0  0  0  0  0  0  0  0  0
    0.7145   -1.2375    0.0000 C   0  0  0  0  0  0  0  0  0  0  0  0
    0.7145   -0.4125    0.0000 C   0  0  0  0  0  0  0  0  0  0  0  0
    1.4289    0.0000    0.0000 C   0  0  0  0  0  0  0  0  0  0  0  0
    2.1434   -0.4125    0.0000 C   0  0  0  0  0  0  0  0  0  0  0  0
    2.8579    0.0000    0.0000 C   0  0  0  0  0  0  0  0  0  0  0  0
    2.8579    0.8250    0.0000 O   0  0  0  0  0  0  0  0  0  0  0  0
    3.5724   -0.4125    0.0000 C   0  0  0  0  0  0  0  0  0  0  0  0
    3.5724   -1.2375    0.0000 C   0  0  0  0  0  0  0  0  0  0  0  0
    2.8579   -1.6500    0.0000 O   0  0  0  0  0  0  0  0  0  0  0  0
    2.1434   -1.2375    0.0000 C   0  0  0  0  0  0  0  0  0  0  0  0
    1.4289   -1.6500    0.0000 C   0  0  0  0  0  0  0  0  0  0  0  0
    4.2868   -1.6500    0.0000 C   0  0  0  0  0  0  0  0  0  0  0  0
    5.0013   -1.2375    0.0000 C   0  0  0  0  0  0  0  0  0  0  0  0
    5.7158   -1.6500    0.0000 C   0  0  0  0  0  0  0  0  0  0  0  0
    6.4302   -1.2375    0.0000 O   0  0  0  0  0  0  0  0  0  0  0  0
    7.1447   -1.6500    0.0000 C   0  0  0  0  0  0  0  0  0  0  0  0
    5.7158   -2.4750    0.0000 C   0  0  0  0  0  0  0  0  0  0  0  0
    6.4302   -2.8875    0.0000 O   0  0  0  0  0  0  0  0  0  0  0  0
    7.1447   -2.4750    0.0000 C   0  0  0  0  0  0  0  0  0  0  0  0
    5.0013   -2.8875    0.0000 C   0  0  0  0  0  0  0  0  0  0  0  0
    4.2868   -2.4750    0.0000 C   0  0  0  0  0  0  0  0  0  0  0  0
    3.5724   -2.8875    0.0000 O   0  0  0  0  0  0  0  0  0  0  0  0
  1  2  1  0  0  0  0
  2  3  1  0  0  0  0
  3  4  4  0  0  0  0
  4  5  4  0  0  0  0
  5  6  4  0  0  0  0
  6  7  4  0  0  0  0
  7  8  2  0  0  0  0
  7  9  4  0  0  0  0
  9 10  4  0  0  0  0
 10 11  4  0  0  0  0
 11 12  4  0  0  0  0
  6 12  4  0  0  0  0
 12 13  4  0  0  0  0
  3 13  4  0  0  0  0
 10 14  1  0  0  0  0
 14 15  4  0  0  0  0
 15 16  4  0  0  0  0
 16 17  1  0  0  0  0
 17 18  1  0  0  0  0
 16 19  4  0  0  0  0
 19 20  1  0  0  0  0
 20 21  1  0  0  0  0
 19 22  4  0  0  0  0
 22 23  4  0  0  0  0
 14 23  4  0  0  0  0
 23 24  1  0  0  0  0
M  END
>  <molregno>
1250467

>  <canonical_smiles>
COc1ccc2C(=O)C=C(Oc2c1)c3cc(OC)c(OC)cc3O

>  <standard_inchi_key>
MFUQOJVVEIIGHY-UHFFFAOYSA-N

>  <standard_value>
10000

>  <standard_units>
nM

>  <standard_type>
GI50

>  <assay_id>
776650

>  <description>
Antiproliferative activity against human AGS assessed as growth inhibition after 48 hrs by SRB assay

>  <Mol Mass>
328,32

>  <Act_10_uM>
0

>  <StandardizerResult>
Clean 2D (ID: Clean 2D)
Clear Stereo (ID: Clear Stereo)
Tautomerize (ID: Tautomerize)
Wedge Clean (ID: Wedge Clean)
Aromatize (ID: Aromatize)


$$$$

  Mrv17c0 06171723492D          

 27 28  0  0  0  0            999 V2000
    2.8579   -1.6500    0.0000 C   0  0  0  0  0  0  0  0  0  0  0  0
    3.5724   -2.0625    0.0000 O   0  0  0  0  0  0  0  0  0  0  0  0
    3.5724   -2.8875    0.0000 C   0  0  0  0  0  0  0  0  0  0  0  0
    4.2868   -3.3000    0.0000 C   0  0  0  0  0  0  0  0  0  0  0  0
    4.2868   -4.1250    0.0000 C   0  0  0  0  0  0  0  0  0  0  0  0
    5.0013   -4.5375    0.0000 O   0  0  0  0  0  0  0  0  0  0  0  0
    5.0013   -5.3625    0.0000 C   0  0  0  0  0  0  0  0  0  0  0  0
    3.5724   -4.5375    0.0000 C   0  0  0  0  0  0  0  0  0  0  0  0
    3.5724   -5.3625    0.0000 C   0  0  0  0  0  0  0  0  0  0  0  0
    2.8579   -5.7750    0.0000 C   0  0  0  0  0  0  0  0  0  0  0  0
    2.8579   -6.6000    0.0000 S   0  0  0  0  0  0  0  0  0  0  0  0
    2.0329   -6.6000    0.0000 O   0  0  0  0  0  0  0  0  0  0  0  0
    3.6829   -6.6000    0.0000 O   0  0  0  0  0  0  0  0  0  0  0  0
    2.8579   -7.4250    0.0000 C   0  0  0  0  0  0  0  0  0  0  0  0
    2.1434   -7.8375    0.0000 C   0  0  0  0  0  0  0  0  0  0  0  0
    2.1434   -8.6625    0.0000 C   0  0  0  0  0  0  0  0  0  0  0  0
    1.4289   -9.0750    0.0000 C   0  0  0  0  0  0  0  0  0  0  0  0
    0.7145   -8.6625    0.0000 C   0  0  0  0  0  0  0  0  0  0  0  0
    0.0000   -9.0750    0.0000 O   0  0  0  0  0  0  0  0  0  0  0  0
    0.0000   -9.9000    0.0000 C   0  0  0  0  0  0  0  0  0  0  0  0
    0.7145   -7.8375    0.0000 C   0  0  0  0  0  0  0  0  0  0  0  0
    0.0000   -7.4250    0.0000 N   0  0  0  0  0  0  0  0  0  0  0  0
    1.4289   -7.4250    0.0000 C   0  0  0  0  0  0  0  0  0  0  0  0
    2.8579   -4.1250    0.0000 C   0  0  0  0  0  0  0  0  0  0  0  0
    2.1434   -4.5375    0.0000 O   0  0  0  0  0  0  0  0  0  0  0  0
    1.4289   -4.1250    0.0000 C   0  0  0  0  0  0  0  0  0  0  0  0
    2.8579   -3.3000    0.0000 C   0  0  0  0  0  0  0  0  0  0  0  0
  1  2  1  0  0  0  0
  2  3  1  0  0  0  0
  3  4  4  0  0  0  0
  4  5  4  0  0  0  0
  5  6  1  0  0  0  0
  6  7  1  0  0  0  0
  5  8  4  0  0  0  0
  9  8  1  4  0  0  0
  9 10  2  0  0  0  0
 10 11  1  0  0  0  0
 11 12  2  0  0  0  0
 11 13  2  0  0  0  0
 11 14  1  0  0  0  0
 14 15  1  0  0  0  0
 15 16  4  0  0  0  0
 16 17  4  0  0  0  0
 17 18  4  0  0  0  0
 18 19  1  0  0  0  0
 19 20  1  0  0  0  0
 18 21  4  0  0  0  0
 21 22  1  0  0  0  0
 21 23  4  0  0  0  0
 15 23  4  0  0  0  0
  8 24  4  0  0  0  0
 24 25  1  0  0  0  0
 25 26  1  0  0  0  0
 24 27  4  0  0  0  0
  3 27  4  0  0  0  0
M  END
>  <molregno>
1143686

>  <canonical_smiles>
COc1cc(OC)c(\C=C\S(=O)(=O)Cc2ccc(OC)c(N)c2)c(OC)c1

>  <standard_inchi_key>
KUTAVMCJCVADGZ-BQYQJAHWSA-N

>  <standard_value>
3

>  <standard_units>
nM

>  <standard_type>
IC50

>  <assay_id>
810075

>  <description>
Cytotoxicity against human AGS cells after 96 hrs by trypan blue exclusion assay

>  <Mol Mass>
393,45

>  <Act_10_uM>
1

>  <StandardizerResult>
Clean 2D (ID: Clean 2D)
Clear Stereo (ID: Clear Stereo)
Tautomerize (ID: Tautomerize)
Wedge Clean (ID: Wedge Clean)
Aromatize (ID: Aromatize)


$$$$

  Mrv17c0 06171723492D          

 31 32  0  0  0  0            999 V2000
   -2.8579   -4.1250    0.0000 C   0  0  0  0  0  0  0  0  0  0  0  0
   -2.1434   -3.7125    0.0000 O   0  0  0  0  0  0  0  0  0  0  0  0
   -2.1434   -2.8875    0.0000 C   0  0  0  0  0  0  0  0  0  0  0  0
   -2.8579   -2.4750    0.0000 C   0  0  0  0  0  0  0  0  0  0  0  0
   -2.8579   -1.6500    0.0000 C   0  0  0  0  0  0  0  0  0  0  0  0
   -3.5724   -1.2375    0.0000 O   0  0  0  0  0  0  0  0  0  0  0  0
   -3.5724   -0.4125    0.0000 C   0  0  0  0  0  0  0  0  0  0  0  0
   -2.1434   -1.2375    0.0000 C   0  0  0  0  0  0  0  0  0  0  0  0
   -2.1434   -0.4125    0.0000 C   0  0  0  0  0  0  0  0  0  0  0  0
   -1.4289    0.0000    0.0000 C   0  0  0  0  0  0  0  0  0  0  0  0
   -1.4289    0.8250    0.0000 S   0  0  0  0  0  0  0  0  0  0  0  0
   -2.2539    0.8250    0.0000 O   0  0  0  0  0  0  0  0  0  0  0  0
   -0.6039    0.8250    0.0000 O   0  0  0  0  0  0  0  0  0  0  0  0
   -1.4289    1.6500    0.0000 C   0  0  0  0  0  0  0  0  0  0  0  0
   -0.7145    2.0625    0.0000 C   0  0  0  0  0  0  0  0  0  0  0  0
   -0.7145    2.8875    0.0000 C   0  0  0  0  0  0  0  0  0  0  0  0
    0.0000    3.3000    0.0000 C   0  0  0  0  0  0  0  0  0  0  0  0
    0.7145    2.8875    0.0000 C   0  0  0  0  0  0  0  0  0  0  0  0
    1.4289    3.3000    0.0000 O   0  0  0  0  0  0  0  0  0  0  0  0
    2.1434    2.8875    0.0000 C   0  0  0  0  0  0  0  0  0  0  0  0
    0.7145    2.0625    0.0000 C   0  0  0  0  0  0  0  0  0  0  0  0
    1.4289    1.6500    0.0000 N   0  0  0  0  0  0  0  0  0  0  0  0
    2.1434    2.0625    0.0000 C   0  0  0  0  0  0  0  0  0  0  0  0
    2.8579    1.6500    0.0000 C   0  0  0  0  0  0  0  0  0  0  0  0
    2.8579    0.8250    0.0000 O   0  0  0  0  0  0  0  0  0  0  0  0
    3.5724    2.0625    0.0000 O   0  0  0  0  0  0  0  0  0  0  0  0
    0.0000    1.6500    0.0000 C   0  0  0  0  0  0  0  0  0  0  0  0
   -1.4289   -1.6500    0.0000 C   0  0  0  0  0  0  0  0  0  0  0  0
   -0.7145   -1.2375    0.0000 O   0  0  0  0  0  0  0  0  0  0  0  0
    0.0000   -1.6500    0.0000 C   0  0  0  0  0  0  0  0  0  0  0  0
   -1.4289   -2.4750    0.0000 C   0  0  0  0  0  0  0  0  0  0  0  0
  1  2  1  0  0  0  0
  2  3  1  0  0  0  0
  3  4  4  0  0  0  0
  4  5  4  0  0  0  0
  5  6  1  0  0  0  0
  6  7  1  0  0  0  0
  5  8  4  0  0  0  0
  9  8  1  4  0  0  0
  9 10  2  0  0  0  0
 10 11  1  0  0  0  0
 11 12  2  0  0  0  0
 11 13  2  0  0  0  0
 11 14  1  0  0  0  0
 14 15  1  0  0  0  0
 15 16  4  0  0  0  0
 16 17  4  0  0  0  0
 17 18  4  0  0  0  0
 18 19  1  0  0  0  0
 19 20  1  0  0  0  0
 18 21  4  0  0  0  0
 21 22  1  0  0  0  0
 22 23  1  0  0  0  0
 23 24  1  0  0  0  0
 24 25  2  0  0  0  0
 24 26  1  0  0  0  0
 21 27  4  0  0  0  0
 15 27  4  0  0  0  0
  8 28  4  0  0  0  0
 28 29  1  0  0  0  0
 29 30  1  0  0  0  0
 28 31  4  0  0  0  0
  3 31  4  0  0  0  0
M  END
>  <molregno>
1334185

>  <canonical_smiles>
[Na+].COc1cc(OC)c(\C=C\S(=O)(=O)Cc2ccc(OC)c(NCC(=O)[O-])c2)c(OC)c1

>  <standard_inchi_key>
VLQLUZFVFXYXQE-USRGLUTNSA-M

>  <standard_value>
80

>  <standard_units>
nM

>  <standard_type>
IC50

>  <assay_id>
810075

>  <description>
Cytotoxicity against human AGS cells after 96 hrs by trypan blue exclusion assay

>  <Mol Mass>
473,47

>  <Act_10_uM>
1

>  <StandardizerResult>
Clean 2D (ID: Clean 2D)
Clear Stereo (ID: Clear Stereo)
Remove Fragment (ID: Remove Fragment)
Tautomerize (ID: Tautomerize)
Wedge Clean (ID: Wedge Clean)
Aromatize (ID: Aromatize)


$$$$

  Mrv17c0 06171723492D          

 34 36  0  0  0  0            999 V2000
    2.3571    1.1768    0.0000 C   0  0  0  0  0  0  0  0  0  0  0  0
    3.0716    0.7643    0.0000 C   0  0  0  0  0  0  0  0  0  0  0  0
    3.7861    1.1768    0.0000 C   0  0  0  0  0  0  0  0  0  0  0  0
    4.5006    0.7643    0.0000 C   0  0  0  0  0  0  0  0  0  0  0  0
    5.2150    1.1768    0.0000 C   0  0  0  0  0  0  0  0  0  0  0  0
    5.9295    0.7643    0.0000 C   0  0  0  0  0  0  0  0  0  0  0  0
    6.6440    1.1768    0.0000 C   0  0  0  0  0  0  0  0  0  0  0  0
    7.3584    0.7643    0.0000 C   0  0  0  0  0  0  0  0  0  0  0  0
    8.0729    1.1768    0.0000 N   0  3  0  0  0  0  0  0  0  0  0  0
    8.4854    0.4624    0.0000 C   0  0  0  0  0  0  0  0  0  0  0  0
    7.6604    1.8913    0.0000 C   0  0  0  0  0  0  0  0  0  0  0  0
    8.7874    1.5893    0.0000 C   0  0  0  0  0  0  0  0  0  0  0  0
    9.5019    1.1768    0.0000 C   0  0  0  0  0  0  0  0  0  0  0  0
   10.2163    1.5893    0.0000 C   0  0  0  0  0  0  0  0  0  0  0  0
   10.9308    1.1768    0.0000 C   0  0  0  0  0  0  0  0  0  0  0  0
   11.6453    1.5893    0.0000 O   0  0  0  0  0  0  0  0  0  0  0  0
   12.3597    1.1768    0.0000 C   0  0  0  0  0  0  0  0  0  0  0  0
   10.9308    0.3518    0.0000 C   0  0  0  0  0  0  0  0  0  0  0  0
   11.6453   -0.0607    0.0000 C   0  0  0  0  0  0  0  0  0  0  0  0
   12.3597    0.3518    0.0000 O   0  0  0  0  0  0  0  0  0  0  0  0
   11.6453   -0.8857    0.0000 C   0  0  0  0  0  0  0  0  0  0  0  0
   12.3597   -1.2982    0.0000 C   0  0  0  0  0  0  0  0  0  0  0  0
   13.0742   -0.8857    0.0000 O   0  0  0  0  0  0  0  0  0  0  0  0
   13.0742   -0.0607    0.0000 C   0  0  0  0  0  0  0  0  0  0  0  0
   12.3597   -2.1232    0.0000 C   0  0  0  0  0  0  0  0  0  0  0  0
   11.6453   -2.5357    0.0000 C   0  0  0  0  0  0  0  0  0  0  0  0
   11.6453   -3.3607    0.0000 O   0  0  0  0  0  0  0  0  0  0  0  0
   10.9308   -3.7732    0.0000 C   0  0  0  0  0  0  0  0  0  0  0  0
   10.9308   -2.1232    0.0000 C   0  0  0  0  0  0  0  0  0  0  0  0
   10.9308   -1.2982    0.0000 C   0  0  0  0  0  0  0  0  0  0  0  0
   10.2163   -0.8857    0.0000 C   0  0  0  0  0  0  0  0  0  0  0  0
    9.5019   -1.2982    0.0000 O   0  0  0  0  0  0  0  0  0  0  0  0
   10.2163   -0.0607    0.0000 C   0  0  0  0  0  0  0  0  0  0  0  0
    9.5019    0.3518    0.0000 C   0  0  0  0  0  0  0  0  0  0  0  0
  1  2  1  0  0  0  0
  2  3  1  0  0  0  0
  3  4  1  0  0  0  0
  4  5  1  0  0  0  0
  5  6  1  0  0  0  0
  6  7  1  0  0  0  0
  7  8  1  0  0  0  0
  8  9  1  0  0  0  0
  9 10  1  0  0  0  0
  9 11  1  0  0  0  0
  9 12  1  0  0  0  0
 12 13  1  0  0  0  0
 13 14  4  0  0  0  0
 14 15  4  0  0  0  0
 15 16  1  0  0  0  0
 16 17  1  0  0  0  0
 15 18  4  0  0  0  0
 18 19  1  0  0  0  0
 19 20  2  0  0  0  0
 19 21  1  0  0  0  0
 21 22  4  0  0  0  0
 22 23  1  0  0  0  0
 23 24  1  0  0  0  0
 22 25  4  0  0  0  0
 25 26  4  0  0  0  0
 26 27  1  0  0  0  0
 27 28  1  0  0  0  0
 26 29  4  0  0  0  0
 29 30  4  0  0  0  0
 21 30  4  0  0  0  0
 30 31  1  0  0  0  0
 31 32  2  0  0  0  0
 31 33  1  0  0  0  0
 18 33  4  0  0  0  0
 33 34  4  0  0  0  0
 13 34  4  0  0  0  0
M  CHG  1   9   1
M  END
>  <molregno>
1366168

>  <canonical_smiles>
[Br-].CCCCCCCC[N+](C)(C)Cc1cc(OC)c2C(=O)c3c(OC)cc(OC)cc3C(=O)c2c1

>  <standard_inchi_key>
QVRKATPGCRGDEU-UHFFFAOYSA-M

>  <standard_value>
70000

>  <standard_units>
nM

>  <standard_type>
IC50

>  <assay_id>
841466

>  <description>
Cytotoxicity against human AGS cells after 24 hrs by MTT assay

>  <Mol Mass>
548,518

>  <Act_10_uM>
0

>  <StandardizerResult>
Clean 2D (ID: Clean 2D)
Clear Stereo (ID: Clear Stereo)
Remove Fragment (ID: Remove Fragment)
Tautomerize (ID: Tautomerize)
Wedge Clean (ID: Wedge Clean)
Aromatize (ID: Aromatize)


$$$$

  Mrv17c0 06171723492D          

 62 68  0  0  0  0            999 V2000
    1.4439   -2.4359    0.0000 C   0  0  0  0  0  0  0  0  0  0  0  0
    1.8623   -1.7249    0.0000 C   0  0  0  0  0  0  0  0  0  0  0  0
    2.6873   -1.7318    0.0000 O   0  0  0  0  0  0  0  0  0  0  0  0
    1.4558   -1.0070    0.0000 O   0  0  0  0  0  0  0  0  0  0  0  0
    1.8742   -0.2961    0.0000 C   0  0  0  0  0  0  0  0  0  0  0  0
    2.7160   -0.4505    0.0000 C   0  0  0  0  0  0  0  0  0  0  0  0
    2.9009   -1.2545    0.0000 O   0  0  0  0  0  0  0  0  0  0  0  0
    3.3941    0.0476    0.0000 C   0  0  0  0  0  0  0  0  0  0  0  0
    3.3922   -0.7774    0.0000 C   0  0  0  0  0  0  0  0  0  0  0  0
    4.0567   -0.4439    0.0000 C   0  0  0  0  0  0  0  0  0  0  0  0
    3.9624   -1.2635    0.0000 O   0  0  0  0  0  0  0  0  0  0  0  0
    4.8137   -0.1158    0.0000 C   0  0  0  0  0  0  0  0  0  0  0  0
    4.9080    0.7038    0.0000 C   0  0  0  0  0  0  0  0  0  0  0  0
    5.3995    1.3664    0.0000 O   0  0  0  0  0  0  0  0  0  0  0  0
    4.7369    1.8579    0.0000 C   0  0  0  0  0  0  0  0  0  0  0  0
    4.2454    1.1953    0.0000 C   0  0  0  0  0  0  0  0  0  0  0  0
    3.7326    1.8415    0.0000 O   0  0  0  0  0  0  0  0  0  0  0  0
    4.0358    2.6088    0.0000 C   0  0  0  0  0  0  0  0  0  0  0  0
    3.5230    3.2550    0.0000 O   0  0  0  0  0  0  0  0  0  0  0  0
    4.8519    2.7298    0.0000 C   0  0  0  0  0  0  0  0  0  0  0  0
    3.4884    0.8672    0.0000 C   0  0  0  0  0  0  0  0  0  0  0  0
    2.9387    1.5378    0.0000 C   0  0  0  0  0  0  0  0  0  0  0  0
    3.3535    2.2509    0.0000 O   0  0  0  0  0  0  0  0  0  0  0  0
    2.9433    2.9667    0.0000 C   0  0  0  0  0  0  0  0  0  0  0  0
    2.1183    2.9694    0.0000 O   0  0  0  0  0  0  0  0  0  0  0  0
    3.3581    3.6799    0.0000 C   0  0  0  0  0  0  0  0  0  0  0  0
    2.9479    4.3957    0.0000 C   0  0  0  0  0  0  0  0  0  0  0  0
    3.3627    5.1088    0.0000 C   0  0  0  0  0  0  0  0  0  0  0  0
    4.1877    5.1062    0.0000 C   0  0  0  0  0  0  0  0  0  0  0  0
    4.5979    4.3904    0.0000 C   0  0  0  0  0  0  0  0  0  0  0  0
    4.1831    3.6772    0.0000 C   0  0  0  0  0  0  0  0  0  0  0  0
    2.0781    1.6850    0.0000 C   0  0  0  0  0  0  0  0  0  0  0  0
    2.3416    2.4668    0.0000 O   0  0  0  0  0  0  0  0  0  0  0  0
    1.3100    2.0856    0.0000 C   0  0  0  0  0  0  0  0  0  0  0  0
    0.5622    1.6914    0.0000 C   0  0  0  0  0  0  0  0  0  0  0  0
   -0.1513    2.1056    0.0000 O   0  0  0  0  0  0  0  0  0  0  0  0
   -0.8667    1.6948    0.0000 C   0  0  0  0  0  0  0  0  0  0  0  0
   -0.8687    0.8698    0.0000 O   0  0  0  0  0  0  0  0  0  0  0  0
   -1.5802    2.1089    0.0000 C   0  0  0  0  0  0  0  0  0  0  0  0
   -1.5783    2.9339    0.0000 O   0  0  0  0  0  0  0  0  0  0  0  0
   -2.2957    1.6981    0.0000 C   0  0  0  0  0  0  0  0  0  0  0  0
   -3.0092    2.1123    0.0000 N   0  0  0  0  0  0  0  0  0  0  0  0
   -3.7246    1.7015    0.0000 C   0  0  0  0  0  0  0  0  0  0  0  0
   -3.7265    0.8765    0.0000 O   0  0  0  0  0  0  0  0  0  0  0  0
   -4.4381    2.1156    0.0000 C   0  0  0  0  0  0  0  0  0  0  0  0
   -5.1536    1.7048    0.0000 C   0  0  0  0  0  0  0  0  0  0  0  0
   -5.8671    2.1190    0.0000 C   0  0  0  0  0  0  0  0  0  0  0  0
   -5.8651    2.9440    0.0000 C   0  0  0  0  0  0  0  0  0  0  0  0
   -5.1497    3.3548    0.0000 C   0  0  0  0  0  0  0  0  0  0  0  0
   -4.4362    2.9406    0.0000 C   0  0  0  0  0  0  0  0  0  0  0  0
   -2.2976    0.8731    0.0000 C   0  0  0  0  0  0  0  0  0  0  0  0
   -1.5841    0.4590    0.0000 C   0  0  0  0  0  0  0  0  0  0  0  0
   -1.5860   -0.3660    0.0000 C   0  0  0  0  0  0  0  0  0  0  0  0
   -2.3015   -0.7769    0.0000 C   0  0  0  0  0  0  0  0  0  0  0  0
   -3.0150   -0.3627    0.0000 C   0  0  0  0  0  0  0  0  0  0  0  0
   -3.0130    0.4623    0.0000 C   0  0  0  0  0  0  0  0  0  0  0  0
    0.5908    0.8466    0.0000 C   0  0  0  0  0  0  0  0  0  0  0  0
    1.3196    0.3782    0.0000 C   0  0  0  0  0  0  0  0  0  0  0  0
    1.7566    0.9981    0.0000 C   0  0  0  0  0  0  0  0  0  0  0  0
    2.2609    0.3453    0.0000 C   0  0  0  0  0  0  0  0  0  0  0  0
    2.5736    0.8839    0.0000 C   0  0  0  0  0  0  0  0  0  0  0  0
   -0.1265    0.4390    0.0000 C   0  0  0  0  0  0  0  0  0  0  0  0
  1  2  1  0  0  0  0
  2  3  2  0  0  0  0
  2  4  1  0  0  0  0
  5  4  1  0  0  0  0
  5  6  1  0  0  0  0
  6  7  2  0  0  0  0
  6  8  1  0  0  0  0
  8  9  1  0  0  0  0
  8 10  1  0  0  0  0
 10 11  1  0  0  0  0
 10 12  1  0  0  0  0
 12 13  1  0  0  0  0
 13 14  1  0  0  0  0
 14 15  1  0  0  0  0
 15 16  1  0  0  0  0
 13 16  1  0  0  0  0
 16 17  1  0  0  0  0
 17 18  1  0  0  0  0
 18 19  2  0  0  0  0
 18 20  1  0  0  0  0
 21 16  1  0  0  0  0
  8 21  1  0  0  0  0
 21 22  1  0  0  0  0
 22 23  1  0  0  0  0
 23 24  1  0  0  0  0
 24 25  2  0  0  0  0
 24 26  1  0  0  0  0
 26 27  4  0  0  0  0
 27 28  4  0  0  0  0
 28 29  4  0  0  0  0
 29 30  4  0  0  0  0
 30 31  4  0  0  0  0
 26 31  4  0  0  0  0
 22 32  1  0  0  0  0
 32 33  1  0  0  0  0
 32 34  1  0  0  0  0
 34 35  1  0  0  0  0
 35 36  1  0  0  0  0
 36 37  1  0  0  0  0
 37 38  2  0  0  0  0
 37 39  1  0  0  0  0
 39 40  1  0  0  0  0
 39 41  1  0  0  0  0
 41 42  1  0  0  0  0
 42 43  1  0  0  0  0
 43 44  2  0  0  0  0
 43 45  1  0  0  0  0
 45 46  4  0  0  0  0
 46 47  4  0  0  0  0
 47 48  4  0  0  0  0
 48 49  4  0  0  0  0
 49 50  4  0  0  0  0
 45 50  4  0  0  0  0
 41 51  1  0  0  0  0
 51 52  4  0  0  0  0
 52 53  4  0  0  0  0
 53 54  4  0  0  0  0
 54 55  4  0  0  0  0
 55 56  4  0  0  0  0
 51 56  4  0  0  0  0
 35 57  1  0  0  0  0
 57 58  2  0  0  0  0
  5 58  1  0  0  0  0
 58 59  1  0  0  0  0
 32 59  1  0  0  0  0
 59 60  1  0  0  0  0
 59 61  1  0  0  0  0
 57 62  1  0  0  0  0
M  END
>  <molregno>
8062

>  <canonical_smiles>
CC(=O)O[C@H]1C(=O)[C@]2(C)[C@@H](O)C[C@H]3OC[C@@]3(OC(=O)C)[C@H]2[C@H](OC(=O)c4ccccc4)[C@]5(O)C[C@H](OC(=O)[C@H](O)[C@@H](NC(=O)c6ccccc6)c7ccccc7)C(=C1C5(C)C)C

>  <standard_inchi_key>
RCINICONZNJXQF-MZXODVADSA-N

>  <standard_value>
1600

>  <standard_units>
nM

>  <standard_type>
IC50

>  <assay_id>
842275

>  <description>
Cytotoxicity against human AGS cells assessed as reduction in cell viability after 72 hrs by MTT assay

>  <Mol Mass>
853,918

>  <Act_10_uM>
1

>  <StandardizerResult>
Clean 2D (ID: Clean 2D)
Clear Stereo (ID: Clear Stereo)
Tautomerize (ID: Tautomerize)
Wedge Clean (ID: Wedge Clean)
Aromatize (ID: Aromatize)


$$$$

  Mrv17c0 06171723492D          

 20 22  0  0  0  0            999 V2000
    0.7145   -2.8875    0.0000 C   0  0  0  0  0  0  0  0  0  0  0  0
    1.4289   -2.4750    0.0000 C   0  0  0  0  0  0  0  0  0  0  0  0
    1.4289   -1.6500    0.0000 C   0  0  0  0  0  0  0  0  0  0  0  0
    2.1434   -1.2375    0.0000 C   0  0  0  0  0  0  0  0  0  0  0  0
    2.1434   -0.4125    0.0000 O   0  0  0  0  0  0  0  0  0  0  0  0
    2.8579   -1.6500    0.0000 C   0  0  0  0  0  0  0  0  0  0  0  0
    3.5724   -1.2375    0.0000 C   0  0  0  0  0  0  0  0  0  0  0  0
    3.5724   -0.4125    0.0000 O   0  0  0  0  0  0  0  0  0  0  0  0
    4.2868   -1.6500    0.0000 C   0  0  0  0  0  0  0  0  0  0  0  0
    5.0013   -1.2375    0.0000 C   0  0  0  0  0  0  0  0  0  0  0  0
    5.0013   -0.4125    0.0000 O   0  0  0  0  0  0  0  0  0  0  0  0
    5.7158   -1.6500    0.0000 C   0  0  0  0  0  0  0  0  0  0  0  0
    5.7158   -2.4750    0.0000 C   0  0  0  0  0  0  0  0  0  0  0  0
    6.4302   -2.8875    0.0000 O   0  0  0  0  0  0  0  0  0  0  0  0
    5.0013   -2.8875    0.0000 C   0  0  0  0  0  0  0  0  0  0  0  0
    4.2868   -2.4750    0.0000 C   0  0  0  0  0  0  0  0  0  0  0  0
    3.5724   -2.8875    0.0000 C   0  0  0  0  0  0  0  0  0  0  0  0
    3.5724   -3.7125    0.0000 O   0  0  0  0  0  0  0  0  0  0  0  0
    2.8579   -2.4750    0.0000 C   0  0  0  0  0  0  0  0  0  0  0  0
    2.1434   -2.8875    0.0000 C   0  0  0  0  0  0  0  0  0  0  0  0
  1  2  1  0  0  0  0
  2  3  4  0  0  0  0
  3  4  4  0  0  0  0
  4  5  1  0  0  0  0
  4  6  4  0  0  0  0
  6  7  1  0  0  0  0
  7  8  2  0  0  0  0
  7  9  1  0  0  0  0
  9 10  4  0  0  0  0
 10 11  1  0  0  0  0
 10 12  4  0  0  0  0
 12 13  4  0  0  0  0
 13 14  1  0  0  0  0
 13 15  4  0  0  0  0
 15 16  4  0  0  0  0
  9 16  4  0  0  0  0
 16 17  1  0  0  0  0
 17 18  2  0  0  0  0
 17 19  1  0  0  0  0
  6 19  4  0  0  0  0
 19 20  4  0  0  0  0
  2 20  4  0  0  0  0
M  END
>  <molregno>
61174

>  <canonical_smiles>
Cc1cc(O)c2C(=O)c3c(O)cc(O)cc3C(=O)c2c1

>  <standard_inchi_key>
RHMXXJGYXNZAPX-UHFFFAOYSA-N

>  <standard_value>
70000

>  <standard_units>
nM

>  <standard_type>
IC50

>  <assay_id>
848441

>  <description>
Cytotoxicity against human AGS cells assessed as cell viability after 24 hrs by MTT assay

>  <Mol Mass>
270,24

>  <Act_10_uM>
0

>  <StandardizerResult>
Clean 2D (ID: Clean 2D)
Clear Stereo (ID: Clear Stereo)
Tautomerize (ID: Tautomerize)
Wedge Clean (ID: Wedge Clean)
Aromatize (ID: Aromatize)


$$$$

  Mrv17c0 06171723492D          

 36 38  0  0  0  0            999 V2000
    2.3571   -0.3438    0.0000 C   0  0  0  0  0  0  0  0  0  0  0  0
    3.0716    0.0687    0.0000 C   0  0  0  0  0  0  0  0  0  0  0  0
    3.7861   -0.3438    0.0000 C   0  0  0  0  0  0  0  0  0  0  0  0
    4.5006    0.0687    0.0000 C   0  0  0  0  0  0  0  0  0  0  0  0
    5.2150   -0.3438    0.0000 C   0  0  0  0  0  0  0  0  0  0  0  0
    5.9295    0.0687    0.0000 C   0  0  0  0  0  0  0  0  0  0  0  0
    6.6440   -0.3438    0.0000 C   0  0  0  0  0  0  0  0  0  0  0  0
    7.3584    0.0687    0.0000 C   0  0  0  0  0  0  0  0  0  0  0  0
    8.0729   -0.3438    0.0000 C   0  0  0  0  0  0  0  0  0  0  0  0
    8.7874    0.0687    0.0000 C   0  0  0  0  0  0  0  0  0  0  0  0
    9.5019   -0.3438    0.0000 C   0  0  0  0  0  0  0  0  0  0  0  0
   10.2163    0.0687    0.0000 C   0  0  0  0  0  0  0  0  0  0  0  0
   10.9308   -0.3438    0.0000 N   0  3  0  0  0  0  0  0  0  0  0  0
   10.5183   -1.0582    0.0000 C   0  0  0  0  0  0  0  0  0  0  0  0
   11.3433    0.3707    0.0000 C   0  0  0  0  0  0  0  0  0  0  0  0
   11.6453   -0.7563    0.0000 C   0  0  0  0  0  0  0  0  0  0  0  0
   12.3597   -0.3438    0.0000 C   0  0  0  0  0  0  0  0  0  0  0  0
   12.3597    0.4812    0.0000 C   0  0  0  0  0  0  0  0  0  0  0  0
   13.0742    0.8937    0.0000 C   0  0  0  0  0  0  0  0  0  0  0  0
   13.0742    1.7187    0.0000 O   0  0  0  0  0  0  0  0  0  0  0  0
   13.7887    0.4813    0.0000 C   0  0  0  0  0  0  0  0  0  0  0  0
   14.5031    0.8937    0.0000 C   0  0  0  0  0  0  0  0  0  0  0  0
   14.5031    1.7187    0.0000 O   0  0  0  0  0  0  0  0  0  0  0  0
   15.2176    0.4812    0.0000 C   0  0  0  0  0  0  0  0  0  0  0  0
   15.9321    0.8937    0.0000 C   0  0  0  0  0  0  0  0  0  0  0  0
   15.9321    1.7187    0.0000 O   0  0  0  0  0  0  0  0  0  0  0  0
   16.6466    0.4812    0.0000 C   0  0  0  0  0  0  0  0  0  0  0  0
   16.6466   -0.3438    0.0000 C   0  0  0  0  0  0  0  0  0  0  0  0
   17.3610   -0.7563    0.0000 O   0  0  0  0  0  0  0  0  0  0  0  0
   18.0755   -0.3438    0.0000 C   0  0  0  0  0  0  0  0  0  0  0  0
   15.9321   -0.7563    0.0000 C   0  0  0  0  0  0  0  0  0  0  0  0
   15.2176   -0.3438    0.0000 C   0  0  0  0  0  0  0  0  0  0  0  0
   14.5031   -0.7563    0.0000 C   0  0  0  0  0  0  0  0  0  0  0  0
   14.5031   -1.5813    0.0000 O   0  0  0  0  0  0  0  0  0  0  0  0
   13.7887   -0.3438    0.0000 C   0  0  0  0  0  0  0  0  0  0  0  0
   13.0742   -0.7563    0.0000 C   0  0  0  0  0  0  0  0  0  0  0  0
  1  2  1  0  0  0  0
  2  3  1  0  0  0  0
  3  4  1  0  0  0  0
  4  5  1  0  0  0  0
  5  6  1  0  0  0  0
  6  7  1  0  0  0  0
  7  8  1  0  0  0  0
  8  9  1  0  0  0  0
  9 10  1  0  0  0  0
 10 11  1  0  0  0  0
 11 12  1  0  0  0  0
 12 13  1  0  0  0  0
 13 14  1  0  0  0  0
 13 15  1  0  0  0  0
 13 16  1  0  0  0  0
 16 17  1  0  0  0  0
 17 18  4  0  0  0  0
 18 19  4  0  0  0  0
 19 20  1  0  0  0  0
 19 21  4  0  0  0  0
 21 22  1  0  0  0  0
 22 23  2  0  0  0  0
 22 24  1  0  0  0  0
 24 25  4  0  0  0  0
 25 26  1  0  0  0  0
 25 27  4  0  0  0  0
 27 28  4  0  0  0  0
 28 29  1  0  0  0  0
 29 30  1  0  0  0  0
 28 31  4  0  0  0  0
 31 32  4  0  0  0  0
 24 32  4  0  0  0  0
 32 33  1  0  0  0  0
 33 34  2  0  0  0  0
 33 35  1  0  0  0  0
 21 35  4  0  0  0  0
 35 36  4  0  0  0  0
 17 36  4  0  0  0  0
M  CHG  1  13   1
M  END
>  <molregno>
1420051

>  <canonical_smiles>
[Br-].CCCCCCCCCCCC[N+](C)(C)Cc1cc(O)c2C(=O)c3c(O)cc(OC)cc3C(=O)c2c1

>  <standard_inchi_key>
CTJHPHFWWTWYLJ-UHFFFAOYSA-N

>  <standard_value>
13230

>  <standard_units>
nM

>  <standard_type>
IC50

>  <assay_id>
848441

>  <description>
Cytotoxicity against human AGS cells assessed as cell viability after 24 hrs by MTT assay

>  <Mol Mass>
576,572

>  <Act_10_uM>
0

>  <StandardizerResult>
Clean 2D (ID: Clean 2D)
Clear Stereo (ID: Clear Stereo)
Remove Fragment (ID: Remove Fragment)
Tautomerize (ID: Tautomerize)
Wedge Clean (ID: Wedge Clean)
Aromatize (ID: Aromatize)


$$$$

  Mrv17c0 06171723492D          

 42 44  0  0  0  0            999 V2000
    2.3571   -0.3241    0.0000 C   0  0  0  0  0  0  0  0  0  0  0  0
    3.0716    0.0884    0.0000 C   0  0  0  0  0  0  0  0  0  0  0  0
    3.7861   -0.3241    0.0000 C   0  0  0  0  0  0  0  0  0  0  0  0
    4.5006    0.0884    0.0000 C   0  0  0  0  0  0  0  0  0  0  0  0
    5.2150   -0.3241    0.0000 C   0  0  0  0  0  0  0  0  0  0  0  0
    5.9295    0.0884    0.0000 C   0  0  0  0  0  0  0  0  0  0  0  0
    6.6440   -0.3241    0.0000 C   0  0  0  0  0  0  0  0  0  0  0  0
    7.3584    0.0884    0.0000 C   0  0  0  0  0  0  0  0  0  0  0  0
    8.0729   -0.3241    0.0000 C   0  0  0  0  0  0  0  0  0  0  0  0
    8.7874    0.0884    0.0000 C   0  0  0  0  0  0  0  0  0  0  0  0
    9.5019   -0.3241    0.0000 C   0  0  0  0  0  0  0  0  0  0  0  0
   10.2163    0.0884    0.0000 C   0  0  0  0  0  0  0  0  0  0  0  0
   10.9308   -0.3241    0.0000 C   0  0  0  0  0  0  0  0  0  0  0  0
   11.6453    0.0884    0.0000 C   0  0  0  0  0  0  0  0  0  0  0  0
   12.3597   -0.3241    0.0000 C   0  0  0  0  0  0  0  0  0  0  0  0
   13.0742    0.0884    0.0000 C   0  0  0  0  0  0  0  0  0  0  0  0
   13.7887   -0.3241    0.0000 C   0  0  0  0  0  0  0  0  0  0  0  0
   14.5031    0.0884    0.0000 C   0  0  0  0  0  0  0  0  0  0  0  0
   15.2176   -0.3241    0.0000 N   0  3  0  0  0  0  0  0  0  0  0  0
   14.8051   -1.0386    0.0000 C   0  0  0  0  0  0  0  0  0  0  0  0
   15.6301    0.3904    0.0000 C   0  0  0  0  0  0  0  0  0  0  0  0
   15.9321   -0.7366    0.0000 C   0  0  0  0  0  0  0  0  0  0  0  0
   16.6466   -0.3241    0.0000 C   0  0  0  0  0  0  0  0  0  0  0  0
   16.6466    0.5009    0.0000 C   0  0  0  0  0  0  0  0  0  0  0  0
   17.3610    0.9134    0.0000 C   0  0  0  0  0  0  0  0  0  0  0  0
   17.3610    1.7384    0.0000 O   0  0  0  0  0  0  0  0  0  0  0  0
   18.0755    0.5009    0.0000 C   0  0  0  0  0  0  0  0  0  0  0  0
   18.7900    0.9134    0.0000 C   0  0  0  0  0  0  0  0  0  0  0  0
   18.7900    1.7384    0.0000 O   0  0  0  0  0  0  0  0  0  0  0  0
   19.5044    0.5009    0.0000 C   0  0  0  0  0  0  0  0  0  0  0  0
   20.2189    0.9134    0.0000 C   0  0  0  0  0  0  0  0  0  0  0  0
   20.2189    1.7384    0.0000 O   0  0  0  0  0  0  0  0  0  0  0  0
   20.9334    0.5009    0.0000 C   0  0  0  0  0  0  0  0  0  0  0  0
   20.9334   -0.3241    0.0000 C   0  0  0  0  0  0  0  0  0  0  0  0
   21.6479   -0.7366    0.0000 O   0  0  0  0  0  0  0  0  0  0  0  0
   22.3623   -0.3241    0.0000 C   0  0  0  0  0  0  0  0  0  0  0  0
   20.2189   -0.7366    0.0000 C   0  0  0  0  0  0  0  0  0  0  0  0
   19.5044   -0.3241    0.0000 C   0  0  0  0  0  0  0  0  0  0  0  0
   18.7900   -0.7366    0.0000 C   0  0  0  0  0  0  0  0  0  0  0  0
   18.7900   -1.5616    0.0000 O   0  0  0  0  0  0  0  0  0  0  0  0
   18.0755   -0.3241    0.0000 C   0  0  0  0  0  0  0  0  0  0  0  0
   17.3610   -0.7366    0.0000 C   0  0  0  0  0  0  0  0  0  0  0  0
  1  2  1  0  0  0  0
  2  3  1  0  0  0  0
  3  4  1  0  0  0  0
  4  5  1  0  0  0  0
  5  6  1  0  0  0  0
  6  7  1  0  0  0  0
  7  8  1  0  0  0  0
  8  9  1  0  0  0  0
  9 10  1  0  0  0  0
 10 11  1  0  0  0  0
 11 12  1  0  0  0  0
 12 13  1  0  0  0  0
 13 14  1  0  0  0  0
 14 15  1  0  0  0  0
 15 16  1  0  0  0  0
 16 17  1  0  0  0  0
 17 18  1  0  0  0  0
 18 19  1  0  0  0  0
 19 20  1  0  0  0  0
 19 21  1  0  0  0  0
 19 22  1  0  0  0  0
 22 23  1  0  0  0  0
 23 24  4  0  0  0  0
 24 25  4  0  0  0  0
 25 26  1  0  0  0  0
 25 27  4  0  0  0  0
 27 28  1  0  0  0  0
 28 29  2  0  0  0  0
 28 30  1  0  0  0  0
 30 31  4  0  0  0  0
 31 32  1  0  0  0  0
 31 33  4  0  0  0  0
 33 34  4  0  0  0  0
 34 35  1  0  0  0  0
 35 36  1  0  0  0  0
 34 37  4  0  0  0  0
 37 38  4  0  0  0  0
 30 38  4  0  0  0  0
 38 39  1  0  0  0  0
 39 40  2  0  0  0  0
 39 41  1  0  0  0  0
 27 41  4  0  0  0  0
 41 42  4  0  0  0  0
 23 42  4  0  0  0  0
M  CHG  1  19   1
M  END
>  <molregno>
1420054

>  <canonical_smiles>
[Br-].CCCCCCCCCCCCCCCCCC[N+](C)(C)Cc1cc(O)c2C(=O)c3c(O)cc(OC)cc3C(=O)c2c1

>  <standard_inchi_key>
VVCVZHCEFNZCCW-UHFFFAOYSA-N

>  <standard_value>
14720

>  <standard_units>
nM

>  <standard_type>
IC50

>  <assay_id>
848441

>  <description>
Cytotoxicity against human AGS cells assessed as cell viability after 24 hrs by MTT assay

>  <Mol Mass>
660,734

>  <Act_10_uM>
0

>  <StandardizerResult>
Clean 2D (ID: Clean 2D)
Clear Stereo (ID: Clear Stereo)
Remove Fragment (ID: Remove Fragment)
Tautomerize (ID: Tautomerize)
Wedge Clean (ID: Wedge Clean)
Aromatize (ID: Aromatize)


$$$$

  Mrv17c0 06171723492D          

 39 41  0  0  0  0            999 V2000
    2.3571    3.0254    0.0000 C   0  0  0  0  0  0  0  0  0  0  0  0
    3.1821    3.0254    0.0000 C   0  0  0  0  0  0  0  0  0  0  0  0
    3.5946    2.3109    0.0000 C   0  0  0  0  0  0  0  0  0  0  0  0
    4.4196    2.3109    0.0000 C   0  0  0  0  0  0  0  0  0  0  0  0
    4.8321    1.5965    0.0000 C   0  0  0  0  0  0  0  0  0  0  0  0
    5.6571    1.5965    0.0000 C   0  0  0  0  0  0  0  0  0  0  0  0
    6.0696    0.8820    0.0000 C   0  0  0  0  0  0  0  0  0  0  0  0
    6.8946    0.8820    0.0000 C   0  0  0  0  0  0  0  0  0  0  0  0
    7.3071    0.1675    0.0000 N   0  3  0  0  0  0  0  0  0  0  0  0
    6.5927   -0.2450    0.0000 C   0  0  0  0  0  0  0  0  0  0  0  0
    8.0216    0.5800    0.0000 C   0  0  0  0  0  0  0  0  0  0  0  0
    8.0216    1.4050    0.0000 C   0  0  0  0  0  0  0  0  0  0  0  0
    8.7361    1.8175    0.0000 C   0  0  0  0  0  0  0  0  0  0  0  0
    9.4506    1.4050    0.0000 C   0  0  0  0  0  0  0  0  0  0  0  0
   10.1650    1.8175    0.0000 C   0  0  0  0  0  0  0  0  0  0  0  0
   10.8795    1.4050    0.0000 C   0  0  0  0  0  0  0  0  0  0  0  0
   11.5940    1.8175    0.0000 C   0  0  0  0  0  0  0  0  0  0  0  0
   12.3084    1.4050    0.0000 C   0  0  0  0  0  0  0  0  0  0  0  0
    7.7196   -0.5470    0.0000 C   0  0  0  0  0  0  0  0  0  0  0  0
    8.5446   -0.5470    0.0000 C   0  0  0  0  0  0  0  0  0  0  0  0
    8.9571    0.1675    0.0000 C   0  0  0  0  0  0  0  0  0  0  0  0
    9.7821    0.1675    0.0000 C   0  0  0  0  0  0  0  0  0  0  0  0
   10.1946    0.8820    0.0000 O   0  0  0  0  0  0  0  0  0  0  0  0
   10.1946   -0.5470    0.0000 C   0  0  0  0  0  0  0  0  0  0  0  0
   11.0196   -0.5470    0.0000 C   0  0  0  0  0  0  0  0  0  0  0  0
   11.4321    0.1675    0.0000 O   0  0  0  0  0  0  0  0  0  0  0  0
   11.4321   -1.2614    0.0000 C   0  0  0  0  0  0  0  0  0  0  0  0
   12.2571   -1.2614    0.0000 C   0  0  0  0  0  0  0  0  0  0  0  0
   12.6696   -0.5470    0.0000 O   0  0  0  0  0  0  0  0  0  0  0  0
   12.6696   -1.9759    0.0000 C   0  0  0  0  0  0  0  0  0  0  0  0
   12.2571   -2.6904    0.0000 C   0  0  0  0  0  0  0  0  0  0  0  0
   12.6696   -3.4048    0.0000 O   0  0  0  0  0  0  0  0  0  0  0  0
   13.4946   -3.4048    0.0000 C   0  0  0  0  0  0  0  0  0  0  0  0
   11.4321   -2.6904    0.0000 C   0  0  0  0  0  0  0  0  0  0  0  0
   11.0196   -1.9759    0.0000 C   0  0  0  0  0  0  0  0  0  0  0  0
   10.1946   -1.9759    0.0000 C   0  0  0  0  0  0  0  0  0  0  0  0
    9.7821   -2.6904    0.0000 O   0  0  0  0  0  0  0  0  0  0  0  0
    9.7821   -1.2614    0.0000 C   0  0  0  0  0  0  0  0  0  0  0  0
    8.9571   -1.2614    0.0000 C   0  0  0  0  0  0  0  0  0  0  0  0
  1  2  1  0  0  0  0
  2  3  1  0  0  0  0
  3  4  1  0  0  0  0
  4  5  1  0  0  0  0
  5  6  1  0  0  0  0
  6  7  1  0  0  0  0
  7  8  1  0  0  0  0
  8  9  1  0  0  0  0
  9 10  1  0  0  0  0
  9 11  1  0  0  0  0
 11 12  1  0  0  0  0
 12 13  1  0  0  0  0
 13 14  1  0  0  0  0
 14 15  1  0  0  0  0
 15 16  1  0  0  0  0
 16 17  1  0  0  0  0
 17 18  1  0  0  0  0
  9 19  1  0  0  0  0
 19 20  1  0  0  0  0
 20 21  4  0  0  0  0
 21 22  4  0  0  0  0
 22 23  1  0  0  0  0
 22 24  4  0  0  0  0
 24 25  1  0  0  0  0
 25 26  2  0  0  0  0
 25 27  1  0  0  0  0
 27 28  4  0  0  0  0
 28 29  1  0  0  0  0
 28 30  4  0  0  0  0
 30 31  4  0  0  0  0
 31 32  1  0  0  0  0
 32 33  1  0  0  0  0
 31 34  4  0  0  0  0
 34 35  4  0  0  0  0
 27 35  4  0  0  0  0
 35 36  1  0  0  0  0
 36 37  2  0  0  0  0
 36 38  1  0  0  0  0
 24 38  4  0  0  0  0
 38 39  4  0  0  0  0
 20 39  4  0  0  0  0
M  CHG  1   9   1
M  END
>  <molregno>
1420055

>  <canonical_smiles>
[Br-].CCCCCCCC[N+](C)(CCCCCCCC)Cc1cc(O)c2C(=O)c3c(O)cc(OC)cc3C(=O)c2c1

>  <standard_inchi_key>
FPPYDOXFPUIVAZ-UHFFFAOYSA-N

>  <standard_value>
3760

>  <standard_units>
nM

>  <standard_type>
IC50

>  <assay_id>
848441

>  <description>
Cytotoxicity against human AGS cells assessed as cell viability after 24 hrs by MTT assay

>  <Mol Mass>
618,653

>  <Act_10_uM>
1

>  <StandardizerResult>
Clean 2D (ID: Clean 2D)
Clear Stereo (ID: Clear Stereo)
Remove Fragment (ID: Remove Fragment)
Tautomerize (ID: Tautomerize)
Wedge Clean (ID: Wedge Clean)
Aromatize (ID: Aromatize)


$$$$

  Mrv17c0 06171723492D          

 43 45  0  0  0  0            999 V2000
    2.3571    0.8058    0.0000 C   0  0  0  0  0  0  0  0  0  0  0  0
    3.0716    0.3933    0.0000 C   0  0  0  0  0  0  0  0  0  0  0  0
    3.7861    0.8058    0.0000 C   0  0  0  0  0  0  0  0  0  0  0  0
    4.5006    0.3933    0.0000 C   0  0  0  0  0  0  0  0  0  0  0  0
    5.2150    0.8058    0.0000 C   0  0  0  0  0  0  0  0  0  0  0  0
    5.9295    0.3933    0.0000 C   0  0  0  0  0  0  0  0  0  0  0  0
    6.6440    0.8058    0.0000 C   0  0  0  0  0  0  0  0  0  0  0  0
    7.3584    0.3933    0.0000 C   0  0  0  0  0  0  0  0  0  0  0  0
    8.0729    0.8058    0.0000 C   0  0  0  0  0  0  0  0  0  0  0  0
    8.7874    0.3933    0.0000 C   0  0  0  0  0  0  0  0  0  0  0  0
    9.5019    0.8058    0.0000 C   0  0  0  0  0  0  0  0  0  0  0  0
   10.2163    0.3933    0.0000 C   0  0  0  0  0  0  0  0  0  0  0  0
   10.9308    0.8058    0.0000 C   0  0  0  0  0  0  0  0  0  0  0  0
   11.6453    0.3933    0.0000 C   0  0  0  0  0  0  0  0  0  0  0  0
   12.3597    0.8058    0.0000 C   0  0  0  0  0  0  0  0  0  0  0  0
   13.0742    0.3933    0.0000 C   0  0  0  0  0  0  0  0  0  0  0  0
   13.7887    0.8058    0.0000 N   0  3  0  0  0  0  0  0  0  0  0  0
   14.2012    0.0913    0.0000 C   0  0  0  0  0  0  0  0  0  0  0  0
   13.3762    1.5203    0.0000 C   0  0  0  0  0  0  0  0  0  0  0  0
   14.5031    1.2183    0.0000 C   0  0  0  0  0  0  0  0  0  0  0  0
   15.2176    0.8058    0.0000 C   0  0  0  0  0  0  0  0  0  0  0  0
   15.9321    1.2183    0.0000 C   0  0  0  0  0  0  0  0  0  0  0  0
   16.6466    0.8058    0.0000 C   0  0  0  0  0  0  0  0  0  0  0  0
   17.3610    1.2183    0.0000 O   0  0  0  0  0  0  0  0  0  0  0  0
   18.0755    0.8058    0.0000 C   0  0  0  0  0  0  0  0  0  0  0  0
   18.7900    1.2183    0.0000 C   0  0  0  0  0  0  0  0  0  0  0  0
   19.5044    0.8058    0.0000 C   0  0  0  0  0  0  0  0  0  0  0  0
   20.2189    1.2183    0.0000 O   0  0  0  0  0  0  0  0  0  0  0  0
   19.5044   -0.0192    0.0000 C   0  0  0  0  0  0  0  0  0  0  0  0
   20.2189   -0.4317    0.0000 C   0  0  0  0  0  0  0  0  0  0  0  0
   20.9334   -0.0192    0.0000 O   0  0  0  0  0  0  0  0  0  0  0  0
   20.2189   -1.2567    0.0000 C   0  0  0  0  0  0  0  0  0  0  0  0
   20.9334   -1.6692    0.0000 C   0  0  0  0  0  0  0  0  0  0  0  0
   21.6479   -1.2567    0.0000 O   0  0  0  0  0  0  0  0  0  0  0  0
   20.9334   -2.4942    0.0000 C   0  0  0  0  0  0  0  0  0  0  0  0
   20.2189   -2.9067    0.0000 C   0  0  0  0  0  0  0  0  0  0  0  0
   20.2189   -3.7317    0.0000 C   0  0  0  0  0  0  0  0  0  0  0  0
   19.5044   -2.4942    0.0000 C   0  0  0  0  0  0  0  0  0  0  0  0
   19.5044   -1.6692    0.0000 C   0  0  0  0  0  0  0  0  0  0  0  0
   18.7900   -1.2567    0.0000 C   0  0  0  0  0  0  0  0  0  0  0  0
   18.0755   -1.6692    0.0000 O   0  0  0  0  0  0  0  0  0  0  0  0
   18.7900   -0.4317    0.0000 C   0  0  0  0  0  0  0  0  0  0  0  0
   18.0755   -0.0192    0.0000 C   0  0  0  0  0  0  0  0  0  0  0  0
  1  2  1  0  0  0  0
  2  3  1  0  0  0  0
  3  4  1  0  0  0  0
  4  5  1  0  0  0  0
  5  6  1  0  0  0  0
  6  7  1  0  0  0  0
  7  8  1  0  0  0  0
  8  9  1  0  0  0  0
  9 10  1  0  0  0  0
 10 11  1  0  0  0  0
 11 12  1  0  0  0  0
 12 13  1  0  0  0  0
 13 14  1  0  0  0  0
 14 15  1  0  0  0  0
 15 16  1  0  0  0  0
 16 17  1  0  0  0  0
 17 18  1  0  0  0  0
 17 19  1  0  0  0  0
 17 20  1  0  0  0  0
 20 21  1  0  0  0  0
 21 22  1  0  0  0  0
 22 23  1  0  0  0  0
 23 24  1  0  0  0  0
 24 25  1  0  0  0  0
 25 26  4  0  0  0  0
 26 27  4  0  0  0  0
 27 28  1  0  0  0  0
 27 29  4  0  0  0  0
 29 30  1  0  0  0  0
 30 31  2  0  0  0  0
 30 32  1  0  0  0  0
 32 33  4  0  0  0  0
 33 34  1  0  0  0  0
 33 35  4  0  0  0  0
 35 36  4  0  0  0  0
 36 37  1  0  0  0  0
 36 38  4  0  0  0  0
 38 39  4  0  0  0  0
 32 39  4  0  0  0  0
 39 40  1  0  0  0  0
 40 41  2  0  0  0  0
 40 42  1  0  0  0  0
 29 42  4  0  0  0  0
 42 43  4  0  0  0  0
 25 43  4  0  0  0  0
M  CHG  1  17   1
M  END
>  <molregno>
1420062

>  <canonical_smiles>
[Br-].CCCCCCCCCCCCCCCC[N+](C)(C)CCCCOc1cc(O)c2C(=O)c3c(O)cc(C)cc3C(=O)c2c1

>  <standard_inchi_key>
BDIYPCKDRPWQIT-UHFFFAOYSA-N

>  <standard_value>
62750

>  <standard_units>
nM

>  <standard_type>
IC50

>  <assay_id>
848441

>  <description>
Cytotoxicity against human AGS cells assessed as cell viability after 24 hrs by MTT assay

>  <Mol Mass>
674,761

>  <Act_10_uM>
0

>  <StandardizerResult>
Clean 2D (ID: Clean 2D)
Clear Stereo (ID: Clear Stereo)
Remove Fragment (ID: Remove Fragment)
Tautomerize (ID: Tautomerize)
Wedge Clean (ID: Wedge Clean)
Aromatize (ID: Aromatize)


$$$$

  Mrv17c0 06171723492D          

 46 48  0  0  0  0            999 V2000
    6.8946    9.1413    0.0000 C   0  0  0  0  0  0  0  0  0  0  0  0
    6.4821    8.4268    0.0000 C   0  0  0  0  0  0  0  0  0  0  0  0
    6.8946    7.7124    0.0000 C   0  0  0  0  0  0  0  0  0  0  0  0
    6.4821    6.9979    0.0000 C   0  0  0  0  0  0  0  0  0  0  0  0
    6.8946    6.2834    0.0000 C   0  0  0  0  0  0  0  0  0  0  0  0
    6.4821    5.5689    0.0000 C   0  0  0  0  0  0  0  0  0  0  0  0
    6.8946    4.8545    0.0000 C   0  0  0  0  0  0  0  0  0  0  0  0
    6.4821    4.1400    0.0000 C   0  0  0  0  0  0  0  0  0  0  0  0
    6.8946    3.4255    0.0000 C   0  0  0  0  0  0  0  0  0  0  0  0
    6.4821    2.7111    0.0000 C   0  0  0  0  0  0  0  0  0  0  0  0
    6.8946    1.9966    0.0000 N   0  3  0  0  0  0  0  0  0  0  0  0
    6.1802    1.5841    0.0000 C   0  0  0  0  0  0  0  0  0  0  0  0
    7.6091    2.4091    0.0000 C   0  0  0  0  0  0  0  0  0  0  0  0
    8.3236    1.9966    0.0000 C   0  0  0  0  0  0  0  0  0  0  0  0
    8.3236    1.1716    0.0000 C   0  0  0  0  0  0  0  0  0  0  0  0
    9.0381    0.7591    0.0000 C   0  0  0  0  0  0  0  0  0  0  0  0
    9.7525    1.1716    0.0000 C   0  0  0  0  0  0  0  0  0  0  0  0
   10.4670    0.7591    0.0000 C   0  0  0  0  0  0  0  0  0  0  0  0
   11.1815    1.1716    0.0000 C   0  0  0  0  0  0  0  0  0  0  0  0
   11.8959    0.7591    0.0000 C   0  0  0  0  0  0  0  0  0  0  0  0
   12.6104    1.1716    0.0000 C   0  0  0  0  0  0  0  0  0  0  0  0
   13.3249    0.7591    0.0000 C   0  0  0  0  0  0  0  0  0  0  0  0
    7.3071    1.2821    0.0000 C   0  0  0  0  0  0  0  0  0  0  0  0
    6.8946    0.5676    0.0000 C   0  0  0  0  0  0  0  0  0  0  0  0
    7.3071   -0.1468    0.0000 C   0  0  0  0  0  0  0  0  0  0  0  0
    6.8946   -0.8613    0.0000 C   0  0  0  0  0  0  0  0  0  0  0  0
    7.3071   -1.5758    0.0000 O   0  0  0  0  0  0  0  0  0  0  0  0
    6.8946   -2.2902    0.0000 C   0  0  0  0  0  0  0  0  0  0  0  0
    7.3071   -3.0047    0.0000 C   0  0  0  0  0  0  0  0  0  0  0  0
    6.8946   -3.7192    0.0000 C   0  0  0  0  0  0  0  0  0  0  0  0
    7.3071   -4.4336    0.0000 O   0  0  0  0  0  0  0  0  0  0  0  0
    6.0696   -3.7192    0.0000 C   0  0  0  0  0  0  0  0  0  0  0  0
    5.6571   -4.4336    0.0000 C   0  0  0  0  0  0  0  0  0  0  0  0
    6.0696   -5.1481    0.0000 O   0  0  0  0  0  0  0  0  0  0  0  0
    4.8321   -4.4336    0.0000 C   0  0  0  0  0  0  0  0  0  0  0  0
    4.4196   -5.1481    0.0000 C   0  0  0  0  0  0  0  0  0  0  0  0
    4.8321   -5.8626    0.0000 O   0  0  0  0  0  0  0  0  0  0  0  0
    3.5946   -5.1481    0.0000 C   0  0  0  0  0  0  0  0  0  0  0  0
    3.1821   -4.4336    0.0000 C   0  0  0  0  0  0  0  0  0  0  0  0
    2.3571   -4.4336    0.0000 C   0  0  0  0  0  0  0  0  0  0  0  0
    3.5946   -3.7192    0.0000 C   0  0  0  0  0  0  0  0  0  0  0  0
    4.4196   -3.7192    0.0000 C   0  0  0  0  0  0  0  0  0  0  0  0
    4.8321   -3.0047    0.0000 C   0  0  0  0  0  0  0  0  0  0  0  0
    4.4196   -2.2902    0.0000 O   0  0  0  0  0  0  0  0  0  0  0  0
    5.6571   -3.0047    0.0000 C   0  0  0  0  0  0  0  0  0  0  0  0
    6.0696   -2.2902    0.0000 C   0  0  0  0  0  0  0  0  0  0  0  0
  1  2  1  0  0  0  0
  2  3  1  0  0  0  0
  3  4  1  0  0  0  0
  4  5  1  0  0  0  0
  5  6  1  0  0  0  0
  6  7  1  0  0  0  0
  7  8  1  0  0  0  0
  8  9  1  0  0  0  0
  9 10  1  0  0  0  0
 10 11  1  0  0  0  0
 11 12  1  0  0  0  0
 11 13  1  0  0  0  0
 13 14  1  0  0  0  0
 14 15  1  0  0  0  0
 15 16  1  0  0  0  0
 16 17  1  0  0  0  0
 17 18  1  0  0  0  0
 18 19  1  0  0  0  0
 19 20  1  0  0  0  0
 20 21  1  0  0  0  0
 21 22  1  0  0  0  0
 11 23  1  0  0  0  0
 23 24  1  0  0  0  0
 24 25  1  0  0  0  0
 25 26  1  0  0  0  0
 26 27  1  0  0  0  0
 27 28  1  0  0  0  0
 28 29  4  0  0  0  0
 29 30  4  0  0  0  0
 30 31  1  0  0  0  0
 30 32  4  0  0  0  0
 32 33  1  0  0  0  0
 33 34  2  0  0  0  0
 33 35  1  0  0  0  0
 35 36  4  0  0  0  0
 36 37  1  0  0  0  0
 36 38  4  0  0  0  0
 38 39  4  0  0  0  0
 39 40  1  0  0  0  0
 39 41  4  0  0  0  0
 41 42  4  0  0  0  0
 35 42  4  0  0  0  0
 42 43  1  0  0  0  0
 43 44  2  0  0  0  0
 43 45  1  0  0  0  0
 32 45  4  0  0  0  0
 45 46  4  0  0  0  0
 28 46  4  0  0  0  0
M  CHG  1  11   1
M  END
>  <molregno>
1420065

>  <canonical_smiles>
[Br-].CCCCCCCCCC[N+](C)(CCCCCCCCCC)CCCCOc1cc(O)c2C(=O)c3c(O)cc(C)cc3C(=O)c2c1

>  <standard_inchi_key>
LDVGNYUEGNYXCU-UHFFFAOYSA-N

>  <standard_value>
12560

>  <standard_units>
nM

>  <standard_type>
IC50

>  <assay_id>
848441

>  <description>
Cytotoxicity against human AGS cells assessed as cell viability after 24 hrs by MTT assay

>  <Mol Mass>
716,842

>  <Act_10_uM>
0

>  <StandardizerResult>
Clean 2D (ID: Clean 2D)
Clear Stereo (ID: Clear Stereo)
Remove Fragment (ID: Remove Fragment)
Tautomerize (ID: Tautomerize)
Wedge Clean (ID: Wedge Clean)
Aromatize (ID: Aromatize)


$$$$

  Mrv17c0 06171723492D          

 20 22  0  0  0  0            999 V2000
   -2.8579   -4.1250    0.0000 Cl  0  0  0  0  0  0  0  0  0  0  0  0
   -2.1434   -3.7125    0.0000 C   0  0  0  0  0  0  0  0  0  0  0  0
   -2.1434   -2.8875    0.0000 C   0  0  0  0  0  0  0  0  0  0  0  0
   -1.4289   -2.4750    0.0000 C   0  0  0  0  0  0  0  0  0  0  0  0
   -0.7145   -2.8875    0.0000 C   0  0  0  0  0  0  0  0  0  0  0  0
    0.0000   -2.4750    0.0000 C   0  0  0  0  0  0  0  0  0  0  0  0
    0.0000   -1.6500    0.0000 C   0  0  0  0  0  0  0  0  0  0  0  0
    0.7145   -1.2375    0.0000 C   0  0  0  0  0  0  0  0  0  0  0  0
    0.7145   -0.4125    0.0000 C   0  0  0  0  0  0  0  0  0  0  0  0
    1.4289    0.0000    0.0000 C   0  0  0  0  0  0  0  0  0  0  0  0
    1.4289    0.8250    0.0000 O   0  0  0  0  0  0  0  0  0  0  0  0
    2.1434   -0.4125    0.0000 C   0  0  0  0  0  0  0  0  0  0  0  0
    2.8579    0.0000    0.0000 C   0  0  0  0  0  0  0  0  0  0  0  0
    3.5724   -0.4125    0.0000 C   0  0  0  0  0  0  0  0  0  0  0  0
    3.5724   -1.2375    0.0000 C   0  0  0  0  0  0  0  0  0  0  0  0
    2.8579   -1.6500    0.0000 C   0  0  0  0  0  0  0  0  0  0  0  0
    2.1434   -1.2375    0.0000 C   0  0  0  0  0  0  0  0  0  0  0  0
    1.4289   -1.6500    0.0000 O   0  0  0  0  0  0  0  0  0  0  0  0
   -0.7145   -3.7125    0.0000 C   0  0  0  0  0  0  0  0  0  0  0  0
   -1.4289   -4.1250    0.0000 C   0  0  0  0  0  0  0  0  0  0  0  0
  1  2  1  0  0  0  0
  2  3  4  0  0  0  0
  3  4  4  0  0  0  0
  4  5  4  0  0  0  0
  6  5  1  4  0  0  0
  6  7  2  0  0  0  0
  7  8  1  0  0  0  0
  8  9  4  0  0  0  0
  9 10  4  0  0  0  0
 10 11  2  0  0  0  0
 10 12  4  0  0  0  0
 12 13  4  0  0  0  0
 13 14  4  0  0  0  0
 14 15  4  0  0  0  0
 15 16  4  0  0  0  0
 16 17  4  0  0  0  0
 12 17  4  0  0  0  0
 17 18  4  0  0  0  0
  8 18  4  0  0  0  0
  5 19  4  0  0  0  0
 19 20  4  0  0  0  0
  2 20  4  0  0  0  0
M  END
>  <molregno>
644650

>  <canonical_smiles>
Clc1ccc(\C=C\C2=CC(=O)c3ccccc3O2)cc1

>  <standard_inchi_key>
AJMJHCQXIRINSY-JXMROGBWSA-N

>  <standard_value>
40000

>  <standard_units>
nM

>  <standard_type>
GI50

>  <assay_id>
923187

>  <description>
Growth inhibition of Homo sapiens (human) AGS cells after 48 hr by MTT assay

>  <Mol Mass>
282,72

>  <Act_10_uM>
0

>  <StandardizerResult>
Clean 2D (ID: Clean 2D)
Clear Stereo (ID: Clear Stereo)
Tautomerize (ID: Tautomerize)
Wedge Clean (ID: Wedge Clean)
Aromatize (ID: Aromatize)


$$$$

  Mrv17c0 06171723492D          

 22 25  0  0  0  0            999 V2000
    7.0714   -3.9979    0.0000 O   0  0  0  0  0  0  0  0  0  0  0  0
    6.3569   -3.5854    0.0000 C   0  0  0  0  0  0  0  0  0  0  0  0
    5.6424   -3.9979    0.0000 C   0  0  0  0  0  0  0  0  0  0  0  0
    4.9279   -3.5854    0.0000 C   0  0  0  0  0  0  0  0  0  0  0  0
    4.9279   -2.7604    0.0000 O   0  0  0  0  0  0  0  0  0  0  0  0
    5.6424   -2.3479    0.0000 C   0  0  0  0  0  0  0  0  0  0  0  0
    5.6424   -1.5229    0.0000 C   0  0  0  0  0  0  0  0  0  0  0  0
    6.3569   -1.1104    0.0000 C   0  0  0  0  0  0  0  0  0  0  0  0
    7.0714   -1.5229    0.0000 C   0  0  0  0  0  0  0  0  0  0  0  0
    7.0714   -2.3479    0.0000 C   0  0  0  0  0  0  0  0  0  0  0  0
    6.3569   -2.7604    0.0000 C   0  0  0  0  0  0  0  0  0  0  0  0
    4.2135   -3.9979    0.0000 C   0  0  0  0  0  0  0  0  0  0  0  0
    4.2135   -4.8229    0.0000 C   0  0  0  0  0  0  0  0  0  0  0  0
    3.4990   -5.2354    0.0000 C   0  0  0  0  0  0  0  0  0  0  0  0
    3.4990   -6.0604    0.0000 C   0  0  0  0  0  0  0  0  0  0  0  0
    2.7845   -6.4729    0.0000 C   0  0  0  0  0  0  0  0  0  0  0  0
    2.0701   -6.0604    0.0000 C   0  0  0  0  0  0  0  0  0  0  0  0
    1.2854   -6.3154    0.0000 O   0  0  0  0  0  0  0  0  0  0  0  0
    0.8005   -5.6479    0.0000 C   0  0  0  0  0  0  0  0  0  0  0  0
    1.2854   -4.9805    0.0000 O   0  0  0  0  0  0  0  0  0  0  0  0
    2.0701   -5.2354    0.0000 C   0  0  0  0  0  0  0  0  0  0  0  0
    2.7845   -4.8229    0.0000 C   0  0  0  0  0  0  0  0  0  0  0  0
  1  2  2  0  0  0  0
  2  3  4  0  0  0  0
  3  4  4  0  0  0  0
  4  5  4  0  0  0  0
  5  6  4  0  0  0  0
  6  7  4  0  0  0  0
  7  8  4  0  0  0  0
  8  9  4  0  0  0  0
  9 10  4  0  0  0  0
 10 11  4  0  0  0  0
  2 11  4  0  0  0  0
  6 11  4  0  0  0  0
 12  4  1  4  0  0  0
 12 13  2  0  0  0  0
 13 14  1  0  0  0  0
 14 15  4  0  0  0  0
 15 16  4  0  0  0  0
 16 17  4  0  0  0  0
 17 18  1  0  0  0  0
 18 19  1  0  0  0  0
 19 20  1  0  0  0  0
 20 21  1  0  0  0  0
 17 21  4  0  0  0  0
 21 22  4  0  0  0  0
 14 22  4  0  0  0  0
M  END
>  <molregno>
1490470

>  <canonical_smiles>
O=C1C=C(Oc2ccccc12)\C=C\c3ccc4OCOc4c3

>  <standard_inchi_key>
APULSJXQJKBMJC-FNORWQNLSA-N

>  <standard_value>
40000

>  <standard_units>
nM

>  <standard_type>
GI50

>  <assay_id>
923187

>  <description>
Growth inhibition of Homo sapiens (human) AGS cells after 48 hr by MTT assay

>  <Mol Mass>
292,29

>  <Act_10_uM>
0

>  <StandardizerResult>
Clean 2D (ID: Clean 2D)
Clear Stereo (ID: Clear Stereo)
Tautomerize (ID: Tautomerize)
Wedge Clean (ID: Wedge Clean)
Aromatize (ID: Aromatize)


$$$$

  Mrv17c0 06171723492D          

 18 20  0  0  0  0            999 V2000
    0.7145   -3.7125    0.0000 C   0  0  0  0  0  0  0  0  0  0  0  0
    0.7145   -2.8875    0.0000 O   0  0  0  0  0  0  0  0  0  0  0  0
    1.4289   -2.4750    0.0000 C   0  0  0  0  0  0  0  0  0  0  0  0
    1.4289   -1.6500    0.0000 C   0  0  0  0  0  0  0  0  0  0  0  0
    2.1434   -1.2375    0.0000 C   0  0  0  0  0  0  0  0  0  0  0  0
    2.8579   -1.6500    0.0000 C   0  0  0  0  0  0  0  0  0  0  0  0
    3.5724   -1.2375    0.0000 C   0  0  0  0  0  0  0  0  0  0  0  0
    3.5724   -0.4125    0.0000 O   0  0  0  0  0  0  0  0  0  0  0  0
    4.2868   -1.6500    0.0000 C   0  0  0  0  0  0  0  0  0  0  0  0
    5.0013   -1.2375    0.0000 C   0  0  0  0  0  0  0  0  0  0  0  0
    5.7158   -1.6500    0.0000 C   0  0  0  0  0  0  0  0  0  0  0  0
    5.7158   -2.4750    0.0000 C   0  0  0  0  0  0  0  0  0  0  0  0
    5.0013   -2.8875    0.0000 C   0  0  0  0  0  0  0  0  0  0  0  0
    4.2868   -2.4750    0.0000 C   0  0  0  0  0  0  0  0  0  0  0  0
    3.5724   -2.8875    0.0000 C   0  0  0  0  0  0  0  0  0  0  0  0
    3.5724   -3.7125    0.0000 O   0  0  0  0  0  0  0  0  0  0  0  0
    2.8579   -2.4750    0.0000 C   0  0  0  0  0  0  0  0  0  0  0  0
    2.1434   -2.8875    0.0000 C   0  0  0  0  0  0  0  0  0  0  0  0
  1  2  1  0  0  0  0
  2  3  1  0  0  0  0
  3  4  4  0  0  0  0
  4  5  4  0  0  0  0
  5  6  4  0  0  0  0
  6  7  1  0  0  0  0
  7  8  2  0  0  0  0
  7  9  1  0  0  0  0
  9 10  4  0  0  0  0
 10 11  4  0  0  0  0
 11 12  4  0  0  0  0
 12 13  4  0  0  0  0
 13 14  4  0  0  0  0
  9 14  4  0  0  0  0
 14 15  1  0  0  0  0
 15 16  2  0  0  0  0
 15 17  1  0  0  0  0
  6 17  4  0  0  0  0
 17 18  4  0  0  0  0
  3 18  4  0  0  0  0
M  END
>  <molregno>
1522620

>  <canonical_smiles>
COc1ccc2C(=O)c3ccccc3C(=O)c2c1

>  <standard_inchi_key>
APLQXUAECQNQFE-UHFFFAOYSA-N

>  <standard_value>
100000

>  <standard_units>
nM

>  <standard_type>
IC50

>  <assay_id>
942487

>  <description>
Cytotoxicity against human AGS cells assessed as cell viability after 72 hrs by MTT assay

>  <Mol Mass>
238,242

>  <Act_10_uM>
0

>  <StandardizerResult>
Clean 2D (ID: Clean 2D)
Clear Stereo (ID: Clear Stereo)
Tautomerize (ID: Tautomerize)
Wedge Clean (ID: Wedge Clean)
Aromatize (ID: Aromatize)


$$$$

  Mrv17c0 06171723492D          

 22 25  0  0  0  0            999 V2000
    0.7145   -1.2375    0.0000 C   0  0  0  0  0  0  0  0  0  0  0  0
    0.7145   -0.4125    0.0000 O   0  0  0  0  0  0  0  0  0  0  0  0
    1.4289    0.0000    0.0000 C   0  0  0  0  0  0  0  0  0  0  0  0
    1.4289    0.8250    0.0000 C   0  0  0  0  0  0  0  0  0  0  0  0
    2.1434    1.2375    0.0000 C   0  0  0  0  0  0  0  0  0  0  0  0
    2.1434    2.0625    0.0000 C   0  0  0  0  0  0  0  0  0  0  0  0
    2.8579    2.4750    0.0000 C   0  0  0  0  0  0  0  0  0  0  0  0
    3.5724    2.0625    0.0000 N   0  0  0  0  0  0  0  0  0  0  0  0
    3.5724    1.2375    0.0000 C   0  0  0  0  0  0  0  0  0  0  0  0
    4.2868    0.8250    0.0000 C   0  0  0  0  0  0  0  0  0  0  0  0
    5.0013    1.2375    0.0000 C   0  0  0  0  0  0  0  0  0  0  0  0
    5.7158    0.8250    0.0000 C   0  0  0  0  0  0  0  0  0  0  0  0
    5.7158    0.0000    0.0000 C   0  0  0  0  0  0  0  0  0  0  0  0
    5.0013   -0.4125    0.0000 C   0  0  0  0  0  0  0  0  0  0  0  0
    4.2868    0.0000    0.0000 C   0  0  0  0  0  0  0  0  0  0  0  0
    3.5724   -0.4125    0.0000 C   0  0  0  0  0  0  0  0  0  0  0  0
    3.5724   -1.2375    0.0000 O   0  0  0  0  0  0  0  0  0  0  0  0
    2.8579    0.0000    0.0000 C   0  0  0  0  0  0  0  0  0  0  0  0
    2.1434   -0.4125    0.0000 C   0  0  0  0  0  0  0  0  0  0  0  0
    2.1434   -1.2375    0.0000 O   0  0  0  0  0  0  0  0  0  0  0  0
    1.4289   -1.6500    0.0000 C   0  0  0  0  0  0  0  0  0  0  0  0
    2.8579    0.8250    0.0000 C   0  0  0  0  0  0  0  0  0  0  0  0
  1  2  1  0  0  0  0
  2  3  1  0  0  0  0
  3  4  4  0  0  0  0
  4  5  4  0  0  0  0
  5  6  4  0  0  0  0
  6  7  4  0  0  0  0
  7  8  4  0  0  0  0
  8  9  4  0  0  0  0
  9 10  1  0  0  0  0
 10 11  4  0  0  0  0
 11 12  4  0  0  0  0
 12 13  4  0  0  0  0
 13 14  4  0  0  0  0
 14 15  4  0  0  0  0
 10 15  4  0  0  0  0
 15 16  1  0  0  0  0
 16 17  2  0  0  0  0
 16 18  1  0  0  0  0
 18 19  4  0  0  0  0
  3 19  4  0  0  0  0
 19 20  1  0  0  0  0
 20 21  1  0  0  0  0
 18 22  4  0  0  0  0
  5 22  4  0  0  0  0
  9 22  4  0  0  0  0
M  END
>  <molregno>
1511046

>  <canonical_smiles>
COc1cc2ccnc3c4ccccc4C(=O)c(c1OC)c23

>  <standard_inchi_key>
LQWOQGIXZGYDSZ-UHFFFAOYSA-N

>  <standard_value>
100000

>  <standard_units>
nM

>  <standard_type>
IC50

>  <assay_id>
942487

>  <description>
Cytotoxicity against human AGS cells assessed as cell viability after 72 hrs by MTT assay

>  <Mol Mass>
291,306

>  <Act_10_uM>
0

>  <StandardizerResult>
Clean 2D (ID: Clean 2D)
Clear Stereo (ID: Clear Stereo)
Tautomerize (ID: Tautomerize)
Wedge Clean (ID: Wedge Clean)
Aromatize (ID: Aromatize)


$$$$

  Mrv17c0 06171723492D          

 21 24  0  0  0  0            999 V2000
    0.7145   -1.2375    0.0000 C   0  0  0  0  0  0  0  0  0  0  0  0
    0.7145   -0.4125    0.0000 O   0  0  0  0  0  0  0  0  0  0  0  0
    1.4289    0.0000    0.0000 C   0  0  0  0  0  0  0  0  0  0  0  0
    1.4289    0.8250    0.0000 C   0  0  0  0  0  0  0  0  0  0  0  0
    2.1434    1.2375    0.0000 C   0  0  0  0  0  0  0  0  0  0  0  0
    2.1434    2.0625    0.0000 C   0  0  0  0  0  0  0  0  0  0  0  0
    2.8579    2.4750    0.0000 C   0  0  0  0  0  0  0  0  0  0  0  0
    3.5724    2.0625    0.0000 N   0  0  0  0  0  0  0  0  0  0  0  0
    3.5724    1.2375    0.0000 C   0  0  0  0  0  0  0  0  0  0  0  0
    4.2868    0.8250    0.0000 C   0  0  0  0  0  0  0  0  0  0  0  0
    5.0013    1.2375    0.0000 C   0  0  0  0  0  0  0  0  0  0  0  0
    5.7158    0.8250    0.0000 C   0  0  0  0  0  0  0  0  0  0  0  0
    5.7158    0.0000    0.0000 C   0  0  0  0  0  0  0  0  0  0  0  0
    5.0013   -0.4125    0.0000 C   0  0  0  0  0  0  0  0  0  0  0  0
    4.2868    0.0000    0.0000 C   0  0  0  0  0  0  0  0  0  0  0  0
    3.5724   -0.4125    0.0000 C   0  0  0  0  0  0  0  0  0  0  0  0
    3.5724   -1.2375    0.0000 O   0  0  0  0  0  0  0  0  0  0  0  0
    2.8579    0.0000    0.0000 C   0  0  0  0  0  0  0  0  0  0  0  0
    2.1434   -0.4125    0.0000 C   0  0  0  0  0  0  0  0  0  0  0  0
    2.1434   -1.2375    0.0000 O   0  0  0  0  0  0  0  0  0  0  0  0
    2.8579    0.8250    0.0000 C   0  0  0  0  0  0  0  0  0  0  0  0
  1  2  1  0  0  0  0
  2  3  1  0  0  0  0
  3  4  4  0  0  0  0
  4  5  4  0  0  0  0
  5  6  4  0  0  0  0
  6  7  4  0  0  0  0
  7  8  4  0  0  0  0
  8  9  4  0  0  0  0
  9 10  1  0  0  0  0
 10 11  4  0  0  0  0
 11 12  4  0  0  0  0
 12 13  4  0  0  0  0
 13 14  4  0  0  0  0
 14 15  4  0  0  0  0
 10 15  4  0  0  0  0
 15 16  1  0  0  0  0
 16 17  2  0  0  0  0
 16 18  1  0  0  0  0
 18 19  4  0  0  0  0
  3 19  4  0  0  0  0
 19 20  1  0  0  0  0
 18 21  4  0  0  0  0
  5 21  4  0  0  0  0
  9 21  4  0  0  0  0
M  END
>  <molregno>
1264995

>  <canonical_smiles>
COc1cc2ccnc3c4ccccc4C(=O)c(c1O)c23

>  <standard_inchi_key>
SAGDKDKLSFQMAJ-UHFFFAOYSA-N

>  <standard_value>
45500

>  <standard_units>
nM

>  <standard_type>
IC50

>  <assay_id>
942487

>  <description>
Cytotoxicity against human AGS cells assessed as cell viability after 72 hrs by MTT assay

>  <Mol Mass>
277,279

>  <Act_10_uM>
0

>  <StandardizerResult>
Clean 2D (ID: Clean 2D)
Clear Stereo (ID: Clear Stereo)
Tautomerize (ID: Tautomerize)
Wedge Clean (ID: Wedge Clean)
Aromatize (ID: Aromatize)


$$$$

  Mrv17c0 06171723492D          

 21 24  0  0  0  0            999 V2000
    0.0000    0.8250    0.0000 C   0  0  0  0  0  0  0  0  0  0  0  0
    0.7145    1.2375    0.0000 O   0  0  0  0  0  0  0  0  0  0  0  0
    1.4289    0.8250    0.0000 C   0  0  0  0  0  0  0  0  0  0  0  0
    2.1434    1.2375    0.0000 C   0  0  0  0  0  0  0  0  0  0  0  0
    2.8579    0.8250    0.0000 C   0  0  0  0  0  0  0  0  0  0  0  0
    3.5724    1.2375    0.0000 C   0  0  0  0  0  0  0  0  0  0  0  0
    3.5724    2.0625    0.0000 O   0  0  0  0  0  0  0  0  0  0  0  0
    4.2868    0.8250    0.0000 C   0  0  0  0  0  0  0  0  0  0  0  0
    5.0013    1.2375    0.0000 C   0  0  0  0  0  0  0  0  0  0  0  0
    5.7158    0.8250    0.0000 C   0  0  0  0  0  0  0  0  0  0  0  0
    5.7158    0.0000    0.0000 C   0  0  0  0  0  0  0  0  0  0  0  0
    5.0013   -0.4125    0.0000 C   0  0  0  0  0  0  0  0  0  0  0  0
    4.2868    0.0000    0.0000 C   0  0  0  0  0  0  0  0  0  0  0  0
    3.5724   -0.4125    0.0000 C   0  0  0  0  0  0  0  0  0  0  0  0
    3.5724   -1.2375    0.0000 N   0  0  0  0  0  0  0  0  0  0  0  0
    2.8579   -1.6500    0.0000 C   0  0  0  0  0  0  0  0  0  0  0  0
    2.1434   -1.2375    0.0000 C   0  0  0  0  0  0  0  0  0  0  0  0
    1.4289   -1.6500    0.0000 Br  0  0  0  0  0  0  0  0  0  0  0  0
    2.1434   -0.4125    0.0000 C   0  0  0  0  0  0  0  0  0  0  0  0
    1.4289    0.0000    0.0000 C   0  0  0  0  0  0  0  0  0  0  0  0
    2.8579    0.0000    0.0000 C   0  0  0  0  0  0  0  0  0  0  0  0
  1  2  1  0  0  0  0
  2  3  1  0  0  0  0
  3  4  4  0  0  0  0
  4  5  4  0  0  0  0
  5  6  1  0  0  0  0
  6  7  2  0  0  0  0
  6  8  1  0  0  0  0
  8  9  4  0  0  0  0
  9 10  4  0  0  0  0
 10 11  4  0  0  0  0
 11 12  4  0  0  0  0
 12 13  4  0  0  0  0
  8 13  4  0  0  0  0
 13 14  1  0  0  0  0
 14 15  4  0  0  0  0
 15 16  4  0  0  0  0
 16 17  4  0  0  0  0
 17 18  1  0  0  0  0
 17 19  4  0  0  0  0
 19 20  4  0  0  0  0
  3 20  4  0  0  0  0
 19 21  4  0  0  0  0
  5 21  4  0  0  0  0
 14 21  4  0  0  0  0
M  END
>  <molregno>
1511048

>  <canonical_smiles>
COc1cc2C(=O)c3ccccc3c4ncc(Br)c(c1)c24

>  <standard_inchi_key>
GDUPXXWNQPSZKY-UHFFFAOYSA-N

>  <standard_value>
3300

>  <standard_units>
nM

>  <standard_type>
IC50

>  <assay_id>
942487

>  <description>
Cytotoxicity against human AGS cells assessed as cell viability after 72 hrs by MTT assay

>  <Mol Mass>
340,176

>  <Act_10_uM>
1

>  <StandardizerResult>
Clean 2D (ID: Clean 2D)
Clear Stereo (ID: Clear Stereo)
Tautomerize (ID: Tautomerize)
Wedge Clean (ID: Wedge Clean)
Aromatize (ID: Aromatize)


$$$$

  Mrv17c0 06171723492D          

 26 29  0  0  0  0            999 V2000
    3.2789    2.0625    0.0000 O   0  0  0  0  0  0  0  0  0  0  0  0
    3.2789    1.2375    0.0000 C   0  0  0  0  0  0  0  0  0  0  0  0
    3.9934    0.8250    0.0000 C   0  0  0  0  0  0  0  0  0  0  0  0
    4.7079    1.2375    0.0000 C   0  0  0  0  0  0  0  0  0  0  0  0
    5.4223    1.6500    0.0000 N   0  0  0  0  0  0  0  0  0  0  0  0
    3.9934    0.0000    0.0000 C   0  0  0  0  0  0  0  0  0  0  0  0
    4.7079   -0.4125    0.0000 O   0  0  0  0  0  0  0  0  0  0  0  0
    3.2789   -0.4125    0.0000 N   0  0  0  0  0  0  0  0  0  0  0  0
    2.5645    0.0000    0.0000 C   0  0  0  0  0  0  0  0  0  0  0  0
    1.7798   -0.2549    0.0000 S   0  0  0  0  0  0  0  0  0  0  0  0
    1.2949    0.4125    0.0000 C   0  0  0  0  0  0  0  0  0  0  0  0
    1.7798    1.0799    0.0000 C   0  0  0  0  0  0  0  0  0  0  0  0
    1.5249    1.8646    0.0000 C   0  0  0  0  0  0  0  0  0  0  0  0
    0.7179    2.0361    0.0000 C   0  0  0  0  0  0  0  0  0  0  0  0
    0.4630    2.8207    0.0000 C   0  0  0  0  0  0  0  0  0  0  0  0
    1.0150    3.4338    0.0000 C   0  0  0  0  0  0  0  0  0  0  0  0
    1.8220    3.2623    0.0000 C   0  0  0  0  0  0  0  0  0  0  0  0
    2.0769    2.4777    0.0000 C   0  0  0  0  0  0  0  0  0  0  0  0
    0.7601    4.2184    0.0000 C   0  0  0  0  0  0  0  0  0  0  0  0
   -0.0469    4.3900    0.0000 C   0  0  0  0  0  0  0  0  0  0  0  0
   -0.3018    5.1746    0.0000 C   0  0  0  0  0  0  0  0  0  0  0  0
    0.2502    5.7877    0.0000 C   0  0  0  0  0  0  0  0  0  0  0  0
    1.0572    5.6161    0.0000 C   0  0  0  0  0  0  0  0  0  0  0  0
    1.3121    4.8315    0.0000 C   0  0  0  0  0  0  0  0  0  0  0  0
    2.1191    4.6600    0.0000 O   0  0  0  0  0  0  0  0  0  0  0  0
    2.5645    0.8250    0.0000 C   0  0  0  0  0  0  0  0  0  0  0  0
  1  2  1  0  0  0  0
  2  3  4  0  0  0  0
  3  4  1  0  0  0  0
  4  5  3  0  0  0  0
  3  6  4  0  0  0  0
  6  7  2  0  0  0  0
  6  8  4  0  0  0  0
  8  9  4  0  0  0  0
  9 10  4  0  0  0  0
 10 11  4  0  0  0  0
 11 12  4  0  0  0  0
 12 13  1  0  0  0  0
 13 14  4  0  0  0  0
 14 15  4  0  0  0  0
 15 16  4  0  0  0  0
 16 17  4  0  0  0  0
 17 18  4  0  0  0  0
 13 18  4  0  0  0  0
 16 19  1  0  0  0  0
 19 20  4  0  0  0  0
 20 21  4  0  0  0  0
 21 22  4  0  0  0  0
 22 23  4  0  0  0  0
 23 24  4  0  0  0  0
 19 24  4  0  0  0  0
 24 25  1  0  0  0  0
 12 26  4  0  0  0  0
  2 26  4  0  0  0  0
  9 26  4  0  0  0  0
M  STY  1   1 DAT
M  SAL   1  1   8
M  SDT   1 MRV_IMPLICIT_H                                        
M  SDD   1     0.0000    0.0000    DR    ALL  0       0  
M  SED   1 IMPL_H1
M  END
>  <molregno>
446780

>  <canonical_smiles>
OC1=C(C#N)C(=O)Nc2scc(c3ccc(cc3)c4ccccc4O)c12

>  <standard_inchi_key>
CTESJDQKVOEUOY-UHFFFAOYSA-N

>  <standard_value>
110706,66

>  <standard_units>
nM

>  <standard_type>
IC50

>  <assay_id>
954645

>  <description>
SANGER: Inhibition of human AGS cell growth in a cell viability assay.

>  <Mol Mass>
360,39

>  <Act_10_uM>
0

>  <StandardizerResult>
Clean 2D (ID: Clean 2D)
Clear Stereo (ID: Clear Stereo)
Tautomerize (ID: Tautomerize)
Wedge Clean (ID: Wedge Clean)
Aromatize (ID: Aromatize)


$$$$

  Mrv17c0 06171723492D          

 34 39  0  0  0  0            999 V2000
    3.3280    3.1684    0.0000 C   0  0  0  0  0  0  0  0  0  0  0  0
    4.1530    3.1684    0.0000 C   0  0  0  0  0  0  0  0  0  0  0  0
    4.9600    3.3400    0.0000 C   0  0  0  0  0  0  0  0  0  0  0  0
    5.3725    2.6255    0.0000 C   0  0  0  0  0  0  0  0  0  0  0  0
    4.8204    2.0124    0.0000 C   0  0  0  0  0  0  0  0  0  0  0  0
    4.0668    2.3479    0.0000 N   0  0  0  0  0  0  0  0  0  0  0  0
    3.3523    1.9354    0.0000 C   0  0  0  0  0  0  0  0  0  0  0  0
    3.3523    1.1104    0.0000 N   0  0  0  0  0  0  0  0  0  0  0  0
    2.6378    0.6979    0.0000 C   0  0  0  0  0  0  0  0  0  0  0  0
    2.6378   -0.1271    0.0000 N   0  0  0  0  0  0  0  0  0  0  0  0
    1.9233   -0.5396    0.0000 C   0  0  0  0  0  0  0  0  0  0  0  0
    1.8371   -1.3600    0.0000 C   0  0  0  0  0  0  0  0  0  0  0  0
    1.0301   -1.5316    0.0000 C   0  0  0  0  0  0  0  0  0  0  0  0
    0.6176   -0.8171    0.0000 N   0  0  0  0  0  0  0  0  0  0  0  0
    1.1697   -0.2040    0.0000 N   0  0  0  0  0  0  0  0  0  0  0  0
    0.6946   -2.2852    0.0000 C   0  0  0  0  0  0  0  0  0  0  0  0
    0.7808   -3.1057    0.0000 C   0  0  0  0  0  0  0  0  0  0  0  0
    0.0271   -2.7702    0.0000 C   0  0  0  0  0  0  0  0  0  0  0  0
    1.9233    1.1104    0.0000 C   0  0  0  0  0  0  0  0  0  0  0  0
    1.1387    0.8555    0.0000 C   0  0  0  0  0  0  0  0  0  0  0  0
    0.6538    1.5229    0.0000 C   0  0  0  0  0  0  0  0  0  0  0  0
    1.1387    2.1904    0.0000 C   0  0  0  0  0  0  0  0  0  0  0  0
    1.9233    1.9354    0.0000 N   0  0  0  0  0  0  0  0  0  0  0  0
    2.6378    2.3479    0.0000 N   0  0  0  0  0  0  0  0  0  0  0  0
    3.9772    3.9745    0.0000 C   0  0  0  0  0  0  0  0  0  0  0  0
    4.5873    4.5297    0.0000 O   0  0  0  0  0  0  0  0  0  0  0  0
    3.1912    4.2252    0.0000 N   0  0  0  0  0  0  0  0  0  0  0  0
    3.0153    5.0312    0.0000 C   0  0  0  0  0  0  0  0  0  0  0  0
    2.2294    5.2820    0.0000 C   0  0  0  0  0  0  0  0  0  0  0  0
    2.0535    6.0880    0.0000 C   0  0  0  0  0  0  0  0  0  0  0  0
    2.6637    6.6433    0.0000 C   0  0  0  0  0  0  0  0  0  0  0  0
    2.4878    7.4494    0.0000 F   0  0  0  0  0  0  0  0  0  0  0  0
    3.4496    6.3925    0.0000 N   0  0  0  0  0  0  0  0  0  0  0  0
    3.6255    5.5866    0.0000 C   0  0  0  0  0  0  0  0  0  0  0  0
  2  1  1  0  0  0  0
  2  3  1  0  0  0  0
  3  4  1  0  0  0  0
  4  5  1  0  0  0  0
  5  6  1  0  0  0  0
  2  6  1  0  0  0  0
  6  7  1  0  0  0  0
  7  8  4  0  0  0  0
  8  9  4  0  0  0  0
  9 10  1  0  0  0  0
 10 11  1  0  0  0  0
 11 12  4  0  0  0  0
 12 13  4  0  0  0  0
 13 14  4  0  0  0  0
 14 15  4  0  0  0  0
 11 15  4  0  0  0  0
 13 16  1  0  0  0  0
 16 17  1  0  0  0  0
 17 18  1  0  0  0  0
 16 18  1  0  0  0  0
  9 19  4  0  0  0  0
 19 20  4  0  0  0  0
 20 21  4  0  0  0  0
 21 22  4  0  0  0  0
 22 23  4  0  0  0  0
 19 23  4  0  0  0  0
 23 24  4  0  0  0  0
  7 24  4  0  0  0  0
  2 25  1  0  0  0  0
 25 26  2  0  0  0  0
 25 27  1  0  0  0  0
 27 28  1  0  0  0  0
 28 29  4  0  0  0  0
 29 30  4  0  0  0  0
 30 31  4  0  0  0  0
 31 32  1  0  0  0  0
 31 33  4  0  0  0  0
 33 34  4  0  0  0  0
 28 34  4  0  0  0  0
M  STY  1   1 DAT
M  SAL   1  1  15
M  SDT   1 MRV_IMPLICIT_H                                        
M  SDD   1     0.0000    0.0000    DR    ALL  0       0  
M  SED   1 IMPL_H1
M  END
>  <molregno>
570962

>  <canonical_smiles>
C[C@]1(CCCN1c2nc(Nc3cc([nH]n3)C4CC4)c5cccn5n2)C(=O)Nc6ccc(F)nc6

>  <standard_inchi_key>
LQVXSNNAFNGRAH-QHCPKHFHSA-N

>  <standard_value>
1168,17

>  <standard_units>
nM

>  <standard_type>
IC50

>  <assay_id>
954645

>  <description>
SANGER: Inhibition of human AGS cell growth in a cell viability assay.

>  <Mol Mass>
461,505

>  <Act_10_uM>
1

>  <StandardizerResult>
Clean 2D (ID: Clean 2D)
Clear Stereo (ID: Clear Stereo)
Tautomerize (ID: Tautomerize)
Wedge Clean (ID: Wedge Clean)
Aromatize (ID: Aromatize)


$$$$

  Mrv17c0 06171723492D          

 31 34  0  0  0  0            999 V2000
    0.0000    0.8250    0.0000 C   0  0  0  0  0  0  0  0  0  0  0  0
    0.0000    0.0000    0.0000 O   0  0  0  0  0  0  0  0  0  0  0  0
    0.7145   -0.4125    0.0000 C   0  0  0  0  0  0  0  0  0  0  0  0
    1.4289    0.0000    0.0000 C   0  0  0  0  0  0  0  0  0  0  0  0
    2.1434   -0.4125    0.0000 C   0  0  0  0  0  0  0  0  0  0  0  0
    2.8579    0.0000    0.0000 N   0  0  0  0  0  0  0  0  0  0  0  0
    3.5724   -0.4125    0.0000 C   0  0  0  0  0  0  0  0  0  0  0  0
    3.5724   -1.2375    0.0000 N   0  0  0  0  0  0  0  0  0  0  0  0
    2.8579   -1.6500    0.0000 C   0  0  0  0  0  0  0  0  0  0  0  0
    2.8579   -2.4750    0.0000 N   0  0  0  0  0  0  0  0  0  0  0  0
    3.5724   -2.8875    0.0000 C   0  0  0  0  0  0  0  0  0  0  0  0
    4.2868   -2.4750    0.0000 C   0  0  0  0  0  0  0  0  0  0  0  0
    5.0013   -2.8875    0.0000 C   0  0  0  0  0  0  0  0  0  0  0  0
    5.0013   -3.7125    0.0000 C   0  0  0  0  0  0  0  0  0  0  0  0
    5.7158   -4.1250    0.0000 F   0  0  0  0  0  0  0  0  0  0  0  0
    4.2868   -4.1250    0.0000 C   0  0  0  0  0  0  0  0  0  0  0  0
    4.2868   -4.9500    0.0000 Cl  0  0  0  0  0  0  0  0  0  0  0  0
    3.5724   -3.7125    0.0000 C   0  0  0  0  0  0  0  0  0  0  0  0
    2.1434   -1.2375    0.0000 C   0  0  0  0  0  0  0  0  0  0  0  0
    1.4289   -1.6500    0.0000 C   0  0  0  0  0  0  0  0  0  0  0  0
    0.7145   -1.2375    0.0000 C   0  0  0  0  0  0  0  0  0  0  0  0
    0.0000   -1.6500    0.0000 O   0  0  0  0  0  0  0  0  0  0  0  0
   -0.7145   -1.2375    0.0000 C   0  0  0  0  0  0  0  0  0  0  0  0
   -0.7145   -0.4125    0.0000 C   0  0  0  0  0  0  0  0  0  0  0  0
   -1.4289    0.0000    0.0000 C   0  0  0  0  0  0  0  0  0  0  0  0
   -1.4289    0.8250    0.0000 N   0  0  0  0  0  0  0  0  0  0  0  0
   -2.1434    1.2375    0.0000 C   0  0  0  0  0  0  0  0  0  0  0  0
   -2.1434    2.0625    0.0000 C   0  0  0  0  0  0  0  0  0  0  0  0
   -1.4289    2.4750    0.0000 O   0  0  0  0  0  0  0  0  0  0  0  0
   -0.7145    2.0625    0.0000 C   0  0  0  0  0  0  0  0  0  0  0  0
   -0.7145    1.2375    0.0000 C   0  0  0  0  0  0  0  0  0  0  0  0
  1  2  1  0  0  0  0
  2  3  1  0  0  0  0
  3  4  4  0  0  0  0
  4  5  4  0  0  0  0
  5  6  4  0  0  0  0
  6  7  4  0  0  0  0
  7  8  4  0  0  0  0
  8  9  4  0  0  0  0
  9 10  1  0  0  0  0
 10 11  1  0  0  0  0
 11 12  4  0  0  0  0
 12 13  4  0  0  0  0
 13 14  4  0  0  0  0
 14 15  1  0  0  0  0
 14 16  4  0  0  0  0
 16 17  1  0  0  0  0
 16 18  4  0  0  0  0
 11 18  4  0  0  0  0
  9 19  4  0  0  0  0
  5 19  4  0  0  0  0
 19 20  4  0  0  0  0
 20 21  4  0  0  0  0
  3 21  4  0  0  0  0
 21 22  1  0  0  0  0
 22 23  1  0  0  0  0
 23 24  1  0  0  0  0
 24 25  1  0  0  0  0
 25 26  1  0  0  0  0
 26 27  1  0  0  0  0
 27 28  1  0  0  0  0
 28 29  1  0  0  0  0
 29 30  1  0  0  0  0
 30 31  1  0  0  0  0
 26 31  1  0  0  0  0
M  END
>  <molregno>
88232

>  <canonical_smiles>
COc1cc2ncnc(Nc3ccc(F)c(Cl)c3)c2cc1OCCCN4CCOCC4

>  <standard_inchi_key>
XGALLCVXEZPNRQ-UHFFFAOYSA-N

>  <standard_value>
5496,18

>  <standard_units>
nM

>  <standard_type>
IC50

>  <assay_id>
954645

>  <description>
SANGER: Inhibition of human AGS cell growth in a cell viability assay.

>  <Mol Mass>
446,91

>  <Act_10_uM>
1

>  <StandardizerResult>
Clean 2D (ID: Clean 2D)
Clear Stereo (ID: Clear Stereo)
Tautomerize (ID: Tautomerize)
Wedge Clean (ID: Wedge Clean)
Aromatize (ID: Aromatize)


$$$$

  Mrv17c0 06171723492D          

 36 39  0  0  0  0            999 V2000
   -2.1434   -2.8875    0.0000 C   0  0  0  0  0  0  0  0  0  0  0  0
   -1.4289   -2.4750    0.0000 O   0  0  0  0  0  0  0  0  0  0  0  0
   -0.7145   -2.8875    0.0000 C   0  0  0  0  0  0  0  0  0  0  0  0
    0.0000   -2.4750    0.0000 C   0  0  0  0  0  0  0  0  0  0  0  0
    0.7145   -2.8875    0.0000 C   0  0  0  0  0  0  0  0  0  0  0  0
    1.4289   -2.4750    0.0000 N   0  0  0  0  0  0  0  0  0  0  0  0
    1.4289   -1.6500    0.0000 C   0  0  0  0  0  0  0  0  0  0  0  0
    0.7145   -1.2375    0.0000 C   0  0  0  0  0  0  0  0  0  0  0  0
    0.7145   -0.4125    0.0000 C   0  0  0  0  0  0  0  0  0  0  0  0
    1.4289    0.0000    0.0000 N   0  0  0  0  0  0  0  0  0  0  0  0
    2.1434   -0.4125    0.0000 C   0  0  0  0  0  0  0  0  0  0  0  0
    2.8579    0.0000    0.0000 C   0  0  0  0  0  0  0  0  0  0  0  0
    3.5724   -0.4125    0.0000 C   0  0  0  0  0  0  0  0  0  0  0  0
    4.2868    0.0000    0.0000 O   0  0  0  0  0  0  0  0  0  0  0  0
    4.2868    0.8250    0.0000 C   0  0  0  0  0  0  0  0  0  0  0  0
    5.0013    1.2375    0.0000 C   0  0  0  0  0  0  0  0  0  0  0  0
    5.0013    2.0625    0.0000 C   0  0  0  0  0  0  0  0  0  0  0  0
    5.7158    2.4750    0.0000 N   0  0  0  0  0  0  0  0  0  0  0  0
    5.7158    3.3000    0.0000 C   0  0  0  0  0  0  0  0  0  0  0  0
    6.4302    3.7125    0.0000 C   0  0  0  0  0  0  0  0  0  0  0  0
    7.1447    3.3000    0.0000 N   0  0  0  0  0  0  0  0  0  0  0  0
    7.8592    3.7125    0.0000 C   0  0  0  0  0  0  0  0  0  0  0  0
    7.1447    2.4750    0.0000 C   0  0  0  0  0  0  0  0  0  0  0  0
    6.4302    2.0625    0.0000 C   0  0  0  0  0  0  0  0  0  0  0  0
    3.5724   -1.2375    0.0000 C   0  0  0  0  0  0  0  0  0  0  0  0
    4.2868   -1.6500    0.0000 O   0  0  0  0  0  0  0  0  0  0  0  0
    4.2868   -2.4750    0.0000 C   0  0  0  0  0  0  0  0  0  0  0  0
    2.8579   -1.6500    0.0000 C   0  0  0  0  0  0  0  0  0  0  0  0
    2.1434   -1.2375    0.0000 C   0  0  0  0  0  0  0  0  0  0  0  0
    0.0000   -1.6500    0.0000 C   0  0  0  0  0  0  0  0  0  0  0  0
   -0.7145   -2.0625    0.0000 N   0  0  0  0  0  0  0  0  0  0  0  0
    0.7145   -3.7125    0.0000 C   0  0  0  0  0  0  0  0  0  0  0  0
    1.4289   -4.1250    0.0000 Cl  0  0  0  0  0  0  0  0  0  0  0  0
    0.0000   -4.1250    0.0000 C   0  0  0  0  0  0  0  0  0  0  0  0
   -0.7145   -3.7125    0.0000 C   0  0  0  0  0  0  0  0  0  0  0  0
   -1.4289   -4.1250    0.0000 Cl  0  0  0  0  0  0  0  0  0  0  0  0
  1  2  1  0  0  0  0
  2  3  1  0  0  0  0
  3  4  4  0  0  0  0
  4  5  4  0  0  0  0
  5  6  1  0  0  0  0
  6  7  1  0  0  0  0
  7  8  4  0  0  0  0
  8  9  4  0  0  0  0
  9 10  4  0  0  0  0
 10 11  4  0  0  0  0
 11 12  4  0  0  0  0
 12 13  4  0  0  0  0
 13 14  1  0  0  0  0
 14 15  1  0  0  0  0
 15 16  1  0  0  0  0
 16 17  1  0  0  0  0
 17 18  1  0  0  0  0
 18 19  1  0  0  0  0
 19 20  1  0  0  0  0
 20 21  1  0  0  0  0
 21 22  1  0  0  0  0
 21 23  1  0  0  0  0
 23 24  1  0  0  0  0
 18 24  1  0  0  0  0
 13 25  4  0  0  0  0
 25 26  1  0  0  0  0
 26 27  1  0  0  0  0
 25 28  4  0  0  0  0
 28 29  4  0  0  0  0
  7 29  4  0  0  0  0
 11 29  4  0  0  0  0
  8 30  1  0  0  0  0
 30 31  3  0  0  0  0
  5 32  4  0  0  0  0
 32 33  1  0  0  0  0
 32 34  4  0  0  0  0
 34 35  4  0  0  0  0
  3 35  4  0  0  0  0
 35 36  1  0  0  0  0
M  END
>  <molregno>
62111

>  <canonical_smiles>
COc1cc(Nc2c(cnc3cc(OCCCN4CCN(C)CC4)c(OC)cc23)C#N)c(Cl)cc1Cl

>  <standard_inchi_key>
UBPYILGKFZZVDX-UHFFFAOYSA-N

>  <standard_value>
21845,09

>  <standard_units>
nM

>  <standard_type>
IC50

>  <assay_id>
954645

>  <description>
SANGER: Inhibition of human AGS cell growth in a cell viability assay.

>  <Mol Mass>
530,45

>  <Act_10_uM>
0

>  <StandardizerResult>
Clean 2D (ID: Clean 2D)
Clear Stereo (ID: Clear Stereo)
Tautomerize (ID: Tautomerize)
Wedge Clean (ID: Wedge Clean)
Aromatize (ID: Aromatize)


$$$$

  Mrv17c0 06171723492D          

 27 29  0  0  0  0            999 V2000
    3.5724   -2.0625    0.0000 C   0  0  0  0  0  0  0  0  0  0  0  0
    3.5724   -2.8875    0.0000 S   0  0  0  0  0  0  0  0  0  0  0  0
    2.7474   -2.8875    0.0000 O   0  0  0  0  0  0  0  0  0  0  0  0
    4.3974   -2.8875    0.0000 O   0  0  0  0  0  0  0  0  0  0  0  0
    3.5724   -3.7125    0.0000 C   0  0  0  0  0  0  0  0  0  0  0  0
    4.2868   -4.1250    0.0000 C   0  0  0  0  0  0  0  0  0  0  0  0
    4.2868   -4.9500    0.0000 C   0  0  0  0  0  0  0  0  0  0  0  0
    3.5724   -5.3625    0.0000 C   0  0  0  0  0  0  0  0  0  0  0  0
    3.5724   -6.1875    0.0000 C   0  0  0  0  0  0  0  0  0  0  0  0
    4.2868   -6.6000    0.0000 O   0  0  0  0  0  0  0  0  0  0  0  0
    2.8579   -6.6000    0.0000 N   0  0  0  0  0  0  0  0  0  0  0  0
    2.8579   -7.4250    0.0000 C   0  0  0  0  0  0  0  0  0  0  0  0
    3.5724   -7.8375    0.0000 C   0  0  0  0  0  0  0  0  0  0  0  0
    3.5724   -8.6625    0.0000 C   0  0  0  0  0  0  0  0  0  0  0  0
    2.8579   -9.0750    0.0000 C   0  0  0  0  0  0  0  0  0  0  0  0
    2.8579   -9.9000    0.0000 Cl  0  0  0  0  0  0  0  0  0  0  0  0
    2.1434   -8.6625    0.0000 C   0  0  0  0  0  0  0  0  0  0  0  0
    2.1434   -7.8375    0.0000 C   0  0  0  0  0  0  0  0  0  0  0  0
    1.4289   -9.0750    0.0000 C   0  0  0  0  0  0  0  0  0  0  0  0
    1.4289   -9.9000    0.0000 C   0  0  0  0  0  0  0  0  0  0  0  0
    0.7145  -10.3125    0.0000 C   0  0  0  0  0  0  0  0  0  0  0  0
    0.0000   -9.9000    0.0000 C   0  0  0  0  0  0  0  0  0  0  0  0
    0.0000   -9.0750    0.0000 C   0  0  0  0  0  0  0  0  0  0  0  0
    0.7145   -8.6625    0.0000 N   0  0  0  0  0  0  0  0  0  0  0  0
    2.8579   -4.9500    0.0000 C   0  0  0  0  0  0  0  0  0  0  0  0
    2.1434   -5.3625    0.0000 Cl  0  0  0  0  0  0  0  0  0  0  0  0
    2.8579   -4.1250    0.0000 C   0  0  0  0  0  0  0  0  0  0  0  0
  1  2  1  0  0  0  0
  2  3  2  0  0  0  0
  2  4  2  0  0  0  0
  2  5  1  0  0  0  0
  5  6  4  0  0  0  0
  6  7  4  0  0  0  0
  7  8  4  0  0  0  0
  8  9  1  0  0  0  0
  9 10  2  0  0  0  0
  9 11  1  0  0  0  0
 11 12  1  0  0  0  0
 12 13  4  0  0  0  0
 13 14  4  0  0  0  0
 14 15  4  0  0  0  0
 15 16  1  0  0  0  0
 15 17  4  0  0  0  0
 17 18  4  0  0  0  0
 12 18  4  0  0  0  0
 17 19  1  0  0  0  0
 19 20  4  0  0  0  0
 20 21  4  0  0  0  0
 21 22  4  0  0  0  0
 22 23  4  0  0  0  0
 23 24  4  0  0  0  0
 19 24  4  0  0  0  0
  8 25  4  0  0  0  0
 25 26  1  0  0  0  0
 25 27  4  0  0  0  0
  5 27  4  0  0  0  0
M  END
>  <molregno>
460092

>  <canonical_smiles>
CS(=O)(=O)c1ccc(C(=O)Nc2ccc(Cl)c(c2)c3ccccn3)c(Cl)c1

>  <standard_inchi_key>
BPQMGSKTAYIVFO-UHFFFAOYSA-N

>  <standard_value>
58375,48

>  <standard_units>
nM

>  <standard_type>
IC50

>  <assay_id>
954645

>  <description>
SANGER: Inhibition of human AGS cell growth in a cell viability assay.

>  <Mol Mass>
421,29

>  <Act_10_uM>
0

>  <StandardizerResult>
Clean 2D (ID: Clean 2D)
Clear Stereo (ID: Clear Stereo)
Tautomerize (ID: Tautomerize)
Wedge Clean (ID: Wedge Clean)
Aromatize (ID: Aromatize)


$$$$

  Mrv17c0 06171723492D          

 27 29  0  0  0  0            999 V2000
   -3.9159   -5.3615    0.0000 C   0  0  0  0  0  0  0  0  0  0  0  0
   -3.1089   -5.1900    0.0000 C   0  0  0  0  0  0  0  0  0  0  0  0
   -2.8540   -4.4054    0.0000 C   0  0  0  0  0  0  0  0  0  0  0  0
   -2.0470   -4.2338    0.0000 S   0  0  0  0  0  0  0  0  0  0  0  0
   -1.8755   -5.0408    0.0000 O   0  0  0  0  0  0  0  0  0  0  0  0
   -2.2185   -3.4269    0.0000 O   0  0  0  0  0  0  0  0  0  0  0  0
   -1.2400   -4.0623    0.0000 N   0  0  0  0  0  0  0  0  0  0  0  0
   -0.9851   -3.2777    0.0000 C   0  0  0  0  0  0  0  0  0  0  0  0
   -1.5371   -2.6646    0.0000 C   0  0  0  0  0  0  0  0  0  0  0  0
   -1.2822   -1.8800    0.0000 C   0  0  0  0  0  0  0  0  0  0  0  0
   -0.4752   -1.7084    0.0000 C   0  0  0  0  0  0  0  0  0  0  0  0
   -0.2203   -0.9238    0.0000 F   0  0  0  0  0  0  0  0  0  0  0  0
    0.0768   -2.3215    0.0000 C   0  0  0  0  0  0  0  0  0  0  0  0
    0.8838   -2.1500    0.0000 C   0  0  0  0  0  0  0  0  0  0  0  0
    1.4358   -2.7631    0.0000 O   0  0  0  0  0  0  0  0  0  0  0  0
    1.1387   -1.3654    0.0000 C   0  0  0  0  0  0  0  0  0  0  0  0
    0.6538   -0.6979    0.0000 C   0  0  0  0  0  0  0  0  0  0  0  0
    1.1387   -0.0305    0.0000 N   0  0  0  0  0  0  0  0  0  0  0  0
    1.9233   -0.2854    0.0000 C   0  0  0  0  0  0  0  0  0  0  0  0
    2.6378    0.1271    0.0000 N   0  0  0  0  0  0  0  0  0  0  0  0
    3.3523   -0.2854    0.0000 C   0  0  0  0  0  0  0  0  0  0  0  0
    3.3523   -1.1104    0.0000 C   0  0  0  0  0  0  0  0  0  0  0  0
    4.0668   -1.5229    0.0000 Cl  0  0  0  0  0  0  0  0  0  0  0  0
    2.6378   -1.5229    0.0000 C   0  0  0  0  0  0  0  0  0  0  0  0
    1.9233   -1.1104    0.0000 C   0  0  0  0  0  0  0  0  0  0  0  0
   -0.1781   -3.1062    0.0000 C   0  0  0  0  0  0  0  0  0  0  0  0
    0.3739   -3.7192    0.0000 F   0  0  0  0  0  0  0  0  0  0  0  0
  1  2  1  0  0  0  0
  2  3  1  0  0  0  0
  3  4  1  0  0  0  0
  4  5  2  0  0  0  0
  4  6  2  0  0  0  0
  4  7  1  0  0  0  0
  7  8  1  0  0  0  0
  8  9  4  0  0  0  0
  9 10  4  0  0  0  0
 10 11  4  0  0  0  0
 11 12  1  0  0  0  0
 11 13  4  0  0  0  0
 13 14  1  0  0  0  0
 14 15  2  0  0  0  0
 14 16  1  0  0  0  0
 16 17  4  0  0  0  0
 17 18  4  0  0  0  0
 18 19  4  0  0  0  0
 19 20  4  0  0  0  0
 20 21  4  0  0  0  0
 21 22  4  0  0  0  0
 22 23  1  0  0  0  0
 22 24  4  0  0  0  0
 24 25  4  0  0  0  0
 16 25  4  0  0  0  0
 19 25  4  0  0  0  0
 13 26  4  0  0  0  0
  8 26  4  0  0  0  0
 26 27  1  0  0  0  0
M  STY  1   1 DAT
M  SAL   1  1  18
M  SDT   1 MRV_IMPLICIT_H                                        
M  SDD   1     0.0000    0.0000    DR    ALL  0       0  
M  SED   1 IMPL_H1
M  END
>  <molregno>
692370

>  <canonical_smiles>
CCCS(=O)(=O)Nc1ccc(F)c(C(=O)c2c[nH]c3ncc(Cl)cc23)c1F

>  <standard_inchi_key>
YZDJQTHVDDOVHR-UHFFFAOYSA-N

>  <standard_value>
442575,47

>  <standard_units>
nM

>  <standard_type>
IC50

>  <assay_id>
954645

>  <description>
SANGER: Inhibition of human AGS cell growth in a cell viability assay.

>  <Mol Mass>
413,82

>  <Act_10_uM>
0

>  <StandardizerResult>
Clean 2D (ID: Clean 2D)
Clear Stereo (ID: Clear Stereo)
Tautomerize (ID: Tautomerize)
Wedge Clean (ID: Wedge Clean)
Aromatize (ID: Aromatize)


$$$$

  Mrv17c0 06171723492D          

 30 35  0  0  0  0            999 V2000
    1.3059   -6.3378    0.0000 O   0  0  0  0  0  0  0  0  0  0  0  0
    1.5608   -5.5532    0.0000 C   0  0  0  0  0  0  0  0  0  0  0  0
    2.3678   -5.3817    0.0000 C   0  0  0  0  0  0  0  0  0  0  0  0
    2.6227   -4.5971    0.0000 C   0  0  0  0  0  0  0  0  0  0  0  0
    2.0707   -3.9840    0.0000 O   0  0  0  0  0  0  0  0  0  0  0  0
    1.2637   -4.1555    0.0000 C   0  0  0  0  0  0  0  0  0  0  0  0
    1.0088   -4.9401    0.0000 C   0  0  0  0  0  0  0  0  0  0  0  0
    0.2018   -5.1116    0.0000 C   0  0  0  0  0  0  0  0  0  0  0  0
   -0.3502   -4.4985    0.0000 C   0  0  0  0  0  0  0  0  0  0  0  0
   -0.0953   -3.7139    0.0000 C   0  0  0  0  0  0  0  0  0  0  0  0
    0.7117   -3.5424    0.0000 C   0  0  0  0  0  0  0  0  0  0  0  0
    0.9666   -2.7578    0.0000 C   0  0  0  0  0  0  0  0  0  0  0  0
    0.4146   -2.1447    0.0000 C   0  0  0  0  0  0  0  0  0  0  0  0
    0.6695   -1.3601    0.0000 C   0  0  0  0  0  0  0  0  0  0  0  0
    1.4765   -1.1885    0.0000 C   0  0  0  0  0  0  0  0  0  0  0  0
    2.0285   -1.8016    0.0000 C   0  0  0  0  0  0  0  0  0  0  0  0
    2.8535   -1.8016    0.0000 C   0  0  0  0  0  0  0  0  0  0  0  0
    3.4056   -1.1885    0.0000 C   0  0  0  0  0  0  0  0  0  0  0  0
    4.2125   -1.3601    0.0000 C   0  0  0  0  0  0  0  0  0  0  0  0
    4.4675   -2.1447    0.0000 C   0  0  0  0  0  0  0  0  0  0  0  0
    3.9154   -2.7578    0.0000 C   0  0  0  0  0  0  0  0  0  0  0  0
    3.1085   -2.5862    0.0000 C   0  0  0  0  0  0  0  0  0  0  0  0
    2.4410   -3.0712    0.0000 S   0  0  0  0  0  0  0  0  0  0  0  0
    1.7736   -2.5862    0.0000 C   0  0  0  0  0  0  0  0  0  0  0  0
    3.4297   -4.4255    0.0000 N   0  0  0  0  0  0  0  0  0  0  0  0
    3.6846   -3.6409    0.0000 C   0  0  0  0  0  0  0  0  0  0  0  0
    4.4916   -3.4694    0.0000 C   0  0  0  0  0  0  0  0  0  0  0  0
    5.0436   -4.0825    0.0000 O   0  0  0  0  0  0  0  0  0  0  0  0
    4.7887   -4.8671    0.0000 C   0  0  0  0  0  0  0  0  0  0  0  0
    3.9817   -5.0386    0.0000 C   0  0  0  0  0  0  0  0  0  0  0  0
  1  2  2  0  0  0  0
  2  3  4  0  0  0  0
  3  4  4  0  0  0  0
  4  5  4  0  0  0  0
  5  6  4  0  0  0  0
  6  7  4  0  0  0  0
  2  7  4  0  0  0  0
  7  8  4  0  0  0  0
  8  9  4  0  0  0  0
  9 10  4  0  0  0  0
 10 11  4  0  0  0  0
  6 11  4  0  0  0  0
 11 12  1  0  0  0  0
 12 13  4  0  0  0  0
 13 14  4  0  0  0  0
 14 15  4  0  0  0  0
 15 16  4  0  0  0  0
 16 17  4  0  0  0  0
 17 18  4  0  0  0  0
 18 19  4  0  0  0  0
 19 20  4  0  0  0  0
 20 21  4  0  0  0  0
 21 22  4  0  0  0  0
 17 22  4  0  0  0  0
 22 23  4  0  0  0  0
 23 24  4  0  0  0  0
 12 24  4  0  0  0  0
 16 24  4  0  0  0  0
  4 25  1  0  0  0  0
 25 26  1  0  0  0  0
 26 27  1  0  0  0  0
 27 28  1  0  0  0  0
 28 29  1  0  0  0  0
 29 30  1  0  0  0  0
 25 30  1  0  0  0  0
M  END
>  <molregno>
315023

>  <canonical_smiles>
O=C1C=C(Oc2c1cccc2c3cccc4c5ccccc5sc34)N6CCOCC6

>  <standard_inchi_key>
JAMULYFATHSZJM-UHFFFAOYSA-N

>  <standard_value>
14131,9

>  <standard_units>
nM

>  <standard_type>
IC50

>  <assay_id>
954645

>  <description>
SANGER: Inhibition of human AGS cell growth in a cell viability assay.

>  <Mol Mass>
413,49

>  <Act_10_uM>
0

>  <StandardizerResult>
Clean 2D (ID: Clean 2D)
Clear Stereo (ID: Clear Stereo)
Tautomerize (ID: Tautomerize)
Wedge Clean (ID: Wedge Clean)
Aromatize (ID: Aromatize)


$$$$

  Mrv17c0 06171723492D          

 40 44  0  0  0  0            999 V2000
    1.5314    2.6694    0.0000 C   0  0  0  0  0  0  0  0  0  0  0  0
    0.8911    2.1013    0.0000 O   0  0  0  0  0  0  0  0  0  0  0  0
    0.7145    1.2375    0.0000 C   0  0  0  0  0  0  0  0  0  0  0  0
    1.4290    0.8250    0.0000 C   0  0  0  0  0  0  0  0  0  0  0  0
    1.4289   -0.0000    0.0000 C   0  0  0  0  0  0  0  0  0  0  0  0
    0.7144   -0.4125    0.0000 C   0  0  0  0  0  0  0  0  0  0  0  0
    0.7144   -1.2375    0.0000 C   0  0  0  0  0  0  0  0  0  0  0  0
    1.3818   -1.7225    0.0000 N   0  0  0  0  0  0  0  0  0  0  0  0
    1.1268   -2.5071    0.0000 C   0  0  0  0  0  0  0  0  0  0  0  0
    0.3018   -2.5070    0.0000 C   0  0  0  0  0  0  0  0  0  0  0  0
    0.0469   -1.7224    0.0000 N   0  0  0  0  0  0  0  0  0  0  0  0
   -0.7435   -1.9263    0.0000 C   0  0  0  0  0  0  0  0  0  0  0  0
   -0.5902   -2.6903    0.0000 O   0  0  0  0  0  0  0  0  0  0  0  0
   -1.3508   -1.4252    0.0000 N   0  0  0  0  0  0  0  0  0  0  0  0
   -2.1354   -1.6801    0.0000 C   0  0  0  0  0  0  0  0  0  0  0  0
   -2.7485   -1.1281    0.0000 C   0  0  0  0  0  0  0  0  0  0  0  0
   -2.5769   -0.3211    0.0000 N   0  0  0  0  0  0  0  0  0  0  0  0
   -1.7923   -0.0662    0.0000 C   0  0  0  0  0  0  0  0  0  0  0  0
   -2.3486    0.6631    0.0000 O   0  0  0  0  0  0  0  0  0  0  0  0
   -1.1792   -0.6183    0.0000 C   0  0  0  0  0  0  0  0  0  0  0  0
   -0.1831   -3.1744    0.0000 C   0  0  0  0  0  0  0  0  0  0  0  0
   -1.0036   -3.0882    0.0000 C   0  0  0  0  0  0  0  0  0  0  0  0
   -1.4885   -3.7556    0.0000 C   0  0  0  0  0  0  0  0  0  0  0  0
   -1.1530   -4.5093    0.0000 C   0  0  0  0  0  0  0  0  0  0  0  0
   -1.6682   -5.1987    0.0000 Cl  0  0  0  0  0  0  0  0  0  0  0  0
   -0.3325   -4.5956    0.0000 C   0  0  0  0  0  0  0  0  0  0  0  0
    0.1524   -3.9281    0.0000 C   0  0  0  0  0  0  0  0  0  0  0  0
    1.6117   -3.1745    0.0000 C   0  0  0  0  0  0  0  0  0  0  0  0
    1.2761   -3.9282    0.0000 C   0  0  0  0  0  0  0  0  0  0  0  0
    1.7610   -4.5956    0.0000 C   0  0  0  0  0  0  0  0  0  0  0  0
    2.5815   -4.5094    0.0000 C   0  0  0  0  0  0  0  0  0  0  0  0
    3.1437   -5.1570    0.0000 Cl  0  0  0  0  0  0  0  0  0  0  0  0
    2.9171   -3.7558    0.0000 C   0  0  0  0  0  0  0  0  0  0  0  0
    2.4322   -3.0883    0.0000 C   0  0  0  0  0  0  0  0  0  0  0  0
   -0.0000    0.0000    0.0000 C   0  0  0  0  0  0  0  0  0  0  0  0
   -0.8026    0.0014    0.0000 O   0  0  0  0  0  0  0  0  0  0  0  0
   -1.5194    0.4343    0.0000 C   0  0  0  0  0  0  0  0  0  0  0  0
   -1.5419    1.3320    0.0000 C   0  0  0  0  0  0  0  0  0  0  0  0
   -2.1019   -0.4212    0.0000 C   0  0  0  0  0  0  0  0  0  0  0  0
    0.0000    0.8250    0.0000 C   0  0  0  0  0  0  0  0  0  0  0  0
  1  2  1  0  0  0  0
  2  3  1  0  0  0  0
  3  4  4  0  0  0  0
  4  5  4  0  0  0  0
  5  6  4  0  0  0  0
  6  7  1  0  0  0  0
  7  8  2  0  0  0  0
  8  9  1  0  0  0  0
  9 10  1  0  0  0  0
 10 11  1  0  0  0  0
  7 11  1  0  0  0  0
 11 12  1  0  0  0  0
 12 13  2  0  0  0  0
 12 14  1  0  0  0  0
 14 15  1  0  0  0  0
 15 16  1  0  0  0  0
 16 17  1  0  0  0  0
 17 18  1  0  0  0  0
 18 19  2  0  0  0  0
 18 20  1  0  0  0  0
 14 20  1  0  0  0  0
 10 21  1  0  0  0  0
 21 22  4  0  0  0  0
 22 23  4  0  0  0  0
 23 24  4  0  0  0  0
 24 25  1  0  0  0  0
 24 26  4  0  0  0  0
 26 27  4  0  0  0  0
 21 27  4  0  0  0  0
  9 28  1  0  0  0  0
 28 29  4  0  0  0  0
 29 30  4  0  0  0  0
 30 31  4  0  0  0  0
 31 32  1  0  0  0  0
 31 33  4  0  0  0  0
 33 34  4  0  0  0  0
 28 34  4  0  0  0  0
  6 35  4  0  0  0  0
 35 36  1  0  0  0  0
 36 37  1  0  0  0  0
 37 38  1  0  0  0  0
 37 39  1  0  0  0  0
 35 40  4  0  0  0  0
  3 40  4  0  0  0  0
M  END
>  <molregno>
317700

>  <canonical_smiles>
COc1ccc(C2=N[C@H]([C@H](N2C(=O)N3CCNC(=O)C3)c4ccc(Cl)cc4)c5ccc(Cl)cc5)c(OC(C)C)c1

>  <standard_inchi_key>
BDUHCSBCVGXTJM-WUFINQPMSA-N

>  <standard_value>
6148,28

>  <standard_units>
nM

>  <standard_type>
IC50

>  <assay_id>
954645

>  <description>
SANGER: Inhibition of human AGS cell growth in a cell viability assay.

>  <Mol Mass>
581,49

>  <Act_10_uM>
1

>  <StandardizerResult>
Clean 2D (ID: Clean 2D)
Clear Stereo (ID: Clear Stereo)
Tautomerize (ID: Tautomerize)
Wedge Clean (ID: Wedge Clean)
Aromatize (ID: Aromatize)


$$$$

  Mrv17c0 06171723492D          

 38 40  0  0  0  0            999 V2000
    5.3501    0.8348    0.0000 C   0  0  0  0  0  0  0  0  0  0  0  0
    6.1602    0.9907    0.0000 C   0  0  0  0  0  0  0  0  0  0  0  0
    6.7003    0.3671    0.0000 N   0  0  0  0  0  0  0  0  0  0  0  0
    6.4302   -0.4125    0.0000 C   0  0  0  0  0  0  0  0  0  0  0  0
    5.6201   -0.5684    0.0000 C   0  0  0  0  0  0  0  0  0  0  0  0
    7.5104    0.5230    0.0000 C   0  0  0  0  0  0  0  0  0  0  0  0
    8.0505   -0.1007    0.0000 C   0  0  0  0  0  0  0  0  0  0  0  0
    8.8606    0.0552    0.0000 C   0  0  0  0  0  0  0  0  0  0  0  0
    9.4007   -0.5684    0.0000 C   0  0  0  0  0  0  0  0  0  0  0  0
   10.2109   -0.4125    0.0000 N   0  0  0  0  0  0  0  0  0  0  0  0
   10.7510   -1.0361    0.0000 C   0  0  0  0  0  0  0  0  0  0  0  0
   11.5611   -0.8802    0.0000 N   0  0  0  0  0  0  0  0  0  0  0  0
   12.1012   -1.5039    0.0000 C   0  0  0  0  0  0  0  0  0  0  0  0
   11.8311   -2.2834    0.0000 C   0  0  0  0  0  0  0  0  0  0  0  0
   12.3712   -2.9071    0.0000 C   0  0  0  0  0  0  0  0  0  0  0  0
   12.1012   -3.6866    0.0000 C   0  0  0  0  0  0  0  0  0  0  0  0
   11.2910   -3.8425    0.0000 C   0  0  0  0  0  0  0  0  0  0  0  0
   11.0210   -4.6221    0.0000 N   0  0  0  0  0  0  0  0  0  0  0  0
   10.2109   -4.7780    0.0000 C   0  0  0  0  0  0  0  0  0  0  0  0
    9.6708   -4.1543    0.0000 O   0  0  0  0  0  0  0  0  0  0  0  0
    9.9408   -5.5575    0.0000 N   0  0  0  0  0  0  0  0  0  0  0  0
    9.1307   -5.7135    0.0000 C   0  0  0  0  0  0  0  0  0  0  0  0
    8.9748   -4.9033    0.0000 C   0  0  0  0  0  0  0  0  0  0  0  0
    9.2866   -6.5236    0.0000 C   0  0  0  0  0  0  0  0  0  0  0  0
    8.3206   -5.8694    0.0000 C   0  0  0  0  0  0  0  0  0  0  0  0
   10.7510   -3.2189    0.0000 N   0  0  0  0  0  0  0  0  0  0  0  0
   11.0210   -2.4393    0.0000 C   0  0  0  0  0  0  0  0  0  0  0  0
   10.4809   -1.8157    0.0000 N   0  0  0  0  0  0  0  0  0  0  0  0
   12.6413   -4.3103    0.0000 C   0  0  0  0  0  0  0  0  0  0  0  0
   13.4514   -4.1543    0.0000 C   0  0  0  0  0  0  0  0  0  0  0  0
   13.9915   -4.7780    0.0000 C   0  0  0  0  0  0  0  0  0  0  0  0
   14.8016   -4.6221    0.0000 O   0  0  0  0  0  0  0  0  0  0  0  0
   15.0717   -3.8425    0.0000 C   0  0  0  0  0  0  0  0  0  0  0  0
   13.7214   -5.5575    0.0000 C   0  0  0  0  0  0  0  0  0  0  0  0
   12.9113   -5.7135    0.0000 C   0  0  0  0  0  0  0  0  0  0  0  0
   12.6413   -6.4930    0.0000 O   0  0  0  0  0  0  0  0  0  0  0  0
   11.8311   -6.6489    0.0000 C   0  0  0  0  0  0  0  0  0  0  0  0
   12.3712   -5.0898    0.0000 C   0  0  0  0  0  0  0  0  0  0  0  0
  1  2  1  0  0  0  0
  2  3  1  0  0  0  0
  3  4  1  0  0  0  0
  4  5  1  0  0  0  0
  3  6  1  0  0  0  0
  6  7  1  0  0  0  0
  7  8  1  0  0  0  0
  8  9  1  0  0  0  0
  9 10  1  0  0  0  0
 10 11  1  0  0  0  0
 11 12  4  0  0  0  0
 12 13  4  0  0  0  0
 13 14  4  0  0  0  0
 14 15  4  0  0  0  0
 15 16  4  0  0  0  0
 16 17  4  0  0  0  0
 17 18  1  0  0  0  0
 18 19  1  0  0  0  0
 19 20  2  0  0  0  0
 19 21  1  0  0  0  0
 21 22  1  0  0  0  0
 22 23  1  0  0  0  0
 22 24  1  0  0  0  0
 22 25  1  0  0  0  0
 17 26  4  0  0  0  0
 26 27  4  0  0  0  0
 14 27  4  0  0  0  0
 27 28  4  0  0  0  0
 11 28  4  0  0  0  0
 16 29  1  0  0  0  0
 29 30  4  0  0  0  0
 30 31  4  0  0  0  0
 31 32  1  0  0  0  0
 32 33  1  0  0  0  0
 31 34  4  0  0  0  0
 34 35  4  0  0  0  0
 35 36  1  0  0  0  0
 36 37  1  0  0  0  0
 35 38  4  0  0  0  0
 29 38  4  0  0  0  0
M  END
>  <molregno>
317955

>  <canonical_smiles>
CCN(CC)CCCCNc1ncc2cc(c(NC(=O)NC(C)(C)C)nc2n1)c3cc(OC)cc(OC)c3

>  <standard_inchi_key>
DXCUKNQANPLTEJ-UHFFFAOYSA-N

>  <standard_value>
216024,97

>  <standard_units>
nM

>  <standard_type>
IC50

>  <assay_id>
954645

>  <description>
SANGER: Inhibition of human AGS cell growth in a cell viability assay.

>  <Mol Mass>
523,682

>  <Act_10_uM>
0

>  <StandardizerResult>
Clean 2D (ID: Clean 2D)
Clear Stereo (ID: Clear Stereo)
Tautomerize (ID: Tautomerize)
Wedge Clean (ID: Wedge Clean)
Aromatize (ID: Aromatize)


$$$$

  Mrv17c0 06171723492D          

 31 36  0  0  0  0            999 V2000
   -2.4765    0.0996    0.0000 N   0  0  0  0  0  0  0  0  0  0  0  0
   -2.6940   -0.6962    0.0000 C   0  0  0  0  0  0  0  0  0  0  0  0
   -2.8164   -1.5121    0.0000 C   0  0  0  0  0  0  0  0  0  0  0  0
   -3.6323   -1.3896    0.0000 C   0  0  0  0  0  0  0  0  0  0  0  0
   -3.5099   -0.5738    0.0000 C   0  0  0  0  0  0  0  0  0  0  0  0
   -1.8694   -0.7219    0.0000 C   0  0  0  0  0  0  0  0  0  0  0  0
   -1.4348   -0.0207    0.0000 C   0  0  0  0  0  0  0  0  0  0  0  0
   -0.6102   -0.0465    0.0000 C   0  0  0  0  0  0  0  0  0  0  0  0
   -0.2203   -0.7735    0.0000 C   0  0  0  0  0  0  0  0  0  0  0  0
   -0.6549   -1.4747    0.0000 C   0  0  0  0  0  0  0  0  0  0  0  0
   -1.4795   -1.4490    0.0000 C   0  0  0  0  0  0  0  0  0  0  0  0
    0.6043   -0.7992    0.0000 C   0  0  0  0  0  0  0  0  0  0  0  0
    1.0390   -0.0980    0.0000 N   0  0  0  0  0  0  0  0  0  0  0  0
    1.8636   -0.1238    0.0000 C   0  0  0  0  0  0  0  0  0  0  0  0
    2.2982    0.5775    0.0000 C   0  0  0  0  0  0  0  0  0  0  0  0
    3.1228    0.5517    0.0000 C   0  0  0  0  0  0  0  0  0  0  0  0
    3.5127   -0.1753    0.0000 N   0  0  0  0  0  0  0  0  0  0  0  0
    4.3140   -0.3719    0.0000 C   0  0  0  0  0  0  0  0  0  0  0  0
    4.9440    0.1607    0.0000 O   0  0  0  0  0  0  0  0  0  0  0  0
    4.3745   -1.1947    0.0000 N   0  0  0  0  0  0  0  0  0  0  0  0
    3.6108   -1.5066    0.0000 N   0  0  0  0  0  0  0  0  0  0  0  0
    3.0781   -0.8765    0.0000 C   0  0  0  0  0  0  0  0  0  0  0  0
    2.2535   -0.8508    0.0000 C   0  0  0  0  0  0  0  0  0  0  0  0
    1.8189   -1.5520    0.0000 C   0  0  0  0  0  0  0  0  0  0  0  0
    0.9943   -1.5262    0.0000 C   0  0  0  0  0  0  0  0  0  0  0  0
    0.5597   -2.2275    0.0000 C   0  0  0  0  0  0  0  0  0  0  0  0
    0.9497   -2.9545    0.0000 C   0  0  0  0  0  0  0  0  0  0  0  0
    0.5151   -3.6557    0.0000 C   0  0  0  0  0  0  0  0  0  0  0  0
   -0.3095   -3.6300    0.0000 C   0  0  0  0  0  0  0  0  0  0  0  0
   -0.6995   -2.9030    0.0000 C   0  0  0  0  0  0  0  0  0  0  0  0
   -0.2649   -2.2017    0.0000 C   0  0  0  0  0  0  0  0  0  0  0  0
  1  2  1  0  0  0  0
  2  3  1  0  0  0  0
  3  4  1  0  0  0  0
  4  5  1  0  0  0  0
  2  5  1  0  0  0  0
  2  6  1  0  0  0  0
  6  7  4  0  0  0  0
  7  8  4  0  0  0  0
  8  9  4  0  0  0  0
  9 10  4  0  0  0  0
 10 11  4  0  0  0  0
  6 11  4  0  0  0  0
  9 12  1  0  0  0  0
 12 13  4  0  0  0  0
 13 14  4  0  0  0  0
 14 15  4  0  0  0  0
 15 16  4  0  0  0  0
 16 17  4  0  0  0  0
 17 18  4  0  0  0  0
 18 19  2  0  0  0  0
 18 20  4  0  0  0  0
 20 21  4  0  0  0  0
 21 22  4  0  0  0  0
 17 22  4  0  0  0  0
 22 23  4  0  0  0  0
 14 23  4  0  0  0  0
 23 24  4  0  0  0  0
 24 25  4  0  0  0  0
 12 25  4  0  0  0  0
 25 26  1  0  0  0  0
 26 27  4  0  0  0  0
 27 28  4  0  0  0  0
 28 29  4  0  0  0  0
 29 30  4  0  0  0  0
 30 31  4  0  0  0  0
 26 31  4  0  0  0  0
M  STY  1   1 DAT
M  SAL   1  1  20
M  SDT   1 MRV_IMPLICIT_H                                        
M  SDD   1     0.0000    0.0000    DR    ALL  0       0  
M  SED   1 IMPL_H1
M  END
>  <molregno>
616367

>  <canonical_smiles>
NC1(CCC1)c2ccc(cc2)c3nc4C=CN5C(=O)NN=C5c4cc3c6ccccc6

>  <standard_inchi_key>
ULDXWLCXEDXJGE-UHFFFAOYSA-N

>  <standard_value>
2721,37

>  <standard_units>
nM

>  <standard_type>
IC50

>  <assay_id>
954645

>  <description>
SANGER: Inhibition of human AGS cell growth in a cell viability assay.

>  <Mol Mass>
407,477

>  <Act_10_uM>
1

>  <StandardizerResult>
Clean 2D (ID: Clean 2D)
Clear Stereo (ID: Clear Stereo)
Tautomerize (ID: Tautomerize)
Wedge Clean (ID: Wedge Clean)
Aromatize (ID: Aromatize)


$$$$

  Mrv17c0 06171723492D          

 35 38  0  0  0  0            999 V2000
   -5.0013    1.2375    0.0000 F   0  0  0  0  0  0  0  0  0  0  0  0
   -4.2868    0.8250    0.0000 C   0  0  0  0  0  0  0  0  0  0  0  0
   -4.6993    0.1105    0.0000 F   0  0  0  0  0  0  0  0  0  0  0  0
   -3.8743    1.5395    0.0000 F   0  0  0  0  0  0  0  0  0  0  0  0
   -3.5724    0.4125    0.0000 C   0  0  0  0  0  0  0  0  0  0  0  0
   -2.8579    0.8250    0.0000 C   0  0  0  0  0  0  0  0  0  0  0  0
   -2.1434    0.4125    0.0000 C   0  0  0  0  0  0  0  0  0  0  0  0
   -2.1434   -0.4125    0.0000 C   0  0  0  0  0  0  0  0  0  0  0  0
   -1.4289   -0.8250    0.0000 C   0  0  0  0  0  0  0  0  0  0  0  0
   -0.7145   -0.4125    0.0000 S   0  0  0  0  0  0  0  0  0  0  0  0
    0.0000   -0.8250    0.0000 C   0  0  0  0  0  0  0  0  0  0  0  0
    0.7145   -0.4125    0.0000 C   0  0  0  0  0  0  0  0  0  0  0  0
    1.4289   -0.8250    0.0000 C   0  0  0  0  0  0  0  0  0  0  0  0
    2.1434   -0.4125    0.0000 C   0  0  0  0  0  0  0  0  0  0  0  0
    2.8579   -0.8250    0.0000 C   0  0  0  0  0  0  0  0  0  0  0  0
    3.5724   -0.4125    0.0000 O   0  0  0  0  0  0  0  0  0  0  0  0
    4.2868   -0.8250    0.0000 C   0  0  0  0  0  0  0  0  0  0  0  0
    5.0013   -0.4125    0.0000 C   0  0  0  0  0  0  0  0  0  0  0  0
    5.7158   -0.8250    0.0000 O   0  0  0  0  0  0  0  0  0  0  0  0
    5.7158   -1.6500    0.0000 C   0  0  0  0  0  0  0  0  0  0  0  0
    5.0013   -2.0625    0.0000 C   0  0  0  0  0  0  0  0  0  0  0  0
    4.2868   -1.6500    0.0000 C   0  0  0  0  0  0  0  0  0  0  0  0
    3.5724   -2.0625    0.0000 O   0  0  0  0  0  0  0  0  0  0  0  0
    6.4302   -2.0625    0.0000 C   0  0  0  0  0  0  0  0  0  0  0  0
    6.4302   -2.8875    0.0000 N   0  0  0  0  0  0  0  0  0  0  0  0
    7.1447   -3.3000    0.0000 C   0  0  0  0  0  0  0  0  0  0  0  0
    7.1447   -4.1250    0.0000 C   0  0  0  0  0  0  0  0  0  0  0  0
    6.4302   -4.5375    0.0000 O   0  0  0  0  0  0  0  0  0  0  0  0
    5.7158   -4.1250    0.0000 C   0  0  0  0  0  0  0  0  0  0  0  0
    5.7158   -3.3000    0.0000 C   0  0  0  0  0  0  0  0  0  0  0  0
   -1.4289   -1.6500    0.0000 C   0  0  0  0  0  0  0  0  0  0  0  0
   -2.1434   -2.0625    0.0000 C   0  0  0  0  0  0  0  0  0  0  0  0
   -2.8579   -1.6500    0.0000 N   0  0  0  0  0  0  0  0  0  0  0  0
   -2.8579   -0.8250    0.0000 C   0  0  0  0  0  0  0  0  0  0  0  0
   -3.5724   -0.4125    0.0000 C   0  0  0  0  0  0  0  0  0  0  0  0
  1  2  1  0  0  0  0
  2  3  1  0  0  0  0
  2  4  1  0  0  0  0
  2  5  1  0  0  0  0
  5  6  4  0  0  0  0
  6  7  4  0  0  0  0
  7  8  4  0  0  0  0
  8  9  4  0  0  0  0
  9 10  1  0  0  0  0
 10 11  1  0  0  0  0
 11 12  1  0  0  0  0
 12 13  1  0  0  0  0
 13 14  1  0  0  0  0
 14 15  1  0  0  0  0
 15 16  1  0  0  0  0
 16 17  1  0  0  0  0
 17 18  4  0  0  0  0
 18 19  4  0  0  0  0
 19 20  4  0  0  0  0
 20 21  4  0  0  0  0
 21 22  4  0  0  0  0
 17 22  4  0  0  0  0
 22 23  2  0  0  0  0
 20 24  1  0  0  0  0
 24 25  1  0  0  0  0
 25 26  1  0  0  0  0
 26 27  1  0  0  0  0
 27 28  1  0  0  0  0
 28 29  1  0  0  0  0
 29 30  1  0  0  0  0
 25 30  1  0  0  0  0
  9 31  4  0  0  0  0
 31 32  4  0  0  0  0
 32 33  4  0  0  0  0
 33 34  4  0  0  0  0
  8 34  4  0  0  0  0
 34 35  4  0  0  0  0
  5 35  4  0  0  0  0
M  END
>  <molregno>
660535

>  <canonical_smiles>
FC(F)(F)c1ccc2c(SCCCCCOC3=COC(=CC3=O)CN4CCOCC4)ccnc2c1

>  <standard_inchi_key>
MIDUFIRTIFUTQA-UHFFFAOYSA-N

>  <standard_value>
16339,87

>  <standard_units>
nM

>  <standard_type>
IC50

>  <assay_id>
954645

>  <description>
SANGER: Inhibition of human AGS cell growth in a cell viability assay.

>  <Mol Mass>
508,56

>  <Act_10_uM>
0

>  <StandardizerResult>
Clean 2D (ID: Clean 2D)
Clear Stereo (ID: Clear Stereo)
Tautomerize (ID: Tautomerize)
Wedge Clean (ID: Wedge Clean)
Aromatize (ID: Aromatize)


$$$$

  Mrv17c0 06171723492D          

 27 29  0  0  0  0            999 V2000
    1.4289    2.4750    0.0000 C   0  0  0  0  0  0  0  0  0  0  0  0
    0.7145    2.0625    0.0000 O   0  0  0  0  0  0  0  0  0  0  0  0
    0.7145    1.2375    0.0000 C   0  0  0  0  0  0  0  0  0  0  0  0
    0.0000    0.8250    0.0000 C   0  0  0  0  0  0  0  0  0  0  0  0
    0.0000    0.0000    0.0000 C   0  0  0  0  0  0  0  0  0  0  0  0
    0.7145   -0.4125    0.0000 C   0  0  0  0  0  0  0  0  0  0  0  0
    1.4289    0.0000    0.0000 C   0  0  0  0  0  0  0  0  0  0  0  0
    1.4289    0.8250    0.0000 C   0  0  0  0  0  0  0  0  0  0  0  0
    2.1434    1.2375    0.0000 O   0  0  0  0  0  0  0  0  0  0  0  0
    2.8579    0.8250    0.0000 C   0  0  0  0  0  0  0  0  0  0  0  0
    0.7145   -1.2375    0.0000 C   0  0  0  0  0  0  0  0  0  0  0  0
    1.3819   -1.7224    0.0000 N   0  0  0  0  0  0  0  0  0  0  0  0
    1.1270   -2.5070    0.0000 C   0  0  0  0  0  0  0  0  0  0  0  0
    1.6119   -3.1745    0.0000 S   0  0  0  0  0  0  0  0  0  0  0  0
    1.2763   -3.9282    0.0000 C   0  0  0  0  0  0  0  0  0  0  0  0
    0.3020   -2.5070    0.0000 N   0  0  0  0  0  0  0  0  0  0  0  0
    0.0470   -1.7224    0.0000 C   0  0  0  0  0  0  0  0  0  0  0  0
   -0.7376   -1.4675    0.0000 C   0  0  0  0  0  0  0  0  0  0  0  0
   -1.3507   -2.0195    0.0000 C   0  0  0  0  0  0  0  0  0  0  0  0
   -2.1353   -1.7646    0.0000 C   0  0  0  0  0  0  0  0  0  0  0  0
   -2.3068   -0.9576    0.0000 C   0  0  0  0  0  0  0  0  0  0  0  0
   -3.0915   -0.7027    0.0000 O   0  0  0  0  0  0  0  0  0  0  0  0
   -3.7045   -1.2547    0.0000 C   0  0  0  0  0  0  0  0  0  0  0  0
   -1.6937   -0.4056    0.0000 C   0  0  0  0  0  0  0  0  0  0  0  0
   -1.8653    0.4014    0.0000 O   0  0  0  0  0  0  0  0  0  0  0  0
   -1.2522    0.9534    0.0000 C   0  0  0  0  0  0  0  0  0  0  0  0
   -0.9091   -0.6605    0.0000 C   0  0  0  0  0  0  0  0  0  0  0  0
  1  2  1  0  0  0  0
  2  3  1  0  0  0  0
  3  4  4  0  0  0  0
  4  5  4  0  0  0  0
  5  6  4  0  0  0  0
  6  7  4  0  0  0  0
  7  8  4  0  0  0  0
  3  8  4  0  0  0  0
  8  9  1  0  0  0  0
  9 10  1  0  0  0  0
  6 11  1  0  0  0  0
 11 12  4  0  0  0  0
 12 13  4  0  0  0  0
 13 14  1  0  0  0  0
 14 15  1  0  0  0  0
 13 16  4  0  0  0  0
 16 17  4  0  0  0  0
 11 17  4  0  0  0  0
 17 18  1  0  0  0  0
 18 19  4  0  0  0  0
 19 20  4  0  0  0  0
 20 21  4  0  0  0  0
 21 22  1  0  0  0  0
 22 23  1  0  0  0  0
 21 24  4  0  0  0  0
 24 25  1  0  0  0  0
 25 26  1  0  0  0  0
 24 27  4  0  0  0  0
 18 27  4  0  0  0  0
M  STY  1   1 DAT
M  SAL   1  1  16
M  SDT   1 MRV_IMPLICIT_H                                        
M  SDD   1     0.0000    0.0000    DR    ALL  0       0  
M  SED   1 IMPL_H1
M  END
>  <molregno>
1559893

>  <canonical_smiles>
COc1ccc(cc1OC)c2nc(SC)[nH]c2c3ccc(OC)c(OC)c3

>  <standard_inchi_key>
JBDCVFHIXPXBKS-UHFFFAOYSA-N

>  <standard_value>
34840

>  <standard_units>
nM

>  <standard_type>
IC50

>  <assay_id>
958337

>  <description>
Cytotoxicity against human AGS cells assessed as growth inhibition after 48 hrs by MTT assay

>  <Mol Mass>
386,47

>  <Act_10_uM>
0

>  <StandardizerResult>
Clean 2D (ID: Clean 2D)
Clear Stereo (ID: Clear Stereo)
Tautomerize (ID: Tautomerize)
Wedge Clean (ID: Wedge Clean)
Aromatize (ID: Aromatize)


$$$$

  Mrv17c0 06171723492D          

 38 41  0  0  1  0            999 V2000
    4.4171   -2.3927    0.0000 C   0  0  0  0  0  0  0  0  0  0  0  0
    5.0119   -1.8210    0.0000 O   0  0  0  0  0  0  0  0  0  0  0  0
    4.8142   -1.0201    0.0000 C   0  0  0  0  0  0  0  0  0  0  0  0
    5.6264   -1.1653    0.0000 C   0  0  0  0  0  0  0  0  0  0  0  0
    6.1582   -0.5346    0.0000 C   0  0  0  0  0  0  0  0  0  0  0  0
    5.8779    0.2414    0.0000 C   0  0  0  0  0  0  0  0  0  0  0  0
    6.4097    0.8721    0.0000 C   0  0  0  0  0  0  0  0  0  0  0  0
    7.2218    0.7268    0.0000 C   0  0  0  0  0  0  0  0  0  0  0  0
    7.7536    1.3576    0.0000 O   0  0  0  0  0  0  0  0  0  0  0  0
    7.4733    2.1335    0.0000 C   0  0  0  0  0  0  0  0  0  0  0  0
    6.6612    2.2787    0.0000 O   0  0  0  0  0  0  0  0  0  0  0  0
    8.0052    2.7642    0.0000 C   0  0  0  0  0  0  0  0  0  0  0  0
    7.5021   -0.0491    0.0000 C   0  0  0  0  0  0  0  0  0  0  0  0
    8.0339    0.5816    0.0000 O   0  0  0  0  0  0  0  0  0  0  0  0
    8.3142   -0.1943    0.0000 C   0  0  0  0  0  0  0  0  0  0  0  0
    8.3162    0.6307    0.0000 C   0  0  0  0  0  0  0  0  0  0  0  0
    9.1271   -0.0530    0.0000 C   0  0  0  0  0  0  0  0  0  0  0  0
    8.5945   -0.9702    0.0000 C   0  0  0  0  0  0  0  0  0  0  0  0
    8.0627   -1.6009    0.0000 C   0  0  0  0  0  0  0  0  0  0  0  0
    8.3430   -2.3768    0.0000 O   0  0  0  0  0  0  0  0  0  0  0  0
    9.1551   -2.5221    0.0000 C   0  0  0  0  0  0  0  0  0  0  0  0
    9.4354   -3.2980    0.0000 O   0  0  0  0  0  0  0  0  0  0  0  0
    9.6870   -1.8914    0.0000 C   0  0  0  0  0  0  0  0  0  0  0  0
    7.2506   -1.4557    0.0000 C   0  0  0  0  0  0  0  0  0  0  0  0
    6.7188   -2.0864    0.0000 O   0  0  0  0  0  0  0  0  0  0  0  0
    6.9991   -2.8623    0.0000 C   0  0  0  0  0  0  0  0  0  0  0  0
    7.8112   -3.0076    0.0000 O   0  0  0  0  0  0  0  0  0  0  0  0
    6.4673   -3.4930    0.0000 C   0  0  0  0  0  0  0  0  0  0  0  0
    6.9703   -0.6798    0.0000 C   0  0  0  0  0  0  0  0  0  0  0  0
    6.4385   -1.3105    0.0000 C   0  0  0  0  0  0  0  0  0  0  0  0
    5.0658    0.3866    0.0000 C   0  0  0  0  0  0  0  0  0  0  0  0
    5.3498    1.1611    0.0000 C   0  0  0  0  0  0  0  0  0  0  0  0
    4.3523    0.8008    0.0000 O   0  0  0  0  0  0  0  0  0  0  0  0
    4.5339   -0.2441    0.0000 C   0  0  0  0  0  0  0  0  0  0  0  0
    3.7094   -0.2709    0.0000 C   0  0  0  0  0  0  0  0  0  0  0  0
    3.4801   -1.0634    0.0000 C   0  0  0  0  0  0  0  0  0  0  0  0
    2.7041   -1.3437    0.0000 O   0  0  0  0  0  0  0  0  0  0  0  0
    4.1629   -1.5264    0.0000 O   0  0  0  0  0  0  0  0  0  0  0  0
  1  2  1  0  0  0  0
  3  2  1  0  0  0  0
  3  4  1  0  0  0  0
  5  4  1  0  0  0  0
  5  6  1  0  0  0  0
  6  7  1  0  0  0  0
  7  8  1  0  0  0  0
  8  9  1  0  0  0  0
  9 10  1  0  0  0  0
 10 11  2  0  0  0  0
 10 12  1  0  0  0  0
  8 13  1  0  0  0  0
 13 14  1  0  0  0  0
 13 15  1  0  0  0  0
 15 16  1  0  0  0  0
 15 17  1  0  0  0  0
 15 18  1  0  0  0  0
 18 19  1  0  0  0  0
 19 20  1  0  0  0  0
 20 21  1  0  0  0  0
 21 22  2  0  0  0  0
 21 23  1  0  0  0  0
 19 24  1  0  0  0  0
 24 25  1  0  0  0  0
 25 26  1  0  0  0  0
 26 27  2  0  0  0  0
 26 28  1  0  0  0  0
 24 29  1  0  0  0  0
  5 29  1  0  0  0  0
 13 29  1  0  0  0  0
 29 30  1  0  0  0  0
  6 31  1  0  0  0  0
 31 32  1  0  0  0  0
 31 33  1  0  0  0  0
 31 34  1  0  0  0  0
  3 34  1  0  0  0  0
 34 35  2  0  0  0  0
 35 36  1  0  0  0  0
 36 37  2  0  0  0  0
 36 38  1  0  0  0  0
  3 38  1  0  0  0  0
M  END
>  <molregno>
1563478

>  <canonical_smiles>
CO[C@@]12C[C@H]3[C@@H](C[C@H](OC(=O)C)[C@@]4(O)C(C)(C)C[C@H](OC(=O)C)[C@H](OC(=O)C)[C@]34C)[C@](C)(O)C1=CC(=O)O2

>  <standard_inchi_key>
GWAJLWJSMZQRPE-FOLDLWRQSA-N

>  <standard_value>
29100

>  <standard_units>
nM

>  <standard_type>
IC50

>  <assay_id>
963421

>  <description>
Cytotoxicity against human AGS cells assessed as growth inhibition after 48 hrs by MTT assay

>  <Mol Mass>
538,59

>  <Act_10_uM>
0

>  <StandardizerResult>
Clean 2D (ID: Clean 2D)
Clear Stereo (ID: Clear Stereo)
Tautomerize (ID: Tautomerize)
Wedge Clean (ID: Wedge Clean)


$$$$

  Mrv17c0 06171723492D          

 37 39  0  0  0  0            999 V2000
   -0.4421   -2.2540    0.0000 C   0  0  0  0  0  0  0  0  0  0  0  0
   -0.0296   -1.5395    0.0000 O   0  0  0  0  0  0  0  0  0  0  0  0
    0.7954   -1.5395    0.0000 C   0  0  0  0  0  0  0  0  0  0  0  0
    1.2079   -2.2540    0.0000 O   0  0  0  0  0  0  0  0  0  0  0  0
    1.2079   -0.8250    0.0000 C   0  0  0  0  0  0  0  0  0  0  0  0
    2.0329   -0.8250    0.0000 C   0  0  0  0  0  0  0  0  0  0  0  0
    2.4454   -0.1105    0.0000 C   0  0  0  0  0  0  0  0  0  0  0  0
    2.0329    0.6039    0.0000 C   0  0  0  0  0  0  0  0  0  0  0  0
    3.2704   -0.1105    0.0000 C   0  0  0  0  0  0  0  0  0  0  0  0
    3.6829    0.6040    0.0000 C   0  0  0  0  0  0  0  0  0  0  0  0
    3.2704    1.3184    0.0000 O   0  0  0  0  0  0  0  0  0  0  0  0
    3.3448    2.1235    0.0000 C   0  0  0  0  0  0  0  0  0  0  0  0
    3.2703    2.7474    0.0000 O   0  0  0  0  0  0  0  0  0  0  0  0
    4.1698    2.1235    0.0000 C   0  0  0  0  0  0  0  0  0  0  0  0
    4.5079    0.6040    0.0000 C   0  0  0  0  0  0  0  0  0  0  0  0
    4.9204    1.3185    0.0000 O   0  0  0  0  0  0  0  0  0  0  0  0
    4.5078    2.0329    0.0000 C   0  0  0  0  0  0  0  0  0  0  0  0
    3.6828    2.0329    0.0000 O   0  0  0  0  0  0  0  0  0  0  0  0
    4.9203    2.7474    0.0000 C   0  0  0  0  0  0  0  0  0  0  0  0
    4.9204   -0.1105    0.0000 C   0  0  0  0  0  0  0  0  0  0  0  0
    5.3329    0.6040    0.0000 O   0  0  0  0  0  0  0  0  0  0  0  0
    5.7454   -0.1105    0.0000 C   0  0  0  0  0  0  0  0  0  0  0  0
    6.5206    0.1717    0.0000 C   0  0  0  0  0  0  0  0  0  0  0  0
    5.6021    0.7020    0.0000 C   0  0  0  0  0  0  0  0  0  0  0  0
    6.1579   -0.8249    0.0000 C   0  0  0  0  0  0  0  0  0  0  0  0
    5.7454   -1.5394    0.0000 C   0  0  0  0  0  0  0  0  0  0  0  0
    4.9204   -1.5394    0.0000 C   0  0  0  0  0  0  0  0  0  0  0  0
    4.5079   -2.2539    0.0000 O   0  0  0  0  0  0  0  0  0  0  0  0
    4.9204   -2.9684    0.0000 C   0  0  0  0  0  0  0  0  0  0  0  0
    4.5080   -3.6828    0.0000 O   0  0  0  0  0  0  0  0  0  0  0  0
    5.7454   -2.9683    0.0000 C   0  0  0  0  0  0  0  0  0  0  0  0
    4.5079   -0.8250    0.0000 C   0  0  0  0  0  0  0  0  0  0  0  0
    4.0954   -1.5394    0.0000 C   0  0  0  0  0  0  0  0  0  0  0  0
    3.6829   -0.8250    0.0000 C   0  0  0  0  0  0  0  0  0  0  0  0
    3.2704   -1.5394    0.0000 C   0  0  0  0  0  0  0  0  0  0  0  0
    2.4454   -1.5395    0.0000 C   0  0  0  0  0  0  0  0  0  0  0  0
    2.0329   -2.2539    0.0000 O   0  0  0  0  0  0  0  0  0  0  0  0
  1  2  1  0  0  0  0
  2  3  1  0  0  0  0
  3  4  2  0  0  0  0
  3  5  1  0  0  0  0
  5  6  1  0  0  0  0
  6  7  2  0  0  0  0
  7  8  1  0  0  0  0
  9  7  1  0  0  0  0
  9 10  1  0  0  0  0
 10 11  1  0  0  0  0
 11 12  1  0  0  0  0
 12 13  2  0  0  0  0
 12 14  1  0  0  0  0
 10 15  1  0  0  0  0
 15 16  1  0  0  0  0
 16 17  1  0  0  0  0
 17 18  2  0  0  0  0
 17 19  1  0  0  0  0
 15 20  1  0  0  0  0
 20 21  1  0  0  0  0
 20 22  1  0  0  0  0
 22 23  1  0  0  0  0
 22 24  1  0  0  0  0
 22 25  1  0  0  0  0
 25 26  1  0  0  0  0
 26 27  1  0  0  0  0
 27 28  1  0  0  0  0
 28 29  1  0  0  0  0
 29 30  2  0  0  0  0
 29 31  1  0  0  0  0
 27 32  1  0  0  0  0
 20 32  1  0  0  0  0
 32 33  1  0  0  0  0
 32 34  1  0  0  0  0
  9 34  1  0  0  0  0
 34 35  1  0  0  0  0
 35 36  1  0  0  0  0
  6 36  1  0  0  0  0
 36 37  2  0  0  0  0
M  END
>  <molregno>
1563471

>  <canonical_smiles>
COC(=O)CC1=C(C)[C@@H]2[C@@H](OC(=O)C)[C@H](OC(=O)C)[C@@]3(O)C(C)(C)CC[C@H](OC(=O)C)[C@]3(C)[C@H]2CC1=O

>  <standard_inchi_key>
YCPYGLZZONLPAF-YTVANOEUSA-N

>  <standard_value>
48300

>  <standard_units>
nM

>  <standard_type>
IC50

>  <assay_id>
963421

>  <description>
Cytotoxicity against human AGS cells assessed as growth inhibition after 48 hrs by MTT assay

>  <Mol Mass>
522,591

>  <Act_10_uM>
0

>  <StandardizerResult>
Clean 2D (ID: Clean 2D)
Clear Stereo (ID: Clear Stereo)
Tautomerize (ID: Tautomerize)
Wedge Clean (ID: Wedge Clean)


$$$$

  Mrv17c0 06171723492D          

 28 30  0  0  0  0            999 V2000
    1.4289    2.4750    0.0000 C   0  0  0  0  0  0  0  0  0  0  0  0
    0.7145    2.0625    0.0000 O   0  0  0  0  0  0  0  0  0  0  0  0
    0.7145    1.2375    0.0000 C   0  0  0  0  0  0  0  0  0  0  0  0
    0.0000    0.8250    0.0000 C   0  0  0  0  0  0  0  0  0  0  0  0
    0.0000    0.0000    0.0000 C   0  0  0  0  0  0  0  0  0  0  0  0
    0.7145   -0.4125    0.0000 C   0  0  0  0  0  0  0  0  0  0  0  0
    1.4289    0.0000    0.0000 C   0  0  0  0  0  0  0  0  0  0  0  0
    2.1434   -0.4125    0.0000 O   0  0  0  0  0  0  0  0  0  0  0  0
    2.8579    0.0000    0.0000 C   0  0  0  0  0  0  0  0  0  0  0  0
    1.4289    0.8250    0.0000 C   0  0  0  0  0  0  0  0  0  0  0  0
    2.1434    1.2375    0.0000 O   0  0  0  0  0  0  0  0  0  0  0  0
    2.8579    0.8250    0.0000 C   0  0  0  0  0  0  0  0  0  0  0  0
    0.7145   -1.2375    0.0000 C   0  0  0  0  0  0  0  0  0  0  0  0
    1.3819   -1.7224    0.0000 N   0  0  0  0  0  0  0  0  0  0  0  0
    1.1270   -2.5070    0.0000 C   0  0  0  0  0  0  0  0  0  0  0  0
    1.6119   -3.1745    0.0000 S   0  0  0  0  0  0  0  0  0  0  0  0
    1.2763   -3.9282    0.0000 C   0  0  0  0  0  0  0  0  0  0  0  0
    0.3020   -2.5070    0.0000 S   0  0  0  0  0  0  0  0  0  0  0  0
    0.0470   -1.7224    0.0000 C   0  0  0  0  0  0  0  0  0  0  0  0
   -0.7376   -1.4675    0.0000 C   0  0  0  0  0  0  0  0  0  0  0  0
   -1.3507   -2.0195    0.0000 C   0  0  0  0  0  0  0  0  0  0  0  0
   -2.1353   -1.7646    0.0000 C   0  0  0  0  0  0  0  0  0  0  0  0
   -2.3068   -0.9576    0.0000 C   0  0  0  0  0  0  0  0  0  0  0  0
   -1.6937   -0.4056    0.0000 C   0  0  0  0  0  0  0  0  0  0  0  0
   -0.9091   -0.6605    0.0000 C   0  0  0  0  0  0  0  0  0  0  0  0
   -3.0915   -0.7027    0.0000 N   0  3  0  0  0  0  0  0  0  0  0  0
   -3.7045   -1.2547    0.0000 O   0  0  0  0  0  0  0  0  0  0  0  0
   -3.2630    0.1043    0.0000 O   0  5  0  0  0  0  0  0  0  0  0  0
  1  2  1  0  0  0  0
  2  3  1  0  0  0  0
  3  4  4  0  0  0  0
  4  5  4  0  0  0  0
  5  6  4  0  0  0  0
  6  7  4  0  0  0  0
  7  8  1  0  0  0  0
  8  9  1  0  0  0  0
  7 10  4  0  0  0  0
  3 10  4  0  0  0  0
 10 11  1  0  0  0  0
 11 12  1  0  0  0  0
  6 13  1  0  0  0  0
 13 14  4  0  0  0  0
 14 15  4  0  0  0  0
 15 16  1  0  0  0  0
 16 17  1  0  0  0  0
 15 18  4  0  0  0  0
 18 19  4  0  0  0  0
 13 19  4  0  0  0  0
 19 20  1  0  0  0  0
 20 21  4  0  0  0  0
 21 22  4  0  0  0  0
 22 23  4  0  0  0  0
 23 24  4  0  0  0  0
 24 25  4  0  0  0  0
 20 25  4  0  0  0  0
 23 26  1  0  0  0  0
 26 27  2  0  0  0  0
 26 28  1  0  0  0  0
M  CHG  2  26   1  28  -1
M  END
>  <molregno>
1608712

>  <canonical_smiles>
COc1ccc(c(OC)c1OC)c2nc(SC)sc2c3ccc(cc3)[N+](=O)[O-]

>  <standard_inchi_key>
AQFCBGMTHTYXLM-UHFFFAOYSA-N

>  <standard_value>
100000

>  <standard_units>
nM

>  <standard_type>
IC50

>  <assay_id>
1279349

>  <description>
Cytotoxicity against human AGS cells after 48 hrs by MTT assay

>  <Mol Mass>
418,48

>  <Act_10_uM>
0

>  <StandardizerResult>
Clean 2D (ID: Clean 2D)
Clear Stereo (ID: Clear Stereo)
Tautomerize (ID: Tautomerize)
Wedge Clean (ID: Wedge Clean)
Aromatize (ID: Aromatize)


$$$$

  Mrv17c0 06171723492D          

 31 34  0  0  0  0            999 V2000
    1.4289    2.4750    0.0000 C   0  0  0  0  0  0  0  0  0  0  0  0
    0.7145    2.0625    0.0000 O   0  0  0  0  0  0  0  0  0  0  0  0
    0.7145    1.2375    0.0000 C   0  0  0  0  0  0  0  0  0  0  0  0
    0.0000    0.8250    0.0000 C   0  0  0  0  0  0  0  0  0  0  0  0
    0.0000    0.0000    0.0000 C   0  0  0  0  0  0  0  0  0  0  0  0
    0.7145   -0.4125    0.0000 C   0  0  0  0  0  0  0  0  0  0  0  0
    1.4289    0.0000    0.0000 C   0  0  0  0  0  0  0  0  0  0  0  0
    2.1434   -0.4125    0.0000 O   0  0  0  0  0  0  0  0  0  0  0  0
    2.8579    0.0000    0.0000 C   0  0  0  0  0  0  0  0  0  0  0  0
    1.4289    0.8250    0.0000 C   0  0  0  0  0  0  0  0  0  0  0  0
    2.1434    1.2375    0.0000 O   0  0  0  0  0  0  0  0  0  0  0  0
    2.1434    2.0625    0.0000 C   0  0  0  0  0  0  0  0  0  0  0  0
    0.7145   -1.2375    0.0000 C   0  0  0  0  0  0  0  0  0  0  0  0
    1.3819   -1.7224    0.0000 N   0  0  0  0  0  0  0  0  0  0  0  0
    1.1270   -2.5070    0.0000 C   0  0  0  0  0  0  0  0  0  0  0  0
    1.6119   -3.1745    0.0000 S   0  0  0  0  0  0  0  0  0  0  0  0
    2.4324   -3.0882    0.0000 C   0  0  0  0  0  0  0  0  0  0  0  0
    2.7679   -2.3346    0.0000 C   0  0  0  0  0  0  0  0  0  0  0  0
    2.2830   -1.6671    0.0000 C   0  0  0  0  0  0  0  0  0  0  0  0
    2.6186   -0.9135    0.0000 C   0  0  0  0  0  0  0  0  0  0  0  0
    3.4390   -0.8272    0.0000 C   0  0  0  0  0  0  0  0  0  0  0  0
    3.9240   -1.4947    0.0000 C   0  0  0  0  0  0  0  0  0  0  0  0
    3.5884   -2.2483    0.0000 C   0  0  0  0  0  0  0  0  0  0  0  0
    0.3020   -2.5070    0.0000 S   0  0  0  0  0  0  0  0  0  0  0  0
    0.0470   -1.7224    0.0000 C   0  0  0  0  0  0  0  0  0  0  0  0
   -0.7376   -1.4675    0.0000 C   0  0  0  0  0  0  0  0  0  0  0  0
   -1.3507   -2.0195    0.0000 C   0  0  0  0  0  0  0  0  0  0  0  0
   -2.1353   -1.7646    0.0000 C   0  0  0  0  0  0  0  0  0  0  0  0
   -2.3068   -0.9576    0.0000 C   0  0  0  0  0  0  0  0  0  0  0  0
   -1.6937   -0.4056    0.0000 C   0  0  0  0  0  0  0  0  0  0  0  0
   -0.9091   -0.6605    0.0000 C   0  0  0  0  0  0  0  0  0  0  0  0
  1  2  1  0  0  0  0
  2  3  1  0  0  0  0
  3  4  4  0  0  0  0
  4  5  4  0  0  0  0
  5  6  4  0  0  0  0
  6  7  4  0  0  0  0
  7  8  1  0  0  0  0
  8  9  1  0  0  0  0
  7 10  4  0  0  0  0
  3 10  4  0  0  0  0
 10 11  1  0  0  0  0
 11 12  1  0  0  0  0
  6 13  1  0  0  0  0
 13 14  4  0  0  0  0
 14 15  4  0  0  0  0
 15 16  1  0  0  0  0
 16 17  1  0  0  0  0
 17 18  1  0  0  0  0
 18 19  4  0  0  0  0
 19 20  4  0  0  0  0
 20 21  4  0  0  0  0
 21 22  4  0  0  0  0
 22 23  4  0  0  0  0
 18 23  4  0  0  0  0
 15 24  4  0  0  0  0
 24 25  4  0  0  0  0
 13 25  4  0  0  0  0
 25 26  1  0  0  0  0
 26 27  4  0  0  0  0
 27 28  4  0  0  0  0
 28 29  4  0  0  0  0
 29 30  4  0  0  0  0
 30 31  4  0  0  0  0
 26 31  4  0  0  0  0
M  END
>  <molregno>
1608717

>  <canonical_smiles>
COc1ccc(c(OC)c1OC)c2nc(SCc3ccccc3)sc2c4ccccc4

>  <standard_inchi_key>
YZPNKHVTOWXDBI-UHFFFAOYSA-N

>  <standard_value>
38500

>  <standard_units>
nM

>  <standard_type>
IC50

>  <assay_id>
1279349

>  <description>
Cytotoxicity against human AGS cells after 48 hrs by MTT assay

>  <Mol Mass>
449,58

>  <Act_10_uM>
0

>  <StandardizerResult>
Clean 2D (ID: Clean 2D)
Clear Stereo (ID: Clear Stereo)
Tautomerize (ID: Tautomerize)
Wedge Clean (ID: Wedge Clean)
Aromatize (ID: Aromatize)


$$$$

  Mrv17c0 06171723492D          

 34 40  0  0  0  0            999 V2000
    8.5737    3.3000    0.0000 C   0  0  0  0  0  0  0  0  0  0  0  0
    8.5737    2.4750    0.0000 C   0  0  0  0  0  0  0  0  0  0  0  0
    7.8592    2.0625    0.0000 N   0  0  0  0  0  0  0  0  0  0  0  0
    7.8592    1.2375    0.0000 C   0  0  0  0  0  0  0  0  0  0  0  0
    7.1447    0.8250    0.0000 C   0  0  0  0  0  0  0  0  0  0  0  0
    6.4302    1.2375    0.0000 C   0  0  0  0  0  0  0  0  0  0  0  0
    5.7158    0.8250    0.0000 C   0  0  0  0  0  0  0  0  0  0  0  0
    5.7158    0.0000    0.0000 C   0  0  0  0  0  0  0  0  0  0  0  0
    6.4302   -0.4125    0.0000 C   0  0  0  0  0  0  0  0  0  0  0  0
    7.1447    0.0000    0.0000 C   0  0  0  0  0  0  0  0  0  0  0  0
    7.8592   -0.4125    0.0000 C   0  0  0  0  0  0  0  0  0  0  0  0
    8.5737    0.0000    0.0000 C   0  0  0  0  0  0  0  0  0  0  0  0
    8.5737    0.8250    0.0000 C   0  0  0  0  0  0  0  0  0  0  0  0
    9.2881    1.2375    0.0000 C   0  0  0  0  0  0  0  0  0  0  0  0
   10.0026    0.8250    0.0000 N   0  0  0  0  0  0  0  0  0  0  0  0
   10.7171    1.2375    0.0000 C   0  0  0  0  0  0  0  0  0  0  0  0
   10.7171    2.0625    0.0000 C   0  0  0  0  0  0  0  0  0  0  0  0
   11.4315    2.4750    0.0000 C   0  0  0  0  0  0  0  0  0  0  0  0
   12.1460    2.0625    0.0000 C   0  0  0  0  0  0  0  0  0  0  0  0
   12.1460    1.2375    0.0000 C   0  0  0  0  0  0  0  0  0  0  0  0
   12.8605    0.8250    0.0000 C   0  0  0  0  0  0  0  0  0  0  0  0
   12.8605    0.0000    0.0000 C   0  0  0  0  0  0  0  0  0  0  0  0
   12.1460   -0.4125    0.0000 C   0  0  0  0  0  0  0  0  0  0  0  0
   11.4315    0.0000    0.0000 C   0  0  0  0  0  0  0  0  0  0  0  0
   11.4315    0.8250    0.0000 C   0  0  0  0  0  0  0  0  0  0  0  0
   10.0026    2.4750    0.0000 C   0  0  0  0  0  0  0  0  0  0  0  0
   10.0026    3.3000    0.0000 C   0  0  0  0  0  0  0  0  0  0  0  0
    9.2881    3.7125    0.0000 N   0  0  0  0  0  0  0  0  0  0  0  0
    9.2881    4.5375    0.0000 C   0  0  0  0  0  0  0  0  0  0  0  0
   10.0026    4.9500    0.0000 C   0  0  0  0  0  0  0  0  0  0  0  0
   10.7171    4.5375    0.0000 N   0  0  0  0  0  0  0  0  0  0  0  0
   10.7171    3.7125    0.0000 C   0  0  0  0  0  0  0  0  0  0  0  0
   11.4315    3.3000    0.0000 N   0  0  0  0  0  0  0  0  0  0  0  0
    9.2881    2.0625    0.0000 C   0  0  0  0  0  0  0  0  0  0  0  0
  1  2  1  0  0  0  0
  2  3  4  0  0  0  0
  3  4  4  0  0  0  0
  4  5  4  0  0  0  0
  5  6  4  0  0  0  0
  6  7  4  0  0  0  0
  7  8  4  0  0  0  0
  8  9  4  0  0  0  0
  9 10  4  0  0  0  0
  5 10  4  0  0  0  0
 10 11  4  0  0  0  0
 11 12  4  0  0  0  0
 12 13  4  0  0  0  0
  4 13  4  0  0  0  0
 13 14  4  0  0  0  0
 14 15  4  0  0  0  0
 15 16  4  0  0  0  0
 16 17  4  0  0  0  0
 17 18  4  0  0  0  0
 18 19  4  0  0  0  0
 19 20  4  0  0  0  0
 20 21  4  0  0  0  0
 21 22  4  0  0  0  0
 22 23  4  0  0  0  0
 23 24  4  0  0  0  0
 24 25  4  0  0  0  0
 16 25  4  0  0  0  0
 20 25  4  0  0  0  0
 17 26  4  0  0  0  0
 26 27  1  0  0  0  0
 27 28  4  0  0  0  0
 28 29  4  0  0  0  0
 29 30  4  0  0  0  0
 30 31  4  0  0  0  0
 31 32  4  0  0  0  0
 27 32  4  0  0  0  0
 32 33  1  0  0  0  0
 26 34  4  0  0  0  0
  2 34  4  0  0  0  0
 14 34  4  0  0  0  0
M  END
>  <molregno>
1625376

>  <canonical_smiles>
Cc1nc2c3ccccc3ccc2c4nc5c(ccc6ccccc56)c(c7nccnc7N)c14

>  <standard_inchi_key>
WGHIRPHUFHHVGV-UHFFFAOYSA-N

>  <standard_value>
2260

>  <standard_units>
nM

>  <standard_type>
IC50

>  <assay_id>
1298988

>  <description>
Cytotoxicity against human AGS cells after 48 hrs by MTT assay

>  <Mol Mass>
437,506

>  <Act_10_uM>
1

>  <StandardizerResult>
Clean 2D (ID: Clean 2D)
Clear Stereo (ID: Clear Stereo)
Tautomerize (ID: Tautomerize)
Wedge Clean (ID: Wedge Clean)
Aromatize (ID: Aromatize)


$$$$

  Mrv17c0 06171723492D          

 38 45  0  0  0  0            999 V2000
    8.5737    3.3000    0.0000 C   0  0  0  0  0  0  0  0  0  0  0  0
    8.5737    2.4750    0.0000 C   0  0  0  0  0  0  0  0  0  0  0  0
    7.8592    2.0625    0.0000 N   0  0  0  0  0  0  0  0  0  0  0  0
    7.8592    1.2375    0.0000 C   0  0  0  0  0  0  0  0  0  0  0  0
    7.1447    0.8250    0.0000 C   0  0  0  0  0  0  0  0  0  0  0  0
    6.4302    1.2375    0.0000 C   0  0  0  0  0  0  0  0  0  0  0  0
    5.7158    0.8250    0.0000 C   0  0  0  0  0  0  0  0  0  0  0  0
    5.7158    0.0000    0.0000 C   0  0  0  0  0  0  0  0  0  0  0  0
    6.4302   -0.4125    0.0000 C   0  0  0  0  0  0  0  0  0  0  0  0
    7.1447    0.0000    0.0000 C   0  0  0  0  0  0  0  0  0  0  0  0
[truncated: 66,553 more chars]
