# Supplementary material for: A desirability-based multi objective approach for the virtual screening discovery of broad-spectrum anti-gastric cancer agents
Source: PLoS One. 2018 Feb 8;13(2):e0192176. doi: 10.1371/journal.pone.0192176 (PMC5805264; doi:10.1371/journal.pone.0192176)
Supplement: S1 File — (ZIP) [file pone.0192176.s004.zip › AGS_Selection.sdf]

  Mrv17c0 06171723492D          

 35 39  0  0  0  0            999 V2000
   -5.0013    1.2375    0.0000 C   0  0  0  0  0  0  0  0  0  0  0  0
   -4.2868    0.8250    0.0000 N   0  0  0  0  0  0  0  0  0  0  0  0
   -3.5724    1.2375    0.0000 C   0  0  0  0  0  0  0  0  0  0  0  0
   -2.8579    0.8250    0.0000 C   0  0  0  0  0  0  0  0  0  0  0  0
   -2.8579    0.0000    0.0000 N   0  0  0  0  0  0  0  0  0  0  0  0
   -2.1434   -0.4125    0.0000 C   0  0  0  0  0  0  0  0  0  0  0  0
   -1.4289    0.0000    0.0000 C   0  0  0  0  0  0  0  0  0  0  0  0
   -0.7145   -0.4125    0.0000 C   0  0  0  0  0  0  0  0  0  0  0  0
    0.0000    0.0000    0.0000 O   0  0  0  0  0  0  0  0  0  0  0  0
    0.7145   -0.4125    0.0000 C   0  0  0  0  0  0  0  0  0  0  0  0
    1.4289    0.0000    0.0000 C   0  0  0  0  0  0  0  0  0  0  0  0
    2.1434   -0.4125    0.0000 C   0  0  0  0  0  0  0  0  0  0  0  0
    2.8579    0.0000    0.0000 N   0  0  0  0  0  0  0  0  0  0  0  0
    3.5724   -0.4125    0.0000 C   0  0  0  0  0  0  0  0  0  0  0  0
    3.5724   -1.2375    0.0000 C   0  0  0  0  0  0  0  0  0  0  0  0
    4.2868   -1.6500    0.0000 C   0  0  0  0  0  0  0  0  0  0  0  0
    5.0013   -2.0625    0.0000 N   0  0  0  0  0  0  0  0  0  0  0  0
    2.8579   -1.6500    0.0000 C   0  0  0  0  0  0  0  0  0  0  0  0
    2.8579   -2.4750    0.0000 N   0  0  0  0  0  0  0  0  0  0  0  0
    3.5724   -2.8875    0.0000 C   0  0  0  0  0  0  0  0  0  0  0  0
    4.2868   -2.4750    0.0000 C   0  0  0  0  0  0  0  0  0  0  0  0
    5.0013   -2.8875    0.0000 C   0  0  0  0  0  0  0  0  0  0  0  0
    5.0013   -3.7125    0.0000 C   0  0  0  0  0  0  0  0  0  0  0  0
    5.6144   -4.2645    0.0000 N   0  0  0  0  0  0  0  0  0  0  0  0
    5.2788   -5.0182    0.0000 C   0  0  0  0  0  0  0  0  0  0  0  0
    5.6913   -5.7327    0.0000 N   0  0  0  0  0  0  0  0  0  0  0  0
    4.4584   -4.9320    0.0000 S   0  0  0  0  0  0  0  0  0  0  0  0
    4.2868   -4.1250    0.0000 C   0  0  0  0  0  0  0  0  0  0  0  0
    3.5724   -3.7125    0.0000 C   0  0  0  0  0  0  0  0  0  0  0  0
    2.1434   -1.2375    0.0000 C   0  0  0  0  0  0  0  0  0  0  0  0
    1.4289   -1.6500    0.0000 C   0  0  0  0  0  0  0  0  0  0  0  0
    0.7145   -1.2375    0.0000 C   0  0  0  0  0  0  0  0  0  0  0  0
    0.0000   -1.6500    0.0000 C   0  0  0  0  0  0  0  0  0  0  0  0
   -3.5724   -0.4125    0.0000 C   0  0  0  0  0  0  0  0  0  0  0  0
   -4.2868    0.0000    0.0000 C   0  0  0  0  0  0  0  0  0  0  0  0
  1  2  1  0  0  0  0
  2  3  1  0  0  0  0
  3  4  1  0  0  0  0
  4  5  1  0  0  0  0
  5  6  1  0  0  0  0
  6  7  1  0  0  0  0
  7  8  1  0  0  0  0
  8  9  1  0  0  0  0
  9 10  1  0  0  0  0
 10 11  4  0  0  0  0
 11 12  4  0  0  0  0
 12 13  4  0  0  0  0
 13 14  4  0  0  0  0
 14 15  4  0  0  0  0
 15 16  1  0  0  0  0
 16 17  3  0  0  0  0
 15 18  4  0  0  0  0
 18 19  1  0  0  0  0
 19 20  1  0  0  0  0
 20 21  4  0  0  0  0
 21 22  4  0  0  0  0
 22 23  4  0  0  0  0
 23 24  4  0  0  0  0
 24 25  4  0  0  0  0
 25 26  1  0  0  0  0
 25 27  4  0  0  0  0
 27 28  4  0  0  0  0
 23 28  4  0  0  0  0
 28 29  4  0  0  0  0
 20 29  4  0  0  0  0
 18 30  4  0  0  0  0
 12 30  4  0  0  0  0
 30 31  4  0  0  0  0
 31 32  4  0  0  0  0
 10 32  4  0  0  0  0
 32 33  1  0  0  0  0
  5 34  1  0  0  0  0
 34 35  1  0  0  0  0
  2 35  1  0  0  0  0
M  END
>  <molregno>
516917

>  <canonical_smiles>
CN1CCN(CCCOc2cc3ncc(C#N)c(Nc4ccc5nc(N)sc5c4)c3cc2C)CC1

>  <standard_inchi_key>
HMGYAOFKBQVVQM-UHFFFAOYSA-N

>  <standard_value>
68,13

>  <standard_units>
%

>  <standard_type>
Activity

>  <assay_id>
492911

>  <description>
Antiproliferative activity against human AGS cells assessed as survival at 10 uM by sulforhodamine B assay

>  <Mol Mass>
487,63

>  <Act_10_uM>
1

>  <StandardizerResult>
Clean 2D (ID: Clean 2D)
Clear Stereo (ID: Clear Stereo)
Tautomerize (ID: Tautomerize)
Wedge Clean (ID: Wedge Clean)
Aromatize (ID: Aromatize)


$$$$

  Mrv17c0 06171723492D          

 47 51  0  0  1  0            999 V2000
    3.5723   -9.4872    0.0000 C   0  0  0  0  0  0  0  0  0  0  0  0
    4.2868   -9.0747    0.0000 S   0  0  0  0  0  0  0  0  0  0  0  0
    5.0012   -9.4872    0.0000 C   0  0  0  0  0  0  0  0  0  0  0  0
    5.7157   -9.0748    0.0000 C   0  0  0  0  0  0  0  0  0  0  0  0
    6.4302   -9.4873    0.0000 C   0  0  0  0  0  0  0  0  0  0  0  0
    6.4302  -10.3123    0.0000 N   0  0  0  0  0  0  0  0  0  0  0  0
    7.1447   -9.0748    0.0000 C   0  0  0  0  0  0  0  0  0  0  0  0
    7.1447   -8.2498    0.0000 O   0  0  0  0  0  0  0  0  0  0  0  0
    7.8591   -9.4873    0.0000 N   0  0  0  0  0  0  0  0  0  0  0  0
    8.5736   -9.0749    0.0000 C   0  0  0  0  0  0  0  0  0  0  0  0
    9.2881   -9.4874    0.0000 C   0  0  0  0  0  0  0  0  0  0  0  0
   10.0026   -9.0749    0.0000 N   0  0  0  0  0  0  0  0  0  0  0  0
   10.7170   -9.4875    0.0000 C   0  0  0  0  0  0  0  0  0  0  0  0
   10.7170  -10.3125    0.0000 O   0  0  0  0  0  0  0  0  0  0  0  0
   11.4315   -9.0750    0.0000 C   0  0  0  0  0  0  0  0  0  0  0  0
   10.7170   -8.6625    0.0000 C   0  0  0  0  0  0  0  0  0  0  0  0
   10.7171   -7.8375    0.0000 C   0  0  0  0  0  0  0  0  0  0  0  0
   11.4316   -7.4250    0.0000 C   0  0  0  0  0  0  0  0  0  0  0  0
   11.4316   -6.6000    0.0000 C   0  0  0  0  0  0  0  0  0  0  0  0
   12.1460   -7.8375    0.0000 C   0  0  0  0  0  0  0  0  0  0  0  0
   12.8605   -7.4251    0.0000 C   0  0  0  0  0  0  0  0  0  0  0  0
   12.1460   -8.6625    0.0000 C   0  0  0  0  0  0  0  0  0  0  0  0
   12.8604   -9.0751    0.0000 C   0  0  0  0  0  0  0  0  0  0  0  0
   13.5749   -8.6626    0.0000 C   0  0  0  0  0  0  0  0  0  0  0  0
   14.2894   -9.0751    0.0000 C   0  0  0  0  0  0  0  0  0  0  0  0
   14.2893   -9.9001    0.0000 C   0  0  0  0  0  0  0  0  0  0  0  0
   15.0038  -10.3127    0.0000 C   0  0  0  0  0  0  0  0  0  0  0  0
   15.0038   -9.4877    0.0000 C   0  0  0  0  0  0  0  0  0  0  0  0
   15.7183   -9.9002    0.0000 C   0  0  0  0  0  0  0  0  0  0  0  0
   16.4327  -10.3127    0.0000 C   0  0  0  0  0  0  0  0  0  0  0  0
   16.4327  -11.1377    0.0000 C   0  0  0  0  0  0  0  0  0  0  0  0
   17.1472  -11.5502    0.0000 O   0  0  0  0  0  0  0  0  0  0  0  0
   17.8616  -11.1378    0.0000 C   0  0  0  0  0  0  0  0  0  0  0  0
   17.8617  -10.3128    0.0000 O   0  0  0  0  0  0  0  0  0  0  0  0
   18.5761  -11.5503    0.0000 C   0  0  0  0  0  0  0  0  0  0  0  0
   15.7182  -11.5502    0.0000 C   0  0  0  0  0  0  0  0  0  0  0  0
   16.2485  -12.1822    0.0000 C   0  0  0  0  0  0  0  0  0  0  0  0
   15.1879  -12.1821    0.0000 C   0  0  0  0  0  0  0  0  0  0  0  0
   15.0038  -11.1377    0.0000 C   0  0  0  0  0  0  0  0  0  0  0  0
   14.2893  -11.5501    0.0000 C   0  0  0  0  0  0  0  0  0  0  0  0
   13.5748  -11.1376    0.0000 C   0  0  0  0  0  0  0  0  0  0  0  0
   13.5749  -10.3126    0.0000 C   0  0  0  0  0  0  0  0  0  0  0  0
   12.8604  -10.7251    0.0000 C   0  0  0  0  0  0  0  0  0  0  0  0
   12.8604   -9.9001    0.0000 C   0  0  0  0  0  0  0  0  0  0  0  0
   12.3755  -10.5675    0.0000 C   0  0  0  0  0  0  0  0  0  0  0  0
   12.1459  -10.3125    0.0000 C   0  0  0  0  0  0  0  0  0  0  0  0
   11.4315   -9.9000    0.0000 C   0  0  0  0  0  0  0  0  0  0  0  0
  1  2  1  0  0  0  0
  2  3  1  0  0  0  0
  3  4  1  0  0  0  0
  4  5  1  0  0  0  0
  5  6  1  0  0  0  0
  5  7  1  0  0  0  0
  7  8  2  0  0  0  0
  7  9  1  0  0  0  0
  9 10  1  0  0  0  0
 10 11  1  0  0  0  0
 11 12  1  0  0  0  0
 12 13  1  0  0  0  0
 13 14  2  0  0  0  0
 15 13  1  0  0  0  0
 15 16  1  0  0  0  0
 16 17  1  0  0  0  0
 17 18  1  0  0  0  0
 18 19  1  0  0  0  0
 18 20  1  0  0  0  0
 20 21  1  0  0  0  0
 20 22  1  0  0  0  0
 15 22  1  0  0  0  0
 22 23  1  0  0  0  0
 23 24  2  0  0  0  0
 24 25  1  0  0  0  0
 26 25  1  0  0  0  0
 26 27  1  0  0  0  0
 27 28  1  0  0  0  0
 27 29  1  0  0  0  0
 29 30  1  0  0  0  0
 30 31  1  0  0  0  0
 31 32  1  0  0  0  0
 32 33  1  0  0  0  0
 33 34  2  0  0  0  0
 33 35  1  0  0  0  0
 31 36  1  0  0  0  0
 36 37  1  0  0  0  0
 36 38  1  0  0  0  0
 36 39  1  0  0  0  0
 27 39  1  0  0  0  0
 39 40  1  0  0  0  0
 40 41  1  0  0  0  0
 41 42  1  0  0  0  0
 26 42  1  0  0  0  0
 42 43  1  0  0  0  0
 42 44  1  0  0  0  0
 23 44  1  0  0  0  0
 44 45  1  0  0  0  0
 44 46  1  0  0  0  0
 46 47  1  0  0  0  0
 15 47  1  0  0  0  0
M  END
>  <molregno>
1331959

>  <canonical_smiles>
CSCC[C@H](N)C(=O)NCCNC(=O)[C@]12CC[C@@H](C)[C@H](C)[C@H]1C3=CC[C@@H]4[C@@]5(C)CC[C@H](OC(=O)C)C(C)(C)[C@@H]5CC[C@@]4(C)[C@]3(C)CC2

>  <standard_inchi_key>
WGNSPXPBSHKSFS-ZKLRHKALSA-N

>  <standard_value>
82,38

>  <standard_units>
%

>  <standard_type>
Activity

>  <assay_id>
812179

>  <description>
Cell cycle arrest in human AGS cells assessed as accumulation at sub-G0/G1 phase cells at 10 uM after 48 hrs by flow cytometry (Rvb = 1.56 +/- 0.20%)

>  <Mol Mass>
672,03

>  <Act_10_uM>
1

>  <StandardizerResult>
Clean 2D (ID: Clean 2D)
Clear Stereo (ID: Clear Stereo)
Tautomerize (ID: Tautomerize)
Wedge Clean (ID: Wedge Clean)


$$$$

  Mrv17c0 06171723492D          

 36 40  0  0  1  0            999 V2000
   -0.1105   -3.1085    0.0000 C   0  0  0  0  0  0  0  0  0  0  0  0
    0.3020   -3.8230    0.0000 C   0  0  0  0  0  0  0  0  0  0  0  0
   -0.1105   -4.5375    0.0000 C   0  0  0  0  0  0  0  0  0  0  0  0
    0.3020   -5.2519    0.0000 C   0  0  0  0  0  0  0  0  0  0  0  0
    1.1270   -5.2519    0.0000 C   0  0  0  0  0  0  0  0  0  0  0  0
    1.5395   -5.9664    0.0000 C   0  0  0  0  0  0  0  0  0  0  0  0
    2.3645   -5.9664    0.0000 C   0  0  0  0  0  0  0  0  0  0  0  0
    2.7770   -5.2519    0.0000 C   0  0  0  0  0  0  0  0  0  0  0  0
    3.1895   -5.9664    0.0000 C   0  0  0  0  0  0  0  0  0  0  0  0
    2.3645   -4.5374    0.0000 C   0  0  0  0  0  0  0  0  0  0  0  0
    2.7770   -3.8230    0.0000 C   0  0  0  0  0  0  0  0  0  0  0  0
    3.6020   -3.8229    0.0000 C   0  0  0  0  0  0  0  0  0  0  0  0
    4.0145   -4.5374    0.0000 C   0  0  0  0  0  0  0  0  0  0  0  0
    4.8395   -4.5374    0.0000 C   0  0  0  0  0  0  0  0  0  0  0  0
    4.4270   -3.8229    0.0000 C   0  0  0  0  0  0  0  0  0  0  0  0
    5.2520   -3.8229    0.0000 C   0  0  0  0  0  0  0  0  0  0  0  0
    6.0770   -3.8229    0.0000 C   0  0  0  0  0  0  0  0  0  0  0  0
    6.4895   -4.5374    0.0000 C   0  0  0  0  0  0  0  0  0  0  0  0
    7.3145   -4.5373    0.0000 O   0  0  0  0  0  0  0  0  0  0  0  0
    6.0770   -5.2518    0.0000 C   0  0  0  0  0  0  0  0  0  0  0  0
    6.8523   -5.5340    0.0000 C   0  0  0  0  0  0  0  0  0  0  0  0
    5.9338   -6.0643    0.0000 C   0  0  0  0  0  0  0  0  0  0  0  0
    5.2520   -5.2519    0.0000 C   0  0  0  0  0  0  0  0  0  0  0  0
    4.8395   -5.9663    0.0000 C   0  0  0  0  0  0  0  0  0  0  0  0
    4.0145   -5.9663    0.0000 C   0  0  0  0  0  0  0  0  0  0  0  0
    3.6020   -5.2519    0.0000 C   0  0  0  0  0  0  0  0  0  0  0  0
    3.6883   -6.0724    0.0000 C   0  0  0  0  0  0  0  0  0  0  0  0
    1.5395   -4.5374    0.0000 C   0  0  0  0  0  0  0  0  0  0  0  0
    1.1270   -3.8230    0.0000 C   0  0  0  0  0  0  0  0  0  0  0  0
    1.5395   -3.1085    0.0000 C   0  0  0  0  0  0  0  0  0  0  0  0
    0.7145   -5.9664    0.0000 C   0  0  0  0  0  0  0  0  0  0  0  0
    1.1271   -6.6809    0.0000 O   0  0  0  0  0  0  0  0  0  0  0  0
   -0.1105   -5.9664    0.0000 N   0  0  0  0  0  0  0  0  0  0  0  0
   -0.5229   -6.6809    0.0000 C   0  0  0  0  0  0  0  0  0  0  0  0
   -1.3479   -6.6809    0.0000 C   0  0  0  0  0  0  0  0  0  0  0  0
   -1.7604   -7.3954    0.0000 N   0  0  0  0  0  0  0  0  0  0  0  0
  2  1  1  0  0  0  0
  2  3  1  0  0  0  0
  3  4  1  0  0  0  0
  4  5  1  0  0  0  0
  5  6  1  0  0  0  0
  6  7  1  0  0  0  0
  7  8  1  0  0  0  0
  8  9  1  0  0  0  0
  8 10  1  0  0  0  0
 10 11  2  0  0  0  0
 11 12  1  0  0  0  0
 13 12  1  0  0  0  0
 13 14  1  0  0  0  0
 14 15  1  0  0  0  0
 14 16  1  0  0  0  0
 16 17  1  0  0  0  0
 17 18  1  0  0  0  0
 18 19  1  0  0  0  0
 18 20  1  0  0  0  0
 20 21  1  0  0  0  0
 20 22  1  0  0  0  0
 20 23  1  0  0  0  0
 14 23  1  0  0  0  0
 23 24  1  0  0  0  0
 24 25  1  0  0  0  0
 25 26  1  0  0  0  0
  8 26  1  0  0  0  0
 13 26  1  0  0  0  0
 26 27  1  0  0  0  0
 28 10  1  0  0  0  0
  5 28  1  0  0  0  0
 28 29  1  0  0  0  0
  2 29  1  0  0  0  0
 29 30  1  0  0  0  0
  5 31  1  0  0  0  0
 31 32  2  0  0  0  0
 31 33  1  0  0  0  0
 33 34  1  0  0  0  0
 34 35  1  0  0  0  0
 35 36  1  0  0  0  0
M  END
>  <molregno>
1331957

>  <canonical_smiles>
C[C@@H]1CC[C@@]2(CC[C@]3(C)C(=CC[C@@H]4[C@@]5(C)CC[C@H](O)C(C)(C)[C@@H]5CC[C@@]34C)[C@@H]2[C@H]1C)C(=O)NCCN

>  <standard_inchi_key>
ZUJZLGCGZAXISX-UFNOZGALSA-N

>  <standard_value>
92,64

>  <standard_units>
%

>  <standard_type>
Activity

>  <assay_id>
812179

>  <description>
Cell cycle arrest in human AGS cells assessed as accumulation at sub-G0/G1 phase cells at 10 uM after 48 hrs by flow cytometry (Rvb = 1.56 +/- 0.20%)

>  <Mol Mass>
498,796

>  <Act_10_uM>
1

>  <StandardizerResult>
Clean 2D (ID: Clean 2D)
Clear Stereo (ID: Clear Stereo)
Tautomerize (ID: Tautomerize)
Wedge Clean (ID: Wedge Clean)


$$$$

  Mrv17c0 06171723492D          

 60 66  0  0  1  0            999 V2000
    4.6474   -6.7362    0.0000 C   0  0  0  0  0  0  0  0  0  0  0  0
    4.9277   -5.9603    0.0000 C   0  0  0  0  0  0  0  0  0  0  0  0
    4.3959   -5.3296    0.0000 C   0  0  0  0  0  0  0  0  0  0  0  0
    4.6762   -4.5536    0.0000 C   0  0  0  0  0  0  0  0  0  0  0  0
    5.4883   -4.4084    0.0000 O   0  0  0  0  0  0  0  0  0  0  0  0
    4.1444   -3.9229    0.0000 C   0  0  0  0  0  0  0  0  0  0  0  0
    3.3322   -4.0682    0.0000 C   0  0  0  0  0  0  0  0  0  0  0  0
    4.4247   -3.1470    0.0000 C   0  0  0  0  0  0  0  0  0  0  0  0
    5.2368   -3.0018    0.0000 C   0  0  0  0  0  0  0  0  0  0  0  0
    5.5171   -2.2259    0.0000 C   0  0  0  0  0  0  0  0  0  0  0  0
    4.9853   -1.5952    0.0000 C   0  0  0  0  0  0  0  0  0  0  0  0
    5.2655   -0.8192    0.0000 C   0  0  0  0  0  0  0  0  0  0  0  0
    6.0777   -0.6740    0.0000 C   0  0  0  0  0  0  0  0  0  0  0  0
    6.6095   -1.3047    0.0000 C   0  0  0  0  0  0  0  0  0  0  0  0
    7.4216   -1.1595    0.0000 C   0  0  0  0  0  0  0  0  0  0  0  0
    7.9534   -1.7902    0.0000 C   0  0  0  0  0  0  0  0  0  0  0  0
    8.7655   -1.6450    0.0000 O   0  0  0  0  0  0  0  0  0  0  0  0
    7.6731   -2.5662    0.0000 C   0  0  0  0  0  0  0  0  0  0  0  0
    6.8610   -2.7114    0.0000 C   0  0  0  0  0  0  0  0  0  0  0  0
    6.3292   -2.0807    0.0000 C   0  0  0  0  0  0  0  0  0  0  0  0
    6.0489   -2.8566    0.0000 C   0  0  0  0  0  0  0  0  0  0  0  0
    4.1731   -1.7404    0.0000 C   0  0  0  0  0  0  0  0  0  0  0  0
    3.5218   -1.2340    0.0000 C   0  0  0  0  0  0  0  0  0  0  0  0
    2.8390   -1.6970    0.0000 C   0  0  0  0  0  0  0  0  0  0  0  0
    2.0630   -1.4167    0.0000 O   0  0  0  0  0  0  0  0  0  0  0  0
    1.4323   -1.9485    0.0000 C   0  0  0  0  0  0  0  0  0  0  0  0
    1.5775   -2.7606    0.0000 O   0  0  0  0  0  0  0  0  0  0  0  0
    0.9468   -3.2925    0.0000 C   0  0  0  0  0  0  0  0  0  0  0  0
    0.1709   -3.0122    0.0000 C   0  0  0  0  0  0  0  0  0  0  0  0
   -0.4598   -3.5440    0.0000 O   0  0  0  0  0  0  0  0  0  0  0  0
    0.0257   -2.2000    0.0000 C   0  0  0  0  0  0  0  0  0  0  0  0
   -0.7502   -1.9197    0.0000 O   0  0  0  0  0  0  0  0  0  0  0  0
   -1.3809   -2.4516    0.0000 C   0  0  0  0  0  0  0  0  0  0  0  0
   -1.2357   -3.2637    0.0000 O   0  0  0  0  0  0  0  0  0  0  0  0
   -1.8664   -3.7955    0.0000 C   0  0  0  0  0  0  0  0  0  0  0  0
   -2.6424   -3.5152    0.0000 C   0  0  0  0  0  0  0  0  0  0  0  0
   -3.2731   -4.0470    0.0000 O   0  0  0  0  0  0  0  0  0  0  0  0
   -2.7876   -2.7031    0.0000 C   0  0  0  0  0  0  0  0  0  0  0  0
   -3.5635   -2.4228    0.0000 O   0  0  0  0  0  0  0  0  0  0  0  0
   -2.1569   -2.1713    0.0000 C   0  0  0  0  0  0  0  0  0  0  0  0
   -2.3021   -1.3591    0.0000 O   0  0  0  0  0  0  0  0  0  0  0  0
   -3.0780   -1.0788    0.0000 C   0  0  0  0  0  0  0  0  0  0  0  0
   -3.7087   -1.6107    0.0000 O   0  0  0  0  0  0  0  0  0  0  0  0
   -3.2232   -0.2667    0.0000 C   0  0  0  0  0  0  0  0  0  0  0  0
   -3.9991    0.0136    0.0000 C   0  0  0  0  0  0  0  0  0  0  0  0
   -4.1444    0.8257    0.0000 C   0  0  0  0  0  0  0  0  0  0  0  0
   -3.5136    1.3575    0.0000 C   0  0  0  0  0  0  0  0  0  0  0  0
   -3.6589    2.1696    0.0000 O   0  0  0  0  0  0  0  0  0  0  0  0
   -4.4348    2.4499    0.0000 C   0  0  0  0  0  0  0  0  0  0  0  0
   -2.7377    1.0772    0.0000 C   0  0  0  0  0  0  0  0  0  0  0  0
   -2.5925    0.2651    0.0000 C   0  0  0  0  0  0  0  0  0  0  0  0
    0.6564   -1.6682    0.0000 C   0  0  0  0  0  0  0  0  0  0  0  0
    0.5112   -0.8561    0.0000 O   0  0  0  0  0  0  0  0  0  0  0  0
   -0.2647   -0.5758    0.0000 C   0  0  0  0  0  0  0  0  0  0  0  0
   -0.8954   -1.1076    0.0000 O   0  0  0  0  0  0  0  0  0  0  0  0
   -0.4100    0.2363    0.0000 C   0  0  0  0  0  0  0  0  0  0  0  0
    3.0683   -2.4895    0.0000 C   0  0  0  0  0  0  0  0  0  0  0  0
    2.5619   -3.1408    0.0000 O   0  0  0  0  0  0  0  0  0  0  0  0
    3.8928   -2.5163    0.0000 C   0  0  0  0  0  0  0  0  0  0  0  0
    3.5330   -3.2587    0.0000 C   0  0  0  0  0  0  0  0  0  0  0  0
  1  2  1  0  0  0  0
  2  3  1  0  0  0  0
  3  4  1  0  0  0  0
  4  5  2  0  0  0  0
  4  6  1  0  0  0  0
  6  7  1  0  0  0  0
  6  8  1  0  0  0  0
  8  9  1  0  0  0  0
  9 10  1  0  0  0  0
 10 11  1  0  0  0  0
 11 12  1  0  0  0  0
 12 13  1  0  0  0  0
 13 14  2  0  0  0  0
 14 15  1  0  0  0  0
 15 16  1  0  0  0  0
 16 17  1  0  0  0  0
 16 18  1  0  0  0  0
 18 19  1  0  0  0  0
 19 20  1  0  0  0  0
 10 20  1  0  0  0  0
 14 20  1  0  0  0  0
 20 21  1  0  0  0  0
 11 22  1  0  0  0  0
 22 23  1  0  0  0  0
 23 24  1  0  0  0  0
 24 25  1  0  0  0  0
 25 26  1  0  0  0  0
 26 27  1  0  0  0  0
 27 28  1  0  0  0  0
 28 29  1  0  0  0  0
 29 30  1  0  0  0  0
 29 31  1  0  0  0  0
 31 32  1  0  0  0  0
 32 33  1  0  0  0  0
 33 34  1  0  0  0  0
 34 35  1  0  0  0  0
 35 36  1  0  0  0  0
 36 37  1  0  0  0  0
 36 38  1  0  0  0  0
 38 39  1  0  0  0  0
 38 40  1  0  0  0  0
 33 40  1  0  0  0  0
 40 41  1  0  0  0  0
 41 42  1  0  0  0  0
 42 43  2  0  0  0  0
 42 44  1  0  0  0  0
 44 45  4  0  0  0  0
 45 46  4  0  0  0  0
 46 47  4  0  0  0  0
 47 48  1  0  0  0  0
 48 49  1  0  0  0  0
 47 50  4  0  0  0  0
 50 51  4  0  0  0  0
 44 51  4  0  0  0  0
 31 52  1  0  0  0  0
 26 52  1  0  0  0  0
 52 53  1  0  0  0  0
 53 54  1  0  0  0  0
 54 55  2  0  0  0  0
 54 56  1  0  0  0  0
 24 57  1  0  0  0  0
 57 58  1  0  0  0  0
 57 59  1  0  0  0  0
  8 59  1  0  0  0  0
 22 59  1  0  0  0  0
 59 60  1  0  0  0  0
M  END
>  <molregno>
153746

>  <canonical_smiles>
CCCC(=O)[C@@H](C)C1CC2C(CC=C3C[C@@H](O)CC[C@]23C)C4C[C@H](OC5OCC(O)C(OC6OCC(O)C(O)C6OC(=O)c7ccc(OC)cc7)C5OC(=O)C)[C@@H](O)[C@@]14C

>  <standard_inchi_key>
RRPSBWSRMLRXIK-JQPONXGRSA-N

>  <standard_value>
1920

>  <standard_units>
nM

>  <standard_type>
IC50

>  <assay_id>
28268

>  <description>
In vitro antitumor activity of compound against AGS cell line (human stomach cancer cells)

>  <Mol Mass>
844,992

>  <Act_10_uM>
1

>  <StandardizerResult>
Clean 2D (ID: Clean 2D)
Clear Stereo (ID: Clear Stereo)
Tautomerize (ID: Tautomerize)
Wedge Clean (ID: Wedge Clean)
Aromatize (ID: Aromatize)


$$$$

  Mrv17c0 06171723492D          

 31 35  0  0  0  0            999 V2000
    3.7100   -9.9083    0.0000 N   0  0  0  0  0  0  0  0  0  0  0  0
    3.7100   -9.0833    0.0000 C   0  0  0  0  0  0  0  0  0  0  0  0
    4.4244   -8.6708    0.0000 O   0  0  0  0  0  0  0  0  0  0  0  0
    2.9955   -8.6709    0.0000 C   0  0  0  0  0  0  0  0  0  0  0  0
    2.2810   -9.0834    0.0000 C   0  0  0  0  0  0  0  0  0  0  0  0
    1.5666   -8.6710    0.0000 C   0  0  0  0  0  0  0  0  0  0  0  0
    1.5665   -7.8460    0.0000 C   0  0  0  0  0  0  0  0  0  0  0  0
    0.8520   -7.4335    0.0000 O   0  0  0  0  0  0  0  0  0  0  0  0
    2.2810   -7.4334    0.0000 C   0  0  0  0  0  0  0  0  0  0  0  0
    2.2809   -6.6084    0.0000 N   0  0  0  0  0  0  0  0  0  0  0  0
    1.5664   -6.1960    0.0000 C   0  0  0  0  0  0  0  0  0  0  0  0
    0.8520   -6.6085    0.0000 O   0  0  0  0  0  0  0  0  0  0  0  0
    1.5664   -5.3710    0.0000 C   0  0  0  0  0  0  0  0  0  0  0  0
    0.8519   -4.9585    0.0000 O   0  0  0  0  0  0  0  0  0  0  0  0
    0.8518   -4.1335    0.0000 C   0  0  0  0  0  0  0  0  0  0  0  0
    0.1373   -3.7210    0.0000 C   0  0  0  0  0  0  0  0  0  0  0  0
    0.1373   -2.8960    0.0000 C   0  0  0  0  0  0  0  0  0  0  0  0
    0.8517   -2.4835    0.0000 C   0  0  0  0  0  0  0  0  0  0  0  0
    1.5662   -2.8960    0.0000 C   0  0  0  0  0  0  0  0  0  0  0  0
    1.5663   -3.7210    0.0000 C   0  0  0  0  0  0  0  0  0  0  0  0
    0.8517   -1.6585    0.0000 C   0  0  0  0  0  0  0  0  0  0  0  0
    0.1163   -2.0322    0.0000 C   0  0  0  0  0  0  0  0  0  0  0  0
    0.5657   -1.2419    0.0000 C   0  0  0  0  0  0  0  0  0  0  0  0
    0.5657   -0.4945    0.0000 C   0  0  0  0  0  0  0  0  0  0  0  0
    1.3012   -0.1208    0.0000 C   0  0  0  0  0  0  0  0  0  0  0  0
    2.0368   -0.4945    0.0000 C   0  0  0  0  0  0  0  0  0  0  0  0
    2.0368   -1.2419    0.0000 C   0  0  0  0  0  0  0  0  0  0  0  0
    1.3012   -1.6156    0.0000 C   0  0  0  0  0  0  0  0  0  0  0  0
    1.5873   -2.0322    0.0000 C   0  0  0  0  0  0  0  0  0  0  0  0
    0.8517   -0.9111    0.0000 C   0  0  0  0  0  0  0  0  0  0  0  0
    2.9954   -7.8459    0.0000 C   0  0  0  0  0  0  0  0  0  0  0  0
  1  2  1  0  0  0  0
  2  3  2  0  0  0  0
  2  4  1  0  0  0  0
  4  5  4  0  0  0  0
  5  6  4  0  0  0  0
  6  7  4  0  0  0  0
  7  8  1  0  0  0  0
  7  9  4  0  0  0  0
  9 10  1  0  0  0  0
 10 11  1  0  0  0  0
 11 12  2  0  0  0  0
 11 13  1  0  0  0  0
 13 14  1  0  0  0  0
 14 15  1  0  0  0  0
 15 16  4  0  0  0  0
 16 17  4  0  0  0  0
 17 18  4  0  0  0  0
 18 19  4  0  0  0  0
 19 20  4  0  0  0  0
 15 20  4  0  0  0  0
 18 21  1  0  0  0  0
 21 22  1  0  0  0  0
 22 23  1  0  0  0  0
 25 30  1  0  0  0  0
 24 25  1  0  0  0  0
 25 26  1  0  0  0  0
 21 29  1  0  0  0  0
 27 28  1  0  0  0  0
 23 28  1  0  0  0  0
 27 29  1  0  0  0  0
 26 27  1  0  0  0  0
 23 24  1  0  0  0  0
 21 30  1  0  0  0  0
  9 31  4  0  0  0  0
  4 31  4  0  0  0  0
M  END
>  <molregno>
371329

>  <canonical_smiles>
NC(=O)c1ccc(O)c(NC(=O)COc2ccc(cc2)C34CC5CC(CC(C5)C3)C4)c1

>  <standard_inchi_key>
RXOPXWXSPRUYEI-UHFFFAOYSA-N

>  <standard_value>
1500

>  <standard_units>
nM

>  <standard_type>
IC50

>  <assay_id>
428796

>  <description>
Inhibition of hypoxia induced HIF1 transcriptional activity in human AGS cells by cell-based HRE reporter assay

>  <Mol Mass>
420,509

>  <Act_10_uM>
1

>  <StandardizerResult>
Clean 2D (ID: Clean 2D)
Clear Stereo (ID: Clear Stereo)
Tautomerize (ID: Tautomerize)
Wedge Clean (ID: Wedge Clean)
Aromatize (ID: Aromatize)


$$$$

  Mrv17c0 06171723492D          

 23 24  0  0  0  0            999 V2000
   -2.8579   -2.4750    0.0000 N   0  0  0  0  0  0  0  0  0  0  0  0
   -2.1434   -2.8875    0.0000 C   0  0  0  0  0  0  0  0  0  0  0  0
   -2.1434   -3.7125    0.0000 O   0  0  0  0  0  0  0  0  0  0  0  0
   -1.4289   -2.4750    0.0000 C   0  0  0  0  0  0  0  0  0  0  0  0
   -1.4289   -1.6500    0.0000 C   0  0  0  0  0  0  0  0  0  0  0  0
   -0.7145   -1.2375    0.0000 C   0  0  0  0  0  0  0  0  0  0  0  0
    0.0000   -1.6500    0.0000 C   0  0  0  0  0  0  0  0  0  0  0  0
    0.0000   -2.4750    0.0000 C   0  0  0  0  0  0  0  0  0  0  0  0
    0.7145   -2.8875    0.0000 N   0  0  0  0  0  0  0  0  0  0  0  0
    1.4289   -2.4750    0.0000 C   0  0  0  0  0  0  0  0  0  0  0  0
    1.4289   -1.6500    0.0000 O   0  0  0  0  0  0  0  0  0  0  0  0
    2.1434   -2.8875    0.0000 C   0  0  0  0  0  0  0  0  0  0  0  0
    2.8579   -2.4750    0.0000 O   0  0  0  0  0  0  0  0  0  0  0  0
    3.5724   -2.8875    0.0000 C   0  0  0  0  0  0  0  0  0  0  0  0
    4.2868   -2.4750    0.0000 C   0  0  0  0  0  0  0  0  0  0  0  0
    5.0013   -2.8875    0.0000 C   0  0  0  0  0  0  0  0  0  0  0  0
    5.0013   -3.7125    0.0000 C   0  0  0  0  0  0  0  0  0  0  0  0
    4.2868   -4.1250    0.0000 C   0  0  0  0  0  0  0  0  0  0  0  0
    3.5724   -3.7125    0.0000 C   0  0  0  0  0  0  0  0  0  0  0  0
    5.7158   -4.1250    0.0000 N   0  3  0  0  0  0  0  0  0  0  0  0
    6.4302   -3.7125    0.0000 O   0  0  0  0  0  0  0  0  0  0  0  0
    5.7158   -4.9500    0.0000 O   0  5  0  0  0  0  0  0  0  0  0  0
   -0.7145   -2.8875    0.0000 C   0  0  0  0  0  0  0  0  0  0  0  0
  1  2  1  0  0  0  0
  2  3  2  0  0  0  0
  2  4  1  0  0  0  0
  4  5  4  0  0  0  0
  5  6  4  0  0  0  0
  6  7  4  0  0  0  0
  7  8  4  0  0  0  0
  8  9  1  0  0  0  0
  9 10  1  0  0  0  0
 10 11  2  0  0  0  0
 10 12  1  0  0  0  0
 12 13  1  0  0  0  0
 13 14  1  0  0  0  0
 14 15  4  0  0  0  0
 15 16  4  0  0  0  0
 16 17  4  0  0  0  0
 17 18  4  0  0  0  0
 18 19  4  0  0  0  0
 14 19  4  0  0  0  0
 17 20  1  0  0  0  0
 20 21  2  0  0  0  0
 20 22  1  0  0  0  0
  8 23  4  0  0  0  0
  4 23  4  0  0  0  0
M  CHG  2  20   1  22  -1
M  END
>  <molregno>
371384

>  <canonical_smiles>
NC(=O)c1cccc(NC(=O)COc2ccc(cc2)[N+](=O)[O-])c1

>  <standard_inchi_key>
ZRPMTAVNBAYLQJ-UHFFFAOYSA-N

>  <standard_value>
30000

>  <standard_units>
nM

>  <standard_type>
IC50

>  <assay_id>
428796

>  <description>
Inhibition of hypoxia induced HIF1 transcriptional activity in human AGS cells by cell-based HRE reporter assay

>  <Mol Mass>
315,285

>  <Act_10_uM>
0

>  <StandardizerResult>
Clean 2D (ID: Clean 2D)
Clear Stereo (ID: Clear Stereo)
Tautomerize (ID: Tautomerize)
Wedge Clean (ID: Wedge Clean)
Aromatize (ID: Aromatize)


$$$$

  Mrv17c0 06171723492D          

 30 34  0  0  0  0            999 V2000
    3.7100   -9.9083    0.0000 N   0  0  0  0  0  0  0  0  0  0  0  0
    3.7100   -9.0833    0.0000 C   0  0  0  0  0  0  0  0  0  0  0  0
    4.4244   -8.6708    0.0000 O   0  0  0  0  0  0  0  0  0  0  0  0
    2.9955   -8.6709    0.0000 C   0  0  0  0  0  0  0  0  0  0  0  0
    2.2810   -9.0834    0.0000 C   0  0  0  0  0  0  0  0  0  0  0  0
    1.5666   -8.6710    0.0000 C   0  0  0  0  0  0  0  0  0  0  0  0
    1.5665   -7.8460    0.0000 C   0  0  0  0  0  0  0  0  0  0  0  0
    2.2810   -7.4334    0.0000 C   0  0  0  0  0  0  0  0  0  0  0  0
    2.2809   -6.6084    0.0000 N   0  0  0  0  0  0  0  0  0  0  0  0
    1.5664   -6.1960    0.0000 C   0  0  0  0  0  0  0  0  0  0  0  0
    0.8520   -6.6085    0.0000 O   0  0  0  0  0  0  0  0  0  0  0  0
    1.5664   -5.3710    0.0000 C   0  0  0  0  0  0  0  0  0  0  0  0
    0.8519   -4.9585    0.0000 O   0  0  0  0  0  0  0  0  0  0  0  0
    0.8518   -4.1335    0.0000 C   0  0  0  0  0  0  0  0  0  0  0  0
    0.1373   -3.7210    0.0000 C   0  0  0  0  0  0  0  0  0  0  0  0
    0.1373   -2.8960    0.0000 C   0  0  0  0  0  0  0  0  0  0  0  0
    0.8517   -2.4835    0.0000 C   0  0  0  0  0  0  0  0  0  0  0  0
    1.5662   -2.8960    0.0000 C   0  0  0  0  0  0  0  0  0  0  0  0
    1.5663   -3.7210    0.0000 C   0  0  0  0  0  0  0  0  0  0  0  0
    0.8517   -1.6585    0.0000 C   0  0  0  0  0  0  0  0  0  0  0  0
    0.1163   -2.0322    0.0000 C   0  0  0  0  0  0  0  0  0  0  0  0
    0.5657   -1.2419    0.0000 C   0  0  0  0  0  0  0  0  0  0  0  0
    0.5657   -0.4945    0.0000 C   0  0  0  0  0  0  0  0  0  0  0  0
    1.3012   -0.1208    0.0000 C   0  0  0  0  0  0  0  0  0  0  0  0
    2.0368   -0.4945    0.0000 C   0  0  0  0  0  0  0  0  0  0  0  0
    2.0368   -1.2419    0.0000 C   0  0  0  0  0  0  0  0  0  0  0  0
    1.3012   -1.6156    0.0000 C   0  0  0  0  0  0  0  0  0  0  0  0
    1.5873   -2.0322    0.0000 C   0  0  0  0  0  0  0  0  0  0  0  0
    0.8517   -0.9111    0.0000 C   0  0  0  0  0  0  0  0  0  0  0  0
    2.9954   -7.8459    0.0000 C   0  0  0  0  0  0  0  0  0  0  0  0
  1  2  1  0  0  0  0
  2  3  2  0  0  0  0
  2  4  1  0  0  0  0
  4  5  4  0  0  0  0
  5  6  4  0  0  0  0
  6  7  4  0  0  0  0
  7  8  4  0  0  0  0
  8  9  1  0  0  0  0
  9 10  1  0  0  0  0
 10 11  2  0  0  0  0
 10 12  1  0  0  0  0
 12 13  1  0  0  0  0
 13 14  1  0  0  0  0
 14 15  4  0  0  0  0
 15 16  4  0  0  0  0
 16 17  4  0  0  0  0
 17 18  4  0  0  0  0
 18 19  4  0  0  0  0
 14 19  4  0  0  0  0
 17 20  1  0  0  0  0
 20 21  1  0  0  0  0
 21 22  1  0  0  0  0
 24 29  1  0  0  0  0
 23 24  1  0  0  0  0
 24 25  1  0  0  0  0
 20 28  1  0  0  0  0
 26 27  1  0  0  0  0
 22 27  1  0  0  0  0
 26 28  1  0  0  0  0
 25 26  1  0  0  0  0
 22 23  1  0  0  0  0
 20 29  1  0  0  0  0
  8 30  4  0  0  0  0
  4 30  4  0  0  0  0
M  END
>  <molregno>
371374

>  <canonical_smiles>
NC(=O)c1cccc(NC(=O)COc2ccc(cc2)C34CC5CC(CC(C5)C3)C4)c1

>  <standard_inchi_key>
ZVLZXKASUVGEOJ-UHFFFAOYSA-N

>  <standard_value>
1000

>  <standard_units>
nM

>  <standard_type>
IC50

>  <assay_id>
428796

>  <description>
Inhibition of hypoxia induced HIF1 transcriptional activity in human AGS cells by cell-based HRE reporter assay

>  <Mol Mass>
404,51

>  <Act_10_uM>
1

>  <StandardizerResult>
Clean 2D (ID: Clean 2D)
Clear Stereo (ID: Clear Stereo)
Tautomerize (ID: Tautomerize)
Wedge Clean (ID: Wedge Clean)
Aromatize (ID: Aromatize)


$$$$

  Mrv17c0 06171723492D          

 20 21  0  0  0  0            999 V2000
   -2.8579   -2.4750    0.0000 O   0  0  0  0  0  0  0  0  0  0  0  0
   -2.1434   -2.8875    0.0000 C   0  0  0  0  0  0  0  0  0  0  0  0
   -2.1434   -3.7125    0.0000 O   0  0  0  0  0  0  0  0  0  0  0  0
   -1.4289   -2.4750    0.0000 C   0  0  0  0  0  0  0  0  0  0  0  0
   -1.4289   -1.6500    0.0000 C   0  0  0  0  0  0  0  0  0  0  0  0
   -0.7145   -1.2375    0.0000 C   0  0  0  0  0  0  0  0  0  0  0  0
    0.0000   -1.6500    0.0000 C   0  0  0  0  0  0  0  0  0  0  0  0
    0.0000   -2.4750    0.0000 C   0  0  0  0  0  0  0  0  0  0  0  0
    0.7145   -2.8875    0.0000 N   0  0  0  0  0  0  0  0  0  0  0  0
    1.4289   -2.4750    0.0000 C   0  0  0  0  0  0  0  0  0  0  0  0
    1.4289   -1.6500    0.0000 O   0  0  0  0  0  0  0  0  0  0  0  0
    2.1434   -2.8875    0.0000 C   0  0  0  0  0  0  0  0  0  0  0  0
    2.8579   -2.4750    0.0000 O   0  0  0  0  0  0  0  0  0  0  0  0
    3.5724   -2.8875    0.0000 C   0  0  0  0  0  0  0  0  0  0  0  0
    4.2868   -2.4750    0.0000 C   0  0  0  0  0  0  0  0  0  0  0  0
    5.0013   -2.8875    0.0000 C   0  0  0  0  0  0  0  0  0  0  0  0
    5.0013   -3.7125    0.0000 C   0  0  0  0  0  0  0  0  0  0  0  0
    4.2868   -4.1250    0.0000 C   0  0  0  0  0  0  0  0  0  0  0  0
    3.5724   -3.7125    0.0000 C   0  0  0  0  0  0  0  0  0  0  0  0
   -0.7145   -2.8875    0.0000 C   0  0  0  0  0  0  0  0  0  0  0  0
  1  2  1  0  0  0  0
  2  3  2  0  0  0  0
  2  4  1  0  0  0  0
  4  5  4  0  0  0  0
  5  6  4  0  0  0  0
  6  7  4  0  0  0  0
  7  8  4  0  0  0  0
  8  9  1  0  0  0  0
  9 10  1  0  0  0  0
 10 11  2  0  0  0  0
 10 12  1  0  0  0  0
 12 13  1  0  0  0  0
 13 14  1  0  0  0  0
 14 15  4  0  0  0  0
 15 16  4  0  0  0  0
 16 17  4  0  0  0  0
 17 18  4  0  0  0  0
 18 19  4  0  0  0  0
 14 19  4  0  0  0  0
  8 20  4  0  0  0  0
  4 20  4  0  0  0  0
M  END
>  <molregno>
371197

>  <canonical_smiles>
OC(=O)c1cccc(NC(=O)COc2ccccc2)c1

>  <standard_inchi_key>
ATAGZRHZVPKKFY-UHFFFAOYSA-N

>  <standard_value>
30000

>  <standard_units>
nM

>  <standard_type>
IC50

>  <assay_id>
428796

>  <description>
Inhibition of hypoxia induced HIF1 transcriptional activity in human AGS cells by cell-based HRE reporter assay

>  <Mol Mass>
271,272

>  <Act_10_uM>
0

>  <StandardizerResult>
Clean 2D (ID: Clean 2D)
Clear Stereo (ID: Clear Stereo)
Tautomerize (ID: Tautomerize)
Wedge Clean (ID: Wedge Clean)
Aromatize (ID: Aromatize)


$$$$

  Mrv17c0 06171723492D          

 21 24  0  0  0  0            999 V2000
    1.9927    0.5345    0.0000 C   0  0  0  0  0  0  0  0  0  0  0  0
    2.8066    0.3999    0.0000 C   0  0  0  0  0  0  0  0  0  0  0  0
    3.1762   -0.3377    0.0000 C   0  0  0  0  0  0  0  0  0  0  0  0
    3.9919   -0.2141    0.0000 O   0  0  0  0  0  0  0  0  0  0  0  0
    4.1264    0.5998    0.0000 C   0  0  0  0  0  0  0  0  0  0  0  0
    3.3939    0.9793    0.0000 C   0  0  0  0  0  0  0  0  0  0  0  0
    3.3563    1.8035    0.0000 C   0  0  0  0  0  0  0  0  0  0  0  0
    2.6238    2.1830    0.0000 O   0  0  0  0  0  0  0  0  0  0  0  0
    4.0512    2.2481    0.0000 C   0  0  0  0  0  0  0  0  0  0  0  0
    4.0136    3.0722    0.0000 O   0  0  0  0  0  0  0  0  0  0  0  0
    4.7838    1.8686    0.0000 C   0  0  0  0  0  0  0  0  0  0  0  0
    5.4787    2.3132    0.0000 C   0  0  0  0  0  0  0  0  0  0  0  0
    6.2112    1.9337    0.0000 C   0  0  0  0  0  0  0  0  0  0  0  0
    6.2488    1.1096    0.0000 C   0  0  0  0  0  0  0  0  0  0  0  0
    6.9813    0.7301    0.0000 C   0  0  0  0  0  0  0  0  0  0  0  0
    7.6763    1.1747    0.0000 C   0  0  0  0  0  0  0  0  0  0  0  0
    7.0190   -0.0941    0.0000 C   0  0  0  0  0  0  0  0  0  0  0  0
    6.3240   -0.5387    0.0000 C   0  0  0  0  0  0  0  0  0  0  0  0
    5.5915   -0.1592    0.0000 C   0  0  0  0  0  0  0  0  0  0  0  0
    5.5539    0.6649    0.0000 C   0  0  0  0  0  0  0  0  0  0  0  0
    4.8214    1.0445    0.0000 C   0  0  0  0  0  0  0  0  0  0  0  0
  1  2  1  0  0  0  0
  2  3  4  0  0  0  0
  3  4  4  0  0  0  0
  4  5  4  0  0  0  0
  5  6  4  0  0  0  0
  2  6  4  0  0  0  0
  6  7  1  0  0  0  0
  7  8  2  0  0  0  0
  7  9  1  0  0  0  0
  9 10  2  0  0  0  0
  9 11  1  0  0  0  0
 11 12  4  0  0  0  0
 12 13  4  0  0  0  0
 13 14  4  0  0  0  0
 14 15  4  0  0  0  0
 15 16  1  0  0  0  0
 15 17  4  0  0  0  0
 17 18  4  0  0  0  0
 18 19  4  0  0  0  0
 19 20  4  0  0  0  0
 14 20  4  0  0  0  0
 20 21  4  0  0  0  0
  5 21  1  0  0  0  0
 11 21  4  0  0  0  0
M  END
>  <molregno>
382975

>  <canonical_smiles>
Cc1coc2c1C(=O)C(=O)c3ccc4c(C)cccc4c23

>  <standard_inchi_key>
ONUSCCKLNWURMA-UHFFFAOYSA-N

>  <standard_value>
50000

>  <standard_units>
nM

>  <standard_type>
IC50

>  <assay_id>
439942

>  <description>
Viability of human AGS cells under normoxic conditions after 24 hrs by MTT assay

>  <Mol Mass>
276,291

>  <Act_10_uM>
0

>  <StandardizerResult>
Clean 2D (ID: Clean 2D)
Clear Stereo (ID: Clear Stereo)
Tautomerize (ID: Tautomerize)
Wedge Clean (ID: Wedge Clean)
Aromatize (ID: Aromatize)


$$$$

  Mrv17c0 06171723492D          

 21 24  0  0  1  0            999 V2000
    5.2939    1.6179    0.0000 C   0  0  0  0  0  0  0  0  0  0  0  0
    4.7875    0.9666    0.0000 C   0  0  0  0  0  0  0  0  0  0  0  0
    5.0168    0.1741    0.0000 C   0  0  0  0  0  0  0  0  0  0  0  0
    4.3340   -0.2889    0.0000 O   0  0  0  0  0  0  0  0  0  0  0  0
    3.6826    0.2174    0.0000 C   0  0  0  0  0  0  0  0  0  0  0  0
    3.9629    0.9934    0.0000 C   0  0  0  0  0  0  0  0  0  0  0  0
    3.4311    1.6241    0.0000 C   0  0  0  0  0  0  0  0  0  0  0  0
    3.7114    2.4000    0.0000 O   0  0  0  0  0  0  0  0  0  0  0  0
    2.6190    1.4789    0.0000 C   0  0  0  0  0  0  0  0  0  0  0  0
    2.0872    2.1096    0.0000 O   0  0  0  0  0  0  0  0  0  0  0  0
    2.3387    0.7029    0.0000 C   0  0  0  0  0  0  0  0  0  0  0  0
    2.8705    0.0722    0.0000 C   0  0  0  0  0  0  0  0  0  0  0  0
    2.5902   -0.7037    0.0000 C   0  0  0  0  0  0  0  0  0  0  0  0
    1.7781   -0.8489    0.0000 C   0  0  0  0  0  0  0  0  0  0  0  0
    1.2463   -0.2182    0.0000 C   0  0  0  0  0  0  0  0  0  0  0  0
    0.4342   -0.3634    0.0000 C   0  0  0  0  0  0  0  0  0  0  0  0
    0.1539   -1.1393    0.0000 C   0  0  0  0  0  0  0  0  0  0  0  0
   -0.0976    0.2673    0.0000 C   0  0  0  0  0  0  0  0  0  0  0  0
    0.1827    1.0432    0.0000 C   0  0  0  0  0  0  0  0  0  0  0  0
    0.9948    1.1884    0.0000 C   0  0  0  0  0  0  0  0  0  0  0  0
    1.5266    0.5577    0.0000 C   0  0  0  0  0  0  0  0  0  0  0  0
  2  1  1  0  0  0  0
  2  3  1  0  0  0  0
  3  4  1  0  0  0  0
  4  5  1  0  0  0  0
  5  6  2  0  0  0  0
  2  6  1  0  0  0  0
  6  7  1  0  0  0  0
  7  8  2  0  0  0  0
  7  9  1  0  0  0  0
  9 10  2  0  0  0  0
  9 11  1  0  0  0  0
 11 12  4  0  0  0  0
  5 12  1  0  0  0  0
 12 13  4  0  0  0  0
 13 14  4  0  0  0  0
 14 15  4  0  0  0  0
 15 16  4  0  0  0  0
 16 17  1  0  0  0  0
 16 18  4  0  0  0  0
 18 19  4  0  0  0  0
 19 20  4  0  0  0  0
 20 21  4  0  0  0  0
 11 21  4  0  0  0  0
 15 21  4  0  0  0  0
M  END
>  <molregno>
382969

>  <canonical_smiles>
C[C@H]1COC2=C1C(=O)C(=O)c3c2ccc4c(C)cccc34

>  <standard_inchi_key>
HARGZZNYNSYSGJ-JTQLQIEISA-N

>  <standard_value>
50000

>  <standard_units>
nM

>  <standard_type>
IC50

>  <assay_id>
439942

>  <description>
Viability of human AGS cells under normoxic conditions after 24 hrs by MTT assay

>  <Mol Mass>
278,307

>  <Act_10_uM>
0

>  <StandardizerResult>
Clean 2D (ID: Clean 2D)
Clear Stereo (ID: Clear Stereo)
Tautomerize (ID: Tautomerize)
Wedge Clean (ID: Wedge Clean)
Aromatize (ID: Aromatize)


$$$$

  Mrv17c0 06171723492D          

 22 25  0  0  0  0            999 V2000
   -3.0071   -0.7301    0.0000 C   0  0  0  0  0  0  0  0  0  0  0  0
   -2.5008   -1.3814    0.0000 C   0  0  0  0  0  0  0  0  0  0  0  0
   -2.7301   -2.1739    0.0000 C   0  0  0  0  0  0  0  0  0  0  0  0
   -2.0473   -2.6369    0.0000 O   0  0  0  0  0  0  0  0  0  0  0  0
   -1.3959   -2.1305    0.0000 C   0  0  0  0  0  0  0  0  0  0  0  0
   -0.5838   -2.2757    0.0000 C   0  0  0  0  0  0  0  0  0  0  0  0
   -0.3035   -3.0516    0.0000 C   0  0  0  0  0  0  0  0  0  0  0  0
    0.5086   -3.1969    0.0000 C   0  0  0  0  0  0  0  0  0  0  0  0
    1.0404   -2.5662    0.0000 C   0  0  0  0  0  0  0  0  0  0  0  0
    0.7601   -1.7902    0.0000 C   0  0  0  0  0  0  0  0  0  0  0  0
    1.2920   -1.1595    0.0000 C   0  0  0  0  0  0  0  0  0  0  0  0
    2.1041   -1.3047    0.0000 C   0  0  0  0  0  0  0  0  0  0  0  0
    2.3844   -2.0807    0.0000 C   0  0  0  0  0  0  0  0  0  0  0  0
    1.8526   -2.7114    0.0000 C   0  0  0  0  0  0  0  0  0  0  0  0
    2.4643   -3.2649    0.0000 C   0  0  0  0  0  0  0  0  0  0  0  0
    1.7358   -3.5281    0.0000 C   0  0  0  0  0  0  0  0  0  0  0  0
   -0.0520   -1.6450    0.0000 C   0  0  0  0  0  0  0  0  0  0  0  0
   -0.3323   -0.8691    0.0000 C   0  0  0  0  0  0  0  0  0  0  0  0
    0.1995   -0.2384    0.0000 O   0  0  0  0  0  0  0  0  0  0  0  0
   -1.1444   -0.7239    0.0000 C   0  0  0  0  0  0  0  0  0  0  0  0
   -1.4247    0.0521    0.0000 O   0  0  0  0  0  0  0  0  0  0  0  0
   -1.6762   -1.3546    0.0000 C   0  0  0  0  0  0  0  0  0  0  0  0
  1  2  1  0  0  0  0
  2  3  4  0  0  0  0
  3  4  4  0  0  0  0
  4  5  4  0  0  0  0
  5  6  1  0  0  0  0
  6  7  4  0  0  0  0
  7  8  4  0  0  0  0
  8  9  4  0  0  0  0
  9 10  4  0  0  0  0
 10 11  1  0  0  0  0
 11 12  1  0  0  0  0
 12 13  1  0  0  0  0
 13 14  1  0  0  0  0
  9 14  1  0  0  0  0
 14 15  1  0  0  0  0
 14 16  1  0  0  0  0
 10 17  4  0  0  0  0
  6 17  4  0  0  0  0
 17 18  1  0  0  0  0
 18 19  2  0  0  0  0
 18 20  1  0  0  0  0
 20 21  2  0  0  0  0
 20 22  1  0  0  0  0
  2 22  4  0  0  0  0
  5 22  4  0  0  0  0
M  END
>  <molregno>
314702

>  <canonical_smiles>
Cc1coc2c3ccc4c(CCCC4(C)C)c3C(=O)C(=O)c12

>  <standard_inchi_key>
HYXITZLLTYIPOF-UHFFFAOYSA-N

>  <standard_value>
6800

>  <standard_units>
nM

>  <standard_type>
IC50

>  <assay_id>
439943

>  <description>
Viability of human AGS cells under hypoxic conditions after 24 hrs by MTT assay

>  <Mol Mass>
294,35

>  <Act_10_uM>
1

>  <StandardizerResult>
Clean 2D (ID: Clean 2D)
Clear Stereo (ID: Clear Stereo)
Tautomerize (ID: Tautomerize)
Wedge Clean (ID: Wedge Clean)
Aromatize (ID: Aromatize)


$$$$

  Mrv17c0 06171723492D          

 27 28  0  0  0  0            999 V2000
    2.8579   -1.6500    0.0000 C   0  0  0  0  0  0  0  0  0  0  0  0
    3.5724   -2.0625    0.0000 O   0  0  0  0  0  0  0  0  0  0  0  0
    3.5724   -2.8875    0.0000 C   0  0  0  0  0  0  0  0  0  0  0  0
    4.2868   -3.3000    0.0000 C   0  0  0  0  0  0  0  0  0  0  0  0
    4.2868   -4.1250    0.0000 C   0  0  0  0  0  0  0  0  0  0  0  0
    5.0013   -4.5375    0.0000 O   0  0  0  0  0  0  0  0  0  0  0  0
    5.0013   -5.3625    0.0000 C   0  0  0  0  0  0  0  0  0  0  0  0
    3.5724   -4.5375    0.0000 C   0  0  0  0  0  0  0  0  0  0  0  0
    3.5724   -5.3625    0.0000 C   0  0  0  0  0  0  0  0  0  0  0  0
    2.8579   -5.7750    0.0000 C   0  0  0  0  0  0  0  0  0  0  0  0
    2.8579   -6.6000    0.0000 S   0  0  0  0  0  0  0  0  0  0  0  0
    2.0329   -6.6000    0.0000 O   0  0  0  0  0  0  0  0  0  0  0  0
    3.6829   -6.6000    0.0000 O   0  0  0  0  0  0  0  0  0  0  0  0
    2.8579   -7.4250    0.0000 C   0  0  0  0  0  0  0  0  0  0  0  0
    2.1434   -7.8375    0.0000 C   0  0  0  0  0  0  0  0  0  0  0  0
    2.1434   -8.6625    0.0000 C   0  0  0  0  0  0  0  0  0  0  0  0
    1.4289   -9.0750    0.0000 C   0  0  0  0  0  0  0  0  0  0  0  0
    0.7145   -8.6625    0.0000 C   0  0  0  0  0  0  0  0  0  0  0  0
    0.0000   -9.0750    0.0000 O   0  0  0  0  0  0  0  0  0  0  0  0
    0.0000   -9.9000    0.0000 C   0  0  0  0  0  0  0  0  0  0  0  0
    0.7145   -7.8375    0.0000 C   0  0  0  0  0  0  0  0  0  0  0  0
    0.0000   -7.4250    0.0000 O   0  0  0  0  0  0  0  0  0  0  0  0
    1.4289   -7.4250    0.0000 C   0  0  0  0  0  0  0  0  0  0  0  0
    2.8579   -4.1250    0.0000 C   0  0  0  0  0  0  0  0  0  0  0  0
    2.1434   -4.5375    0.0000 O   0  0  0  0  0  0  0  0  0  0  0  0
    1.4289   -4.1250    0.0000 C   0  0  0  0  0  0  0  0  0  0  0  0
    2.8579   -3.3000    0.0000 C   0  0  0  0  0  0  0  0  0  0  0  0
  1  2  1  0  0  0  0
  2  3  1  0  0  0  0
  3  4  4  0  0  0  0
  4  5  4  0  0  0  0
  5  6  1  0  0  0  0
  6  7  1  0  0  0  0
  5  8  4  0  0  0  0
  9  8  1  4  0  0  0
  9 10  2  0  0  0  0
 10 11  1  0  0  0  0
 11 12  2  0  0  0  0
 11 13  2  0  0  0  0
 11 14  1  0  0  0  0
 14 15  1  0  0  0  0
 15 16  4  0  0  0  0
 16 17  4  0  0  0  0
 17 18  4  0  0  0  0
 18 19  1  0  0  0  0
 19 20  1  0  0  0  0
 18 21  4  0  0  0  0
 21 22  1  0  0  0  0
 21 23  4  0  0  0  0
 15 23  4  0  0  0  0
  8 24  4  0  0  0  0
 24 25  1  0  0  0  0
 25 26  1  0  0  0  0
 24 27  4  0  0  0  0
  3 27  4  0  0  0  0
M  END
>  <molregno>
418833

>  <canonical_smiles>
COc1cc(OC)c(\C=C\S(=O)(=O)Cc2ccc(OC)c(O)c2)c(OC)c1

>  <standard_inchi_key>
GHPUSRLWNSTQIK-BQYQJAHWSA-N

>  <standard_value>
7

>  <standard_units>
nM

>  <standard_type>
IC50

>  <assay_id>
460460

>  <description>
Antitumor activity against human AGS cells by trypan blue exclusion assay

>  <Mol Mass>
394,44

>  <Act_10_uM>
1

>  <StandardizerResult>
Clean 2D (ID: Clean 2D)
Clear Stereo (ID: Clear Stereo)
Tautomerize (ID: Tautomerize)
Wedge Clean (ID: Wedge Clean)
Aromatize (ID: Aromatize)


$$$$

  Mrv17c0 06171723492D          

 15 16  0  0  0  0            999 V2000
    0.0000   -2.4750    0.0000 C   0  0  0  0  0  0  0  0  0  0  0  0
    0.0000   -1.6500    0.0000 O   0  0  0  0  0  0  0  0  0  0  0  0
    0.7145   -1.2375    0.0000 C   0  0  0  0  0  0  0  0  0  0  0  0
    0.7145   -0.4125    0.0000 C   0  0  0  0  0  0  0  0  0  0  0  0
    0.0000    0.0000    0.0000 Cl  0  0  0  0  0  0  0  0  0  0  0  0
    1.4289    0.0000    0.0000 C   0  0  0  0  0  0  0  0  0  0  0  0
    1.4289    0.8250    0.0000 O   0  0  0  0  0  0  0  0  0  0  0  0
    2.1434   -0.4125    0.0000 C   0  0  0  0  0  0  0  0  0  0  0  0
    2.8579    0.0000    0.0000 C   0  0  0  0  0  0  0  0  0  0  0  0
    3.5724   -0.4125    0.0000 C   0  0  0  0  0  0  0  0  0  0  0  0
    3.5724   -1.2375    0.0000 C   0  0  0  0  0  0  0  0  0  0  0  0
    2.8579   -1.6500    0.0000 C   0  0  0  0  0  0  0  0  0  0  0  0
    2.1434   -1.2375    0.0000 C   0  0  0  0  0  0  0  0  0  0  0  0
    1.4289   -1.6500    0.0000 C   0  0  0  0  0  0  0  0  0  0  0  0
    1.4289   -2.4750    0.0000 O   0  0  0  0  0  0  0  0  0  0  0  0
  1  2  1  0  0  0  0
  2  3  1  0  0  0  0
  3  4  2  0  0  0  0
  4  5  1  0  0  0  0
  4  6  1  0  0  0  0
  6  7  2  0  0  0  0
  6  8  1  0  0  0  0
  8  9  4  0  0  0  0
  9 10  4  0  0  0  0
 10 11  4  0  0  0  0
 11 12  4  0  0  0  0
 12 13  4  0  0  0  0
  8 13  4  0  0  0  0
 13 14  1  0  0  0  0
  3 14  1  0  0  0  0
 14 15  2  0  0  0  0
M  END
>  <molregno>
256734

>  <canonical_smiles>
COC1=C(Cl)C(=O)c2ccccc2C1=O

>  <standard_inchi_key>
MLABDRCTCNEFPX-UHFFFAOYSA-N

>  <standard_value>
9100

>  <standard_units>
nM

>  <standard_type>
IC50

>  <assay_id>
466938

>  <description>
Antitumor against human AGS cells after 72 hrs by MTT assay

>  <Mol Mass>
222,62

>  <Act_10_uM>
1

>  <StandardizerResult>
Clean 2D (ID: Clean 2D)
Clear Stereo (ID: Clear Stereo)
Tautomerize (ID: Tautomerize)
Wedge Clean (ID: Wedge Clean)
Aromatize (ID: Aromatize)


$$$$

  Mrv17c0 06171723492D          

 19 21  0  0  0  0            999 V2000
    0.0521   -3.3438    0.0000 O   0  0  0  0  0  0  0  0  0  0  0  0
    0.0521   -2.5188    0.0000 C   0  0  0  0  0  0  0  0  0  0  0  0
    0.7666   -2.1063    0.0000 C   0  0  0  0  0  0  0  0  0  0  0  0
    0.7666   -1.2813    0.0000 C   0  0  0  0  0  0  0  0  0  0  0  0
    1.2969   -0.6493    0.0000 O   0  0  0  0  0  0  0  0  0  0  0  0
    2.1094   -0.5060    0.0000 C   0  0  0  0  0  0  0  0  0  0  0  0
    2.8239   -0.9185    0.0000 C   0  0  0  0  0  0  0  0  0  0  0  0
    3.1060   -1.6938    0.0000 O   0  0  0  0  0  0  0  0  0  0  0  0
    2.8239   -2.4690    0.0000 C   0  0  0  0  0  0  0  0  0  0  0  0
    2.1094   -2.8815    0.0000 C   0  0  0  0  0  0  0  0  0  0  0  0
    1.2969   -2.7382    0.0000 O   0  0  0  0  0  0  0  0  0  0  0  0
    0.0521   -0.8688    0.0000 C   0  0  0  0  0  0  0  0  0  0  0  0
    0.0521   -0.0438    0.0000 O   0  0  0  0  0  0  0  0  0  0  0  0
   -0.6623   -1.2813    0.0000 C   0  0  0  0  0  0  0  0  0  0  0  0
   -1.3768   -0.8688    0.0000 C   0  0  0  0  0  0  0  0  0  0  0  0
   -2.0913   -1.2813    0.0000 C   0  0  0  0  0  0  0  0  0  0  0  0
   -2.0913   -2.1063    0.0000 C   0  0  0  0  0  0  0  0  0  0  0  0
   -1.3768   -2.5188    0.0000 C   0  0  0  0  0  0  0  0  0  0  0  0
   -0.6623   -2.1063    0.0000 C   0  0  0  0  0  0  0  0  0  0  0  0
  1  2  2  0  0  0  0
  2  3  1  0  0  0  0
  3  4  2  0  0  0  0
  4  5  1  0  0  0  0
  5  6  1  0  0  0  0
  6  7  1  0  0  0  0
  7  8  1  0  0  0  0
  8  9  1  0  0  0  0
  9 10  1  0  0  0  0
 10 11  1  0  0  0  0
  3 11  1  0  0  0  0
  4 12  1  0  0  0  0
 12 13  2  0  0  0  0
 12 14  1  0  0  0  0
 14 15  4  0  0  0  0
 15 16  4  0  0  0  0
 16 17  4  0  0  0  0
 17 18  4  0  0  0  0
 18 19  4  0  0  0  0
  2 19  1  0  0  0  0
 14 19  4  0  0  0  0
M  END
>  <molregno>
432901

>  <canonical_smiles>
O=C1C2=C(OCCOCCO2)C(=O)c3ccccc13

>  <standard_inchi_key>
VUGRKEBOKBIZJX-UHFFFAOYSA-N

>  <standard_value>
63200

>  <standard_units>
nM

>  <standard_type>
IC50

>  <assay_id>
466938

>  <description>
Antitumor against human AGS cells after 72 hrs by MTT assay

>  <Mol Mass>
260,245

>  <Act_10_uM>
0

>  <StandardizerResult>
Clean 2D (ID: Clean 2D)
Clear Stereo (ID: Clear Stereo)
Tautomerize (ID: Tautomerize)
Wedge Clean (ID: Wedge Clean)
Aromatize (ID: Aromatize)


$$$$

  Mrv17c0 06171723492D          

 31 35  0  0  0  0            999 V2000
    5.8493    1.9927    0.0000 C   0  0  0  0  0  0  0  0  0  0  0  0
    5.8101    1.1687    0.0000 O   0  0  0  0  0  0  0  0  0  0  0  0
    5.0768    0.7906    0.0000 C   0  0  0  0  0  0  0  0  0  0  0  0
    5.0376   -0.0335    0.0000 C   0  0  0  0  0  0  0  0  0  0  0  0
    4.3043   -0.4116    0.0000 C   0  0  0  0  0  0  0  0  0  0  0  0
    3.6103    0.0344    0.0000 C   0  0  0  0  0  0  0  0  0  0  0  0
    3.6495    0.8585    0.0000 C   0  0  0  0  0  0  0  0  0  0  0  0
    4.3828    1.2366    0.0000 C   0  0  0  0  0  0  0  0  0  0  0  0
    2.8779    1.1504    0.0000 C   0  0  0  0  0  0  0  0  0  0  0  0
    2.6605    1.9463    0.0000 N   0  0  0  0  0  0  0  0  0  0  0  0
    3.2411    2.5324    0.0000 O   0  0  0  0  0  0  0  0  0  0  0  0
    3.0237    3.3283    0.0000 C   0  0  0  0  0  0  0  0  0  0  0  0
    3.6042    3.9145    0.0000 C   0  0  0  0  0  0  0  0  0  0  0  0
    3.3869    4.7103    0.0000 C   0  0  0  0  0  0  0  0  0  0  0  0
    3.9674    5.2965    0.0000 N   0  0  0  0  0  0  0  0  0  0  0  0
    2.3618    0.5068    0.0000 C   0  0  0  0  0  0  0  0  0  0  0  0
    2.8144   -0.1829    0.0000 C   0  0  0  0  0  0  0  0  0  0  0  0
    2.4434   -0.9198    0.0000 C   0  0  0  0  0  0  0  0  0  0  0  0
    1.6198   -0.9670    0.0000 N   0  0  0  0  0  0  0  0  0  0  0  0
    1.1671   -0.2772    0.0000 C   0  0  0  0  0  0  0  0  0  0  0  0
    0.3435   -0.3244    0.0000 C   0  0  0  0  0  0  0  0  0  0  0  0
   -0.1092    0.3654    0.0000 C   0  0  0  0  0  0  0  0  0  0  0  0
    0.2618    1.1022    0.0000 C   0  0  0  0  0  0  0  0  0  0  0  0
    1.0855    1.1494    0.0000 C   0  0  0  0  0  0  0  0  0  0  0  0
    1.5381    0.4596    0.0000 C   0  0  0  0  0  0  0  0  0  0  0  0
    2.8961   -1.6095    0.0000 N   0  0  0  0  0  0  0  0  0  0  0  0
    3.7197   -1.5624    0.0000 C   0  0  0  0  0  0  0  0  0  0  0  0
    4.1724   -2.2521    0.0000 C   0  0  0  0  0  0  0  0  0  0  0  0
    3.8014   -2.9890    0.0000 N   0  0  0  0  0  0  0  0  0  0  0  0
    2.9777   -3.0362    0.0000 C   0  0  0  0  0  0  0  0  0  0  0  0
    2.5251   -2.3464    0.0000 C   0  0  0  0  0  0  0  0  0  0  0  0
  1  2  1  0  0  0  0
  2  3  1  0  0  0  0
  3  4  4  0  0  0  0
  4  5  4  0  0  0  0
  5  6  4  0  0  0  0
  6  7  4  0  0  0  0
  7  8  4  0  0  0  0
  3  8  4  0  0  0  0
  7  9  1  0  0  0  0
  9 10  2  0  0  0  0
 10 11  1  4  0  0  0
 11 12  1  0  0  0  0
 12 13  1  0  0  0  0
 13 14  1  0  0  0  0
 14 15  1  0  0  0  0
  9 16  1  0  0  0  0
 16 17  4  0  0  0  0
  6 17  1  0  0  0  0
 17 18  4  0  0  0  0
 18 19  4  0  0  0  0
 19 20  4  0  0  0  0
 20 21  4  0  0  0  0
 21 22  4  0  0  0  0
 22 23  4  0  0  0  0
 23 24  4  0  0  0  0
 24 25  4  0  0  0  0
 16 25  4  0  0  0  0
 20 25  4  0  0  0  0
 18 26  1  0  0  0  0
 26 27  1  0  0  0  0
 27 28  1  0  0  0  0
 28 29  1  0  0  0  0
 29 30  1  0  0  0  0
 30 31  1  0  0  0  0
 26 31  1  0  0  0  0
M  END
>  <molregno>
429967

>  <canonical_smiles>
COc1ccc2c(c1)\C(=N/OCCCN)\c3c2c(nc4ccccc34)N5CCNCC5

>  <standard_inchi_key>
CIMPYBVIDZNFKW-WEMUOSSPSA-N

>  <standard_value>
6760

>  <standard_units>
nM

>  <standard_type>
GI50

>  <assay_id>
470942

>  <description>
Antiproliferative activity against human AGS cells after 48 hrs by MTT assay

>  <Mol Mass>
417,513

>  <Act_10_uM>
1

>  <StandardizerResult>
Clean 2D (ID: Clean 2D)
Clear Stereo (ID: Clear Stereo)
Tautomerize (ID: Tautomerize)
Wedge Clean (ID: Wedge Clean)
Aromatize (ID: Aromatize)


$$$$

  Mrv17c0 06171723492D          

 26 30  0  0  0  0            999 V2000
    5.8493    1.9927    0.0000 C   0  0  0  0  0  0  0  0  0  0  0  0
    5.8101    1.1687    0.0000 O   0  0  0  0  0  0  0  0  0  0  0  0
    5.0768    0.7906    0.0000 C   0  0  0  0  0  0  0  0  0  0  0  0
    5.0376   -0.0335    0.0000 C   0  0  0  0  0  0  0  0  0  0  0  0
    4.3043   -0.4116    0.0000 C   0  0  0  0  0  0  0  0  0  0  0  0
    3.6103    0.0344    0.0000 C   0  0  0  0  0  0  0  0  0  0  0  0
    3.6495    0.8585    0.0000 C   0  0  0  0  0  0  0  0  0  0  0  0
    4.3828    1.2366    0.0000 C   0  0  0  0  0  0  0  0  0  0  0  0
    2.8779    1.1504    0.0000 C   0  0  0  0  0  0  0  0  0  0  0  0
    2.6605    1.9463    0.0000 O   0  0  0  0  0  0  0  0  0  0  0  0
    2.3618    0.5068    0.0000 C   0  0  0  0  0  0  0  0  0  0  0  0
    2.8144   -0.1829    0.0000 C   0  0  0  0  0  0  0  0  0  0  0  0
    2.4434   -0.9198    0.0000 C   0  0  0  0  0  0  0  0  0  0  0  0
    1.6198   -0.9670    0.0000 N   0  0  0  0  0  0  0  0  0  0  0  0
    1.1671   -0.2772    0.0000 C   0  0  0  0  0  0  0  0  0  0  0  0
    0.3435   -0.3244    0.0000 C   0  0  0  0  0  0  0  0  0  0  0  0
   -0.1092    0.3654    0.0000 C   0  0  0  0  0  0  0  0  0  0  0  0
    0.2618    1.1022    0.0000 C   0  0  0  0  0  0  0  0  0  0  0  0
    1.0855    1.1494    0.0000 C   0  0  0  0  0  0  0  0  0  0  0  0
    1.5381    0.4596    0.0000 C   0  0  0  0  0  0  0  0  0  0  0  0
    2.8961   -1.6095    0.0000 N   0  0  0  0  0  0  0  0  0  0  0  0
    3.7197   -1.5624    0.0000 C   0  0  0  0  0  0  0  0  0  0  0  0
    4.1724   -2.2521    0.0000 C   0  0  0  0  0  0  0  0  0  0  0  0
    3.8014   -2.9890    0.0000 C   0  0  0  0  0  0  0  0  0  0  0  0
    2.9777   -3.0362    0.0000 C   0  0  0  0  0  0  0  0  0  0  0  0
    2.5251   -2.3464    0.0000 C   0  0  0  0  0  0  0  0  0  0  0  0
  1  2  1  0  0  0  0
  2  3  1  0  0  0  0
  3  4  4  0  0  0  0
  4  5  4  0  0  0  0
  5  6  4  0  0  0  0
  6  7  4  0  0  0  0
  7  8  4  0  0  0  0
  3  8  4  0  0  0  0
  7  9  1  0  0  0  0
  9 10  2  0  0  0  0
  9 11  1  0  0  0  0
 11 12  4  0  0  0  0
  6 12  1  0  0  0  0
 12 13  4  0  0  0  0
 13 14  4  0  0  0  0
 14 15  4  0  0  0  0
 15 16  4  0  0  0  0
 16 17  4  0  0  0  0
 17 18  4  0  0  0  0
 18 19  4  0  0  0  0
 19 20  4  0  0  0  0
 11 20  4  0  0  0  0
 15 20  4  0  0  0  0
 13 21  1  0  0  0  0
 21 22  1  0  0  0  0
 22 23  1  0  0  0  0
 23 24  1  0  0  0  0
 24 25  1  0  0  0  0
 25 26  1  0  0  0  0
 21 26  1  0  0  0  0
M  END
>  <molregno>
430362

>  <canonical_smiles>
COc1ccc2c(c1)C(=O)c3c2c(nc4ccccc34)N5CCCCC5

>  <standard_inchi_key>
CAQZXIUSOUUFTI-UHFFFAOYSA-N

>  <standard_value>
30000

>  <standard_units>
nM

>  <standard_type>
GI50

>  <assay_id>
470942

>  <description>
Antiproliferative activity against human AGS cells after 48 hrs by MTT assay

>  <Mol Mass>
344,414

>  <Act_10_uM>
0

>  <StandardizerResult>
Clean 2D (ID: Clean 2D)
Clear Stereo (ID: Clear Stereo)
Tautomerize (ID: Tautomerize)
Wedge Clean (ID: Wedge Clean)
Aromatize (ID: Aromatize)


$$$$

  Mrv17c0 06171723492D          

 26 30  0  0  0  0            999 V2000
    5.8493    1.9927    0.0000 C   0  0  0  0  0  0  0  0  0  0  0  0
    5.8101    1.1687    0.0000 O   0  0  0  0  0  0  0  0  0  0  0  0
    5.0768    0.7906    0.0000 C   0  0  0  0  0  0  0  0  0  0  0  0
    5.0376   -0.0335    0.0000 C   0  0  0  0  0  0  0  0  0  0  0  0
    4.3043   -0.4116    0.0000 C   0  0  0  0  0  0  0  0  0  0  0  0
    3.6103    0.0344    0.0000 C   0  0  0  0  0  0  0  0  0  0  0  0
    3.6495    0.8585    0.0000 C   0  0  0  0  0  0  0  0  0  0  0  0
    4.3828    1.2366    0.0000 C   0  0  0  0  0  0  0  0  0  0  0  0
    2.8779    1.1504    0.0000 C   0  0  0  0  0  0  0  0  0  0  0  0
    2.6605    1.9463    0.0000 O   0  0  0  0  0  0  0  0  0  0  0  0
    2.3618    0.5068    0.0000 C   0  0  0  0  0  0  0  0  0  0  0  0
    2.8144   -0.1829    0.0000 C   0  0  0  0  0  0  0  0  0  0  0  0
    2.4434   -0.9198    0.0000 C   0  0  0  0  0  0  0  0  0  0  0  0
    1.6198   -0.9670    0.0000 N   0  0  0  0  0  0  0  0  0  0  0  0
    1.1671   -0.2772    0.0000 C   0  0  0  0  0  0  0  0  0  0  0  0
    0.3435   -0.3244    0.0000 C   0  0  0  0  0  0  0  0  0  0  0  0
   -0.1092    0.3654    0.0000 C   0  0  0  0  0  0  0  0  0  0  0  0
    0.2618    1.1022    0.0000 C   0  0  0  0  0  0  0  0  0  0  0  0
    1.0855    1.1494    0.0000 C   0  0  0  0  0  0  0  0  0  0  0  0
    1.5381    0.4596    0.0000 C   0  0  0  0  0  0  0  0  0  0  0  0
    2.8961   -1.6095    0.0000 N   0  0  0  0  0  0  0  0  0  0  0  0
    3.7197   -1.5624    0.0000 C   0  0  0  0  0  0  0  0  0  0  0  0
    4.1724   -2.2521    0.0000 C   0  0  0  0  0  0  0  0  0  0  0  0
    3.8014   -2.9890    0.0000 N   0  0  0  0  0  0  0  0  0  0  0  0
    2.9777   -3.0362    0.0000 C   0  0  0  0  0  0  0  0  0  0  0  0
    2.5251   -2.3464    0.0000 C   0  0  0  0  0  0  0  0  0  0  0  0
  1  2  1  0  0  0  0
  2  3  1  0  0  0  0
  3  4  4  0  0  0  0
  4  5  4  0  0  0  0
  5  6  4  0  0  0  0
  6  7  4  0  0  0  0
  7  8  4  0  0  0  0
  3  8  4  0  0  0  0
  7  9  1  0  0  0  0
  9 10  2  0  0  0  0
  9 11  1  0  0  0  0
 11 12  4  0  0  0  0
  6 12  1  0  0  0  0
 12 13  4  0  0  0  0
 13 14  4  0  0  0  0
 14 15  4  0  0  0  0
 15 16  4  0  0  0  0
 16 17  4  0  0  0  0
 17 18  4  0  0  0  0
 18 19  4  0  0  0  0
 19 20  4  0  0  0  0
 11 20  4  0  0  0  0
 15 20  4  0  0  0  0
 13 21  1  0  0  0  0
 21 22  1  0  0  0  0
 22 23  1  0  0  0  0
 23 24  1  0  0  0  0
 24 25  1  0  0  0  0
 25 26  1  0  0  0  0
 21 26  1  0  0  0  0
M  END
>  <molregno>
430391

>  <canonical_smiles>
COc1ccc2c(c1)C(=O)c3c2c(nc4ccccc34)N5CCNCC5

>  <standard_inchi_key>
DNTOUPQUQYDGOQ-UHFFFAOYSA-N

>  <standard_value>
10130

>  <standard_units>
nM

>  <standard_type>
GI50

>  <assay_id>
470942

>  <description>
Antiproliferative activity against human AGS cells after 48 hrs by MTT assay

>  <Mol Mass>
345,402

>  <Act_10_uM>
0

>  <StandardizerResult>
Clean 2D (ID: Clean 2D)
Clear Stereo (ID: Clear Stereo)
Tautomerize (ID: Tautomerize)
Wedge Clean (ID: Wedge Clean)
Aromatize (ID: Aromatize)


$$$$

  Mrv17c0 06171723492D          

 20 20  0  0  1  0            999 V2000
    0.0000    2.4750    0.0000 C   0  0  0  0  0  0  0  0  0  0  0  0
    0.7145    2.0625    0.0000 O   0  0  0  0  0  0  0  0  0  0  0  0
    0.7145    1.2375    0.0000 C   0  0  0  0  0  0  0  0  0  0  0  0
    1.4289    0.8250    0.0000 C   0  0  0  0  0  0  0  0  0  0  0  0
    1.4289    0.0000    0.0000 C   0  0  0  0  0  0  0  0  0  0  0  0
    0.7145   -0.4125    0.0000 C   0  0  0  0  0  0  0  0  0  0  0  0
    0.7145   -1.2375    0.0000 C   0  0  0  0  0  0  0  0  0  0  0  0
    0.0000   -1.6500    0.0000 C   0  0  0  0  0  0  0  0  0  0  0  0
    0.0000   -2.4750    0.0000 C   0  0  0  0  0  0  0  0  0  0  0  0
   -0.8250   -2.4750    0.0000 C   0  0  0  0  0  0  0  0  0  0  0  0
    0.0000   -3.3000    0.0000 C   0  0  0  0  0  0  0  0  0  0  0  0
   -0.7145   -3.7125    0.0000 C   0  0  0  0  0  0  0  0  0  0  0  0
   -0.7145   -4.5375    0.0000 C   0  0  0  0  0  0  0  0  0  0  0  0
   -1.4289   -4.9500    0.0000 C   0  0  0  0  0  0  0  0  0  0  0  0
   -1.4289   -5.7750    0.0000 C   0  0  0  0  0  0  0  0  0  0  0  0
   -2.1434   -4.5375    0.0000 C   0  0  0  0  0  0  0  0  0  0  0  0
    0.8250   -2.4750    0.0000 C   0  0  0  0  0  0  0  0  0  0  0  0
    1.2375   -3.1895    0.0000 C   0  0  0  0  0  0  0  0  0  0  0  0
    0.0000    0.0000    0.0000 C   0  0  0  0  0  0  0  0  0  0  0  0
    0.0000    0.8250    0.0000 C   0  0  0  0  0  0  0  0  0  0  0  0
  1  2  1  0  0  0  0
  2  3  1  0  0  0  0
  3  4  4  0  0  0  0
  4  5  4  0  0  0  0
  5  6  4  0  0  0  0
  7  6  1  4  0  0  0
  7  8  2  0  0  0  0
  9  8  1  0  0  0  0
  9 10  1  0  0  0  0
  9 11  1  0  0  0  0
 11 12  1  0  0  0  0
 12 13  1  0  0  0  0
 13 14  2  0  0  0  0
 14 15  1  0  0  0  0
 14 16  1  0  0  0  0
  9 17  1  0  0  0  0
 17 18  2  0  0  0  0
  6 19  4  0  0  0  0
 19 20  4  0  0  0  0
  3 20  4  0  0  0  0
M  END
>  <molregno>
428893

>  <canonical_smiles>
COc1ccc(\C=C\[C@@](C)(CCC=C(C)C)C=C)cc1

>  <standard_inchi_key>
JQPZJZUJFGLNKH-OCKXMSAZSA-N

>  <standard_value>
55800

>  <standard_units>
nM

>  <standard_type>
IC50

>  <assay_id>
475988

>  <description>
Cytotoxicity against human AGS cells by MTT assay

>  <Mol Mass>
270,416

>  <Act_10_uM>
0

>  <StandardizerResult>
Clean 2D (ID: Clean 2D)
Clear Stereo (ID: Clear Stereo)
Tautomerize (ID: Tautomerize)
Wedge Clean (ID: Wedge Clean)
Aromatize (ID: Aromatize)


$$$$

  Mrv17c0 06171723492D          

 22 23  0  0  1  0            999 V2000
   -0.7145   -0.4125    0.0000 C   0  0  0  0  0  0  0  0  0  0  0  0
   -0.7145   -1.2375    0.0000 C   0  0  0  0  0  0  0  0  0  0  0  0
    0.0000   -1.6500    0.0000 C   0  0  0  0  0  0  0  0  0  0  0  0
    0.7145   -1.2375    0.0000 C   0  0  0  0  0  0  0  0  0  0  0  0
    1.4289   -1.6500    0.0000 C   0  0  0  0  0  0  0  0  0  0  0  0
    2.1434   -1.2375    0.0000 O   0  0  0  0  0  0  0  0  0  0  0  0
    2.8579   -1.6500    0.0000 C   0  0  0  0  0  0  0  0  0  0  0  0
    3.5724   -1.2375    0.0000 O   0  0  0  0  0  0  0  0  0  0  0  0
    2.8579   -2.4750    0.0000 C   0  0  0  0  0  0  0  0  0  0  0  0
   -1.4289   -1.6500    0.0000 C   0  0  0  0  0  0  0  0  0  0  0  0
   -1.4289   -2.4750    0.0000 C   0  0  0  0  0  0  0  0  0  0  0  0
   -0.7145   -2.8875    0.0000 C   0  0  0  0  0  0  0  0  0  0  0  0
   -2.1434   -2.8875    0.0000 C   0  0  0  0  0  0  0  0  0  0  0  0
   -2.8579   -2.4750    0.0000 C   0  0  0  0  0  0  0  0  0  0  0  0
   -3.6425   -2.7299    0.0000 O   0  0  0  0  0  0  0  0  0  0  0  0
   -4.1274   -2.0625    0.0000 C   0  0  0  0  0  0  0  0  0  0  0  0
   -4.9524   -2.0625    0.0000 O   0  0  0  0  0  0  0  0  0  0  0  0
   -3.6425   -1.3951    0.0000 C   0  0  0  0  0  0  0  0  0  0  0  0
   -3.8974   -0.6104    0.0000 C   0  0  0  0  0  0  0  0  0  0  0  0
   -2.8579   -1.6500    0.0000 C   0  0  0  0  0  0  0  0  0  0  0  0
   -2.1434   -1.2375    0.0000 C   0  0  0  0  0  0  0  0  0  0  0  0
   -2.1434   -0.4125    0.0000 O   0  0  0  0  0  0  0  0  0  0  0  0
  2  1  1  0  0  0  0
  2  3  1  0  0  0  0
  3  4  1  0  0  0  0
  4  5  1  0  0  0  0
  5  6  1  0  0  0  0
  6  7  1  0  0  0  0
  7  8  2  0  0  0  0
  7  9  1  0  0  0  0
  2 10  1  0  0  0  0
 10 11  2  0  0  0  0
 11 12  1  0  0  0  0
 11 13  1  0  0  0  0
 13 14  1  0  0  0  0
 14 15  1  0  0  0  0
 15 16  1  0  0  0  0
 16 17  2  0  0  0  0
 16 18  1  0  0  0  0
 18 19  2  0  0  0  0
 20 18  1  0  0  0  0
 14 20  1  0  0  0  0
 20 21  1  0  0  0  0
 10 21  1  0  0  0  0
 21 22  1  0  0  0  0
M  END
>  <molregno>
11007

>  <canonical_smiles>
C[C@@H](CCCOC(=O)C)C1=C(C)C[C@H]2OC(=O)C(=C)[C@H]2[C@H]1O

>  <standard_inchi_key>
QKUFZFLZBUSEHN-CIGJXOAISA-N

>  <standard_value>
100000

>  <standard_units>
nM

>  <standard_type>
IC50

>  <assay_id>
528800

>  <description>
Cytotoxicity against human AGS cells after 24 hrs by trypan blue exclusion assay

>  <Mol Mass>
308,374

>  <Act_10_uM>
0

>  <StandardizerResult>
Clean 2D (ID: Clean 2D)
Clear Stereo (ID: Clear Stereo)
Tautomerize (ID: Tautomerize)
Wedge Clean (ID: Wedge Clean)


$$$$

  Mrv17c0 06171723492D          

 22 25  0  0  0  0            999 V2000
    3.7467    0.7341    0.0000 O   0  0  0  0  0  0  0  0  0  0  0  0
    4.0168   -0.0454    0.0000 C   0  0  0  0  0  0  0  0  0  0  0  0
    3.4767   -0.6691    0.0000 C   0  0  0  0  0  0  0  0  0  0  0  0
    3.7467   -1.4486    0.0000 C   0  0  0  0  0  0  0  0  0  0  0  0
    4.5569   -1.6046    0.0000 C   0  0  0  0  0  0  0  0  0  0  0  0
    5.0970   -0.9809    0.0000 C   0  0  0  0  0  0  0  0  0  0  0  0
    5.9071   -1.1368    0.0000 C   0  0  0  0  0  0  0  0  0  0  0  0
    6.1771   -1.9164    0.0000 O   0  0  0  0  0  0  0  0  0  0  0  0
    6.4472   -0.5132    0.0000 C   0  0  0  0  0  0  0  0  0  0  0  0
    6.1771    0.2664    0.0000 C   0  0  0  0  0  0  0  0  0  0  0  0
    6.7172    0.8900    0.0000 C   0  0  0  0  0  0  0  0  0  0  0  0
    7.5274    0.7341    0.0000 N   0  0  0  0  0  0  0  0  0  0  0  0
    7.7974   -0.0454    0.0000 C   0  0  0  0  0  0  0  0  0  0  0  0
    8.6075   -0.2014    0.0000 C   0  0  0  0  0  0  0  0  0  0  0  0
    8.8776   -0.9809    0.0000 C   0  0  0  0  0  0  0  0  0  0  0  0
    8.3375   -1.6046    0.0000 C   0  0  0  0  0  0  0  0  0  0  0  0
    7.5274   -1.4486    0.0000 C   0  0  0  0  0  0  0  0  0  0  0  0
    6.9873   -2.0723    0.0000 O   0  0  0  0  0  0  0  0  0  0  0  0
    7.2573   -0.6691    0.0000 C   0  0  0  0  0  0  0  0  0  0  0  0
    5.3670    0.4223    0.0000 C   0  0  0  0  0  0  0  0  0  0  0  0
    5.0970    1.2018    0.0000 O   0  0  0  0  0  0  0  0  0  0  0  0
    4.8269   -0.2014    0.0000 C   0  0  0  0  0  0  0  0  0  0  0  0
  1  2  1  0  0  0  0
  2  3  4  0  0  0  0
  3  4  4  0  0  0  0
  4  5  4  0  0  0  0
  5  6  4  0  0  0  0
  6  7  1  0  0  0  0
  7  8  2  0  0  0  0
  7  9  1  0  0  0  0
  9 10  4  0  0  0  0
 10 11  4  0  0  0  0
 11 12  4  0  0  0  0
 12 13  4  0  0  0  0
 13 14  1  0  0  0  0
 14 15  1  0  0  0  0
 15 16  1  0  0  0  0
 16 17  1  0  0  0  0
 17 18  2  0  0  0  0
 17 19  1  0  0  0  0
  9 19  4  0  0  0  0
 13 19  4  0  0  0  0
 10 20  1  0  0  0  0
 20 21  2  0  0  0  0
 20 22  1  0  0  0  0
  2 22  4  0  0  0  0
  6 22  4  0  0  0  0
M  END
>  <molregno>
512480

>  <canonical_smiles>
Oc1cccc2C(=O)c3c(cnc4CCCC(=O)c34)C(=O)c12

>  <standard_inchi_key>
BNKISVQAQFKASF-UHFFFAOYSA-N

>  <standard_value>
1600

>  <standard_units>
nM

>  <standard_type>
IC50

>  <assay_id>
537057

>  <description>
Cytotoxicity against human AGS cells after 3 days by MTT assay

>  <Mol Mass>
293,278

>  <Act_10_uM>
1

>  <StandardizerResult>
Clean 2D (ID: Clean 2D)
Clear Stereo (ID: Clear Stereo)
Tautomerize (ID: Tautomerize)
Wedge Clean (ID: Wedge Clean)
Aromatize (ID: Aromatize)


$$$$

  Mrv17c0 06171723492D          

 23 26  0  0  0  0            999 V2000
    3.0492   -5.7946    0.0000 C   0  0  0  0  0  0  0  0  0  0  0  0
    2.7792   -5.0150    0.0000 C   0  0  0  0  0  0  0  0  0  0  0  0
    1.9690   -4.8591    0.0000 N   0  0  0  0  0  0  0  0  0  0  0  0
    1.6990   -4.0796    0.0000 C   0  0  0  0  0  0  0  0  0  0  0  0
    0.8889   -3.9236    0.0000 C   0  0  0  0  0  0  0  0  0  0  0  0
    0.6188   -3.1441    0.0000 C   0  0  0  0  0  0  0  0  0  0  0  0
    1.1589   -2.5204    0.0000 C   0  0  0  0  0  0  0  0  0  0  0  0
    1.9690   -2.6764    0.0000 C   0  0  0  0  0  0  0  0  0  0  0  0
    2.5091   -2.0527    0.0000 O   0  0  0  0  0  0  0  0  0  0  0  0
    2.2391   -3.4559    0.0000 C   0  0  0  0  0  0  0  0  0  0  0  0
    3.0492   -3.6118    0.0000 C   0  0  0  0  0  0  0  0  0  0  0  0
    3.5893   -2.9882    0.0000 C   0  0  0  0  0  0  0  0  0  0  0  0
    3.3193   -2.2086    0.0000 O   0  0  0  0  0  0  0  0  0  0  0  0
    4.3994   -3.1441    0.0000 C   0  0  0  0  0  0  0  0  0  0  0  0
    4.9395   -2.5204    0.0000 C   0  0  0  0  0  0  0  0  0  0  0  0
    5.7497   -2.6764    0.0000 C   0  0  0  0  0  0  0  0  0  0  0  0
    6.0197   -3.4559    0.0000 C   0  0  0  0  0  0  0  0  0  0  0  0
    5.4796   -4.0796    0.0000 C   0  0  0  0  0  0  0  0  0  0  0  0
    5.7497   -4.8591    0.0000 O   0  0  0  0  0  0  0  0  0  0  0  0
    4.6695   -3.9236    0.0000 C   0  0  0  0  0  0  0  0  0  0  0  0
    4.1294   -4.5473    0.0000 C   0  0  0  0  0  0  0  0  0  0  0  0
    4.3994   -5.3268    0.0000 O   0  0  0  0  0  0  0  0  0  0  0  0
    3.3193   -4.3914    0.0000 C   0  0  0  0  0  0  0  0  0  0  0  0
  1  2  1  0  0  0  0
  2  3  4  0  0  0  0
  3  4  4  0  0  0  0
  4  5  1  0  0  0  0
  5  6  1  0  0  0  0
  6  7  1  0  0  0  0
  7  8  1  0  0  0  0
  8  9  2  0  0  0  0
  8 10  1  0  0  0  0
  4 10  4  0  0  0  0
 10 11  4  0  0  0  0
 11 12  1  0  0  0  0
 12 13  2  0  0  0  0
 12 14  1  0  0  0  0
 14 15  4  0  0  0  0
 15 16  4  0  0  0  0
 16 17  4  0  0  0  0
 17 18  4  0  0  0  0
 18 19  1  0  0  0  0
 18 20  4  0  0  0  0
 14 20  4  0  0  0  0
 20 21  1  0  0  0  0
 21 22  2  0  0  0  0
 21 23  1  0  0  0  0
  2 23  4  0  0  0  0
 11 23  4  0  0  0  0
M  END
>  <molregno>
512571

>  <canonical_smiles>
Cc1nc2CCCC(=O)c2c3C(=O)c4cccc(O)c4C(=O)c13

>  <standard_inchi_key>
FIZONXIEVPEKNX-UHFFFAOYSA-N

>  <standard_value>
4500

>  <standard_units>
nM

>  <standard_type>
IC50

>  <assay_id>
537057

>  <description>
Cytotoxicity against human AGS cells after 3 days by MTT assay

>  <Mol Mass>
307,305

>  <Act_10_uM>
1

>  <StandardizerResult>
Clean 2D (ID: Clean 2D)
Clear Stereo (ID: Clear Stereo)
Tautomerize (ID: Tautomerize)
Wedge Clean (ID: Wedge Clean)
Aromatize (ID: Aromatize)


$$$$

  Mrv17c0 06171723492D          

 25 28  0  0  0  0            999 V2000
    3.0492   -5.7946    0.0000 C   0  0  0  0  0  0  0  0  0  0  0  0
    2.7792   -5.0150    0.0000 C   0  0  0  0  0  0  0  0  0  0  0  0
    1.9690   -4.8591    0.0000 N   0  0  0  0  0  0  0  0  0  0  0  0
    1.6990   -4.0796    0.0000 C   0  0  0  0  0  0  0  0  0  0  0  0
    0.8889   -3.9236    0.0000 C   0  0  0  0  0  0  0  0  0  0  0  0
    0.6188   -3.1441    0.0000 C   0  0  0  0  0  0  0  0  0  0  0  0
   -0.1020   -3.5454    0.0000 C   0  0  0  0  0  0  0  0  0  0  0  0
    0.0984   -2.5039    0.0000 C   0  0  0  0  0  0  0  0  0  0  0  0
    1.1589   -2.5204    0.0000 C   0  0  0  0  0  0  0  0  0  0  0  0
    1.9690   -2.6764    0.0000 C   0  0  0  0  0  0  0  0  0  0  0  0
    2.5091   -2.0527    0.0000 O   0  0  0  0  0  0  0  0  0  0  0  0
    2.2391   -3.4559    0.0000 C   0  0  0  0  0  0  0  0  0  0  0  0
    3.0492   -3.6118    0.0000 C   0  0  0  0  0  0  0  0  0  0  0  0
    3.5893   -2.9882    0.0000 C   0  0  0  0  0  0  0  0  0  0  0  0
    3.3193   -2.2086    0.0000 O   0  0  0  0  0  0  0  0  0  0  0  0
    4.3994   -3.1441    0.0000 C   0  0  0  0  0  0  0  0  0  0  0  0
    4.9395   -2.5204    0.0000 C   0  0  0  0  0  0  0  0  0  0  0  0
    5.7497   -2.6764    0.0000 C   0  0  0  0  0  0  0  0  0  0  0  0
    6.0197   -3.4559    0.0000 C   0  0  0  0  0  0  0  0  0  0  0  0
    5.4796   -4.0796    0.0000 C   0  0  0  0  0  0  0  0  0  0  0  0
    5.7497   -4.8591    0.0000 O   0  0  0  0  0  0  0  0  0  0  0  0
    4.6695   -3.9236    0.0000 C   0  0  0  0  0  0  0  0  0  0  0  0
    4.1294   -4.5473    0.0000 C   0  0  0  0  0  0  0  0  0  0  0  0
    4.3994   -5.3268    0.0000 O   0  0  0  0  0  0  0  0  0  0  0  0
    3.3193   -4.3914    0.0000 C   0  0  0  0  0  0  0  0  0  0  0  0
  1  2  1  0  0  0  0
  2  3  4  0  0  0  0
  3  4  4  0  0  0  0
  4  5  1  0  0  0  0
  5  6  1  0  0  0  0
  6  7  1  0  0  0  0
  6  8  1  0  0  0  0
  6  9  1  0  0  0  0
  9 10  1  0  0  0  0
 10 11  2  0  0  0  0
 10 12  1  0  0  0  0
  4 12  4  0  0  0  0
 12 13  4  0  0  0  0
 13 14  1  0  0  0  0
 14 15  2  0  0  0  0
 14 16  1  0  0  0  0
 16 17  4  0  0  0  0
 17 18  4  0  0  0  0
 18 19  4  0  0  0  0
 19 20  4  0  0  0  0
 20 21  1  0  0  0  0
 20 22  4  0  0  0  0
 16 22  4  0  0  0  0
 22 23  1  0  0  0  0
 23 24  2  0  0  0  0
 23 25  1  0  0  0  0
  2 25  4  0  0  0  0
 13 25  4  0  0  0  0
M  END
>  <molregno>
512777

>  <canonical_smiles>
Cc1nc2CC(C)(C)CC(=O)c2c3C(=O)c4cccc(O)c4C(=O)c13

>  <standard_inchi_key>
DPPHTZVOSLOGOI-UHFFFAOYSA-N

>  <standard_value>
7400

>  <standard_units>
nM

>  <standard_type>
IC50

>  <assay_id>
537057

>  <description>
Cytotoxicity against human AGS cells after 3 days by MTT assay

>  <Mol Mass>
335,359

>  <Act_10_uM>
1

>  <StandardizerResult>
Clean 2D (ID: Clean 2D)
Clear Stereo (ID: Clear Stereo)
Tautomerize (ID: Tautomerize)
Wedge Clean (ID: Wedge Clean)
Aromatize (ID: Aromatize)


$$$$

  Mrv17c0 06171723492D          

 26 29  0  0  0  0            999 V2000
    3.0323   -3.6216    0.0000 C   0  0  0  0  0  0  0  0  0  0  0  0
    3.3023   -2.8421    0.0000 N   0  0  0  0  0  0  0  0  0  0  0  0
    2.7622   -2.2184    0.0000 C   0  0  0  0  0  0  0  0  0  0  0  0
    1.9521   -2.3743    0.0000 O   0  0  0  0  0  0  0  0  0  0  0  0
    3.0323   -1.4389    0.0000 N   0  0  0  0  0  0  0  0  0  0  0  0
    2.4922   -0.8152    0.0000 C   0  0  0  0  0  0  0  0  0  0  0  0
    3.8424   -1.2829    0.0000 C   0  0  0  0  0  0  0  0  0  0  0  0
    4.1124   -0.5034    0.0000 N   0  0  0  0  0  0  0  0  0  0  0  0
    4.9226   -0.3475    0.0000 C   0  0  0  0  0  0  0  0  0  0  0  0
    5.1926    0.4321    0.0000 C   0  0  0  0  0  0  0  0  0  0  0  0
    5.4627   -0.9711    0.0000 C   0  0  0  0  0  0  0  0  0  0  0  0
    6.2728   -0.8152    0.0000 C   0  0  0  0  0  0  0  0  0  0  0  0
    6.5428   -0.0357    0.0000 O   0  0  0  0  0  0  0  0  0  0  0  0
    6.8129   -1.4389    0.0000 C   0  0  0  0  0  0  0  0  0  0  0  0
    7.6230   -1.2829    0.0000 C   0  0  0  0  0  0  0  0  0  0  0  0
    7.8931   -0.5034    0.0000 O   0  0  0  0  0  0  0  0  0  0  0  0
    8.1631   -1.9066    0.0000 C   0  0  0  0  0  0  0  0  0  0  0  0
    7.8931   -2.6861    0.0000 C   0  0  0  0  0  0  0  0  0  0  0  0
    7.0829   -2.8421    0.0000 C   0  0  0  0  0  0  0  0  0  0  0  0
    6.5428   -2.2184    0.0000 C   0  0  0  0  0  0  0  0  0  0  0  0
    5.7327   -2.3743    0.0000 C   0  0  0  0  0  0  0  0  0  0  0  0
    5.4627   -3.1539    0.0000 O   0  0  0  0  0  0  0  0  0  0  0  0
    5.1926   -1.7507    0.0000 C   0  0  0  0  0  0  0  0  0  0  0  0
    4.3825   -1.9066    0.0000 C   0  0  0  0  0  0  0  0  0  0  0  0
    4.1124   -2.6861    0.0000 C   0  0  0  0  0  0  0  0  0  0  0  0
    4.6525   -3.3098    0.0000 O   0  0  0  0  0  0  0  0  0  0  0  0
  1  2  1  0  0  0  0
  2  3  4  0  0  0  0
  3  4  2  0  0  0  0
  3  5  4  0  0  0  0
  5  6  1  0  0  0  0
  5  7  4  0  0  0  0
  7  8  4  0  0  0  0
  8  9  4  0  0  0  0
  9 10  1  0  0  0  0
  9 11  4  0  0  0  0
 11 12  1  0  0  0  0
 12 13  2  0  0  0  0
 12 14  1  0  0  0  0
 14 15  4  0  0  0  0
 15 16  1  0  0  0  0
 15 17  4  0  0  0  0
 17 18  4  0  0  0  0
 18 19  4  0  0  0  0
 19 20  4  0  0  0  0
 14 20  4  0  0  0  0
 20 21  1  0  0  0  0
 21 22  2  0  0  0  0
 21 23  1  0  0  0  0
 11 23  4  0  0  0  0
 23 24  4  0  0  0  0
  7 24  4  0  0  0  0
 24 25  4  0  0  0  0
  2 25  4  0  0  0  0
 25 26  2  0  0  0  0
M  END
>  <molregno>
512856

>  <canonical_smiles>
CN1C(=O)N(C)c2nc(C)c3C(=O)c4c(O)cccc4C(=O)c3c2C1=O

>  <standard_inchi_key>
VQLHGCOVWBMCPM-UHFFFAOYSA-N

>  <standard_value>
70000

>  <standard_units>
nM

>  <standard_type>
IC50

>  <assay_id>
537057

>  <description>
Cytotoxicity against human AGS cells after 3 days by MTT assay

>  <Mol Mass>
351,318

>  <Act_10_uM>
0

>  <StandardizerResult>
Clean 2D (ID: Clean 2D)
Clear Stereo (ID: Clear Stereo)
Tautomerize (ID: Tautomerize)
Wedge Clean (ID: Wedge Clean)
Aromatize (ID: Aromatize)


$$$$

  Mrv17c0 06171723492D          

 49 54  0  0  0  0            999 V2000
   -6.9255    1.3025    0.0000 C   0  0  0  0  0  0  0  0  0  0  0  0
   -6.1154    1.4584    0.0000 O   0  0  0  0  0  0  0  0  0  0  0  0
   -5.5753    0.8348    0.0000 C   0  0  0  0  0  0  0  0  0  0  0  0
   -4.7651    0.9907    0.0000 C   0  0  0  0  0  0  0  0  0  0  0  0
   -4.2251    0.3671    0.0000 C   0  0  0  0  0  0  0  0  0  0  0  0
   -4.4951   -0.4125    0.0000 C   0  0  0  0  0  0  0  0  0  0  0  0
   -5.3052   -0.5684    0.0000 C   0  0  0  0  0  0  0  0  0  0  0  0
   -5.5753   -1.3480    0.0000 O   0  0  0  0  0  0  0  0  0  0  0  0
   -6.3854   -1.5039    0.0000 C   0  0  0  0  0  0  0  0  0  0  0  0
   -5.8453    0.0552    0.0000 C   0  0  0  0  0  0  0  0  0  0  0  0
   -6.6555   -0.1007    0.0000 O   0  0  0  0  0  0  0  0  0  0  0  0
   -3.4149    0.5230    0.0000 C   0  0  0  0  0  0  0  0  0  0  0  0
   -3.1449    1.3025    0.0000 C   0  0  0  0  0  0  0  0  0  0  0  0
   -2.3347    1.4584    0.0000 C   0  0  0  0  0  0  0  0  0  0  0  0
   -2.2327    2.2771    0.0000 C   0  0  0  0  0  0  0  0  0  0  0  0
   -2.9797    2.6271    0.0000 O   0  0  0  0  0  0  0  0  0  0  0  0
   -3.5435    2.0248    0.0000 C   0  0  0  0  0  0  0  0  0  0  0  0
   -4.3622    2.1269    0.0000 O   0  0  0  0  0  0  0  0  0  0  0  0
   -1.7946    0.8348    0.0000 C   0  0  0  0  0  0  0  0  0  0  0  0
   -0.9845    0.9907    0.0000 N   0  0  0  0  0  0  0  0  0  0  0  0
   -0.4444    0.3671    0.0000 C   0  0  0  0  0  0  0  0  0  0  0  0
   -0.7145   -0.4125    0.0000 C   0  0  0  0  0  0  0  0  0  0  0  0
   -0.1744   -1.0361    0.0000 C   0  0  0  0  0  0  0  0  0  0  0  0
    0.6358   -0.8802    0.0000 C   0  0  0  0  0  0  0  0  0  0  0  0
   -0.4444   -1.8157    0.0000 C   0  0  0  0  0  0  0  0  0  0  0  0
    0.3657    0.5230    0.0000 C   0  0  0  0  0  0  0  0  0  0  0  0
    0.6358    1.3025    0.0000 O   0  0  0  0  0  0  0  0  0  0  0  0
    0.9058   -0.1007    0.0000 O   0  0  0  0  0  0  0  0  0  0  0  0
    1.7159    0.0552    0.0000 C   0  0  0  0  0  0  0  0  0  0  0  0
    2.2560   -0.5684    0.0000 C   0  0  0  0  0  0  0  0  0  0  0  0
    3.0662   -0.4125    0.0000 C   0  0  0  0  0  0  0  0  0  0  0  0
    3.6062   -1.0361    0.0000 N   0  0  0  0  0  0  0  0  0  0  0  0
    4.4164   -0.8802    0.0000 C   0  0  0  0  0  0  0  0  0  0  0  0
    4.9565   -1.5039    0.0000 C   0  0  0  0  0  0  0  0  0  0  0  0
    5.7666   -1.3480    0.0000 F   0  0  0  0  0  0  0  0  0  0  0  0
    4.6864   -2.2834    0.0000 C   0  0  0  0  0  0  0  0  0  0  0  0
    5.2265   -2.9071    0.0000 O   0  0  0  0  0  0  0  0  0  0  0  0
    3.8763   -2.4393    0.0000 N   0  0  0  0  0  0  0  0  0  0  0  0
    3.3362   -1.8157    0.0000 C   0  0  0  0  0  0  0  0  0  0  0  0
    2.5261   -1.9716    0.0000 O   0  0  0  0  0  0  0  0  0  0  0  0
   -2.0647    0.0552    0.0000 C   0  0  0  0  0  0  0  0  0  0  0  0
   -1.5246   -0.5684    0.0000 C   0  0  0  0  0  0  0  0  0  0  0  0
   -1.7946   -1.3480    0.0000 C   0  0  0  0  0  0  0  0  0  0  0  0
   -1.3960   -2.0703    0.0000 O   0  0  0  0  0  0  0  0  0  0  0  0
   -1.9598   -2.6726    0.0000 C   0  0  0  0  0  0  0  0  0  0  0  0
   -2.7068   -2.3225    0.0000 O   0  0  0  0  0  0  0  0  0  0  0  0
   -2.6048   -1.5039    0.0000 C   0  0  0  0  0  0  0  0  0  0  0  0
   -3.1449   -0.8802    0.0000 C   0  0  0  0  0  0  0  0  0  0  0  0
   -2.8748   -0.1007    0.0000 C   0  0  0  0  0  0  0  0  0  0  0  0
  1  2  1  0  0  0  0
  2  3  1  0  0  0  0
  3  4  4  0  0  0  0
  4  5  4  0  0  0  0
  5  6  4  0  0  0  0
  6  7  4  0  0  0  0
  7  8  1  0  0  0  0
  8  9  1  0  0  0  0
  7 10  4  0  0  0  0
  3 10  4  0  0  0  0
 10 11  1  0  0  0  0
 12  5  1  0  0  0  0
 12 13  1  0  0  0  0
 13 14  1  0  0  0  0
 14 15  1  0  0  0  0
 15 16  1  0  0  0  0
 16 17  1  0  0  0  0
 13 17  1  0  0  0  0
 17 18  2  0  0  0  0
 14 19  1  0  0  0  0
 19 20  1  0  0  0  0
 21 20  1  0  0  0  0
 21 22  1  0  0  0  0
 22 23  1  0  0  0  0
 23 24  1  0  0  0  0
 23 25  1  0  0  0  0
 21 26  1  0  0  0  0
 26 27  2  0  0  0  0
 26 28  1  0  0  0  0
 28 29  1  0  0  0  0
 29 30  1  0  0  0  0
 30 31  1  0  0  0  0
 31 32  1  0  0  0  0
 32 33  4  0  0  0  0
 33 34  4  0  0  0  0
 34 35  1  0  0  0  0
 34 36  4  0  0  0  0
 36 37  2  0  0  0  0
 36 38  4  0  0  0  0
 38 39  4  0  0  0  0
 32 39  4  0  0  0  0
 39 40  2  0  0  0  0
 19 41  1  0  0  0  0
 41 42  4  0  0  0  0
 42 43  4  0  0  0  0
 43 44  1  0  0  0  0
 44 45  1  0  0  0  0
 45 46  1  0  0  0  0
 46 47  1  0  0  0  0
 43 47  4  0  0  0  0
 47 48  4  0  0  0  0
 48 49  4  0  0  0  0
 12 49  1  0  0  0  0
 41 49  4  0  0  0  0
M  STY  1   1 DAT
M  SAL   1  1  38
M  SDT   1 MRV_IMPLICIT_H                                        
M  SDD   1     0.0000    0.0000    DR    ALL  0       0  
M  SED   1 IMPL_H1
M  END
>  <molregno>
498943

>  <canonical_smiles>
COc1cc(cc(OC)c1O)[C@H]2[C@@H]3[C@H](COC3=O)[C@H](N[C@@H](CC(C)C)C(=O)OCCCN4C=C(F)C(=O)NC4=O)c5cc6OCOc6cc25

>  <standard_inchi_key>
RXPQADPLXSBRHR-YUDWXHTHSA-N

>  <standard_value>
59200

>  <standard_units>
nM

>  <standard_type>
IC50

>  <assay_id>
563340

>  <description>
Cytotoxicity against human AGS cells after 72 hrs by SRB method

>  <Mol Mass>
683,686

>  <Act_10_uM>
0

>  <StandardizerResult>
Clean 2D (ID: Clean 2D)
Clear Stereo (ID: Clear Stereo)
Tautomerize (ID: Tautomerize)
Wedge Clean (ID: Wedge Clean)
Aromatize (ID: Aromatize)


$$$$

  Mrv17c0 06171723492D          

 26 28  0  0  0  0            999 V2000
    0.7145   -3.7125    0.0000 C   0  0  0  0  0  0  0  0  0  0  0  0
    0.7145   -2.8875    0.0000 O   0  0  0  0  0  0  0  0  0  0  0  0
    1.4289   -2.4750    0.0000 C   0  0  0  0  0  0  0  0  0  0  0  0
    2.1434   -2.8875    0.0000 O   0  0  0  0  0  0  0  0  0  0  0  0
    1.4289   -1.6500    0.0000 C   0  0  0  0  0  0  0  0  0  0  0  0
    0.7145   -1.2375    0.0000 C   0  0  0  0  0  0  0  0  0  0  0  0
    0.0000   -1.6500    0.0000 C   0  0  0  0  0  0  0  0  0  0  0  0
    0.7145   -0.4125    0.0000 N   0  0  0  0  0  0  0  0  0  0  0  0
    1.4289    0.0000    0.0000 C   0  0  0  0  0  0  0  0  0  0  0  0
    1.4289    0.8250    0.0000 C   0  0  0  0  0  0  0  0  0  0  0  0
    2.1434   -0.4125    0.0000 C   0  0  0  0  0  0  0  0  0  0  0  0
    2.8579    0.0000    0.0000 C   0  0  0  0  0  0  0  0  0  0  0  0
    2.8579    0.8250    0.0000 O   0  0  0  0  0  0  0  0  0  0  0  0
    3.5724   -0.4125    0.0000 C   0  0  0  0  0  0  0  0  0  0  0  0
    3.5724   -1.2375    0.0000 C   0  0  0  0  0  0  0  0  0  0  0  0
    2.8579   -1.6500    0.0000 C   0  0  0  0  0  0  0  0  0  0  0  0
    2.8579   -2.4750    0.0000 O   0  0  0  0  0  0  0  0  0  0  0  0
    2.1434   -1.2375    0.0000 C   0  0  0  0  0  0  0  0  0  0  0  0
    4.2868    0.0000    0.0000 N   0  0  0  0  0  0  0  0  0  0  0  0
    5.0013   -0.4125    0.0000 C   0  0  0  0  0  0  0  0  0  0  0  0
    5.7158    0.0000    0.0000 C   0  0  0  0  0  0  0  0  0  0  0  0
    6.4302   -0.4125    0.0000 C   0  0  0  0  0  0  0  0  0  0  0  0
    6.4302   -1.2375    0.0000 C   0  0  0  0  0  0  0  0  0  0  0  0
    7.1447   -1.6500    0.0000 O   0  0  0  0  0  0  0  0  0  0  0  0
    5.7158   -1.6500    0.0000 C   0  0  0  0  0  0  0  0  0  0  0  0
    5.0013   -1.2375    0.0000 C   0  0  0  0  0  0  0  0  0  0  0  0
  1  2  1  0  0  0  0
  2  3  1  0  0  0  0
  3  4  2  0  0  0  0
  3  5  1  0  0  0  0
  5  6  4  0  0  0  0
  6  7  1  0  0  0  0
  6  8  4  0  0  0  0
  8  9  4  0  0  0  0
  9 10  1  0  0  0  0
  9 11  4  0  0  0  0
 11 12  1  0  0  0  0
 12 13  2  0  0  0  0
 12 14  1  0  0  0  0
 14 15  2  0  0  0  0
 15 16  1  0  0  0  0
 16 17  2  0  0  0  0
 16 18  1  0  0  0  0
  5 18  4  0  0  0  0
 11 18  4  0  0  0  0
 14 19  1  0  0  0  0
 19 20  1  0  0  0  0
 20 21  4  0  0  0  0
 21 22  4  0  0  0  0
 22 23  4  0  0  0  0
 23 24  1  0  0  0  0
 23 25  4  0  0  0  0
 25 26  4  0  0  0  0
 20 26  4  0  0  0  0
M  END
>  <molregno>
477159

>  <canonical_smiles>
COC(=O)c1c(C)nc(C)c2C(=O)C(=CC(=O)c12)Nc3ccc(O)cc3

>  <standard_inchi_key>
QUYKYVMELMIYKD-UHFFFAOYSA-N

>  <standard_value>
1300

>  <standard_units>
nM

>  <standard_type>
IC50

>  <assay_id>
567116

>  <description>
Cytotoxicity against human AGS cells after 72 hrs by MTT assay

>  <Mol Mass>
352,346

>  <Act_10_uM>
1

>  <StandardizerResult>
Clean 2D (ID: Clean 2D)
Clear Stereo (ID: Clear Stereo)
Tautomerize (ID: Tautomerize)
Wedge Clean (ID: Wedge Clean)
Aromatize (ID: Aromatize)


$$$$

  Mrv17c0 06171723492D          

 26 28  0  0  0  0            999 V2000
    0.7145   -3.7125    0.0000 C   0  0  0  0  0  0  0  0  0  0  0  0
    0.7145   -2.8875    0.0000 O   0  0  0  0  0  0  0  0  0  0  0  0
    1.4289   -2.4750    0.0000 C   0  0  0  0  0  0  0  0  0  0  0  0
    2.1434   -2.8875    0.0000 O   0  0  0  0  0  0  0  0  0  0  0  0
    1.4289   -1.6500    0.0000 C   0  0  0  0  0  0  0  0  0  0  0  0
    0.7145   -1.2375    0.0000 C   0  0  0  0  0  0  0  0  0  0  0  0
    0.0000   -1.6500    0.0000 C   0  0  0  0  0  0  0  0  0  0  0  0
    0.7145   -0.4125    0.0000 N   0  0  0  0  0  0  0  0  0  0  0  0
    1.4289    0.0000    0.0000 C   0  0  0  0  0  0  0  0  0  0  0  0
    1.4289    0.8250    0.0000 C   0  0  0  0  0  0  0  0  0  0  0  0
    2.1434   -0.4125    0.0000 C   0  0  0  0  0  0  0  0  0  0  0  0
    2.8579    0.0000    0.0000 C   0  0  0  0  0  0  0  0  0  0  0  0
    2.8579    0.8250    0.0000 O   0  0  0  0  0  0  0  0  0  0  0  0
    3.5724   -0.4125    0.0000 C   0  0  0  0  0  0  0  0  0  0  0  0
    3.5724   -1.2375    0.0000 C   0  0  0  0  0  0  0  0  0  0  0  0
    2.8579   -1.6500    0.0000 C   0  0  0  0  0  0  0  0  0  0  0  0
    2.8579   -2.4750    0.0000 O   0  0  0  0  0  0  0  0  0  0  0  0
    2.1434   -1.2375    0.0000 C   0  0  0  0  0  0  0  0  0  0  0  0
    4.2868    0.0000    0.0000 N   0  0  0  0  0  0  0  0  0  0  0  0
    4.2868    0.8250    0.0000 C   0  0  0  0  0  0  0  0  0  0  0  0
    5.0013   -0.4125    0.0000 C   0  0  0  0  0  0  0  0  0  0  0  0
    5.7158    0.0000    0.0000 C   0  0  0  0  0  0  0  0  0  0  0  0
    6.4302   -0.4125    0.0000 C   0  0  0  0  0  0  0  0  0  0  0  0
    6.4302   -1.2375    0.0000 C   0  0  0  0  0  0  0  0  0  0  0  0
    5.7158   -1.6500    0.0000 C   0  0  0  0  0  0  0  0  0  0  0  0
    5.0013   -1.2375    0.0000 C   0  0  0  0  0  0  0  0  0  0  0  0
  1  2  1  0  0  0  0
  2  3  1  0  0  0  0
  3  4  2  0  0  0  0
  3  5  1  0  0  0  0
  5  6  4  0  0  0  0
  6  7  1  0  0  0  0
  6  8  4  0  0  0  0
  8  9  4  0  0  0  0
  9 10  1  0  0  0  0
  9 11  4  0  0  0  0
 11 12  1  0  0  0  0
 12 13  2  0  0  0  0
 12 14  1  0  0  0  0
 14 15  2  0  0  0  0
 15 16  1  0  0  0  0
 16 17  2  0  0  0  0
 16 18  1  0  0  0  0
  5 18  4  0  0  0  0
 11 18  4  0  0  0  0
 14 19  1  0  0  0  0
 19 20  1  0  0  0  0
 19 21  1  0  0  0  0
 21 22  4  0  0  0  0
 22 23  4  0  0  0  0
 23 24  4  0  0  0  0
 24 25  4  0  0  0  0
 25 26  4  0  0  0  0
 21 26  4  0  0  0  0
M  END
>  <molregno>
477366

>  <canonical_smiles>
COC(=O)c1c(C)nc(C)c2C(=O)C(=CC(=O)c12)N(C)c3ccccc3

>  <standard_inchi_key>
TYUCFZLEMLPYGR-UHFFFAOYSA-N

>  <standard_value>
3300

>  <standard_units>
nM

>  <standard_type>
IC50

>  <assay_id>
567116

>  <description>
Cytotoxicity against human AGS cells after 72 hrs by MTT assay

>  <Mol Mass>
350,374

>  <Act_10_uM>
1

>  <StandardizerResult>
Clean 2D (ID: Clean 2D)
Clear Stereo (ID: Clear Stereo)
Tautomerize (ID: Tautomerize)
Wedge Clean (ID: Wedge Clean)
Aromatize (ID: Aromatize)


$$$$

  Mrv17c0 06171723492D          

 34 37  0  0  0  0            999 V2000
   -7.0178   -8.7740    0.0000 C   0  0  0  0  0  0  0  0  0  0  0  0
   -6.6053   -8.0595    0.0000 O   0  0  0  0  0  0  0  0  0  0  0  0
   -5.7803   -8.0595    0.0000 C   0  0  0  0  0  0  0  0  0  0  0  0
   -5.3678   -8.7740    0.0000 O   0  0  0  0  0  0  0  0  0  0  0  0
   -5.3678   -7.3451    0.0000 N   0  0  0  0  0  0  0  0  0  0  0  0
   -4.5428   -7.3451    0.0000 C   0  0  0  0  0  0  0  0  0  0  0  0
   -4.0579   -6.6776    0.0000 C   0  0  0  0  0  0  0  0  0  0  0  0
   -3.2733   -6.9326    0.0000 C   0  0  0  0  0  0  0  0  0  0  0  0
   -2.6059   -6.4476    0.0000 C   0  0  0  0  0  0  0  0  0  0  0  0
   -1.8522   -6.7832    0.0000 O   0  0  0  0  0  0  0  0  0  0  0  0
   -2.6921   -5.6272    0.0000 N   0  0  0  0  0  0  0  0  0  0  0  0
   -2.0247   -5.1422    0.0000 C   0  0  0  0  0  0  0  0  0  0  0  0
   -2.0247   -4.3172    0.0000 C   0  0  0  0  0  0  0  0  0  0  0  0
   -1.2400   -4.0623    0.0000 C   0  0  0  0  0  0  0  0  0  0  0  0
   -0.9851   -3.2777    0.0000 C   0  0  0  0  0  0  0  0  0  0  0  0
   -1.5371   -2.6646    0.0000 O   0  0  0  0  0  0  0  0  0  0  0  0
   -0.1781   -3.1062    0.0000 N   0  0  0  0  0  0  0  0  0  0  0  0
    0.0768   -2.3215    0.0000 C   0  0  0  0  0  0  0  0  0  0  0  0
    0.8838   -2.1500    0.0000 C   0  0  0  0  0  0  0  0  0  0  0  0
    1.1387   -1.3654    0.0000 C   0  0  0  0  0  0  0  0  0  0  0  0
    0.6538   -0.6979    0.0000 C   0  0  0  0  0  0  0  0  0  0  0  0
    1.1387   -0.0305    0.0000 N   0  0  0  0  0  0  0  0  0  0  0  0
    1.9233   -0.2854    0.0000 C   0  0  0  0  0  0  0  0  0  0  0  0
    2.6378    0.1271    0.0000 C   0  0  0  0  0  0  0  0  0  0  0  0
    3.3523   -0.2854    0.0000 C   0  0  0  0  0  0  0  0  0  0  0  0
    3.3523   -1.1104    0.0000 C   0  0  0  0  0  0  0  0  0  0  0  0
    2.6378   -1.5229    0.0000 C   0  0  0  0  0  0  0  0  0  0  0  0
    1.9233   -1.1104    0.0000 C   0  0  0  0  0  0  0  0  0  0  0  0
   -0.7551   -4.7297    0.0000 N   0  0  0  0  0  0  0  0  0  0  0  0
    0.0699   -4.7297    0.0000 C   0  0  0  0  0  0  0  0  0  0  0  0
   -1.2400   -5.3972    0.0000 C   0  0  0  0  0  0  0  0  0  0  0  0
   -3.2733   -7.7576    0.0000 N   0  0  0  0  0  0  0  0  0  0  0  0
   -2.6059   -8.2425    0.0000 C   0  0  0  0  0  0  0  0  0  0  0  0
   -4.0579   -8.0125    0.0000 C   0  0  0  0  0  0  0  0  0  0  0  0
  1  2  1  0  0  0  0
  2  3  1  0  0  0  0
  3  4  2  0  0  0  0
  3  5  1  0  0  0  0
  5  6  1  0  0  0  0
  6  7  4  0  0  0  0
  7  8  4  0  0  0  0
  8  9  1  0  0  0  0
  9 10  2  0  0  0  0
  9 11  1  0  0  0  0
 11 12  1  0  0  0  0
 12 13  4  0  0  0  0
 13 14  4  0  0  0  0
 14 15  1  0  0  0  0
 15 16  2  0  0  0  0
 15 17  1  0  0  0  0
 17 18  1  0  0  0  0
 18 19  1  0  0  0  0
 19 20  1  0  0  0  0
 20 21  4  0  0  0  0
 21 22  4  0  0  0  0
 22 23  4  0  0  0  0
 23 24  4  0  0  0  0
 24 25  4  0  0  0  0
 25 26  4  0  0  0  0
 26 27  4  0  0  0  0
 27 28  4  0  0  0  0
 20 28  4  0  0  0  0
 23 28  4  0  0  0  0
 14 29  4  0  0  0  0
 29 30  1  0  0  0  0
 29 31  4  0  0  0  0
 12 31  4  0  0  0  0
  8 32  4  0  0  0  0
 32 33  1  0  0  0  0
 32 34  4  0  0  0  0
  6 34  4  0  0  0  0
M  STY  1   1 DAT
M  SAL   1  1  22
M  SDT   1 MRV_IMPLICIT_H                                        
M  SDD   1     0.0000    0.0000    DR    ALL  0       0  
M  SED   1 IMPL_H1
M  END
>  <molregno>
567249

>  <canonical_smiles>
COC(=O)Nc1cc(C(=O)Nc2cc(C(=O)NCCc3c[nH]c4ccccc34)n(C)c2)n(C)c1

>  <standard_inchi_key>
SYLFRSOUPQOOQJ-UHFFFAOYSA-N

>  <standard_value>
17700

>  <standard_units>
nM

>  <standard_type>
GI50

>  <assay_id>
576797

>  <description>
Cytotoxicity against human AGS cells after 48 hrs by sulforhodamine B assay

>  <Mol Mass>
462,51

>  <Act_10_uM>
0

>  <StandardizerResult>
Clean 2D (ID: Clean 2D)
Clear Stereo (ID: Clear Stereo)
Tautomerize (ID: Tautomerize)
Wedge Clean (ID: Wedge Clean)
Aromatize (ID: Aromatize)


$$$$

  Mrv17c0 06171723492D          

 34 38  0  0  0  0            999 V2000
   -2.5728   -1.7478    0.0000 C   0  0  0  0  0  0  0  0  0  0  0  0
   -1.7478   -1.7478    0.0000 C   0  0  0  0  0  0  0  0  0  0  0  0
   -1.3353   -2.4623    0.0000 N   0  0  0  0  0  0  0  0  0  0  0  0
   -0.5103   -2.4623    0.0000 C   0  0  0  0  0  0  0  0  0  0  0  0
   -0.0978   -3.1768    0.0000 C   0  0  0  0  0  0  0  0  0  0  0  0
   -0.5103   -3.8913    0.0000 C   0  0  0  0  0  0  0  0  0  0  0  0
   -0.0978   -4.6057    0.0000 O   0  0  0  0  0  0  0  0  0  0  0  0
   -1.3353   -3.8913    0.0000 C   0  0  0  0  0  0  0  0  0  0  0  0
   -1.7478   -4.6057    0.0000 C   0  0  0  0  0  0  0  0  0  0  0  0
   -2.5728   -4.6057    0.0000 C   0  0  0  0  0  0  0  0  0  0  0  0
   -2.9853   -5.3202    0.0000 F   0  0  0  0  0  0  0  0  0  0  0  0
   -2.9853   -3.8913    0.0000 C   0  0  0  0  0  0  0  0  0  0  0  0
   -3.8103   -3.8913    0.0000 N   0  0  0  0  0  0  0  0  0  0  0  0
   -4.2228   -4.6057    0.0000 C   0  0  0  0  0  0  0  0  0  0  0  0
   -5.0478   -4.6057    0.0000 C   0  0  0  0  0  0  0  0  0  0  0  0
   -5.4603   -3.8913    0.0000 N   0  0  0  0  0  0  0  0  0  0  0  0
   -5.0478   -3.1768    0.0000 C   0  0  0  0  0  0  0  0  0  0  0  0
   -5.4603   -2.4623    0.0000 C   0  0  0  0  0  0  0  0  0  0  0  0
   -4.2228   -3.1768    0.0000 C   0  0  0  0  0  0  0  0  0  0  0  0
   -2.5728   -3.1768    0.0000 C   0  0  0  0  0  0  0  0  0  0  0  0
   -2.9853   -2.4623    0.0000 F   0  0  0  0  0  0  0  0  0  0  0  0
   -1.7478   -3.1768    0.0000 C   0  0  0  0  0  0  0  0  0  0  0  0
    0.7272   -3.1768    0.0000 C   0  0  0  0  0  0  0  0  0  0  0  0
    1.2121   -2.5093    0.0000 N   0  0  0  0  0  0  0  0  0  0  0  0
    1.9967   -2.7643    0.0000 C   0  0  0  0  0  0  0  0  0  0  0  0
    2.7112   -2.3518    0.0000 C   0  0  0  0  0  0  0  0  0  0  0  0
    3.4256   -2.7643    0.0000 C   0  0  0  0  0  0  0  0  0  0  0  0
    3.4256   -3.5893    0.0000 C   0  0  0  0  0  0  0  0  0  0  0  0
    2.7112   -4.0018    0.0000 C   0  0  0  0  0  0  0  0  0  0  0  0
    1.9967   -3.5893    0.0000 C   0  0  0  0  0  0  0  0  0  0  0  0
    1.2121   -3.8442    0.0000 S   0  0  0  0  0  0  0  0  0  0  0  0
    4.1401   -4.0018    0.0000 N   0  3  0  0  0  0  0  0  0  0  0  0
    4.8546   -3.5893    0.0000 O   0  0  0  0  0  0  0  0  0  0  0  0
    4.1401   -4.8268    0.0000 O   0  5  0  0  0  0  0  0  0  0  0  0
  1  2  1  0  0  0  0
  2  3  1  0  0  0  0
  3  4  4  0  0  0  0
  4  5  4  0  0  0  0
  5  6  4  0  0  0  0
  6  7  2  0  0  0  0
  6  8  4  0  0  0  0
  8  9  4  0  0  0  0
  9 10  4  0  0  0  0
 10 11  1  0  0  0  0
 10 12  4  0  0  0  0
 12 13  1  0  0  0  0
 13 14  1  0  0  0  0
 14 15  1  0  0  0  0
 15 16  1  0  0  0  0
 16 17  1  0  0  0  0
 17 18  1  0  0  0  0
 17 19  1  0  0  0  0
 13 19  1  0  0  0  0
 12 20  4  0  0  0  0
 20 21  1  0  0  0  0
 20 22  4  0  0  0  0
  3 22  4  0  0  0  0
  8 22  4  0  0  0  0
  5 23  1  0  0  0  0
 23 24  4  0  0  0  0
 24 25  4  0  0  0  0
 25 26  4  0  0  0  0
 26 27  4  0  0  0  0
 27 28  4  0  0  0  0
 28 29  4  0  0  0  0
 29 30  4  0  0  0  0
 25 30  4  0  0  0  0
 30 31  4  0  0  0  0
 23 31  4  0  0  0  0
 28 32  1  0  0  0  0
 32 33  2  0  0  0  0
 32 34  1  0  0  0  0
M  CHG  2  32   1  34  -1
M  END
>  <molregno>
564414

>  <canonical_smiles>
CCN1C=C(C(=O)c2cc(F)c(N3CCNC(C)C3)c(F)c12)c4nc5ccc(cc5s4)[N+](=O)[O-]

>  <standard_inchi_key>
OYWSFIGNRMNYBZ-UHFFFAOYSA-N

>  <standard_value>
3300

>  <standard_units>
nM

>  <standard_type>
GI50

>  <assay_id>
583161

>  <description>
Cytotoxicity against human AGS cells expressing wild type p53 after 48 hrs by SRB assay

>  <Mol Mass>
485,51

>  <Act_10_uM>
1

>  <StandardizerResult>
Clean 2D (ID: Clean 2D)
Clear Stereo (ID: Clear Stereo)
Tautomerize (ID: Tautomerize)
Wedge Clean (ID: Wedge Clean)
Aromatize (ID: Aromatize)


$$$$

  Mrv17c0 06171723492D          

 30 34  0  0  0  0            999 V2000
   -2.5728   -1.7478    0.0000 C   0  0  0  0  0  0  0  0  0  0  0  0
   -1.7478   -1.7478    0.0000 C   0  0  0  0  0  0  0  0  0  0  0  0
   -1.3353   -2.4623    0.0000 N   0  0  0  0  0  0  0  0  0  0  0  0
   -0.5103   -2.4623    0.0000 C   0  0  0  0  0  0  0  0  0  0  0  0
   -0.0978   -3.1768    0.0000 C   0  0  0  0  0  0  0  0  0  0  0  0
   -0.5103   -3.8913    0.0000 C   0  0  0  0  0  0  0  0  0  0  0  0
   -0.0978   -4.6057    0.0000 O   0  0  0  0  0  0  0  0  0  0  0  0
   -1.3353   -3.8913    0.0000 C   0  0  0  0  0  0  0  0  0  0  0  0
   -1.7478   -4.6057    0.0000 C   0  0  0  0  0  0  0  0  0  0  0  0
   -2.5728   -4.6057    0.0000 C   0  0  0  0  0  0  0  0  0  0  0  0
   -2.9853   -5.3202    0.0000 F   0  0  0  0  0  0  0  0  0  0  0  0
   -2.9853   -3.8913    0.0000 C   0  0  0  0  0  0  0  0  0  0  0  0
   -2.5728   -3.1768    0.0000 C   0  0  0  0  0  0  0  0  0  0  0  0
   -1.7478   -3.1768    0.0000 C   0  0  0  0  0  0  0  0  0  0  0  0
   -3.8103   -3.8913    0.0000 N   0  0  0  0  0  0  0  0  0  0  0  0
   -4.2228   -4.6057    0.0000 C   0  0  0  0  0  0  0  0  0  0  0  0
   -5.0478   -4.6057    0.0000 C   0  0  0  0  0  0  0  0  0  0  0  0
   -5.4603   -3.8913    0.0000 N   0  0  0  0  0  0  0  0  0  0  0  0
   -5.0478   -3.1768    0.0000 C   0  0  0  0  0  0  0  0  0  0  0  0
   -4.2228   -3.1768    0.0000 C   0  0  0  0  0  0  0  0  0  0  0  0
    0.7272   -3.1768    0.0000 C   0  0  0  0  0  0  0  0  0  0  0  0
    1.2121   -2.5093    0.0000 N   0  0  0  0  0  0  0  0  0  0  0  0
    1.9967   -2.7643    0.0000 C   0  0  0  0  0  0  0  0  0  0  0  0
    2.7112   -2.3518    0.0000 C   0  0  0  0  0  0  0  0  0  0  0  0
    3.4256   -2.7643    0.0000 C   0  0  0  0  0  0  0  0  0  0  0  0
    3.4256   -3.5893    0.0000 C   0  0  0  0  0  0  0  0  0  0  0  0
    4.1401   -4.0018    0.0000 N   0  0  0  0  0  0  0  0  0  0  0  0
    2.7112   -4.0018    0.0000 C   0  0  0  0  0  0  0  0  0  0  0  0
    1.9967   -3.5893    0.0000 C   0  0  0  0  0  0  0  0  0  0  0  0
    1.2121   -3.8442    0.0000 N   0  0  0  0  0  0  0  0  0  0  0  0
  1  2  1  0  0  0  0
  2  3  1  0  0  0  0
  3  4  4  0  0  0  0
  4  5  4  0  0  0  0
  5  6  4  0  0  0  0
  6  7  2  0  0  0  0
  6  8  4  0  0  0  0
  8  9  4  0  0  0  0
  9 10  4  0  0  0  0
 10 11  1  0  0  0  0
 10 12  4  0  0  0  0
 12 13  4  0  0  0  0
 13 14  4  0  0  0  0
  3 14  4  0  0  0  0
  8 14  4  0  0  0  0
 12 15  1  0  0  0  0
 15 16  1  0  0  0  0
 16 17  1  0  0  0  0
 17 18  1  0  0  0  0
 18 19  1  0  0  0  0
 19 20  1  0  0  0  0
 15 20  1  0  0  0  0
  5 21  1  0  0  0  0
 21 22  4  0  0  0  0
 22 23  4  0  0  0  0
 23 24  4  0  0  0  0
 24 25  4  0  0  0  0
 25 26  4  0  0  0  0
 26 27  1  0  0  0  0
 26 28  4  0  0  0  0
 28 29  4  0  0  0  0
 23 29  4  0  0  0  0
 29 30  4  0  0  0  0
 21 30  4  0  0  0  0
M  STY  1   1 DAT
M  SAL   1  1  30
M  SDT   1 MRV_IMPLICIT_H                                        
M  SDD   1     0.0000    0.0000    DR    ALL  0       0  
M  SED   1 IMPL_H1
M  END
>  <molregno>
560897

>  <canonical_smiles>
CCN1C=C(C(=O)c2cc(F)c(cc12)N3CCNCC3)c4nc5ccc(N)cc5[nH]4

>  <standard_inchi_key>
POOMAKJATAJMDT-UHFFFAOYSA-N

>  <standard_value>
7800

>  <standard_units>
nM

>  <standard_type>
GI50

>  <assay_id>
583161

>  <description>
Cytotoxicity against human AGS cells expressing wild type p53 after 48 hrs by SRB assay

>  <Mol Mass>
406,465

>  <Act_10_uM>
1

>  <StandardizerResult>
Clean 2D (ID: Clean 2D)
Clear Stereo (ID: Clear Stereo)
Tautomerize (ID: Tautomerize)
Wedge Clean (ID: Wedge Clean)
Aromatize (ID: Aromatize)


$$$$

  Mrv17c0 06171723492D          

 30 34  0  0  0  0            999 V2000
   -2.5728   -1.7478    0.0000 C   0  0  0  0  0  0  0  0  0  0  0  0
   -1.7478   -1.7478    0.0000 C   0  0  0  0  0  0  0  0  0  0  0  0
   -1.3353   -2.4623    0.0000 N   0  0  0  0  0  0  0  0  0  0  0  0
   -0.5103   -2.4623    0.0000 C   0  0  0  0  0  0  0  0  0  0  0  0
   -0.0978   -3.1768    0.0000 C   0  0  0  0  0  0  0  0  0  0  0  0
   -0.5103   -3.8913    0.0000 C   0  0  0  0  0  0  0  0  0  0  0  0
   -0.0978   -4.6057    0.0000 O   0  0  0  0  0  0  0  0  0  0  0  0
   -1.3353   -3.8913    0.0000 C   0  0  0  0  0  0  0  0  0  0  0  0
   -1.7478   -4.6057    0.0000 C   0  0  0  0  0  0  0  0  0  0  0  0
   -2.5728   -4.6057    0.0000 C   0  0  0  0  0  0  0  0  0  0  0  0
   -2.9853   -5.3202    0.0000 F   0  0  0  0  0  0  0  0  0  0  0  0
   -2.9853   -3.8913    0.0000 C   0  0  0  0  0  0  0  0  0  0  0  0
   -2.5728   -3.1768    0.0000 N   0  0  0  0  0  0  0  0  0  0  0  0
   -1.7478   -3.1768    0.0000 C   0  0  0  0  0  0  0  0  0  0  0  0
   -3.8103   -3.8913    0.0000 N   0  0  0  0  0  0  0  0  0  0  0  0
   -4.2228   -4.6057    0.0000 C   0  0  0  0  0  0  0  0  0  0  0  0
   -5.0478   -4.6057    0.0000 C   0  0  0  0  0  0  0  0  0  0  0  0
   -5.4603   -3.8913    0.0000 N   0  0  0  0  0  0  0  0  0  0  0  0
   -5.0478   -3.1768    0.0000 C   0  0  0  0  0  0  0  0  0  0  0  0
   -4.2228   -3.1768    0.0000 C   0  0  0  0  0  0  0  0  0  0  0  0
    0.7272   -3.1768    0.0000 C   0  0  0  0  0  0  0  0  0  0  0  0
    1.2121   -2.5093    0.0000 N   0  0  0  0  0  0  0  0  0  0  0  0
    1.9967   -2.7643    0.0000 C   0  0  0  0  0  0  0  0  0  0  0  0
    2.7112   -2.3518    0.0000 C   0  0  0  0  0  0  0  0  0  0  0  0
    3.4256   -2.7643    0.0000 C   0  0  0  0  0  0  0  0  0  0  0  0
    3.4256   -3.5893    0.0000 C   0  0  0  0  0  0  0  0  0  0  0  0
    4.1401   -4.0018    0.0000 N   0  0  0  0  0  0  0  0  0  0  0  0
    2.7112   -4.0018    0.0000 C   0  0  0  0  0  0  0  0  0  0  0  0
    1.9967   -3.5893    0.0000 C   0  0  0  0  0  0  0  0  0  0  0  0
    1.2121   -3.8442    0.0000 N   0  0  0  0  0  0  0  0  0  0  0  0
  1  2  1  0  0  0  0
  2  3  1  0  0  0  0
  3  4  4  0  0  0  0
  4  5  4  0  0  0  0
  5  6  4  0  0  0  0
  6  7  2  0  0  0  0
  6  8  4  0  0  0  0
  8  9  4  0  0  0  0
  9 10  4  0  0  0  0
 10 11  1  0  0  0  0
 10 12  4  0  0  0  0
 12 13  4  0  0  0  0
 13 14  4  0  0  0  0
  3 14  4  0  0  0  0
  8 14  4  0  0  0  0
 12 15  1  0  0  0  0
 15 16  1  0  0  0  0
 16 17  1  0  0  0  0
 17 18  1  0  0  0  0
 18 19  1  0  0  0  0
 19 20  1  0  0  0  0
 15 20  1  0  0  0  0
  5 21  1  0  0  0  0
 21 22  4  0  0  0  0
 22 23  4  0  0  0  0
 23 24  4  0  0  0  0
 24 25  4  0  0  0  0
 25 26  4  0  0  0  0
 26 27  1  0  0  0  0
 26 28  4  0  0  0  0
 28 29  4  0  0  0  0
 23 29  4  0  0  0  0
 29 30  4  0  0  0  0
 21 30  4  0  0  0  0
M  STY  1   1 DAT
M  SAL   1  1  30
M  SDT   1 MRV_IMPLICIT_H                                        
M  SDD   1     0.0000    0.0000    DR    ALL  0       0  
M  SED   1 IMPL_H1
M  END
>  <molregno>
562715

>  <canonical_smiles>
CCN1C=C(C(=O)c2cc(F)c(nc12)N3CCNCC3)c4nc5ccc(N)cc5[nH]4

>  <standard_inchi_key>
RHLXARMEHORVDK-UHFFFAOYSA-N

>  <standard_value>
6700

>  <standard_units>
nM

>  <standard_type>
GI50

>  <assay_id>
583161

>  <description>
Cytotoxicity against human AGS cells expressing wild type p53 after 48 hrs by SRB assay

>  <Mol Mass>
407,453

>  <Act_10_uM>
1

>  <StandardizerResult>
Clean 2D (ID: Clean 2D)
Clear Stereo (ID: Clear Stereo)
Tautomerize (ID: Tautomerize)
Wedge Clean (ID: Wedge Clean)
Aromatize (ID: Aromatize)


$$$$

  Mrv17c0 06171723492D          

 18 21  0  0  1  0            999 V2000
   -1.7214   -1.7613    0.0000 C   0  0  0  0  0  0  0  0  0  0  0  0
   -0.9784   -1.4029    0.0000 N   0  0  0  0  0  0  0  0  0  0  0  0
   -0.3027   -1.8764    0.0000 C   0  0  0  0  0  0  0  0  0  0  0  0
    0.4451   -1.5280    0.0000 C   0  0  0  0  0  0  0  0  0  0  0  0
    0.5173   -0.7062    0.0000 C   0  0  0  0  0  0  0  0  0  0  0  0
   -0.1583   -0.2327    0.0000 C   0  0  0  0  0  0  0  0  0  0  0  0
   -0.9256   -0.5357    0.0000 C   0  0  0  0  0  0  0  0  0  0  0  0
   -1.6410   -0.1247    0.0000 C   0  0  0  0  0  0  0  0  0  0  0  0
   -1.7656    0.6908    0.0000 C   0  0  0  0  0  0  0  0  0  0  0  0
   -1.2058    1.2968    0.0000 C   0  0  0  0  0  0  0  0  0  0  0  0
   -0.3829    1.2368    0.0000 C   0  0  0  0  0  0  0  0  0  0  0  0
    0.0832    0.5562    0.0000 N   0  0  0  0  0  0  0  0  0  0  0  0
    0.9081    0.5702    0.0000 C   0  0  0  0  0  0  0  0  0  0  0  0
    1.4496    1.1927    0.0000 C   0  0  0  0  0  0  0  0  0  0  0  0
    2.2594    1.0349    0.0000 C   0  0  0  0  0  0  0  0  0  0  0  0
    2.5277    0.2548    0.0000 C   0  0  0  0  0  0  0  0  0  0  0  0
    1.9862   -0.3677    0.0000 C   0  0  0  0  0  0  0  0  0  0  0  0
    1.1764   -0.2099    0.0000 C   0  0  0  0  0  0  0  0  0  0  0  0
  1  2  1  0  0  0  0
  2  3  1  0  0  0  0
  3  4  1  0  0  0  0
  4  5  1  0  0  0  0
  5  6  4  0  0  0  0
  7  6  1  0  0  0  0
  2  7  1  0  0  0  0
  7  8  1  0  0  0  0
  8  9  1  0  0  0  0
  9 10  1  0  0  0  0
 10 11  2  0  0  0  0
 11 12  1  0  0  0  0
  6 12  4  0  0  0  0
 12 13  4  0  0  0  0
 13 14  4  0  0  0  0
 14 15  4  0  0  0  0
 15 16  4  0  0  0  0
 16 17  4  0  0  0  0
 17 18  4  0  0  0  0
  5 18  4  0  0  0  0
 13 18  4  0  0  0  0
M  END
>  <molregno>
555838

>  <canonical_smiles>
CN1CCc2c3[C@@H]1CCC=Cn3c4ccccc24

>  <standard_inchi_key>
GLNSGTPDENYBSK-HNNXBMFYSA-N

>  <standard_value>
41700

>  <standard_units>
nM

>  <standard_type>
IC50

>  <assay_id>
583447

>  <description>
Cytotoxicity against human AGS cells after 3 days by MTT assay

>  <Mol Mass>
238,334

>  <Act_10_uM>
0

>  <StandardizerResult>
Clean 2D (ID: Clean 2D)
Clear Stereo (ID: Clear Stereo)
Tautomerize (ID: Tautomerize)
Wedge Clean (ID: Wedge Clean)
Aromatize (ID: Aromatize)


$$$$

  Mrv17c0 06171723492D          

 18 20  0  0  1  0            999 V2000
    0.5763   -4.1479    0.0000 C   0  0  0  0  0  0  0  0  0  0  0  0
    1.2907   -4.5604    0.0000 C   0  0  0  0  0  0  0  0  0  0  0  0
    2.0052   -4.1479    0.0000 C   0  0  0  0  0  0  0  0  0  0  0  0
    2.7197   -4.5604    0.0000 C   0  0  0  0  0  0  0  0  0  0  0  0
    3.4342   -4.1479    0.0000 C   0  0  0  0  0  0  0  0  0  0  0  0
    4.1486   -4.5604    0.0000 C   0  0  0  0  0  0  0  0  0  0  0  0
    4.1486   -5.3854    0.0000 N   0  0  0  0  0  0  0  0  0  0  0  0
    4.8631   -5.7979    0.0000 C   0  0  0  0  0  0  0  0  0  0  0  0
    5.5776   -5.3854    0.0000 C   0  0  0  0  0  0  0  0  0  0  0  0
    5.5776   -4.5604    0.0000 C   0  0  0  0  0  0  0  0  0  0  0  0
    4.8631   -4.1479    0.0000 C   0  0  0  0  0  0  0  0  0  0  0  0
    5.0346   -3.3410    0.0000 N   0  0  0  0  0  0  0  0  0  0  0  0
    5.8551   -3.2547    0.0000 C   0  0  0  0  0  0  0  0  0  0  0  0
    6.3400   -2.5873    0.0000 C   0  0  0  0  0  0  0  0  0  0  0  0
    7.1605   -2.6735    0.0000 C   0  0  0  0  0  0  0  0  0  0  0  0
    7.4961   -3.4272    0.0000 C   0  0  0  0  0  0  0  0  0  0  0  0
    7.0111   -4.0946    0.0000 C   0  0  0  0  0  0  0  0  0  0  0  0
    6.1907   -4.0084    0.0000 C   0  0  0  0  0  0  0  0  0  0  0  0
  1  2  2  0  0  0  0
  2  3  1  0  0  0  0
  3  4  1  0  0  0  0
  4  5  1  0  0  0  0
  6  5  1  0  0  0  0
  6  7  1  0  0  0  0
  7  8  1  0  0  0  0
  8  9  1  0  0  0  0
  9 10  1  0  0  0  0
 10 11  4  0  0  0  0
  6 11  1  0  0  0  0
 11 12  4  0  0  0  0
 12 13  4  0  0  0  0
 13 14  4  0  0  0  0
 14 15  4  0  0  0  0
 15 16  4  0  0  0  0
 16 17  4  0  0  0  0
 17 18  4  0  0  0  0
 10 18  4  0  0  0  0
 13 18  4  0  0  0  0
M  STY  1   1 DAT
M  SAL   1  1  12
M  SDT   1 MRV_IMPLICIT_H                                        
M  SDD   1     0.0000    0.0000    DR    ALL  0       0  
M  SED   1 IMPL_H1
M  END
>  <molregno>
566386

>  <canonical_smiles>
C=CCCC[C@@H]1NCCc2c1[nH]c3ccccc23

>  <standard_inchi_key>
XXKWGRARCMCTDL-HNNXBMFYSA-N

>  <standard_value>
14300

>  <standard_units>
nM

>  <standard_type>
IC50

>  <assay_id>
583447

>  <description>
Cytotoxicity against human AGS cells after 3 days by MTT assay

>  <Mol Mass>
240,35

>  <Act_10_uM>
0

>  <StandardizerResult>
Clean 2D (ID: Clean 2D)
Clear Stereo (ID: Clear Stereo)
Tautomerize (ID: Tautomerize)
Wedge Clean (ID: Wedge Clean)
Aromatize (ID: Aromatize)


$$$$

  Mrv17c0 06171723492D          

 24 26  0  0  1  0            999 V2000
    2.5703    0.1607    0.0000 C   0  0  0  0  0  0  0  0  0  0  0  0
    1.8558   -0.2518    0.0000 O   0  0  0  0  0  0  0  0  0  0  0  0
    1.8558   -1.0768    0.0000 C   0  0  0  0  0  0  0  0  0  0  0  0
    2.5703   -1.4893    0.0000 O   0  0  0  0  0  0  0  0  0  0  0  0
    1.1414   -1.4893    0.0000 N   0  0  0  0  0  0  0  0  0  0  0  0
    0.4269   -1.0768    0.0000 C   0  0  0  0  0  0  0  0  0  0  0  0
   -0.2876   -1.4893    0.0000 C   0  0  0  0  0  0  0  0  0  0  0  0
   -0.2876   -2.3143    0.0000 C   0  0  0  0  0  0  0  0  0  0  0  0
    0.4269   -2.7268    0.0000 C   0  0  0  0  0  0  0  0  0  0  0  0
    0.2554   -3.5338    0.0000 N   0  0  0  0  0  0  0  0  0  0  0  0
   -0.5651   -3.6200    0.0000 C   0  0  0  0  0  0  0  0  0  0  0  0
   -1.0500   -4.2875    0.0000 C   0  0  0  0  0  0  0  0  0  0  0  0
   -1.8705   -4.2012    0.0000 C   0  0  0  0  0  0  0  0  0  0  0  0
   -2.2061   -3.4476    0.0000 C   0  0  0  0  0  0  0  0  0  0  0  0
   -1.7211   -2.7801    0.0000 C   0  0  0  0  0  0  0  0  0  0  0  0
   -0.9007   -2.8664    0.0000 C   0  0  0  0  0  0  0  0  0  0  0  0
    1.1414   -2.3143    0.0000 C   0  0  0  0  0  0  0  0  0  0  0  0
    1.8558   -2.7268    0.0000 C   0  0  0  0  0  0  0  0  0  0  0  0
    2.5703   -2.3143    0.0000 C   0  0  0  0  0  0  0  0  0  0  0  0
    3.2848   -2.7268    0.0000 C   0  0  0  0  0  0  0  0  0  0  0  0
    3.9993   -2.3143    0.0000 C   0  0  0  0  0  0  0  0  0  0  0  0
    3.9993   -1.4893    0.0000 O   0  0  0  0  0  0  0  0  0  0  0  0
    4.7137   -2.7268    0.0000 C   0  0  0  0  0  0  0  0  0  0  0  0
    5.4282   -2.3143    0.0000 O   0  0  0  0  0  0  0  0  0  0  0  0
  1  2  1  0  0  0  0
  2  3  1  0  0  0  0
  3  4  2  0  0  0  0
  3  5  1  0  0  0  0
  5  6  1  0  0  0  0
  6  7  1  0  0  0  0
  7  8  1  0  0  0  0
  8  9  4  0  0  0  0
  9 10  4  0  0  0  0
 10 11  4  0  0  0  0
 11 12  4  0  0  0  0
 12 13  4  0  0  0  0
 13 14  4  0  0  0  0
 14 15  4  0  0  0  0
 15 16  4  0  0  0  0
  8 16  4  0  0  0  0
 11 16  4  0  0  0  0
  9 17  1  0  0  0  0
  5 17  1  0  0  0  0
 17 18  1  0  0  0  0
 18 19  1  0  0  0  0
 19 20  1  0  0  0  0
 20 21  1  0  0  0  0
 21 22  1  0  0  0  0
 21 23  1  0  0  0  0
 23 24  1  0  0  0  0
M  STY  1   1 DAT
M  SAL   1  1  10
M  SDT   1 MRV_IMPLICIT_H                                        
M  SDD   1     0.0000    0.0000    DR    ALL  0       0  
M  SED   1 IMPL_H1
M  END
>  <molregno>
562883

>  <canonical_smiles>
COC(=O)N1CCc2c([nH]c3ccccc23)[C@@H]1CCCC(O)CO

>  <standard_inchi_key>
NMRVOQJSHODRKA-INSVYWFGSA-N

>  <standard_value>
63100

>  <standard_units>
nM

>  <standard_type>
IC50

>  <assay_id>
583447

>  <description>
Cytotoxicity against human AGS cells after 3 days by MTT assay

>  <Mol Mass>
332,4

>  <Act_10_uM>
0

>  <StandardizerResult>
Clean 2D (ID: Clean 2D)
Clear Stereo (ID: Clear Stereo)
Tautomerize (ID: Tautomerize)
Wedge Clean (ID: Wedge Clean)
Aromatize (ID: Aromatize)


$$$$

  Mrv17c0 06171723492D          

 22 25  0  0  1  0            999 V2000
   -2.5257   -2.9424    0.0000 C   0  0  0  0  0  0  0  0  0  0  0  0
   -1.7826   -2.5840    0.0000 O   0  0  0  0  0  0  0  0  0  0  0  0
   -1.7214   -1.7613    0.0000 C   0  0  0  0  0  0  0  0  0  0  0  0
   -2.4034   -1.2970    0.0000 O   0  0  0  0  0  0  0  0  0  0  0  0
   -0.9784   -1.4029    0.0000 N   0  0  0  0  0  0  0  0  0  0  0  0
   -0.3027   -1.8764    0.0000 C   0  0  0  0  0  0  0  0  0  0  0  0
    0.4451   -1.5280    0.0000 C   0  0  0  0  0  0  0  0  0  0  0  0
    0.5173   -0.7062    0.0000 C   0  0  0  0  0  0  0  0  0  0  0  0
   -0.1583   -0.2327    0.0000 C   0  0  0  0  0  0  0  0  0  0  0  0
   -0.9256   -0.5357    0.0000 C   0  0  0  0  0  0  0  0  0  0  0  0
   -1.6410   -0.1247    0.0000 C   0  0  0  0  0  0  0  0  0  0  0  0
   -1.7656    0.6908    0.0000 C   0  0  0  0  0  0  0  0  0  0  0  0
   -1.2058    1.2968    0.0000 C   0  0  0  0  0  0  0  0  0  0  0  0
   -0.3829    1.2368    0.0000 C   0  0  0  0  0  0  0  0  0  0  0  0
    0.0281    1.9522    0.0000 O   0  0  0  0  0  0  0  0  0  0  0  0
    0.0832    0.5562    0.0000 N   0  0  0  0  0  0  0  0  0  0  0  0
    0.9081    0.5702    0.0000 C   0  0  0  0  0  0  0  0  0  0  0  0
    1.4496    1.1927    0.0000 C   0  0  0  0  0  0  0  0  0  0  0  0
    2.2594    1.0349    0.0000 C   0  0  0  0  0  0  0  0  0  0  0  0
    2.5277    0.2548    0.0000 C   0  0  0  0  0  0  0  0  0  0  0  0
    1.9862   -0.3677    0.0000 C   0  0  0  0  0  0  0  0  0  0  0  0
    1.1764   -0.2099    0.0000 C   0  0  0  0  0  0  0  0  0  0  0  0
  1  2  1  0  0  0  0
  2  3  1  0  0  0  0
  3  4  2  0  0  0  0
  3  5  1  0  0  0  0
  5  6  1  0  0  0  0
  6  7  1  0  0  0  0
  7  8  1  0  0  0  0
  8  9  4  0  0  0  0
 10  9  1  0  0  0  0
  5 10  1  0  0  0  0
 10 11  1  0  0  0  0
 11 12  1  0  0  0  0
 12 13  1  0  0  0  0
 13 14  1  0  0  0  0
 14 15  1  0  0  0  0
 14 16  1  0  0  0  0
  9 16  4  0  0  0  0
 16 17  4  0  0  0  0
 17 18  4  0  0  0  0
 18 19  4  0  0  0  0
 19 20  4  0  0  0  0
 20 21  4  0  0  0  0
 21 22  4  0  0  0  0
  8 22  4  0  0  0  0
 17 22  4  0  0  0  0
M  END
>  <molregno>
564629

>  <canonical_smiles>
COC(=O)N1CCc2c3[C@@H]1CCC[C@H](O)n3c4ccccc24

>  <standard_inchi_key>
NYRRKMONFFLUGD-GJZGRUSLSA-N

>  <standard_value>
16800

>  <standard_units>
nM

>  <standard_type>
IC50

>  <assay_id>
583447

>  <description>
Cytotoxicity against human AGS cells after 3 days by MTT assay

>  <Mol Mass>
300,358

>  <Act_10_uM>
0

>  <StandardizerResult>
Clean 2D (ID: Clean 2D)
Clear Stereo (ID: Clear Stereo)
Tautomerize (ID: Tautomerize)
Wedge Clean (ID: Wedge Clean)
Aromatize (ID: Aromatize)


$$$$

  Mrv17c0 06171723492D          

 27 30  0  0  0  0            999 V2000
    2.0329   -2.2539    0.0000 C   0  0  0  0  0  0  0  0  0  0  0  0
    2.4454   -1.5395    0.0000 N   0  0  0  0  0  0  0  0  0  0  0  0
    2.0329   -0.8250    0.0000 C   0  0  0  0  0  0  0  0  0  0  0  0
    1.2079   -0.8250    0.0000 O   0  0  0  0  0  0  0  0  0  0  0  0
    2.4454   -0.1105    0.0000 N   0  0  0  0  0  0  0  0  0  0  0  0
    2.0329    0.6039    0.0000 C   0  0  0  0  0  0  0  0  0  0  0  0
    3.2704   -0.1105    0.0000 C   0  0  0  0  0  0  0  0  0  0  0  0
    3.6829    0.6039    0.0000 N   0  0  0  0  0  0  0  0  0  0  0  0
    4.5079    0.6039    0.0000 C   0  0  0  0  0  0  0  0  0  0  0  0
    4.9204   -0.1105    0.0000 C   0  0  0  0  0  0  0  0  0  0  0  0
    5.7454   -0.1105    0.0000 C   0  0  0  0  0  0  0  0  0  0  0  0
    6.1579    0.6039    0.0000 O   0  0  0  0  0  0  0  0  0  0  0  0
    6.1579   -0.8250    0.0000 C   0  0  0  0  0  0  0  0  0  0  0  0
    5.7454   -1.5395    0.0000 C   0  0  0  0  0  0  0  0  0  0  0  0
    4.9204   -1.5395    0.0000 C   0  0  0  0  0  0  0  0  0  0  0  0
    4.5079   -2.2539    0.0000 O   0  0  0  0  0  0  0  0  0  0  0  0
    4.5079   -0.8250    0.0000 C   0  0  0  0  0  0  0  0  0  0  0  0
    3.6829   -0.8250    0.0000 C   0  0  0  0  0  0  0  0  0  0  0  0
    3.2704   -1.5395    0.0000 C   0  0  0  0  0  0  0  0  0  0  0  0
    3.6829   -2.2539    0.0000 O   0  0  0  0  0  0  0  0  0  0  0  0
    6.9829   -0.8250    0.0000 N   0  0  0  0  0  0  0  0  0  0  0  0
    7.3954   -1.5395    0.0000 C   0  0  0  0  0  0  0  0  0  0  0  0
    8.2204   -1.5395    0.0000 C   0  0  0  0  0  0  0  0  0  0  0  0
    8.6329   -2.2539    0.0000 C   0  0  0  0  0  0  0  0  0  0  0  0
    8.2204   -2.9684    0.0000 C   0  0  0  0  0  0  0  0  0  0  0  0
    7.3954   -2.9684    0.0000 C   0  0  0  0  0  0  0  0  0  0  0  0
    6.9829   -2.2539    0.0000 C   0  0  0  0  0  0  0  0  0  0  0  0
  1  2  1  0  0  0  0
  2  3  4  0  0  0  0
  3  4  2  0  0  0  0
  3  5  4  0  0  0  0
  5  6  1  0  0  0  0
  5  7  4  0  0  0  0
  7  8  4  0  0  0  0
  8  9  4  0  0  0  0
  9 10  4  0  0  0  0
 10 11  1  0  0  0  0
 11 12  2  0  0  0  0
 11 13  1  0  0  0  0
 13 14  2  0  0  0  0
 14 15  1  0  0  0  0
 15 16  2  0  0  0  0
 15 17  1  0  0  0  0
 10 17  4  0  0  0  0
 17 18  4  0  0  0  0
  7 18  4  0  0  0  0
 18 19  4  0  0  0  0
  2 19  4  0  0  0  0
 19 20  2  0  0  0  0
 13 21  1  0  0  0  0
 21 22  1  0  0  0  0
 22 23  4  0  0  0  0
 23 24  4  0  0  0  0
 24 25  4  0  0  0  0
 25 26  4  0  0  0  0
 26 27  4  0  0  0  0
 22 27  4  0  0  0  0
M  END
>  <molregno>
580285

>  <canonical_smiles>
CN1C(=O)N(C)c2ncc3C(=O)C(=CC(=O)c3c2C1=O)Nc4ccccc4

>  <standard_inchi_key>
NJLNMPYPRWGMPB-UHFFFAOYSA-N

>  <standard_value>
2500

>  <standard_units>
nM

>  <standard_type>
IC50

>  <assay_id>
598109

>  <description>
Cytotoxicity against human AGS cells after 72 hrs by MTT assay

>  <Mol Mass>
362,345

>  <Act_10_uM>
1

>  <StandardizerResult>
Clean 2D (ID: Clean 2D)
Clear Stereo (ID: Clear Stereo)
Tautomerize (ID: Tautomerize)
Wedge Clean (ID: Wedge Clean)
Aromatize (ID: Aromatize)


$$$$

  Mrv17c0 06171723492D          

 28 31  0  0  0  0            999 V2000
    2.0329   -2.2539    0.0000 C   0  0  0  0  0  0  0  0  0  0  0  0
    2.4454   -1.5395    0.0000 N   0  0  0  0  0  0  0  0  0  0  0  0
    2.0329   -0.8250    0.0000 C   0  0  0  0  0  0  0  0  0  0  0  0
    1.2079   -0.8250    0.0000 O   0  0  0  0  0  0  0  0  0  0  0  0
    2.4454   -0.1105    0.0000 N   0  0  0  0  0  0  0  0  0  0  0  0
    2.0329    0.6039    0.0000 C   0  0  0  0  0  0  0  0  0  0  0  0
    3.2704   -0.1105    0.0000 C   0  0  0  0  0  0  0  0  0  0  0  0
    3.6829    0.6039    0.0000 N   0  0  0  0  0  0  0  0  0  0  0  0
    4.5079    0.6039    0.0000 C   0  0  0  0  0  0  0  0  0  0  0  0
    4.9204    1.3184    0.0000 C   0  0  0  0  0  0  0  0  0  0  0  0
    4.9204   -0.1105    0.0000 C   0  0  0  0  0  0  0  0  0  0  0  0
    5.7454   -0.1105    0.0000 C   0  0  0  0  0  0  0  0  0  0  0  0
    6.1579    0.6039    0.0000 O   0  0  0  0  0  0  0  0  0  0  0  0
    6.1579   -0.8250    0.0000 C   0  0  0  0  0  0  0  0  0  0  0  0
    5.7454   -1.5395    0.0000 C   0  0  0  0  0  0  0  0  0  0  0  0
    4.9204   -1.5395    0.0000 C   0  0  0  0  0  0  0  0  0  0  0  0
    4.5079   -2.2539    0.0000 O   0  0  0  0  0  0  0  0  0  0  0  0
    4.5079   -0.8250    0.0000 C   0  0  0  0  0  0  0  0  0  0  0  0
    3.6829   -0.8250    0.0000 C   0  0  0  0  0  0  0  0  0  0  0  0
    3.2704   -1.5395    0.0000 C   0  0  0  0  0  0  0  0  0  0  0  0
    3.6829   -2.2539    0.0000 O   0  0  0  0  0  0  0  0  0  0  0  0
    6.9829   -0.8250    0.0000 N   0  0  0  0  0  0  0  0  0  0  0  0
    7.3954   -1.5395    0.0000 C   0  0  0  0  0  0  0  0  0  0  0  0
    8.2204   -1.5395    0.0000 C   0  0  0  0  0  0  0  0  0  0  0  0
    8.6329   -2.2539    0.0000 C   0  0  0  0  0  0  0  0  0  0  0  0
    8.2204   -2.9684    0.0000 C   0  0  0  0  0  0  0  0  0  0  0  0
    7.3954   -2.9684    0.0000 C   0  0  0  0  0  0  0  0  0  0  0  0
    6.9829   -2.2539    0.0000 C   0  0  0  0  0  0  0  0  0  0  0  0
  1  2  1  0  0  0  0
  2  3  4  0  0  0  0
  3  4  2  0  0  0  0
  3  5  4  0  0  0  0
  5  6  1  0  0  0  0
  5  7  4  0  0  0  0
  7  8  4  0  0  0  0
  8  9  4  0  0  0  0
  9 10  1  0  0  0  0
  9 11  4  0  0  0  0
 11 12  1  0  0  0  0
 12 13  2  0  0  0  0
 12 14  1  0  0  0  0
 14 15  2  0  0  0  0
 15 16  1  0  0  0  0
 16 17  2  0  0  0  0
 16 18  1  0  0  0  0
 11 18  4  0  0  0  0
 18 19  4  0  0  0  0
  7 19  4  0  0  0  0
 19 20  4  0  0  0  0
  2 20  4  0  0  0  0
 20 21  2  0  0  0  0
 14 22  1  0  0  0  0
 22 23  1  0  0  0  0
 23 24  4  0  0  0  0
 24 25  4  0  0  0  0
 25 26  4  0  0  0  0
 26 27  4  0  0  0  0
 27 28  4  0  0  0  0
 23 28  4  0  0  0  0
M  END
>  <molregno>
580160

>  <canonical_smiles>
CN1C(=O)N(C)c2nc(C)c3C(=O)C(=CC(=O)c3c2C1=O)Nc4ccccc4

>  <standard_inchi_key>
VZFHAZQCMYYSPA-UHFFFAOYSA-N

>  <standard_value>
1000

>  <standard_units>
nM

>  <standard_type>
IC50

>  <assay_id>
598109

>  <description>
Cytotoxicity against human AGS cells after 72 hrs by MTT assay

>  <Mol Mass>
376,372

>  <Act_10_uM>
1

>  <StandardizerResult>
Clean 2D (ID: Clean 2D)
Clear Stereo (ID: Clear Stereo)
Tautomerize (ID: Tautomerize)
Wedge Clean (ID: Wedge Clean)
Aromatize (ID: Aromatize)


$$$$

  Mrv17c0 06171723492D          

 24 26  0  0  1  0            999 V2000
    0.7954   -1.5395    0.0000 C   0  0  0  0  0  0  0  0  0  0  0  0
    1.2079   -0.8250    0.0000 C   0  0  0  0  0  0  0  0  0  0  0  0
    0.7954   -0.1106    0.0000 C   0  0  0  0  0  0  0  0  0  0  0  0
    2.0329   -0.8250    0.0000 C   0  0  0  0  0  0  0  0  0  0  0  0
    2.4454   -0.1105    0.0000 C   0  0  0  0  0  0  0  0  0  0  0  0
    3.2704   -0.1105    0.0000 C   0  0  0  0  0  0  0  0  0  0  0  0
    3.6829    0.6040    0.0000 C   0  0  0  0  0  0  0  0  0  0  0  0
    4.5079    0.6040    0.0000 C   0  0  0  0  0  0  0  0  0  0  0  0
    4.9204   -0.1105    0.0000 C   0  0  0  0  0  0  0  0  0  0  0  0
    5.7454   -0.1105    0.0000 C   0  0  0  0  0  0  0  0  0  0  0  0
    5.6021    0.7020    0.0000 C   0  0  0  0  0  0  0  0  0  0  0  0
    6.5206    0.1717    0.0000 C   0  0  0  0  0  0  0  0  0  0  0  0
    6.1579   -0.8249    0.0000 C   0  0  0  0  0  0  0  0  0  0  0  0
    5.7454   -1.5394    0.0000 C   0  0  0  0  0  0  0  0  0  0  0  0
    4.9204   -1.5394    0.0000 C   0  0  0  0  0  0  0  0  0  0  0  0
    4.5079   -0.8250    0.0000 C   0  0  0  0  0  0  0  0  0  0  0  0
    4.0954   -1.5394    0.0000 C   0  0  0  0  0  0  0  0  0  0  0  0
    3.4280   -2.0244    0.0000 O   0  0  0  0  0  0  0  0  0  0  0  0
    4.5079   -2.2539    0.0000 O   0  0  0  0  0  0  0  0  0  0  0  0
    3.6829   -0.8250    0.0000 C   0  0  0  0  0  0  0  0  0  0  0  0
    3.2704   -1.5394    0.0000 C   0  0  0  0  0  0  0  0  0  0  0  0
    3.1842   -2.3599    0.0000 O   0  0  0  0  0  0  0  0  0  0  0  0
    2.4454   -1.5395    0.0000 C   0  0  0  0  0  0  0  0  0  0  0  0
    2.0329   -2.2539    0.0000 O   0  0  0  0  0  0  0  0  0  0  0  0
  1  2  1  0  0  0  0
  2  3  1  0  0  0  0
  2  4  1  0  0  0  0
  4  5  4  0  0  0  0
  5  6  4  0  0  0  0
  6  7  1  0  0  0  0
  7  8  1  0  0  0  0
  9  8  1  0  0  0  0
  9 10  1  0  0  0  0
 10 11  1  0  0  0  0
 10 12  1  0  0  0  0
 10 13  1  0  0  0  0
 13 14  1  0  0  0  0
 14 15  1  0  0  0  0
 15 16  1  0  0  0  0
  9 16  1  0  0  0  0
 16 17  1  0  0  0  0
 17 18  2  0  0  0  0
 17 19  1  0  0  0  0
 16 20  1  0  0  0  0
  6 20  4  0  0  0  0
 20 21  4  0  0  0  0
 21 22  1  0  0  0  0
 21 23  4  0  0  0  0
  4 23  4  0  0  0  0
 23 24  1  0  0  0  0
M  END
>  <molregno>
484265

>  <canonical_smiles>
CC(C)c1cc2CC[C@H]3C(C)(C)CCC[C@]3(C(=O)O)c2c(O)c1O

>  <standard_inchi_key>
QRYRORQUOLYVBU-VBKZILBWSA-N

>  <standard_value>
89800

>  <standard_units>
nM

>  <standard_type>
IC50

>  <assay_id>
628939

>  <description>
Cytotoxicity against human AGS cells after 24 hrs by neutral red uptake assay

>  <Mol Mass>
332,44

>  <Act_10_uM>
0

>  <StandardizerResult>
Clean 2D (ID: Clean 2D)
Clear Stereo (ID: Clear Stereo)
Tautomerize (ID: Tautomerize)
Wedge Clean (ID: Wedge Clean)
Aromatize (ID: Aromatize)


$$$$

  Mrv17c0 06171723492D          

 40 43  0  0  1  0            999 V2000
    6.4302  -10.3125    0.0000 C   0  0  0  0  0  0  0  0  0  0  0  0
    7.1447   -9.9000    0.0000 C   0  0  0  0  0  0  0  0  0  0  0  0
    7.8592  -10.3125    0.0000 C   0  0  0  0  0  0  0  0  0  0  0  0
    8.5737   -9.9000    0.0000 C   0  0  0  0  0  0  0  0  0  0  0  0
    9.2881  -10.3125    0.0000 C   0  0  0  0  0  0  0  0  0  0  0  0
   10.0026   -9.9000    0.0000 C   0  0  0  0  0  0  0  0  0  0  0  0
   10.7171  -10.3125    0.0000 C   0  0  0  0  0  0  0  0  0  0  0  0
   11.4315   -9.9000    0.0000 C   0  0  0  0  0  0  0  0  0  0  0  0
   12.1460  -10.3125    0.0000 C   0  0  0  0  0  0  0  0  0  0  0  0
   12.8605   -9.9000    0.0000 C   0  0  0  0  0  0  0  0  0  0  0  0
   13.5750  -10.3125    0.0000 C   0  0  0  0  0  0  0  0  0  0  0  0
   14.2894   -9.9000    0.0000 C   0  0  0  0  0  0  0  0  0  0  0  0
   15.0039  -10.3125    0.0000 C   0  0  0  0  0  0  0  0  0  0  0  0
   15.7184   -9.9000    0.0000 C   0  0  0  0  0  0  0  0  0  0  0  0
   16.4328  -10.3125    0.0000 C   0  0  0  0  0  0  0  0  0  0  0  0
   17.1473   -9.9000    0.0000 C   0  0  0  0  0  0  0  0  0  0  0  0
   17.1473   -9.0750    0.0000 O   0  0  0  0  0  0  0  0  0  0  0  0
   17.8618  -10.3125    0.0000 O   0  0  0  0  0  0  0  0  0  0  0  0
   18.5762   -9.9000    0.0000 C   0  0  0  0  0  0  0  0  0  0  0  0
   18.5762   -9.0750    0.0000 C   0  0  0  0  0  0  0  0  0  0  0  0
   19.2907   -8.6625    0.0000 C   0  0  0  0  0  0  0  0  0  0  0  0
   20.0052   -9.0750    0.0000 C   0  0  0  0  0  0  0  0  0  0  0  0
   20.7197   -8.6625    0.0000 C   0  0  0  0  0  0  0  0  0  0  0  0
   21.4341   -9.0750    0.0000 C   0  0  0  0  0  0  0  0  0  0  0  0
   21.4341   -9.9000    0.0000 C   0  0  0  0  0  0  0  0  0  0  0  0
   22.1486  -10.3125    0.0000 C   0  0  0  0  0  0  0  0  0  0  0  0
   22.4308   -9.5373    0.0000 C   0  0  0  0  0  0  0  0  0  0  0  0
   22.9611  -10.4558    0.0000 C   0  0  0  0  0  0  0  0  0  0  0  0
   22.1486  -11.1375    0.0000 C   0  0  0  0  0  0  0  0  0  0  0  0
   21.4341  -11.5500    0.0000 C   0  0  0  0  0  0  0  0  0  0  0  0
   20.8324  -11.1073    0.0000 C   0  0  0  0  0  0  0  0  0  0  0  0
   20.7197  -10.3125    0.0000 C   0  0  0  0  0  0  0  0  0  0  0  0
   20.5481  -11.1195    0.0000 C   0  0  0  0  0  0  0  0  0  0  0  0
   21.1002  -11.7326    0.0000 O   0  0  0  0  0  0  0  0  0  0  0  0
   19.7277  -11.2057    0.0000 O   0  0  0  0  0  0  0  0  0  0  0  0
   19.2907  -10.3125    0.0000 C   0  0  0  0  0  0  0  0  0  0  0  0
   20.0052   -9.9000    0.0000 C   0  0  0  0  0  0  0  0  0  0  0  0
   17.8618   -8.6625    0.0000 C   0  0  0  0  0  0  0  0  0  0  0  0
   17.8618   -7.8375    0.0000 C   0  0  0  0  0  0  0  0  0  0  0  0
   17.0413   -8.5763    0.0000 C   0  0  0  0  0  0  0  0  0  0  0  0
  1  2  1  0  0  0  0
  2  3  1  0  0  0  0
  3  4  1  0  0  0  0
  4  5  1  0  0  0  0
  5  6  1  0  0  0  0
  6  7  1  0  0  0  0
  7  8  1  0  0  0  0
  8  9  1  0  0  0  0
  9 10  1  0  0  0  0
 10 11  1  0  0  0  0
 11 12  1  0  0  0  0
 12 13  1  0  0  0  0
 13 14  1  0  0  0  0
 14 15  1  0  0  0  0
 15 16  1  0  0  0  0
 16 17  2  0  0  0  0
 16 18  1  0  0  0  0
 18 19  1  0  0  0  0
 19 20  4  0  0  0  0
 20 21  4  0  0  0  0
 21 22  4  0  0  0  0
 22 23  1  0  0  0  0
 23 24  1  0  0  0  0
 25 24  1  0  0  0  0
 25 26  1  0  0  0  0
 26 27  1  0  0  0  0
 26 28  1  0  0  0  0
 26 29  1  0  0  0  0
 29 30  1  0  0  0  0
 30 31  1  0  0  0  0
 31 32  1  0  0  0  0
 25 32  1  0  0  0  0
 32 33  1  0  0  0  0
 33 34  2  0  0  0  0
 33 35  1  0  0  0  0
 35 36  1  0  0  0  0
 19 36  4  0  0  0  0
 36 37  4  0  0  0  0
 22 37  4  0  0  0  0
 32 37  1  0  0  0  0
 20 38  1  0  0  0  0
 38 39  1  0  0  0  0
 38 40  1  0  0  0  0
M  END
>  <molregno>
625262

>  <canonical_smiles>
CCCCCCCCCCCCCCCC(=O)Oc1c(cc2CC[C@H]3C(C)(C)CCC[C@@]34C(=O)Oc1c24)C(C)C

>  <standard_inchi_key>
BXAXNGNGEYVGOO-RHBXAEEVSA-N

>  <standard_value>
1000000

>  <standard_units>
nM

>  <standard_type>
IC50

>  <assay_id>
628939

>  <description>
Cytotoxicity against human AGS cells after 24 hrs by neutral red uptake assay

>  <Mol Mass>
552,84

>  <Act_10_uM>
0

>  <StandardizerResult>
Clean 2D (ID: Clean 2D)
Clear Stereo (ID: Clear Stereo)
Tautomerize (ID: Tautomerize)
Wedge Clean (ID: Wedge Clean)
Aromatize (ID: Aromatize)


$$$$

  Mrv17c0 06171723492D          

 24 27  0  0  0  0            999 V2000
    2.7512    3.1152    0.0000 N   0  0  0  0  0  0  0  0  0  0  0  0
    2.7512    2.2902    0.0000 C   0  0  0  0  0  0  0  0  0  0  0  0
    3.4656    1.8777    0.0000 C   0  0  0  0  0  0  0  0  0  0  0  0
    3.4656    1.0527    0.0000 C   0  0  0  0  0  0  0  0  0  0  0  0
    2.7512    0.6402    0.0000 C   0  0  0  0  0  0  0  0  0  0  0  0
    2.0367    1.0527    0.0000 C   0  0  0  0  0  0  0  0  0  0  0  0
    2.0367    1.8777    0.0000 C   0  0  0  0  0  0  0  0  0  0  0  0
    2.7512   -0.1848    0.0000 C   0  0  0  0  0  0  0  0  0  0  0  0
    3.4186   -0.6697    0.0000 C   0  0  0  0  0  0  0  0  0  0  0  0
    3.1637   -1.4544    0.0000 C   0  0  0  0  0  0  0  0  0  0  0  0
    2.3387   -1.4544    0.0000 N   0  0  0  0  0  0  0  0  0  0  0  0
    2.0837   -0.6697    0.0000 N   0  0  0  0  0  0  0  0  0  0  0  0
    3.6486   -2.1218    0.0000 C   0  0  0  0  0  0  0  0  0  0  0  0
    4.4691   -2.0356    0.0000 C   0  0  0  0  0  0  0  0  0  0  0  0
    4.9540   -2.7030    0.0000 C   0  0  0  0  0  0  0  0  0  0  0  0
    4.6184   -3.4567    0.0000 C   0  0  0  0  0  0  0  0  0  0  0  0
    3.7980   -3.5429    0.0000 C   0  0  0  0  0  0  0  0  0  0  0  0
    3.3130   -2.8755    0.0000 C   0  0  0  0  0  0  0  0  0  0  0  0
    2.4926   -2.9617    0.0000 C   0  0  0  0  0  0  0  0  0  0  0  0
    2.1570   -3.7154    0.0000 C   0  0  0  0  0  0  0  0  0  0  0  0
    1.3365   -3.8016    0.0000 C   0  0  0  0  0  0  0  0  0  0  0  0
    0.8516   -3.1342    0.0000 C   0  0  0  0  0  0  0  0  0  0  0  0
    1.1872   -2.3805    0.0000 C   0  0  0  0  0  0  0  0  0  0  0  0
    2.0076   -2.2943    0.0000 C   0  0  0  0  0  0  0  0  0  0  0  0
  1  2  1  0  0  0  0
  2  3  4  0  0  0  0
  3  4  4  0  0  0  0
  4  5  4  0  0  0  0
  5  6  4  0  0  0  0
  6  7  4  0  0  0  0
  2  7  4  0  0  0  0
  5  8  1  0  0  0  0
  8  9  4  0  0  0  0
  9 10  4  0  0  0  0
 10 11  4  0  0  0  0
 11 12  4  0  0  0  0
  8 12  4  0  0  0  0
 10 13  1  0  0  0  0
 13 14  4  0  0  0  0
 14 15  4  0  0  0  0
 15 16  4  0  0  0  0
 16 17  4  0  0  0  0
 17 18  4  0  0  0  0
 13 18  4  0  0  0  0
 18 19  1  0  0  0  0
 19 20  4  0  0  0  0
 20 21  4  0  0  0  0
 21 22  4  0  0  0  0
 22 23  4  0  0  0  0
 23 24  4  0  0  0  0
 19 24  4  0  0  0  0
M  STY  1   1 DAT
M  SAL   1  1  12
M  SDT   1 MRV_IMPLICIT_H                                        
M  SDD   1     0.0000    0.0000    DR    ALL  0       0  
M  SED   1 IMPL_H1
M  END
>  <molregno>
627498

>  <canonical_smiles>
Nc1ccc(cc1)c2cc(n[nH]2)c3ccccc3c4ccccc4

>  <standard_inchi_key>
XJUNAFNZGCTBEX-UHFFFAOYSA-N

>  <standard_value>
8400

>  <standard_units>
nM

>  <standard_type>
GI50

>  <assay_id>
629217

>  <description>
Growth inhibition of human AGS cells after 48 hrs by MTT assay

>  <Mol Mass>
311,388

>  <Act_10_uM>
1

>  <StandardizerResult>
Clean 2D (ID: Clean 2D)
Clear Stereo (ID: Clear Stereo)
Tautomerize (ID: Tautomerize)
Wedge Clean (ID: Wedge Clean)
Aromatize (ID: Aromatize)


$$$$

  Mrv17c0 06171723492D          

 23 25  0  0  0  0            999 V2000
    0.0000    2.4750    0.0000 C   0  0  0  0  0  0  0  0  0  0  0  0
    0.7145    2.0625    0.0000 O   0  0  0  0  0  0  0  0  0  0  0  0
    0.7145    1.2375    0.0000 C   0  0  0  0  0  0  0  0  0  0  0  0
    1.4289    0.8250    0.0000 C   0  0  0  0  0  0  0  0  0  0  0  0
    1.4289    0.0000    0.0000 C   0  0  0  0  0  0  0  0  0  0  0  0
    0.7145   -0.4125    0.0000 C   0  0  0  0  0  0  0  0  0  0  0  0
    0.0000    0.0000    0.0000 C   0  0  0  0  0  0  0  0  0  0  0  0
    0.0000    0.8250    0.0000 C   0  0  0  0  0  0  0  0  0  0  0  0
    0.7145   -1.2375    0.0000 C   0  0  0  0  0  0  0  0  0  0  0  0
    1.3819   -1.7224    0.0000 C   0  0  0  0  0  0  0  0  0  0  0  0
    1.1270   -2.5070    0.0000 C   0  0  0  0  0  0  0  0  0  0  0  0
    0.3020   -2.5070    0.0000 N   0  0  0  0  0  0  0  0  0  0  0  0
    0.0470   -1.7224    0.0000 N   0  0  0  0  0  0  0  0  0  0  0  0
    1.6119   -3.1745    0.0000 C   0  0  0  0  0  0  0  0  0  0  0  0
    2.4324   -3.0882    0.0000 C   0  0  0  0  0  0  0  0  0  0  0  0
    2.9173   -3.7557    0.0000 C   0  0  0  0  0  0  0  0  0  0  0  0
    2.5817   -4.5094    0.0000 C   0  0  0  0  0  0  0  0  0  0  0  0
    1.7613   -4.5956    0.0000 C   0  0  0  0  0  0  0  0  0  0  0  0
    1.2763   -3.9282    0.0000 C   0  0  0  0  0  0  0  0  0  0  0  0
    3.0667   -5.1768    0.0000 C   0  0  0  0  0  0  0  0  0  0  0  0
    3.5516   -5.8442    0.0000 F   0  0  0  0  0  0  0  0  0  0  0  0
    2.3992   -5.6617    0.0000 F   0  0  0  0  0  0  0  0  0  0  0  0
    3.7341   -4.6919    0.0000 F   0  0  0  0  0  0  0  0  0  0  0  0
  1  2  1  0  0  0  0
  2  3  1  0  0  0  0
  3  4  4  0  0  0  0
  4  5  4  0  0  0  0
  5  6  4  0  0  0  0
  6  7  4  0  0  0  0
  7  8  4  0  0  0  0
  3  8  4  0  0  0  0
  6  9  1  0  0  0  0
  9 10  4  0  0  0  0
 10 11  4  0  0  0  0
 11 12  4  0  0  0  0
 12 13  4  0  0  0  0
  9 13  4  0  0  0  0
 11 14  1  0  0  0  0
 14 15  4  0  0  0  0
 15 16  4  0  0  0  0
 16 17  4  0  0  0  0
 17 18  4  0  0  0  0
 18 19  4  0  0  0  0
 14 19  4  0  0  0  0
 17 20  1  0  0  0  0
 20 21  1  0  0  0  0
 20 22  1  0  0  0  0
 20 23  1  0  0  0  0
M  STY  1   1 DAT
M  SAL   1  1  13
M  SDT   1 MRV_IMPLICIT_H                                        
M  SDD   1     0.0000    0.0000    DR    ALL  0       0  
M  SED   1 IMPL_H1
M  END
>  <molregno>
627365

>  <canonical_smiles>
COc1ccc(cc1)c2cc(n[nH]2)c3ccc(cc3)C(F)(F)F

>  <standard_inchi_key>
CSOVNVVELABEER-UHFFFAOYSA-N

>  <standard_value>
14800

>  <standard_units>
nM

>  <standard_type>
GI50

>  <assay_id>
629217

>  <description>
Growth inhibition of human AGS cells after 48 hrs by MTT assay

>  <Mol Mass>
318,299

>  <Act_10_uM>
0

>  <StandardizerResult>
Clean 2D (ID: Clean 2D)
Clear Stereo (ID: Clear Stereo)
Tautomerize (ID: Tautomerize)
Wedge Clean (ID: Wedge Clean)
Aromatize (ID: Aromatize)


$$$$

  Mrv17c0 06171723492D          

 19 21  0  0  0  0            999 V2000
    0.0000    2.4750    0.0000 C   0  0  0  0  0  0  0  0  0  0  0  0
    0.7145    2.0625    0.0000 O   0  0  0  0  0  0  0  0  0  0  0  0
    0.7145    1.2375    0.0000 C   0  0  0  0  0  0  0  0  0  0  0  0
    1.4289    0.8250    0.0000 C   0  0  0  0  0  0  0  0  0  0  0  0
    1.4289    0.0000    0.0000 C   0  0  0  0  0  0  0  0  0  0  0  0
    0.7145   -0.4125    0.0000 C   0  0  0  0  0  0  0  0  0  0  0  0
    0.0000    0.0000    0.0000 C   0  0  0  0  0  0  0  0  0  0  0  0
    0.0000    0.8250    0.0000 C   0  0  0  0  0  0  0  0  0  0  0  0
    0.7145   -1.2375    0.0000 C   0  0  0  0  0  0  0  0  0  0  0  0
    1.3819   -1.7224    0.0000 C   0  0  0  0  0  0  0  0  0  0  0  0
    1.1270   -2.5070    0.0000 C   0  0  0  0  0  0  0  0  0  0  0  0
    0.3020   -2.5070    0.0000 N   0  0  0  0  0  0  0  0  0  0  0  0
    0.0470   -1.7224    0.0000 N   0  0  0  0  0  0  0  0  0  0  0  0
    1.6119   -3.1745    0.0000 C   0  0  0  0  0  0  0  0  0  0  0  0
    2.4324   -3.0882    0.0000 C   0  0  0  0  0  0  0  0  0  0  0  0
    2.9173   -3.7557    0.0000 C   0  0  0  0  0  0  0  0  0  0  0  0
    2.5817   -4.5094    0.0000 C   0  0  0  0  0  0  0  0  0  0  0  0
    1.7613   -4.5956    0.0000 C   0  0  0  0  0  0  0  0  0  0  0  0
    1.2763   -3.9282    0.0000 C   0  0  0  0  0  0  0  0  0  0  0  0
  1  2  1  0  0  0  0
  2  3  1  0  0  0  0
  3  4  4  0  0  0  0
  4  5  4  0  0  0  0
  5  6  4  0  0  0  0
  6  7  4  0  0  0  0
  7  8  4  0  0  0  0
  3  8  4  0  0  0  0
  6  9  1  0  0  0  0
  9 10  4  0  0  0  0
 10 11  4  0  0  0  0
 11 12  4  0  0  0  0
 12 13  4  0  0  0  0
  9 13  4  0  0  0  0
 11 14  1  0  0  0  0
 14 15  4  0  0  0  0
 15 16  4  0  0  0  0
 16 17  4  0  0  0  0
 17 18  4  0  0  0  0
 18 19  4  0  0  0  0
 14 19  4  0  0  0  0
M  STY  1   1 DAT
M  SAL   1  1  13
M  SDT   1 MRV_IMPLICIT_H                                        
M  SDD   1     0.0000    0.0000    DR    ALL  0       0  
M  SED   1 IMPL_H1
M  END
>  <molregno>
432135

>  <canonical_smiles>
COc1ccc(cc1)c2cc(n[nH]2)c3ccccc3

>  <standard_inchi_key>
LEFIXAQPASZFND-UHFFFAOYSA-N

>  <standard_value>
11300

>  <standard_units>
nM

>  <standard_type>
GI50

>  <assay_id>
629217

>  <description>
Growth inhibition of human AGS cells after 48 hrs by MTT assay

>  <Mol Mass>
250,301

>  <Act_10_uM>
0

>  <StandardizerResult>
Clean 2D (ID: Clean 2D)
Clear Stereo (ID: Clear Stereo)
Tautomerize (ID: Tautomerize)
Wedge Clean (ID: Wedge Clean)
Aromatize (ID: Aromatize)


$$$$

  Mrv17c0 06171723492D          

 21 23  0  0  0  0            999 V2000
    0.0000    2.4750    0.0000 O   0  5  0  0  0  0  0  0  0  0  0  0
    0.7145    2.0625    0.0000 N   0  3  0  0  0  0  0  0  0  0  0  0
    1.4289    2.4750    0.0000 O   0  0  0  0  0  0  0  0  0  0  0  0
    0.7145    1.2375    0.0000 C   0  0  0  0  0  0  0  0  0  0  0  0
    1.4289    0.8250    0.0000 C   0  0  0  0  0  0  0  0  0  0  0  0
    1.4289    0.0000    0.0000 C   0  0  0  0  0  0  0  0  0  0  0  0
    0.7145   -0.4125    0.0000 C   0  0  0  0  0  0  0  0  0  0  0  0
    0.0000    0.0000    0.0000 C   0  0  0  0  0  0  0  0  0  0  0  0
    0.0000    0.8250    0.0000 C   0  0  0  0  0  0  0  0  0  0  0  0
    0.7145   -1.2375    0.0000 C   0  0  0  0  0  0  0  0  0  0  0  0
    1.3819   -1.7224    0.0000 C   0  0  0  0  0  0  0  0  0  0  0  0
    1.1270   -2.5070    0.0000 C   0  0  0  0  0  0  0  0  0  0  0  0
    0.3020   -2.5070    0.0000 N   0  0  0  0  0  0  0  0  0  0  0  0
    0.0470   -1.7224    0.0000 N   0  0  0  0  0  0  0  0  0  0  0  0
    1.6119   -3.1745    0.0000 C   0  0  0  0  0  0  0  0  0  0  0  0
    2.4324   -3.0882    0.0000 C   0  0  0  0  0  0  0  0  0  0  0  0
    2.9173   -3.7557    0.0000 C   0  0  0  0  0  0  0  0  0  0  0  0
    2.5817   -4.5094    0.0000 C   0  0  0  0  0  0  0  0  0  0  0  0
    3.0667   -5.1768    0.0000 Cl  0  0  0  0  0  0  0  0  0  0  0  0
    1.7613   -4.5956    0.0000 C   0  0  0  0  0  0  0  0  0  0  0  0
    1.2763   -3.9282    0.0000 C   0  0  0  0  0  0  0  0  0  0  0  0
  1  2  1  0  0  0  0
  2  3  2  0  0  0  0
  2  4  1  0  0  0  0
  4  5  4  0  0  0  0
  5  6  4  0  0  0  0
  6  7  4  0  0  0  0
  7  8  4  0  0  0  0
  8  9  4  0  0  0  0
  4  9  4  0  0  0  0
  7 10  1  0  0  0  0
 10 11  4  0  0  0  0
 11 12  4  0  0  0  0
 12 13  4  0  0  0  0
 13 14  4  0  0  0  0
 10 14  4  0  0  0  0
 12 15  1  0  0  0  0
 15 16  4  0  0  0  0
 16 17  4  0  0  0  0
 17 18  4  0  0  0  0
 18 19  1  0  0  0  0
 18 20  4  0  0  0  0
 20 21  4  0  0  0  0
 15 21  4  0  0  0  0
M  CHG  2   1  -1   2   1
M  STY  1   1 DAT
M  SAL   1  1  14
M  SDT   1 MRV_IMPLICIT_H                                        
M  SDD   1     0.0000    0.0000    DR    ALL  0       0  
M  SED   1 IMPL_H1
M  END
>  <molregno>
627231

>  <canonical_smiles>
[O-][N+](=O)c1ccc(cc1)c2cc(n[nH]2)c3ccc(Cl)cc3

>  <standard_inchi_key>
QSWCWEZCOFJLMS-UHFFFAOYSA-N

>  <standard_value>
24100

>  <standard_units>
nM

>  <standard_type>
GI50

>  <assay_id>
629217

>  <description>
Growth inhibition of human AGS cells after 48 hrs by MTT assay

>  <Mol Mass>
299,71

>  <Act_10_uM>
0

>  <StandardizerResult>
Clean 2D (ID: Clean 2D)
Clear Stereo (ID: Clear Stereo)
Tautomerize (ID: Tautomerize)
Wedge Clean (ID: Wedge Clean)
Aromatize (ID: Aromatize)


$$$$

  Mrv17c0 06171723492D          

 21 23  0  0  0  0            999 V2000
    0.0000    2.4750    0.0000 O   0  5  0  0  0  0  0  0  0  0  0  0
    0.7145    2.0625    0.0000 N   0  3  0  0  0  0  0  0  0  0  0  0
    1.4289    2.4750    0.0000 O   0  0  0  0  0  0  0  0  0  0  0  0
    0.7145    1.2375    0.0000 C   0  0  0  0  0  0  0  0  0  0  0  0
    1.4289    0.8250    0.0000 C   0  0  0  0  0  0  0  0  0  0  0  0
    1.4289    0.0000    0.0000 C   0  0  0  0  0  0  0  0  0  0  0  0
    0.7145   -0.4125    0.0000 C   0  0  0  0  0  0  0  0  0  0  0  0
    0.0000    0.0000    0.0000 C   0  0  0  0  0  0  0  0  0  0  0  0
    0.0000    0.8250    0.0000 C   0  0  0  0  0  0  0  0  0  0  0  0
    0.7145   -1.2375    0.0000 C   0  0  0  0  0  0  0  0  0  0  0  0
    1.3819   -1.7224    0.0000 C   0  0  0  0  0  0  0  0  0  0  0  0
    1.1270   -2.5070    0.0000 C   0  0  0  0  0  0  0  0  0  0  0  0
    0.3020   -2.5070    0.0000 N   0  0  0  0  0  0  0  0  0  0  0  0
    0.0470   -1.7224    0.0000 N   0  0  0  0  0  0  0  0  0  0  0  0
    1.6119   -3.1745    0.0000 C   0  0  0  0  0  0  0  0  0  0  0  0
    2.4324   -3.0882    0.0000 C   0  0  0  0  0  0  0  0  0  0  0  0
    2.9173   -3.7557    0.0000 C   0  0  0  0  0  0  0  0  0  0  0  0
    2.5817   -4.5094    0.0000 C   0  0  0  0  0  0  0  0  0  0  0  0
    3.0667   -5.1768    0.0000 F   0  0  0  0  0  0  0  0  0  0  0  0
    1.7613   -4.5956    0.0000 C   0  0  0  0  0  0  0  0  0  0  0  0
    1.2763   -3.9282    0.0000 C   0  0  0  0  0  0  0  0  0  0  0  0
  1  2  1  0  0  0  0
  2  3  2  0  0  0  0
  2  4  1  0  0  0  0
  4  5  4  0  0  0  0
  5  6  4  0  0  0  0
  6  7  4  0  0  0  0
  7  8  4  0  0  0  0
  8  9  4  0  0  0  0
  4  9  4  0  0  0  0
  7 10  1  0  0  0  0
 10 11  4  0  0  0  0
 11 12  4  0  0  0  0
 12 13  4  0  0  0  0
 13 14  4  0  0  0  0
 10 14  4  0  0  0  0
 12 15  1  0  0  0  0
 15 16  4  0  0  0  0
 16 17  4  0  0  0  0
 17 18  4  0  0  0  0
 18 19  1  0  0  0  0
 18 20  4  0  0  0  0
 20 21  4  0  0  0  0
 15 21  4  0  0  0  0
M  CHG  2   1  -1   2   1
M  STY  1   1 DAT
M  SAL   1  1  14
M  SDT   1 MRV_IMPLICIT_H                                        
M  SDD   1     0.0000    0.0000    DR    ALL  0       0  
M  SED   1 IMPL_H1
M  END
>  <molregno>
627230

>  <canonical_smiles>
[O-][N+](=O)c1ccc(cc1)c2cc(n[nH]2)c3ccc(F)cc3

>  <standard_inchi_key>
FHXOKNGNJIYOOH-UHFFFAOYSA-N

>  <standard_value>
18300

>  <standard_units>
nM

>  <standard_type>
GI50

>  <assay_id>
629217

>  <description>
Growth inhibition of human AGS cells after 48 hrs by MTT assay

>  <Mol Mass>
283,262

>  <Act_10_uM>
0

>  <StandardizerResult>
Clean 2D (ID: Clean 2D)
Clear Stereo (ID: Clear Stereo)
Tautomerize (ID: Tautomerize)
Wedge Clean (ID: Wedge Clean)
Aromatize (ID: Aromatize)


$$$$

  Mrv17c0 06171723492D          

 28 32  0  0  0  0            999 V2000
   -0.3026   -2.1961    0.0000 C   0  0  0  0  0  0  0  0  0  0  0  0
   -0.5575   -2.9807    0.0000 C   0  0  0  0  0  0  0  0  0  0  0  0
   -0.0055   -3.5938    0.0000 C   0  0  0  0  0  0  0  0  0  0  0  0
   -0.2604   -4.3784    0.0000 C   0  0  0  0  0  0  0  0  0  0  0  0
   -1.0674   -4.5500    0.0000 O   0  0  0  0  0  0  0  0  0  0  0  0
    0.2916   -4.9915    0.0000 N   0  0  0  0  0  0  0  0  0  0  0  0
    0.0367   -5.7761    0.0000 C   0  0  0  0  0  0  0  0  0  0  0  0
    0.5887   -6.3892    0.0000 C   0  0  0  0  0  0  0  0  0  0  0  0
    1.3957   -6.2177    0.0000 C   0  0  0  0  0  0  0  0  0  0  0  0
    1.6506   -5.4331    0.0000 C   0  0  0  0  0  0  0  0  0  0  0  0
    2.4756   -5.4331    0.0000 N   0  0  0  0  0  0  0  0  0  0  0  0
    2.7306   -6.2177    0.0000 C   0  0  0  0  0  0  0  0  0  0  0  0
    3.4842   -6.5533    0.0000 C   0  0  0  0  0  0  0  0  0  0  0  0
    3.5705   -7.3738    0.0000 C   0  0  0  0  0  0  0  0  0  0  0  0
    2.9030   -7.8587    0.0000 C   0  0  0  0  0  0  0  0  0  0  0  0
    2.9893   -8.6792    0.0000 Cl  0  0  0  0  0  0  0  0  0  0  0  0
    2.1494   -7.5231    0.0000 C   0  0  0  0  0  0  0  0  0  0  0  0
    2.0631   -6.7026    0.0000 C   0  0  0  0  0  0  0  0  0  0  0  0
    1.0986   -4.8200    0.0000 C   0  0  0  0  0  0  0  0  0  0  0  0
    1.3535   -4.0354    0.0000 C   0  0  0  0  0  0  0  0  0  0  0  0
    0.8686   -3.3679    0.0000 C   0  0  0  0  0  0  0  0  0  0  0  0
    1.3535   -2.7005    0.0000 N   0  0  0  0  0  0  0  0  0  0  0  0
    2.1382   -2.9554    0.0000 C   0  0  0  0  0  0  0  0  0  0  0  0
    2.8526   -2.5429    0.0000 C   0  0  0  0  0  0  0  0  0  0  0  0
    3.5671   -2.9554    0.0000 C   0  0  0  0  0  0  0  0  0  0  0  0
    3.5671   -3.7804    0.0000 C   0  0  0  0  0  0  0  0  0  0  0  0
    2.8526   -4.1929    0.0000 C   0  0  0  0  0  0  0  0  0  0  0  0
    2.1382   -3.7804    0.0000 C   0  0  0  0  0  0  0  0  0  0  0  0
  1  2  1  0  0  0  0
  2  3  1  0  0  0  0
  3  4  1  0  0  0  0
  4  5  2  0  0  0  0
  4  6  1  0  0  0  0
  6  7  1  0  0  0  0
  7  8  1  0  0  0  0
  8  9  1  0  0  0  0
  9 10  4  0  0  0  0
 10 11  4  0  0  0  0
 11 12  4  0  0  0  0
 12 13  4  0  0  0  0
 13 14  4  0  0  0  0
 14 15  4  0  0  0  0
 15 16  1  0  0  0  0
 15 17  4  0  0  0  0
 17 18  4  0  0  0  0
  9 18  4  0  0  0  0
 12 18  4  0  0  0  0
 10 19  1  0  0  0  0
  6 19  1  0  0  0  0
 19 20  1  0  0  0  0
 20 21  4  0  0  0  0
 21 22  4  0  0  0  0
 22 23  4  0  0  0  0
 23 24  4  0  0  0  0
 24 25  4  0  0  0  0
 25 26  4  0  0  0  0
 26 27  4  0  0  0  0
 27 28  4  0  0  0  0
 20 28  4  0  0  0  0
 23 28  4  0  0  0  0
M  STY  2   1 DAT   2 DAT
M  SAL   1  1  11
M  SDT   1 MRV_IMPLICIT_H                                        
M  SDD   1     0.0000    0.0000    DR    ALL  0       0  
M  SED   1 IMPL_H1
M  SAL   2  1  22
M  SDT   2 MRV_IMPLICIT_H                                        
M  SDD   2     0.0000    0.0000    DR    ALL  0       0  
M  SED   2 IMPL_H1
M  END
>  <molregno>
644958

>  <canonical_smiles>
CCCC(=O)N1CCc2c([nH]c3ccc(Cl)cc23)C1c4c[nH]c5ccccc45

>  <standard_inchi_key>
AYAWZIKJMLSOJF-UHFFFAOYSA-N

>  <standard_value>
7060

>  <standard_units>
nM

>  <standard_type>
IC50

>  <assay_id>
638604

>  <description>
Antiproliferative activity against human AGS cells after 24 hrs by SRB assay

>  <Mol Mass>
391,9

>  <Act_10_uM>
1

>  <StandardizerResult>
Clean 2D (ID: Clean 2D)
Clear Stereo (ID: Clear Stereo)
Tautomerize (ID: Tautomerize)
Wedge Clean (ID: Wedge Clean)
Aromatize (ID: Aromatize)


$$$$

  Mrv17c0 06171723492D          

 30 34  0  0  0  0            999 V2000
    1.4229   -2.4457    0.0000 C   0  0  0  0  0  0  0  0  0  0  0  0
    1.9749   -1.8326    0.0000 C   0  0  0  0  0  0  0  0  0  0  0  0
    1.7200   -1.0479    0.0000 C   0  0  0  0  0  0  0  0  0  0  0  0
    2.2720   -0.4349    0.0000 C   0  0  0  0  0  0  0  0  0  0  0  0
    3.0790   -0.6064    0.0000 C   0  0  0  0  0  0  0  0  0  0  0  0
    3.7464   -0.1215    0.0000 N   0  0  0  0  0  0  0  0  0  0  0  0
    4.4139   -0.6064    0.0000 C   0  0  0  0  0  0  0  0  0  0  0  0
    5.2208   -0.4349    0.0000 C   0  0  0  0  0  0  0  0  0  0  0  0
    5.7729   -1.0479    0.0000 N   0  0  0  0  0  0  0  0  0  0  0  0
    5.5179   -1.8326    0.0000 C   0  0  0  0  0  0  0  0  0  0  0  0
    4.7110   -2.0041    0.0000 C   0  0  0  0  0  0  0  0  0  0  0  0
    4.1589   -1.3910    0.0000 C   0  0  0  0  0  0  0  0  0  0  0  0
    3.3339   -1.3910    0.0000 C   0  0  0  0  0  0  0  0  0  0  0  0
    2.7819   -2.0041    0.0000 C   0  0  0  0  0  0  0  0  0  0  0  0
    6.5798   -0.8764    0.0000 C   0  0  0  0  0  0  0  0  0  0  0  0
    6.8348   -0.0918    0.0000 O   0  0  0  0  0  0  0  0  0  0  0  0
    7.1319   -1.4895    0.0000 C   0  0  0  0  0  0  0  0  0  0  0  0
    7.9389   -1.3180    0.0000 C   0  0  0  0  0  0  0  0  0  0  0  0
    8.4909   -1.9311    0.0000 C   0  0  0  0  0  0  0  0  0  0  0  0
    8.2359   -2.7157    0.0000 C   0  0  0  0  0  0  0  0  0  0  0  0
    8.7880   -3.3288    0.0000 N   0  0  0  0  0  0  0  0  0  0  0  0
    7.4290   -2.8872    0.0000 C   0  0  0  0  0  0  0  0  0  0  0  0
    6.8769   -2.2741    0.0000 C   0  0  0  0  0  0  0  0  0  0  0  0
    5.4758    0.3498    0.0000 C   0  0  0  0  0  0  0  0  0  0  0  0
    4.9237    0.9629    0.0000 C   0  0  0  0  0  0  0  0  0  0  0  0
    5.1787    1.7475    0.0000 C   0  0  0  0  0  0  0  0  0  0  0  0
    5.9857    1.9190    0.0000 C   0  0  0  0  0  0  0  0  0  0  0  0
    6.5377    1.3059    0.0000 C   0  0  0  0  0  0  0  0  0  0  0  0
    7.3447    1.4774    0.0000 O   0  0  0  0  0  0  0  0  0  0  0  0
    6.2828    0.5213    0.0000 C   0  0  0  0  0  0  0  0  0  0  0  0
  1  2  1  0  0  0  0
  2  3  4  0  0  0  0
  3  4  4  0  0  0  0
  4  5  4  0  0  0  0
  5  6  4  0  0  0  0
  6  7  4  0  0  0  0
  7  8  1  0  0  0  0
  8  9  1  0  0  0  0
  9 10  1  0  0  0  0
 10 11  1  0  0  0  0
 11 12  1  0  0  0  0
  7 12  4  0  0  0  0
 12 13  4  0  0  0  0
  5 13  4  0  0  0  0
 13 14  4  0  0  0  0
  2 14  4  0  0  0  0
  9 15  1  0  0  0  0
 15 16  2  0  0  0  0
 15 17  1  0  0  0  0
 17 18  4  0  0  0  0
 18 19  4  0  0  0  0
 19 20  4  0  0  0  0
 20 21  1  0  0  0  0
 20 22  4  0  0  0  0
 22 23  4  0  0  0  0
 17 23  4  0  0  0  0
  8 24  1  0  0  0  0
 24 25  4  0  0  0  0
 25 26  4  0  0  0  0
 26 27  4  0  0  0  0
 27 28  4  0  0  0  0
 28 29  1  0  0  0  0
 28 30  4  0  0  0  0
 24 30  4  0  0  0  0
M  STY  1   1 DAT
M  SAL   1  1   6
M  SDT   1 MRV_IMPLICIT_H                                        
M  SDD   1     0.0000    0.0000    DR    ALL  0       0  
M  SED   1 IMPL_H1
M  END
>  <molregno>
644790

>  <canonical_smiles>
Cc1ccc2[nH]c3C(N(CCc3c2c1)C(=O)c4ccc(N)cc4)c5cccc(O)c5

>  <standard_inchi_key>
XWVIGTJYCYLBMO-UHFFFAOYSA-N

>  <standard_value>
8860

>  <standard_units>
nM

>  <standard_type>
IC50

>  <assay_id>
638604

>  <description>
Antiproliferative activity against human AGS cells after 24 hrs by SRB assay

>  <Mol Mass>
397,478

>  <Act_10_uM>
1

>  <StandardizerResult>
Clean 2D (ID: Clean 2D)
Clear Stereo (ID: Clear Stereo)
Tautomerize (ID: Tautomerize)
Wedge Clean (ID: Wedge Clean)
Aromatize (ID: Aromatize)


$$$$

  Mrv17c0 06171723492D          

 32 37  0  0  0  0            999 V2000
    4.2868   -0.0000    0.0000 C   0  0  0  0  0  0  0  0  0  0  0  0
    3.5724   -0.4125    0.0000 N   0  0  0  0  0  0  0  0  0  0  0  0
    3.5724   -1.2375    0.0000 C   0  0  0  0  0  0  0  0  0  0  0  0
    4.2868   -1.6500    0.0000 O   0  0  0  0  0  0  0  0  0  0  0  0
    2.8579   -1.6500    0.0000 N   0  0  0  0  0  0  0  0  0  0  0  0
    2.8579   -2.4750    0.0000 C   0  0  0  0  0  0  0  0  0  0  0  0
    2.1434   -1.2375    0.0000 C   0  0  0  0  0  0  0  0  0  0  0  0
    1.4289   -1.6500    0.0000 N   0  0  0  0  0  0  0  0  0  0  0  0
    0.7145   -1.2375    0.0000 C   0  0  0  0  0  0  0  0  0  0  0  0
    0.0000   -1.6500    0.0000 C   0  0  0  0  0  0  0  0  0  0  0  0
    0.7145   -0.4125    0.0000 C   0  0  0  0  0  0  0  0  0  0  0  0
    0.0000   -0.0000    0.0000 C   0  0  0  0  0  0  0  0  0  0  0  0
   -0.7145   -0.4125    0.0000 O   0  0  0  0  0  0  0  0  0  0  0  0
    0.0000    0.8250    0.0000 C   0  0  0  0  0  0  0  0  0  0  0  0
    0.7145    1.2375    0.0000 C   0  0  0  0  0  0  0  0  0  0  0  0
    1.4289    0.8250    0.0000 C   0  0  0  0  0  0  0  0  0  0  0  0
    2.1434    1.2375    0.0000 O   0  0  0  0  0  0  0  0  0  0  0  0
    1.4289   -0.0000    0.0000 C   0  0  0  0  0  0  0  0  0  0  0  0
    2.1434   -0.4125    0.0000 C   0  0  0  0  0  0  0  0  0  0  0  0
    2.8579   -0.0000    0.0000 C   0  0  0  0  0  0  0  0  0  0  0  0
    2.8579    0.8250    0.0000 O   0  0  0  0  0  0  0  0  0  0  0  0
   -0.7145    1.2375    0.0000 N   0  0  0  0  0  0  0  0  0  0  0  0
   -1.4289    0.8250    0.0000 C   0  0  0  0  0  0  0  0  0  0  0  0
   -0.7376    0.3749    0.0000 C   0  0  0  0  0  0  0  0  0  0  0  0
   -1.6467    0.3690    0.0000 C   0  0  0  0  0  0  0  0  0  0  0  0
   -2.2940   -0.0046    0.0000 C   0  0  0  0  0  0  0  0  0  0  0  0
   -2.9854    0.4455    0.0000 C   0  0  0  0  0  0  0  0  0  0  0  0
   -3.0295    1.2694    0.0000 C   0  0  0  0  0  0  0  0  0  0  0  0
   -2.3822    1.6431    0.0000 C   0  0  0  0  0  0  0  0  0  0  0  0
   -1.6908    1.1928    0.0000 C   0  0  0  0  0  0  0  0  0  0  0  0
   -1.4731    1.6489    0.0000 C   0  0  0  0  0  0  0  0  0  0  0  0
   -2.0762    0.4513    0.0000 C   0  0  0  0  0  0  0  0  0  0  0  0
  1  2  1  0  0  0  0
  2  3  4  0  0  0  0
  3  4  2  0  0  0  0
  3  5  4  0  0  0  0
  5  6  1  0  0  0  0
  5  7  4  0  0  0  0
  7  8  4  0  0  0  0
  8  9  4  0  0  0  0
  9 10  1  0  0  0  0
  9 11  4  0  0  0  0
 11 12  1  0  0  0  0
 12 13  2  0  0  0  0
 12 14  1  0  0  0  0
 14 15  2  0  0  0  0
 15 16  1  0  0  0  0
 16 17  2  0  0  0  0
 16 18  1  0  0  0  0
 11 18  4  0  0  0  0
 18 19  4  0  0  0  0
  7 19  4  0  0  0  0
 19 20  4  0  0  0  0
  2 20  4  0  0  0  0
 20 21  2  0  0  0  0
 14 22  1  0  0  0  0
 22 23  1  0  0  0  0
 23 24  1  0  0  0  0
 24 25  1  0  0  0  0
 25 26  1  0  0  0  0
 26 27  1  0  0  0  0
 27 28  1  0  0  0  0
 28 29  1  0  0  0  0
 29 30  1  0  0  0  0
 25 30  1  0  0  0  0
 29 31  1  0  0  0  0
 23 31  1  0  0  0  0
 27 32  1  0  0  0  0
 23 32  1  0  0  0  0
M  END
>  <molregno>
713431

>  <canonical_smiles>
CN1C(=O)N(C)c2nc(C)c3C(=O)C(=CC(=O)c3c2C1=O)NC45CC6CC(CC(C6)C4)C5

>  <standard_inchi_key>
RZJRKMMHAZBUDU-UHFFFAOYSA-N

>  <standard_value>
4200

>  <standard_units>
nM

>  <standard_type>
IC50

>  <assay_id>
684538

>  <description>
Cytotoxicity against human AGS cells after 72 hrs by MTT assay

>  <Mol Mass>
434,496

>  <Act_10_uM>
1

>  <StandardizerResult>
Clean 2D (ID: Clean 2D)
Clear Stereo (ID: Clear Stereo)
Tautomerize (ID: Tautomerize)
Wedge Clean (ID: Wedge Clean)
Aromatize (ID: Aromatize)


$$$$

  Mrv17c0 06171723492D          

 26 29  0  0  0  0            999 V2000
    2.0329   -2.2539    0.0000 C   0  0  0  0  0  0  0  0  0  0  0  0
    2.4454   -1.5395    0.0000 N   0  0  0  0  0  0  0  0  0  0  0  0
    2.0329   -0.8250    0.0000 C   0  0  0  0  0  0  0  0  0  0  0  0
    1.2079   -0.8250    0.0000 O   0  0  0  0  0  0  0  0  0  0  0  0
    2.4454   -0.1105    0.0000 N   0  0  0  0  0  0  0  0  0  0  0  0
    2.0329    0.6039    0.0000 C   0  0  0  0  0  0  0  0  0  0  0  0
    3.2704   -0.1105    0.0000 C   0  0  0  0  0  0  0  0  0  0  0  0
    3.6829    0.6039    0.0000 N   0  0  0  0  0  0  0  0  0  0  0  0
    4.5079    0.6039    0.0000 C   0  0  0  0  0  0  0  0  0  0  0  0
    4.9204   -0.1105    0.0000 C   0  0  0  0  0  0  0  0  0  0  0  0
    5.7454   -0.1105    0.0000 C   0  0  0  0  0  0  0  0  0  0  0  0
    6.1579    0.6039    0.0000 O   0  0  0  0  0  0  0  0  0  0  0  0
    6.1579   -0.8250    0.0000 C   0  0  0  0  0  0  0  0  0  0  0  0
    5.7454   -1.5395    0.0000 C   0  0  0  0  0  0  0  0  0  0  0  0
    4.9204   -1.5395    0.0000 C   0  0  0  0  0  0  0  0  0  0  0  0
    4.5079   -2.2539    0.0000 O   0  0  0  0  0  0  0  0  0  0  0  0
    4.5079   -0.8250    0.0000 C   0  0  0  0  0  0  0  0  0  0  0  0
    3.6829   -0.8250    0.0000 C   0  0  0  0  0  0  0  0  0  0  0  0
    3.2704   -1.5395    0.0000 C   0  0  0  0  0  0  0  0  0  0  0  0
    3.6829   -2.2539    0.0000 O   0  0  0  0  0  0  0  0  0  0  0  0
    6.9829   -0.8250    0.0000 N   0  0  0  0  0  0  0  0  0  0  0  0
    7.3954   -0.1105    0.0000 C   0  0  0  0  0  0  0  0  0  0  0  0
    8.2204   -0.1105    0.0000 C   0  0  0  0  0  0  0  0  0  0  0  0
    8.6329   -0.8250    0.0000 O   0  0  0  0  0  0  0  0  0  0  0  0
    8.2204   -1.5395    0.0000 C   0  0  0  0  0  0  0  0  0  0  0  0
    7.3954   -1.5395    0.0000 C   0  0  0  0  0  0  0  0  0  0  0  0
  1  2  1  0  0  0  0
  2  3  4  0  0  0  0
  3  4  2  0  0  0  0
  3  5  4  0  0  0  0
  5  6  1  0  0  0  0
  5  7  4  0  0  0  0
  7  8  4  0  0  0  0
  8  9  4  0  0  0  0
  9 10  4  0  0  0  0
 10 11  1  0  0  0  0
 11 12  2  0  0  0  0
 11 13  1  0  0  0  0
 13 14  2  0  0  0  0
 14 15  1  0  0  0  0
 15 16  2  0  0  0  0
 15 17  1  0  0  0  0
 10 17  4  0  0  0  0
 17 18  4  0  0  0  0
  7 18  4  0  0  0  0
 18 19  4  0  0  0  0
  2 19  4  0  0  0  0
 19 20  2  0  0  0  0
 13 21  1  0  0  0  0
 21 22  1  0  0  0  0
 22 23  1  0  0  0  0
 23 24  1  0  0  0  0
 24 25  1  0  0  0  0
 25 26  1  0  0  0  0
 21 26  1  0  0  0  0
M  END
>  <molregno>
712794

>  <canonical_smiles>
CN1C(=O)N(C)c2ncc3C(=O)C(=CC(=O)c3c2C1=O)N4CCOCC4

>  <standard_inchi_key>
ZBDGDBWXSYAIKT-UHFFFAOYSA-N

>  <standard_value>
4600

>  <standard_units>
nM

>  <standard_type>
IC50

>  <assay_id>
684538

>  <description>
Cytotoxicity against human AGS cells after 72 hrs by MTT assay

>  <Mol Mass>
356,338

>  <Act_10_uM>
1

>  <StandardizerResult>
Clean 2D (ID: Clean 2D)
Clear Stereo (ID: Clear Stereo)
Tautomerize (ID: Tautomerize)
Wedge Clean (ID: Wedge Clean)
Aromatize (ID: Aromatize)


$$$$

  Mrv17c0 06171723492D          

 26 28  0  0  0  0            999 V2000
    0.0000   -4.9500    0.0000 C   0  0  0  0  0  0  0  0  0  0  0  0
    0.7145   -5.3625    0.0000 C   0  0  0  0  0  0  0  0  0  0  0  0
    1.4289   -4.9500    0.0000 C   0  0  0  0  0  0  0  0  0  0  0  0
    2.1434   -5.3625    0.0000 C   0  0  0  0  0  0  0  0  0  0  0  0
    2.8579   -4.9500    0.0000 N   0  0  0  0  0  0  0  0  0  0  0  0
    3.5724   -5.3625    0.0000 C   0  0  0  0  0  0  0  0  0  0  0  0
    4.2868   -4.9500    0.0000 C   0  0  0  0  0  0  0  0  0  0  0  0
    5.0013   -5.3625    0.0000 C   0  0  0  0  0  0  0  0  0  0  0  0
    5.7158   -4.9500    0.0000 O   0  0  0  0  0  0  0  0  0  0  0  0
    5.0013   -6.1875    0.0000 C   0  0  0  0  0  0  0  0  0  0  0  0
    5.7158   -6.6000    0.0000 C   0  0  0  0  0  0  0  0  0  0  0  0
    6.4302   -6.1875    0.0000 C   0  0  0  0  0  0  0  0  0  0  0  0
    6.4302   -5.3625    0.0000 O   0  0  0  0  0  0  0  0  0  0  0  0
    7.1447   -6.6000    0.0000 N   0  0  0  0  0  0  0  0  0  0  0  0
    7.8592   -6.1875    0.0000 C   0  0  0  0  0  0  0  0  0  0  0  0
    7.1447   -7.4250    0.0000 C   0  0  0  0  0  0  0  0  0  0  0  0
    7.8592   -7.8375    0.0000 O   0  0  0  0  0  0  0  0  0  0  0  0
    6.4302   -7.8375    0.0000 N   0  0  0  0  0  0  0  0  0  0  0  0
    6.4302   -8.6625    0.0000 C   0  0  0  0  0  0  0  0  0  0  0  0
    5.7158   -7.4250    0.0000 C   0  0  0  0  0  0  0  0  0  0  0  0
    5.0013   -7.8375    0.0000 N   0  0  0  0  0  0  0  0  0  0  0  0
    4.2868   -7.4250    0.0000 C   0  0  0  0  0  0  0  0  0  0  0  0
    3.5724   -7.8375    0.0000 C   0  0  0  0  0  0  0  0  0  0  0  0
    4.2868   -6.6000    0.0000 C   0  0  0  0  0  0  0  0  0  0  0  0
    3.5724   -6.1875    0.0000 C   0  0  0  0  0  0  0  0  0  0  0  0
    2.8579   -6.6000    0.0000 O   0  0  0  0  0  0  0  0  0  0  0  0
  1  2  1  0  0  0  0
  2  3  1  0  0  0  0
  3  4  1  0  0  0  0
  4  5  1  0  0  0  0
  5  6  1  0  0  0  0
  6  7  2  0  0  0  0
  7  8  1  0  0  0  0
  8  9  2  0  0  0  0
  8 10  1  0  0  0  0
 10 11  4  0  0  0  0
 11 12  4  0  0  0  0
 12 13  2  0  0  0  0
 12 14  4  0  0  0  0
 14 15  1  0  0  0  0
 14 16  4  0  0  0  0
 16 17  2  0  0  0  0
 16 18  4  0  0  0  0
 18 19  1  0  0  0  0
 18 20  4  0  0  0  0
 11 20  4  0  0  0  0
 20 21  4  0  0  0  0
 21 22  4  0  0  0  0
 22 23  1  0  0  0  0
 22 24  4  0  0  0  0
 10 24  4  0  0  0  0
 24 25  1  0  0  0  0
  6 25  1  0  0  0  0
 25 26  2  0  0  0  0
M  END
>  <molregno>
713338

>  <canonical_smiles>
CCCCNC1=CC(=O)c2c3C(=O)N(C)C(=O)N(C)c3nc(C)c2C1=O

>  <standard_inchi_key>
CCIDJKDIFJRMHU-UHFFFAOYSA-N

>  <standard_value>
5200

>  <standard_units>
nM

>  <standard_type>
IC50

>  <assay_id>
684538

>  <description>
Cytotoxicity against human AGS cells after 72 hrs by MTT assay

>  <Mol Mass>
356,382

>  <Act_10_uM>
1

>  <StandardizerResult>
Clean 2D (ID: Clean 2D)
Clear Stereo (ID: Clear Stereo)
Tautomerize (ID: Tautomerize)
Wedge Clean (ID: Wedge Clean)
Aromatize (ID: Aromatize)


$$$$

  Mrv17c0 06171723492D          

 23 26  0  0  0  0            999 V2000
    0.0000    0.8250    0.0000 C   0  0  0  0  0  0  0  0  0  0  0  0
    0.7145    1.2375    0.0000 O   0  0  0  0  0  0  0  0  0  0  0  0
    1.4289    0.8250    0.0000 C   0  0  0  0  0  0  0  0  0  0  0  0
    2.1434    1.2375    0.0000 C   0  0  0  0  0  0  0  0  0  0  0  0
    2.8579    0.8250    0.0000 C   0  0  0  0  0  0  0  0  0  0  0  0
    3.5724    1.2375    0.0000 C   0  0  0  0  0  0  0  0  0  0  0  0
    3.5724    2.0625    0.0000 O   0  0  0  0  0  0  0  0  0  0  0  0
    4.2868    0.8250    0.0000 C   0  0  0  0  0  0  0  0  0  0  0  0
    5.0013    1.2375    0.0000 C   0  0  0  0  0  0  0  0  0  0  0  0
    5.7158    0.8250    0.0000 C   0  0  0  0  0  0  0  0  0  0  0  0
    5.7158    0.0000    0.0000 C   0  0  0  0  0  0  0  0  0  0  0  0
    5.0013   -0.4125    0.0000 C   0  0  0  0  0  0  0  0  0  0  0  0
    4.2868    0.0000    0.0000 C   0  0  0  0  0  0  0  0  0  0  0  0
    3.5724   -0.4125    0.0000 C   0  0  0  0  0  0  0  0  0  0  0  0
    3.5724   -1.2375    0.0000 N   0  0  0  0  0  0  0  0  0  0  0  0
    2.8579   -1.6500    0.0000 C   0  0  0  0  0  0  0  0  0  0  0  0
    2.1434   -1.2375    0.0000 C   0  0  0  0  0  0  0  0  0  0  0  0
    2.1434   -0.4125    0.0000 C   0  0  0  0  0  0  0  0  0  0  0  0
    1.4289    0.0000    0.0000 C   0  0  0  0  0  0  0  0  0  0  0  0
    0.7145   -0.4125    0.0000 N   0  3  0  0  0  0  0  0  0  0  0  0
    0.0000    0.0000    0.0000 O   0  0  0  0  0  0  0  0  0  0  0  0
    0.7145   -1.2375    0.0000 O   0  5  0  0  0  0  0  0  0  0  0  0
    2.8579    0.0000    0.0000 C   0  0  0  0  0  0  0  0  0  0  0  0
  1  2  1  0  0  0  0
  2  3  1  0  0  0  0
  3  4  4  0  0  0  0
  4  5  4  0  0  0  0
  5  6  1  0  0  0  0
  6  7  2  0  0  0  0
  6  8  1  0  0  0  0
  8  9  4  0  0  0  0
  9 10  4  0  0  0  0
 10 11  4  0  0  0  0
 11 12  4  0  0  0  0
 12 13  4  0  0  0  0
  8 13  4  0  0  0  0
 13 14  1  0  0  0  0
 14 15  4  0  0  0  0
 15 16  4  0  0  0  0
 16 17  4  0  0  0  0
 17 18  4  0  0  0  0
 18 19  4  0  0  0  0
  3 19  4  0  0  0  0
 19 20  1  0  0  0  0
 20 21  2  0  0  0  0
 20 22  1  0  0  0  0
 18 23  4  0  0  0  0
  5 23  4  0  0  0  0
 14 23  4  0  0  0  0
M  CHG  2  20   1  22  -1
M  END
>  <molregno>
1063227

>  <canonical_smiles>
COc1cc2C(=O)c3ccccc3c4nccc(c1[N+](=O)[O-])c24

>  <standard_inchi_key>
DLZDROOSVPZQLL-UHFFFAOYSA-N

>  <standard_value>
4500

>  <standard_units>
nM

>  <standard_type>
IC50

>  <assay_id>
714892

>  <description>
Antiproliferative activity against human AGS cells by MTT assay

>  <Mol Mass>
306,277

>  <Act_10_uM>
1

>  <StandardizerResult>
Clean 2D (ID: Clean 2D)
Clear Stereo (ID: Clear Stereo)
Tautomerize (ID: Tautomerize)
Wedge Clean (ID: Wedge Clean)
Aromatize (ID: Aromatize)


$$$$

  Mrv17c0 06171723492D          

 21 24  0  0  0  0            999 V2000
    0.0000    0.8250    0.0000 C   0  0  0  0  0  0  0  0  0  0  0  0
    0.7145    1.2375    0.0000 O   0  0  0  0  0  0  0  0  0  0  0  0
    1.4289    0.8250    0.0000 C   0  0  0  0  0  0  0  0  0  0  0  0
    2.1434    1.2375    0.0000 C   0  0  0  0  0  0  0  0  0  0  0  0
    2.8579    0.8250    0.0000 C   0  0  0  0  0  0  0  0  0  0  0  0
    3.5724    1.2375    0.0000 C   0  0  0  0  0  0  0  0  0  0  0  0
    3.5724    2.0625    0.0000 O   0  0  0  0  0  0  0  0  0  0  0  0
    4.2868    0.8250    0.0000 C   0  0  0  0  0  0  0  0  0  0  0  0
    5.0013    1.2375    0.0000 C   0  0  0  0  0  0  0  0  0  0  0  0
    5.7158    0.8250    0.0000 C   0  0  0  0  0  0  0  0  0  0  0  0
    5.7158    0.0000    0.0000 C   0  0  0  0  0  0  0  0  0  0  0  0
    5.0013   -0.4125    0.0000 C   0  0  0  0  0  0  0  0  0  0  0  0
    4.2868    0.0000    0.0000 C   0  0  0  0  0  0  0  0  0  0  0  0
    3.5724   -0.4125    0.0000 C   0  0  0  0  0  0  0  0  0  0  0  0
    3.5724   -1.2375    0.0000 N   0  0  0  0  0  0  0  0  0  0  0  0
    2.8579   -1.6500    0.0000 C   0  0  0  0  0  0  0  0  0  0  0  0
    2.1434   -1.2375    0.0000 C   0  0  0  0  0  0  0  0  0  0  0  0
    2.1434   -0.4125    0.0000 C   0  0  0  0  0  0  0  0  0  0  0  0
    1.4289    0.0000    0.0000 C   0  0  0  0  0  0  0  0  0  0  0  0
    0.7145   -0.4125    0.0000 N   0  0  0  0  0  0  0  0  0  0  0  0
    2.8579    0.0000    0.0000 C   0  0  0  0  0  0  0  0  0  0  0  0
  1  2  1  0  0  0  0
  2  3  1  0  0  0  0
  3  4  4  0  0  0  0
  4  5  4  0  0  0  0
  5  6  1  0  0  0  0
  6  7  2  0  0  0  0
  6  8  1  0  0  0  0
  8  9  4  0  0  0  0
  9 10  4  0  0  0  0
 10 11  4  0  0  0  0
 11 12  4  0  0  0  0
 12 13  4  0  0  0  0
  8 13  4  0  0  0  0
 13 14  1  0  0  0  0
 14 15  4  0  0  0  0
 15 16  4  0  0  0  0
 16 17  4  0  0  0  0
 17 18  4  0  0  0  0
 18 19  4  0  0  0  0
  3 19  4  0  0  0  0
 19 20  1  0  0  0  0
 18 21  4  0  0  0  0
  5 21  4  0  0  0  0
 14 21  4  0  0  0  0
M  END
>  <molregno>
1063233

>  <canonical_smiles>
COc1cc2C(=O)c3ccccc3c4nccc(c1N)c24

>  <standard_inchi_key>
DVXISAIJCXZAQX-UHFFFAOYSA-N

>  <standard_value>
2090

>  <standard_units>
nM

>  <standard_type>
IC50

>  <assay_id>
714892

>  <description>
Antiproliferative activity against human AGS cells by MTT assay

>  <Mol Mass>
276,295

>  <Act_10_uM>
1

>  <StandardizerResult>
Clean 2D (ID: Clean 2D)
Clear Stereo (ID: Clear Stereo)
Tautomerize (ID: Tautomerize)
Wedge Clean (ID: Wedge Clean)
Aromatize (ID: Aromatize)


$$$$

  Mrv17c0 06171723492D          

 23 26  0  0  0  0            999 V2000
    0.7145   -1.2375    0.0000 C   0  0  0  0  0  0  0  0  0  0  0  0
    0.7145   -0.4125    0.0000 O   0  0  0  0  0  0  0  0  0  0  0  0
    1.4289    0.0000    0.0000 C   0  0  0  0  0  0  0  0  0  0  0  0
    1.4289    0.8250    0.0000 C   0  0  0  0  0  0  0  0  0  0  0  0
    2.1434    1.2375    0.0000 C   0  0  0  0  0  0  0  0  0  0  0  0
    2.1434    2.0625    0.0000 C   0  0  0  0  0  0  0  0  0  0  0  0
    2.8579    2.4750    0.0000 C   0  0  0  0  0  0  0  0  0  0  0  0
    3.5724    2.0625    0.0000 N   0  0  0  0  0  0  0  0  0  0  0  0
    3.5724    1.2375    0.0000 C   0  0  0  0  0  0  0  0  0  0  0  0
    4.2868    0.8250    0.0000 C   0  0  0  0  0  0  0  0  0  0  0  0
    5.0013    1.2375    0.0000 C   0  0  0  0  0  0  0  0  0  0  0  0
    5.7158    0.8250    0.0000 C   0  0  0  0  0  0  0  0  0  0  0  0
    5.7158    0.0000    0.0000 C   0  0  0  0  0  0  0  0  0  0  0  0
    5.0013   -0.4125    0.0000 C   0  0  0  0  0  0  0  0  0  0  0  0
    4.2868    0.0000    0.0000 C   0  0  0  0  0  0  0  0  0  0  0  0
    3.5724   -0.4125    0.0000 C   0  0  0  0  0  0  0  0  0  0  0  0
    3.5724   -1.2375    0.0000 O   0  0  0  0  0  0  0  0  0  0  0  0
    2.8579    0.0000    0.0000 C   0  0  0  0  0  0  0  0  0  0  0  0
    2.8579    0.8250    0.0000 C   0  0  0  0  0  0  0  0  0  0  0  0
    2.1434   -0.4125    0.0000 C   0  0  0  0  0  0  0  0  0  0  0  0
    2.1434   -1.2375    0.0000 N   0  3  0  0  0  0  0  0  0  0  0  0
    1.4289   -1.6500    0.0000 O   0  0  0  0  0  0  0  0  0  0  0  0
    2.8579   -1.6500    0.0000 O   0  5  0  0  0  0  0  0  0  0  0  0
  1  2  1  0  0  0  0
  2  3  1  0  0  0  0
  3  4  4  0  0  0  0
  4  5  4  0  0  0  0
  5  6  1  0  0  0  0
  6  7  1  0  0  0  0
  7  8  1  0  0  0  0
  8  9  2  0  0  0  0
  9 10  1  0  0  0  0
 10 11  4  0  0  0  0
 11 12  4  0  0  0  0
 12 13  4  0  0  0  0
 13 14  4  0  0  0  0
 14 15  4  0  0  0  0
 10 15  4  0  0  0  0
 15 16  1  0  0  0  0
 16 17  2  0  0  0  0
 16 18  1  0  0  0  0
 18 19  4  0  0  0  0
  5 19  4  0  0  0  0
  9 19  1  0  0  0  0
 18 20  4  0  0  0  0
  3 20  4  0  0  0  0
 20 21  1  0  0  0  0
 21 22  2  0  0  0  0
 21 23  1  0  0  0  0
M  CHG  2  21   1  23  -1
M  END
>  <molregno>
1063236

>  <canonical_smiles>
COc1cc2CCN=C3c4ccccc4C(=O)c(c23)c1[N+](=O)[O-]

>  <standard_inchi_key>
ZJEICCBPRLYBQU-UHFFFAOYSA-N

>  <standard_value>
2090

>  <standard_units>
nM

>  <standard_type>
IC50

>  <assay_id>
714892

>  <description>
Antiproliferative activity against human AGS cells by MTT assay

>  <Mol Mass>
308,293

>  <Act_10_uM>
1

>  <StandardizerResult>
Clean 2D (ID: Clean 2D)
Clear Stereo (ID: Clear Stereo)
Tautomerize (ID: Tautomerize)
Wedge Clean (ID: Wedge Clean)
Aromatize (ID: Aromatize)


$$$$

  Mrv17c0 06171723492D          

 35 38  0  0  0  0            999 V2000
   -0.2655  -14.8527    0.0000 C   0  0  0  0  0  0  0  0  0  0  0  0
   -0.0106  -14.0681    0.0000 C   0  0  0  0  0  0  0  0  0  0  0  0
    0.7964  -13.8966    0.0000 C   0  0  0  0  0  0  0  0  0  0  0  0
   -0.5626  -13.4550    0.0000 C   0  0  0  0  0  0  0  0  0  0  0  0
   -0.3077  -12.6704    0.0000 N   0  0  0  0  0  0  0  0  0  0  0  0
   -0.8597  -12.0573    0.0000 C   0  0  0  0  0  0  0  0  0  0  0  0
   -1.6667  -12.2288    0.0000 N   0  0  0  0  0  0  0  0  0  0  0  0
   -0.6047  -11.2727    0.0000 C   0  0  0  0  0  0  0  0  0  0  0  0
   -1.1568  -10.6596    0.0000 C   0  0  0  0  0  0  0  0  0  0  0  0
   -0.9018   -9.8749    0.0000 C   0  0  0  0  0  0  0  0  0  0  0  0
   -0.0949   -9.7034    0.0000 C   0  0  0  0  0  0  0  0  0  0  0  0
    0.4572  -10.3165    0.0000 C   0  0  0  0  0  0  0  0  0  0  0  0
    0.2022  -11.1011    0.0000 C   0  0  0  0  0  0  0  0  0  0  0  0
    0.1601   -8.9188    0.0000 C   0  0  0  0  0  0  0  0  0  0  0  0
   -0.3249   -8.2514    0.0000 S   0  0  0  0  0  0  0  0  0  0  0  0
    0.1601   -7.5839    0.0000 C   0  0  0  0  0  0  0  0  0  0  0  0
    0.9447   -7.8389    0.0000 C   0  0  0  0  0  0  0  0  0  0  0  0
    1.6592   -7.4264    0.0000 O   0  0  0  0  0  0  0  0  0  0  0  0
    2.3736   -7.8389    0.0000 C   0  0  0  0  0  0  0  0  0  0  0  0
    2.3736   -8.6639    0.0000 C   0  0  0  0  0  0  0  0  0  0  0  0
    1.6592   -9.0764    0.0000 O   0  0  0  0  0  0  0  0  0  0  0  0
    0.9447   -8.6639    0.0000 C   0  0  0  0  0  0  0  0  0  0  0  0
   -0.0949   -6.7993    0.0000 C   0  0  0  0  0  0  0  0  0  0  0  0
   -0.9018   -6.6278    0.0000 C   0  0  0  0  0  0  0  0  0  0  0  0
   -1.1568   -5.8431    0.0000 C   0  0  0  0  0  0  0  0  0  0  0  0
   -0.6047   -5.2301    0.0000 C   0  0  0  0  0  0  0  0  0  0  0  0
    0.2022   -5.4016    0.0000 C   0  0  0  0  0  0  0  0  0  0  0  0
    0.4572   -6.1862    0.0000 C   0  0  0  0  0  0  0  0  0  0  0  0
   -0.8597   -4.4454    0.0000 C   0  0  0  0  0  0  0  0  0  0  0  0
   -1.6667   -4.2739    0.0000 N   0  0  0  0  0  0  0  0  0  0  0  0
   -0.3077   -3.8323    0.0000 N   0  0  0  0  0  0  0  0  0  0  0  0
   -0.5626   -3.0477    0.0000 C   0  0  0  0  0  0  0  0  0  0  0  0
   -0.0106   -2.4346    0.0000 C   0  0  0  0  0  0  0  0  0  0  0  0
   -0.2655   -1.6500    0.0000 C   0  0  0  0  0  0  0  0  0  0  0  0
    0.7964   -2.6061    0.0000 C   0  0  0  0  0  0  0  0  0  0  0  0
  1  2  1  0  0  0  0
  2  3  1  0  0  0  0
  2  4  1  0  0  0  0
  4  5  1  0  0  0  0
  5  6  1  0  0  0  0
  6  7  2  0  0  0  0
  6  8  1  0  0  0  0
  8  9  4  0  0  0  0
  9 10  4  0  0  0  0
 10 11  4  0  0  0  0
 11 12  4  0  0  0  0
 12 13  4  0  0  0  0
  8 13  4  0  0  0  0
 11 14  1  0  0  0  0
 14 15  4  0  0  0  0
 15 16  4  0  0  0  0
 16 17  4  0  0  0  0
 17 18  1  0  0  0  0
 18 19  1  0  0  0  0
 19 20  1  0  0  0  0
 20 21  1  0  0  0  0
 21 22  1  0  0  0  0
 14 22  4  0  0  0  0
 17 22  4  0  0  0  0
 16 23  1  0  0  0  0
 23 24  4  0  0  0  0
 24 25  4  0  0  0  0
 25 26  4  0  0  0  0
 26 27  4  0  0  0  0
 27 28  4  0  0  0  0
 23 28  4  0  0  0  0
 26 29  1  0  0  0  0
 29 30  2  0  0  0  0
 29 31  1  0  0  0  0
 31 32  1  0  0  0  0
 32 33  1  0  0  0  0
 33 34  1  0  0  0  0
 33 35  1  0  0  0  0
M  END
>  <molregno>
1068162

>  <canonical_smiles>
Cl.Cl.CC(C)CNC(=N)c1ccc(cc1)c2sc(c3OCCOc23)c4ccc(cc4)C(=N)NCC(C)C

>  <standard_inchi_key>
SCBOQWKRZDLFQU-UHFFFAOYSA-N

>  <standard_value>
59300

>  <standard_units>
nM

>  <standard_type>
GI50

>  <assay_id>
717634

>  <description>
Cytotoxicity against human AGS cells after 72 hrs by MTT assay

>  <Mol Mass>
563,58

>  <Act_10_uM>
0

>  <StandardizerResult>
Clean 2D (ID: Clean 2D)
Clear Stereo (ID: Clear Stereo)
Remove Fragment (ID: Remove Fragment)
Tautomerize (ID: Tautomerize)
Wedge Clean (ID: Wedge Clean)
Aromatize (ID: Aromatize)


$$$$

  Mrv17c0 06171723492D          

 22 25  0  0  0  0            999 V2000
    3.6829   -2.2539    0.0000 O   0  0  0  0  0  0  0  0  0  0  0  0
    3.2704   -1.5395    0.0000 C   0  0  0  0  0  0  0  0  0  0  0  0
    2.4454   -1.5395    0.0000 C   0  0  0  0  0  0  0  0  0  0  0  0
    2.0329   -0.8250    0.0000 C   0  0  0  0  0  0  0  0  0  0  0  0
    2.4454   -0.1105    0.0000 C   0  0  0  0  0  0  0  0  0  0  0  0
    3.2704   -0.1105    0.0000 C   0  0  0  0  0  0  0  0  0  0  0  0
    3.6829    0.6039    0.0000 N   0  0  0  0  0  0  0  0  0  0  0  0
    4.5079    0.6039    0.0000 C   0  0  0  0  0  0  0  0  0  0  0  0
    4.9204    1.3184    0.0000 C   0  0  0  0  0  0  0  0  0  0  0  0
    4.5848    2.0721    0.0000 C   0  0  0  0  0  0  0  0  0  0  0  0
    5.1979    2.6241    0.0000 C   0  0  0  0  0  0  0  0  0  0  0  0
    5.9124    2.2116    0.0000 S   0  0  0  0  0  0  0  0  0  0  0  0
    5.7409    1.4046    0.0000 C   0  0  0  0  0  0  0  0  0  0  0  0
    4.9204   -0.1105    0.0000 C   0  0  0  0  0  0  0  0  0  0  0  0
    5.7454   -0.1105    0.0000 C   0  0  0  0  0  0  0  0  0  0  0  0
    6.1579    0.6039    0.0000 O   0  0  0  0  0  0  0  0  0  0  0  0
    6.1579   -0.8250    0.0000 C   0  0  0  0  0  0  0  0  0  0  0  0
    5.7454   -1.5395    0.0000 C   0  0  0  0  0  0  0  0  0  0  0  0
    4.9204   -1.5395    0.0000 C   0  0  0  0  0  0  0  0  0  0  0  0
    4.5079   -2.2539    0.0000 O   0  0  0  0  0  0  0  0  0  0  0  0
    4.5079   -0.8250    0.0000 C   0  0  0  0  0  0  0  0  0  0  0  0
    3.6829   -0.8250    0.0000 C   0  0  0  0  0  0  0  0  0  0  0  0
  1  2  2  0  0  0  0
  2  3  1  0  0  0  0
  3  4  1  0  0  0  0
  4  5  1  0  0  0  0
  5  6  1  0  0  0  0
  6  7  4  0  0  0  0
  7  8  4  0  0  0  0
  8  9  1  0  0  0  0
  9 10  4  0  0  0  0
 10 11  4  0  0  0  0
 11 12  4  0  0  0  0
 12 13  4  0  0  0  0
  9 13  4  0  0  0  0
  8 14  4  0  0  0  0
 14 15  1  0  0  0  0
 15 16  2  0  0  0  0
 15 17  1  0  0  0  0
 17 18  2  0  0  0  0
 18 19  1  0  0  0  0
 19 20  2  0  0  0  0
 19 21  1  0  0  0  0
 14 21  4  0  0  0  0
 21 22  4  0  0  0  0
  2 22  1  0  0  0  0
  6 22  4  0  0  0  0
M  END
>  <molregno>
1167630

>  <canonical_smiles>
O=C1CCCc2nc(c3ccsc3)c4C(=O)C=CC(=O)c4c12

>  <standard_inchi_key>
SPIBGKZWDJYVRJ-UHFFFAOYSA-N

>  <standard_value>
37100

>  <standard_units>
nM

>  <standard_type>
IC50

>  <assay_id>
761808

>  <description>
Anticancer activity against human AGS cells after 3 days by MTT assay

>  <Mol Mass>
309,34

>  <Act_10_uM>
0

>  <StandardizerResult>
Clean 2D (ID: Clean 2D)
Clear Stereo (ID: Clear Stereo)
Tautomerize (ID: Tautomerize)
Wedge Clean (ID: Wedge Clean)
Aromatize (ID: Aromatize)


$$$$

  Mrv17c0 06171723492D          

 24 27  0  0  0  0            999 V2000
    3.6829   -2.2539    0.0000 O   0  0  0  0  0  0  0  0  0  0  0  0
    3.2704   -1.5395    0.0000 C   0  0  0  0  0  0  0  0  0  0  0  0
    2.4454   -1.5395    0.0000 C   0  0  0  0  0  0  0  0  0  0  0  0
    2.0329   -0.8250    0.0000 C   0  0  0  0  0  0  0  0  0  0  0  0
    2.4454   -0.1105    0.0000 C   0  0  0  0  0  0  0  0  0  0  0  0
    3.2704   -0.1105    0.0000 C   0  0  0  0  0  0  0  0  0  0  0  0
    3.6829    0.6039    0.0000 N   0  0  0  0  0  0  0  0  0  0  0  0
    4.5079    0.6039    0.0000 C   0  0  0  0  0  0  0  0  0  0  0  0
    4.9204   -0.1105    0.0000 C   0  0  0  0  0  0  0  0  0  0  0  0
    5.7454   -0.1105    0.0000 C   0  0  0  0  0  0  0  0  0  0  0  0
    6.1579    0.6039    0.0000 O   0  0  0  0  0  0  0  0  0  0  0  0
    6.1579   -0.8250    0.0000 C   0  0  0  0  0  0  0  0  0  0  0  0
    5.7454   -1.5395    0.0000 C   0  0  0  0  0  0  0  0  0  0  0  0
    6.1579   -2.2539    0.0000 N   0  0  0  0  0  0  0  0  0  0  0  0
    5.7454   -2.9684    0.0000 C   0  0  0  0  0  0  0  0  0  0  0  0
    6.1579   -3.6829    0.0000 C   0  0  0  0  0  0  0  0  0  0  0  0
    5.7454   -4.3974    0.0000 C   0  0  0  0  0  0  0  0  0  0  0  0
    4.9204   -4.3974    0.0000 C   0  0  0  0  0  0  0  0  0  0  0  0
    4.5079   -3.6829    0.0000 C   0  0  0  0  0  0  0  0  0  0  0  0
    4.9204   -2.9684    0.0000 C   0  0  0  0  0  0  0  0  0  0  0  0
    4.9204   -1.5395    0.0000 C   0  0  0  0  0  0  0  0  0  0  0  0
    4.5079   -2.2539    0.0000 O   0  0  0  0  0  0  0  0  0  0  0  0
    4.5079   -0.8250    0.0000 C   0  0  0  0  0  0  0  0  0  0  0  0
    3.6829   -0.8250    0.0000 C   0  0  0  0  0  0  0  0  0  0  0  0
  1  2  2  0  0  0  0
  2  3  1  0  0  0  0
  3  4  1  0  0  0  0
  4  5  1  0  0  0  0
  5  6  1  0  0  0  0
  6  7  4  0  0  0  0
  7  8  4  0  0  0  0
  8  9  4  0  0  0  0
  9 10  1  0  0  0  0
 10 11  2  0  0  0  0
 10 12  1  0  0  0  0
 12 13  2  0  0  0  0
 13 14  1  0  0  0  0
 14 15  1  0  0  0  0
 15 16  4  0  0  0  0
 16 17  4  0  0  0  0
 17 18  4  0  0  0  0
 18 19  4  0  0  0  0
 19 20  4  0  0  0  0
 15 20  4  0  0  0  0
 13 21  1  0  0  0  0
 21 22  2  0  0  0  0
 21 23  1  0  0  0  0
  9 23  4  0  0  0  0
 23 24  4  0  0  0  0
  2 24  1  0  0  0  0
  6 24  4  0  0  0  0
M  END
>  <molregno>
1167636

>  <canonical_smiles>
O=C1CCCc2ncc3C(=O)C=C(Nc4ccccc4)C(=O)c3c12

>  <standard_inchi_key>
RVRLRVDUAMXCAJ-UHFFFAOYSA-N

>  <standard_value>
3900

>  <standard_units>
nM

>  <standard_type>
IC50

>  <assay_id>
761808

>  <description>
Anticancer activity against human AGS cells after 3 days by MTT assay

>  <Mol Mass>
318,332

>  <Act_10_uM>
1

>  <StandardizerResult>
Clean 2D (ID: Clean 2D)
Clear Stereo (ID: Clear Stereo)
Tautomerize (ID: Tautomerize)
Wedge Clean (ID: Wedge Clean)
Aromatize (ID: Aromatize)


$$$$

  Mrv17c0 06171723492D          

 26 29  0  0  0  0            999 V2000
   -1.6796   -2.9684    0.0000 C   0  0  0  0  0  0  0  0  0  0  0  0
   -1.2671   -2.2539    0.0000 O   0  0  0  0  0  0  0  0  0  0  0  0
   -0.4421   -2.2539    0.0000 C   0  0  0  0  0  0  0  0  0  0  0  0
   -0.0296   -1.5395    0.0000 C   0  0  0  0  0  0  0  0  0  0  0  0
    0.7954   -1.5395    0.0000 C   0  0  0  0  0  0  0  0  0  0  0  0
    1.2079   -2.2539    0.0000 C   0  0  0  0  0  0  0  0  0  0  0  0
    2.0329   -2.2539    0.0000 N   0  0  0  0  0  0  0  0  0  0  0  0
    2.4454   -1.5395    0.0000 C   0  0  0  0  0  0  0  0  0  0  0  0
    2.0329   -0.8250    0.0000 C   0  0  0  0  0  0  0  0  0  0  0  0
    2.4454   -0.1105    0.0000 C   0  0  0  0  0  0  0  0  0  0  0  0
    2.0329    0.6039    0.0000 O   0  0  0  0  0  0  0  0  0  0  0  0
    3.2704   -0.1105    0.0000 C   0  0  0  0  0  0  0  0  0  0  0  0
    3.6829    0.6039    0.0000 C   0  0  0  0  0  0  0  0  0  0  0  0
    4.5079    0.6039    0.0000 N   0  0  0  0  0  0  0  0  0  0  0  0
    4.9204   -0.1105    0.0000 C   0  0  0  0  0  0  0  0  0  0  0  0
    5.7454   -0.1105    0.0000 C   0  0  0  0  0  0  0  0  0  0  0  0
    6.1579   -0.8250    0.0000 C   0  0  0  0  0  0  0  0  0  0  0  0
    5.7454   -1.5395    0.0000 C   0  0  0  0  0  0  0  0  0  0  0  0
    4.9204   -1.5395    0.0000 C   0  0  0  0  0  0  0  0  0  0  0  0
    4.5079   -2.2539    0.0000 O   0  0  0  0  0  0  0  0  0  0  0  0
    4.5079   -0.8250    0.0000 C   0  0  0  0  0  0  0  0  0  0  0  0
    3.6829   -0.8250    0.0000 C   0  0  0  0  0  0  0  0  0  0  0  0
    3.2704   -1.5395    0.0000 C   0  0  0  0  0  0  0  0  0  0  0  0
    3.6829   -2.2539    0.0000 O   0  0  0  0  0  0  0  0  0  0  0  0
    0.7954   -2.9684    0.0000 C   0  0  0  0  0  0  0  0  0  0  0  0
   -0.0296   -2.9684    0.0000 C   0  0  0  0  0  0  0  0  0  0  0  0
  1  2  1  0  0  0  0
  2  3  1  0  0  0  0
  3  4  4  0  0  0  0
  4  5  4  0  0  0  0
  5  6  4  0  0  0  0
  6  7  1  0  0  0  0
  7  8  1  0  0  0  0
  8  9  2  0  0  0  0
  9 10  1  0  0  0  0
 10 11  2  0  0  0  0
 10 12  1  0  0  0  0
 12 13  4  0  0  0  0
 13 14  4  0  0  0  0
 14 15  4  0  0  0  0
 15 16  1  0  0  0  0
 16 17  1  0  0  0  0
 17 18  1  0  0  0  0
 18 19  1  0  0  0  0
 19 20  2  0  0  0  0
 19 21  1  0  0  0  0
 15 21  4  0  0  0  0
 21 22  4  0  0  0  0
 12 22  4  0  0  0  0
 22 23  1  0  0  0  0
  8 23  1  0  0  0  0
 23 24  2  0  0  0  0
  6 25  4  0  0  0  0
 25 26  4  0  0  0  0
  3 26  4  0  0  0  0
M  END
>  <molregno>
1167637

>  <canonical_smiles>
COc1ccc(NC2=CC(=O)c3cnc4CCCC(=O)c4c3C2=O)cc1

>  <standard_inchi_key>
GMBQCTBDMHEZBL-UHFFFAOYSA-N

>  <standard_value>
2200

>  <standard_units>
nM

>  <standard_type>
IC50

>  <assay_id>
761808

>  <description>
Anticancer activity against human AGS cells after 3 days by MTT assay

>  <Mol Mass>
348,358

>  <Act_10_uM>
1

>  <StandardizerResult>
Clean 2D (ID: Clean 2D)
Clear Stereo (ID: Clear Stereo)
Tautomerize (ID: Tautomerize)
Wedge Clean (ID: Wedge Clean)
Aromatize (ID: Aromatize)


$$$$

  Mrv17c0 06171723492D          

 26 29  0  0  0  0            999 V2000
    2.0329   -3.6829    0.0000 C   0  0  0  0  0  0  0  0  0  0  0  0
    2.4454   -2.9684    0.0000 C   0  0  0  0  0  0  0  0  0  0  0  0
    2.0329   -2.2539    0.0000 N   0  0  0  0  0  0  0  0  0  0  0  0
    2.4454   -1.5395    0.0000 C   0  0  0  0  0  0  0  0  0  0  0  0
    2.0329   -0.8250    0.0000 C   0  0  0  0  0  0  0  0  0  0  0  0
    2.4454   -0.1105    0.0000 C   0  0  0  0  0  0  0  0  0  0  0  0
    2.0329    0.6039    0.0000 O   0  0  0  0  0  0  0  0  0  0  0  0
    3.2704   -0.1105    0.0000 C   0  0  0  0  0  0  0  0  0  0  0  0
    3.6829    0.6039    0.0000 C   0  0  0  0  0  0  0  0  0  0  0  0
    4.5079    0.6039    0.0000 N   0  0  0  0  0  0  0  0  0  0  0  0
    4.9204   -0.1105    0.0000 C   0  0  0  0  0  0  0  0  0  0  0  0
    5.7454   -0.1105    0.0000 C   0  0  0  0  0  0  0  0  0  0  0  0
    6.1579   -0.8250    0.0000 C   0  0  0  0  0  0  0  0  0  0  0  0
    5.7454   -1.5395    0.0000 C   0  0  0  0  0  0  0  0  0  0  0  0
    4.9204   -1.5395    0.0000 C   0  0  0  0  0  0  0  0  0  0  0  0
    4.5079   -2.2539    0.0000 O   0  0  0  0  0  0  0  0  0  0  0  0
    4.5079   -0.8250    0.0000 C   0  0  0  0  0  0  0  0  0  0  0  0
    3.6829   -0.8250    0.0000 C   0  0  0  0  0  0  0  0  0  0  0  0
    3.2704   -1.5395    0.0000 C   0  0  0  0  0  0  0  0  0  0  0  0
    3.6829   -2.2539    0.0000 O   0  0  0  0  0  0  0  0  0  0  0  0
    1.2079   -2.2539    0.0000 C   0  0  0  0  0  0  0  0  0  0  0  0
    0.7954   -2.9684    0.0000 C   0  0  0  0  0  0  0  0  0  0  0  0
   -0.0296   -2.9684    0.0000 C   0  0  0  0  0  0  0  0  0  0  0  0
   -0.4421   -2.2539    0.0000 C   0  0  0  0  0  0  0  0  0  0  0  0
   -0.0296   -1.5395    0.0000 C   0  0  0  0  0  0  0  0  0  0  0  0
    0.7954   -1.5395    0.0000 C   0  0  0  0  0  0  0  0  0  0  0  0
  1  2  1  0  0  0  0
  2  3  1  0  0  0  0
  3  4  1  0  0  0  0
  4  5  2  0  0  0  0
  5  6  1  0  0  0  0
  6  7  2  0  0  0  0
  6  8  1  0  0  0  0
  8  9  4  0  0  0  0
  9 10  4  0  0  0  0
 10 11  4  0  0  0  0
 11 12  1  0  0  0  0
 12 13  1  0  0  0  0
 13 14  1  0  0  0  0
 14 15  1  0  0  0  0
 15 16  2  0  0  0  0
 15 17  1  0  0  0  0
 11 17  4  0  0  0  0
 17 18  4  0  0  0  0
  8 18  4  0  0  0  0
 18 19  1  0  0  0  0
  4 19  1  0  0  0  0
 19 20  2  0  0  0  0
  3 21  1  0  0  0  0
 21 22  4  0  0  0  0
 22 23  4  0  0  0  0
 23 24  4  0  0  0  0
 24 25  4  0  0  0  0
 25 26  4  0  0  0  0
 21 26  4  0  0  0  0
M  END
>  <molregno>
1167640

>  <canonical_smiles>
CCN(C1=CC(=O)c2cnc3CCCC(=O)c3c2C1=O)c4ccccc4

>  <standard_inchi_key>
PUGINTUFIIDFHD-UHFFFAOYSA-N

>  <standard_value>
17100

>  <standard_units>
nM

>  <standard_type>
IC50

>  <assay_id>
761808

>  <description>
Anticancer activity against human AGS cells after 3 days by MTT assay

>  <Mol Mass>
346,386

>  <Act_10_uM>
0

>  <StandardizerResult>
Clean 2D (ID: Clean 2D)
Clear Stereo (ID: Clear Stereo)
Tautomerize (ID: Tautomerize)
Wedge Clean (ID: Wedge Clean)
Aromatize (ID: Aromatize)


$$$$

  Mrv17c0 06171723492D          

 27 30  0  0  0  0            999 V2000
   -2.1730   -5.6349    0.0000 C   0  0  0  0  0  0  0  0  0  0  0  0
   -2.5855   -4.9204    0.0000 O   0  0  0  0  0  0  0  0  0  0  0  0
   -2.1730   -4.2059    0.0000 C   0  0  0  0  0  0  0  0  0  0  0  0
   -2.5855   -3.4914    0.0000 C   0  0  0  0  0  0  0  0  0  0  0  0
   -2.1730   -2.7770    0.0000 C   0  0  0  0  0  0  0  0  0  0  0  0
   -1.3480   -2.7770    0.0000 C   0  0  0  0  0  0  0  0  0  0  0  0
   -0.9355   -2.0625    0.0000 N   0  0  0  0  0  0  0  0  0  0  0  0
   -0.1105   -2.0625    0.0000 C   0  0  0  0  0  0  0  0  0  0  0  0
    0.3020   -1.3480    0.0000 C   0  0  0  0  0  0  0  0  0  0  0  0
    1.1270   -1.3480    0.0000 C   0  0  0  0  0  0  0  0  0  0  0  0
    1.5395   -0.6336    0.0000 O   0  0  0  0  0  0  0  0  0  0  0  0
    1.5395   -2.0625    0.0000 C   0  0  0  0  0  0  0  0  0  0  0  0
    2.3645   -2.0625    0.0000 C   0  0  0  0  0  0  0  0  0  0  0  0
    2.7770   -1.3480    0.0000 C   0  0  0  0  0  0  0  0  0  0  0  0
    2.3645   -0.6336    0.0000 O   0  0  0  0  0  0  0  0  0  0  0  0
    3.6020   -1.3480    0.0000 C   0  0  0  0  0  0  0  0  0  0  0  0
    4.0145   -2.0625    0.0000 C   0  0  0  0  0  0  0  0  0  0  0  0
    3.6020   -2.7770    0.0000 C   0  0  0  0  0  0  0  0  0  0  0  0
    2.7770   -2.7770    0.0000 C   0  0  0  0  0  0  0  0  0  0  0  0
    2.3645   -3.4914    0.0000 N   0  0  0  0  0  0  0  0  0  0  0  0
    1.5395   -3.4914    0.0000 C   0  0  0  0  0  0  0  0  0  0  0  0
    1.1270   -4.2059    0.0000 C   0  0  0  0  0  0  0  0  0  0  0  0
    1.1270   -2.7770    0.0000 C   0  0  0  0  0  0  0  0  0  0  0  0
    0.3020   -2.7770    0.0000 C   0  0  0  0  0  0  0  0  0  0  0  0
   -0.1105   -3.4914    0.0000 O   0  0  0  0  0  0  0  0  0  0  0  0
   -0.9355   -3.4914    0.0000 C   0  0  0  0  0  0  0  0  0  0  0  0
   -1.3480   -4.2059    0.0000 C   0  0  0  0  0  0  0  0  0  0  0  0
  1  2  1  0  0  0  0
  2  3  1  0  0  0  0
  3  4  4  0  0  0  0
  4  5  4  0  0  0  0
  5  6  4  0  0  0  0
  6  7  1  0  0  0  0
  7  8  1  0  0  0  0
  8  9  2  0  0  0  0
  9 10  1  0  0  0  0
 10 11  2  0  0  0  0
 10 12  1  0  0  0  0
 12 13  4  0  0  0  0
 13 14  1  0  0  0  0
 14 15  2  0  0  0  0
 14 16  1  0  0  0  0
 16 17  1  0  0  0  0
 17 18  1  0  0  0  0
 18 19  1  0  0  0  0
 13 19  4  0  0  0  0
 19 20  4  0  0  0  0
 20 21  4  0  0  0  0
 21 22  1  0  0  0  0
 21 23  4  0  0  0  0
 12 23  4  0  0  0  0
 23 24  1  0  0  0  0
  8 24  1  0  0  0  0
 24 25  2  0  0  0  0
  6 26  4  0  0  0  0
 26 27  4  0  0  0  0
  3 27  4  0  0  0  0
M  END
>  <molregno>
1167642

>  <canonical_smiles>
COc1ccc(NC2=CC(=O)c3c4C(=O)CCCc4nc(C)c3C2=O)cc1

>  <standard_inchi_key>
CNTVNLJAMVXXRV-UHFFFAOYSA-N

>  <standard_value>
1200

>  <standard_units>
nM

>  <standard_type>
IC50

>  <assay_id>
761808

>  <description>
Anticancer activity against human AGS cells after 3 days by MTT assay

>  <Mol Mass>
362,385

>  <Act_10_uM>
1

>  <StandardizerResult>
Clean 2D (ID: Clean 2D)
Clear Stereo (ID: Clear Stereo)
Tautomerize (ID: Tautomerize)
Wedge Clean (ID: Wedge Clean)
Aromatize (ID: Aromatize)


$$$$

  Mrv17c0 06171723492D          

 29 33  0  0  0  0            999 V2000
    3.6829   -2.2539    0.0000 O   0  0  0  0  0  0  0  0  0  0  0  0
    3.2704   -1.5395    0.0000 C   0  0  0  0  0  0  0  0  0  0  0  0
    2.4454   -1.5395    0.0000 C   0  0  0  0  0  0  0  0  0  0  0  0
    2.0329   -0.8250    0.0000 C   0  0  0  0  0  0  0  0  0  0  0  0
    2.4454   -0.1105    0.0000 C   0  0  0  0  0  0  0  0  0  0  0  0
    3.2704   -0.1105    0.0000 C   0  0  0  0  0  0  0  0  0  0  0  0
    3.6829    0.6039    0.0000 N   0  0  0  0  0  0  0  0  0  0  0  0
    4.5079    0.6039    0.0000 C   0  0  0  0  0  0  0  0  0  0  0  0
    4.9204    1.3184    0.0000 C   0  0  0  0  0  0  0  0  0  0  0  0
    4.5848    2.0721    0.0000 O   0  0  0  0  0  0  0  0  0  0  0  0
    5.1979    2.6241    0.0000 C   0  0  0  0  0  0  0  0  0  0  0  0
    5.9124    2.2116    0.0000 C   0  0  0  0  0  0  0  0  0  0  0  0
    5.7409    1.4046    0.0000 C   0  0  0  0  0  0  0  0  0  0  0  0
    4.9204   -0.1105    0.0000 C   0  0  0  0  0  0  0  0  0  0  0  0
    5.7454   -0.1105    0.0000 C   0  0  0  0  0  0  0  0  0  0  0  0
    6.1579    0.6039    0.0000 O   0  0  0  0  0  0  0  0  0  0  0  0
    6.1579   -0.8250    0.0000 C   0  0  0  0  0  0  0  0  0  0  0  0
    5.7454   -1.5395    0.0000 C   0  0  0  0  0  0  0  0  0  0  0  0
    4.9204   -1.5395    0.0000 C   0  0  0  0  0  0  0  0  0  0  0  0
    4.5079   -2.2539    0.0000 O   0  0  0  0  0  0  0  0  0  0  0  0
    4.5079   -0.8250    0.0000 C   0  0  0  0  0  0  0  0  0  0  0  0
    3.6829   -0.8250    0.0000 C   0  0  0  0  0  0  0  0  0  0  0  0
    6.9829   -0.8250    0.0000 N   0  0  0  0  0  0  0  0  0  0  0  0
    7.3954   -1.5395    0.0000 C   0  0  0  0  0  0  0  0  0  0  0  0
    8.2204   -1.5395    0.0000 C   0  0  0  0  0  0  0  0  0  0  0  0
    8.6329   -2.2539    0.0000 C   0  0  0  0  0  0  0  0  0  0  0  0
    8.2204   -2.9684    0.0000 C   0  0  0  0  0  0  0  0  0  0  0  0
    7.3954   -2.9684    0.0000 C   0  0  0  0  0  0  0  0  0  0  0  0
    6.9829   -2.2539    0.0000 C   0  0  0  0  0  0  0  0  0  0  0  0
  1  2  2  0  0  0  0
  2  3  1  0  0  0  0
  3  4  1  0  0  0  0
  4  5  1  0  0  0  0
  5  6  1  0  0  0  0
  6  7  4  0  0  0  0
  7  8  4  0  0  0  0
  8  9  1  0  0  0  0
  9 10  4  0  0  0  0
 10 11  4  0  0  0  0
 11 12  4  0  0  0  0
 12 13  4  0  0  0  0
  9 13  4  0  0  0  0
  8 14  4  0  0  0  0
 14 15  1  0  0  0  0
 15 16  2  0  0  0  0
 15 17  1  0  0  0  0
 17 18  2  0  0  0  0
 18 19  1  0  0  0  0
 19 20  2  0  0  0  0
 19 21  1  0  0  0  0
 14 21  4  0  0  0  0
 21 22  4  0  0  0  0
  2 22  1  0  0  0  0
  6 22  4  0  0  0  0
 17 23  1  0  0  0  0
 23 24  1  0  0  0  0
 24 25  4  0  0  0  0
 25 26  4  0  0  0  0
 26 27  4  0  0  0  0
 27 28  4  0  0  0  0
 28 29  4  0  0  0  0
 24 29  4  0  0  0  0
M  END
>  <molregno>
1167647

>  <canonical_smiles>
O=C1CCCc2nc(c3occc3)c4C(=O)C(=CC(=O)c4c12)Nc5ccccc5

>  <standard_inchi_key>
BPIRRXOHLCPNQV-UHFFFAOYSA-N

>  <standard_value>
580

>  <standard_units>
nM

>  <standard_type>
IC50

>  <assay_id>
761808

>  <description>
Anticancer activity against human AGS cells after 3 days by MTT assay

>  <Mol Mass>
384,391

>  <Act_10_uM>
1

>  <StandardizerResult>
Clean 2D (ID: Clean 2D)
Clear Stereo (ID: Clear Stereo)
Tautomerize (ID: Tautomerize)
Wedge Clean (ID: Wedge Clean)
Aromatize (ID: Aromatize)


$$$$

  Mrv17c0 06171723492D          

 28 31  0  0  0  0            999 V2000
    5.2520   -3.1599    0.0000 C   0  0  0  0  0  0  0  0  0  0  0  0
    4.8395   -2.4454    0.0000 O   0  0  0  0  0  0  0  0  0  0  0  0
    5.2520   -1.7309    0.0000 C   0  0  0  0  0  0  0  0  0  0  0  0
    6.0770   -1.7309    0.0000 C   0  0  0  0  0  0  0  0  0  0  0  0
    6.4895   -1.0164    0.0000 C   0  0  0  0  0  0  0  0  0  0  0  0
    6.0770   -0.3020    0.0000 C   0  0  0  0  0  0  0  0  0  0  0  0
    6.4895    0.4125    0.0000 O   0  0  0  0  0  0  0  0  0  0  0  0
    6.0770    1.1270    0.0000 C   0  0  0  0  0  0  0  0  0  0  0  0
    5.2520   -0.3020    0.0000 C   0  0  0  0  0  0  0  0  0  0  0  0
    4.8395    0.4125    0.0000 N   0  0  0  0  0  0  0  0  0  0  0  0
    4.0145    0.4125    0.0000 C   0  0  0  0  0  0  0  0  0  0  0  0
    3.6020    1.1270    0.0000 C   0  0  0  0  0  0  0  0  0  0  0  0
    2.7770    1.1270    0.0000 C   0  0  0  0  0  0  0  0  0  0  0  0
    2.3645    1.8414    0.0000 O   0  0  0  0  0  0  0  0  0  0  0  0
    2.3645    0.4125    0.0000 C   0  0  0  0  0  0  0  0  0  0  0  0
    2.7770   -0.3020    0.0000 C   0  0  0  0  0  0  0  0  0  0  0  0
    2.3645   -1.0164    0.0000 C   0  0  0  0  0  0  0  0  0  0  0  0
    1.5395   -1.0164    0.0000 N   0  0  0  0  0  0  0  0  0  0  0  0
    1.1270   -0.3020    0.0000 C   0  0  0  0  0  0  0  0  0  0  0  0
    0.3020   -0.3020    0.0000 C   0  0  0  0  0  0  0  0  0  0  0  0
   -0.1105    0.4125    0.0000 C   0  0  0  0  0  0  0  0  0  0  0  0
    0.3020    1.1270    0.0000 C   0  0  0  0  0  0  0  0  0  0  0  0
    1.1270    1.1270    0.0000 C   0  0  0  0  0  0  0  0  0  0  0  0
    1.5395    1.8414    0.0000 O   0  0  0  0  0  0  0  0  0  0  0  0
    1.5395    0.4125    0.0000 C   0  0  0  0  0  0  0  0  0  0  0  0
    3.6020   -0.3020    0.0000 C   0  0  0  0  0  0  0  0  0  0  0  0
    4.0145   -1.0164    0.0000 O   0  0  0  0  0  0  0  0  0  0  0  0
    4.8395   -1.0164    0.0000 C   0  0  0  0  0  0  0  0  0  0  0  0
  1  2  1  0  0  0  0
  2  3  1  0  0  0  0
  3  4  4  0  0  0  0
  4  5  4  0  0  0  0
  5  6  4  0  0  0  0
  6  7  1  0  0  0  0
  7  8  1  0  0  0  0
  6  9  4  0  0  0  0
  9 10  1  0  0  0  0
 10 11  1  0  0  0  0
 11 12  2  0  0  0  0
 12 13  1  0  0  0  0
 13 14  2  0  0  0  0
 13 15  1  0  0  0  0
 15 16  4  0  0  0  0
 16 17  4  0  0  0  0
 17 18  4  0  0  0  0
 18 19  4  0  0  0  0
 19 20  4  0  0  0  0
 20 21  4  0  0  0  0
 21 22  4  0  0  0  0
 22 23  4  0  0  0  0
 23 24  1  0  0  0  0
 23 25  4  0  0  0  0
 15 25  4  0  0  0  0
 19 25  4  0  0  0  0
 16 26  1  0  0  0  0
 11 26  1  0  0  0  0
 26 27  2  0  0  0  0
  9 28  4  0  0  0  0
  3 28  4  0  0  0  0
M  END
>  <molregno>
1167649

>  <canonical_smiles>
COc1ccc(OC)c(NC2=CC(=O)c3c(cnc4cccc(O)c34)C2=O)c1

>  <standard_inchi_key>
ZZAPTYATMWBBNZ-UHFFFAOYSA-N

>  <standard_value>
180

>  <standard_units>
nM

>  <standard_type>
IC50

>  <assay_id>
761808

>  <description>
Anticancer activity against human AGS cells after 3 days by MTT assay

>  <Mol Mass>
376,368

>  <Act_10_uM>
1

>  <StandardizerResult>
Clean 2D (ID: Clean 2D)
Clear Stereo (ID: Clear Stereo)
Tautomerize (ID: Tautomerize)
Wedge Clean (ID: Wedge Clean)
Aromatize (ID: Aromatize)


$$$$

  Mrv17c0 06171723492D          

 25 28  0  0  0  0            999 V2000
    0.0000    0.0000    0.0000 C   0  0  0  0  0  0  0  0  0  0  0  0
    0.7145   -0.4125    0.0000 C   0  0  0  0  0  0  0  0  0  0  0  0
    1.4289    0.0000    0.0000 N   0  0  0  0  0  0  0  0  0  0  0  0
    2.1434   -0.4125    0.0000 C   0  0  0  0  0  0  0  0  0  0  0  0
    2.8579    0.0000    0.0000 C   0  0  0  0  0  0  0  0  0  0  0  0
    3.5724   -0.4125    0.0000 C   0  0  0  0  0  0  0  0  0  0  0  0
    3.5724   -1.2375    0.0000 C   0  0  0  0  0  0  0  0  0  0  0  0
    2.8579   -1.6500    0.0000 C   0  0  0  0  0  0  0  0  0  0  0  0
    2.1434   -1.2375    0.0000 C   0  0  0  0  0  0  0  0  0  0  0  0
    1.4289   -1.6500    0.0000 C   0  0  0  0  0  0  0  0  0  0  0  0
    1.4289   -2.4750    0.0000 O   0  0  0  0  0  0  0  0  0  0  0  0
    0.7145   -1.2375    0.0000 N   0  0  0  0  0  0  0  0  0  0  0  0
    0.0000   -1.6500    0.0000 C   0  0  0  0  0  0  0  0  0  0  0  0
    0.0000   -2.4750    0.0000 C   0  0  0  0  0  0  0  0  0  0  0  0
   -0.7145   -2.8875    0.0000 C   0  0  0  0  0  0  0  0  0  0  0  0
   -1.4289   -2.4750    0.0000 C   0  0  0  0  0  0  0  0  0  0  0  0
   -2.1434   -2.8875    0.0000 O   0  0  0  0  0  0  0  0  0  0  0  0
   -1.4289   -1.6500    0.0000 C   0  0  0  0  0  0  0  0  0  0  0  0
   -0.7145   -1.2375    0.0000 C   0  0  0  0  0  0  0  0  0  0  0  0
    4.2868   -1.6500    0.0000 N   0  0  0  0  0  0  0  0  0  0  0  0
    5.0013   -1.2375    0.0000 C   0  0  0  0  0  0  0  0  0  0  0  0
    5.7158   -1.6500    0.0000 C   0  0  0  0  0  0  0  0  0  0  0  0
    5.7158   -2.4750    0.0000 C   0  0  0  0  0  0  0  0  0  0  0  0
    5.0013   -2.8875    0.0000 C   0  0  0  0  0  0  0  0  0  0  0  0
    4.2868   -2.4750    0.0000 C   0  0  0  0  0  0  0  0  0  0  0  0
  1  2  1  0  0  0  0
  2  3  1  0  0  0  0
  3  4  1  0  0  0  0
  4  5  4  0  0  0  0
  5  6  4  0  0  0  0
  6  7  4  0  0  0  0
  7  8  4  0  0  0  0
  8  9  4  0  0  0  0
  4  9  4  0  0  0  0
  9 10  1  0  0  0  0
 10 11  2  0  0  0  0
 10 12  1  0  0  0  0
  2 12  1  0  0  0  0
 12 13  1  0  0  0  0
 13 14  4  0  0  0  0
 14 15  4  0  0  0  0
 15 16  4  0  0  0  0
 16 17  1  0  0  0  0
 16 18  4  0  0  0  0
 18 19  4  0  0  0  0
 13 19  4  0  0  0  0
  7 20  1  0  0  0  0
 20 21  1  0  0  0  0
 21 22  1  0  0  0  0
 22 23  1  0  0  0  0
 23 24  1  0  0  0  0
 24 25  1  0  0  0  0
 20 25  1  0  0  0  0
M  END
>  <molregno>
1170961

>  <canonical_smiles>
CC1Nc2ccc(cc2C(=O)N1c3ccc(O)cc3)N4CCCCC4

>  <standard_inchi_key>
RBUDXVKWNZFZBY-UHFFFAOYSA-N

>  <standard_value>
10000

>  <standard_units>
nM

>  <standard_type>
IC50

>  <assay_id>
764483

>  <description>
Cytotoxicity against human AGS cells after 48 hrs by SRB assay

>  <Mol Mass>
337,423

>  <Act_10_uM>
0

>  <StandardizerResult>
Clean 2D (ID: Clean 2D)
Clear Stereo (ID: Clear Stereo)
Tautomerize (ID: Tautomerize)
Wedge Clean (ID: Wedge Clean)
Aromatize (ID: Aromatize)


$$$$

  Mrv17c0 06171723492D          

 31 35  0  0  0  0            999 V2000
   -2.1434   -2.8875    0.0000 O   0  0  0  0  0  0  0  0  0  0  0  0
   -1.4289   -2.4750    0.0000 C   0  0  0  0  0  0  0  0  0  0  0  0
   -1.4289   -1.6500    0.0000 C   0  0  0  0  0  0  0  0  0  0  0  0
   -0.7145   -1.2375    0.0000 C   0  0  0  0  0  0  0  0  0  0  0  0
    0.0000   -1.6500    0.0000 C   0  0  0  0  0  0  0  0  0  0  0  0
    0.0000   -2.4750    0.0000 C   0  0  0  0  0  0  0  0  0  0  0  0
   -0.7145   -2.8875    0.0000 C   0  0  0  0  0  0  0  0  0  0  0  0
    0.7145   -1.2375    0.0000 N   0  0  0  0  0  0  0  0  0  0  0  0
    0.7145   -0.4125    0.0000 C   0  0  0  0  0  0  0  0  0  0  0  0
    0.0000    0.0000    0.0000 C   0  0  0  0  0  0  0  0  0  0  0  0
    0.0000    0.8250    0.0000 C   0  0  0  0  0  0  0  0  0  0  0  0
   -0.7145    1.2375    0.0000 C   0  0  0  0  0  0  0  0  0  0  0  0
   -0.7145    2.0625    0.0000 C   0  0  0  0  0  0  0  0  0  0  0  0
    0.0000    2.4750    0.0000 C   0  0  0  0  0  0  0  0  0  0  0  0
    0.7145    2.0625    0.0000 C   0  0  0  0  0  0  0  0  0  0  0  0
    0.7145    1.2375    0.0000 C   0  0  0  0  0  0  0  0  0  0  0  0
    1.4289    0.0000    0.0000 N   0  0  0  0  0  0  0  0  0  0  0  0
    2.1434   -0.4125    0.0000 C   0  0  0  0  0  0  0  0  0  0  0  0
    2.8579    0.0000    0.0000 C   0  0  0  0  0  0  0  0  0  0  0  0
    3.5724   -0.4125    0.0000 C   0  0  0  0  0  0  0  0  0  0  0  0
    3.5724   -1.2375    0.0000 C   0  0  0  0  0  0  0  0  0  0  0  0
    2.8579   -1.6500    0.0000 C   0  0  0  0  0  0  0  0  0  0  0  0
    2.1434   -1.2375    0.0000 C   0  0  0  0  0  0  0  0  0  0  0  0
    1.4289   -1.6500    0.0000 C   0  0  0  0  0  0  0  0  0  0  0  0
    1.4289   -2.4750    0.0000 O   0  0  0  0  0  0  0  0  0  0  0  0
    4.2868   -1.6500    0.0000 N   0  0  0  0  0  0  0  0  0  0  0  0
    5.0013   -1.2375    0.0000 C   0  0  0  0  0  0  0  0  0  0  0  0
    5.7158   -1.6500    0.0000 C   0  0  0  0  0  0  0  0  0  0  0  0
    5.7158   -2.4750    0.0000 O   0  0  0  0  0  0  0  0  0  0  0  0
    5.0013   -2.8875    0.0000 C   0  0  0  0  0  0  0  0  0  0  0  0
    4.2868   -2.4750    0.0000 C   0  0  0  0  0  0  0  0  0  0  0  0
  1  2  1  0  0  0  0
  2  3  4  0  0  0  0
  3  4  4  0  0  0  0
  4  5  4  0  0  0  0
  5  6  4  0  0  0  0
  6  7  4  0  0  0  0
  2  7  4  0  0  0  0
  5  8  1  0  0  0  0
  8  9  1  0  0  0  0
  9 10  1  0  0  0  0
 10 11  1  0  0  0  0
 11 12  4  0  0  0  0
 12 13  4  0  0  0  0
 13 14  4  0  0  0  0
 14 15  4  0  0  0  0
 15 16  4  0  0  0  0
 11 16  4  0  0  0  0
  9 17  1  0  0  0  0
 17 18  1  0  0  0  0
 18 19  4  0  0  0  0
 19 20  4  0  0  0  0
 20 21  4  0  0  0  0
 21 22  4  0  0  0  0
 22 23  4  0  0  0  0
 18 23  4  0  0  0  0
 23 24  1  0  0  0  0
  8 24  1  0  0  0  0
 24 25  2  0  0  0  0
 21 26  1  0  0  0  0
 26 27  1  0  0  0  0
 27 28  1  0  0  0  0
 28 29  1  0  0  0  0
 29 30  1  0  0  0  0
 30 31  1  0  0  0  0
 26 31  1  0  0  0  0
M  END
>  <molregno>
1170972

>  <canonical_smiles>
Oc1ccc(cc1)N2C(Cc3ccccc3)Nc4ccc(cc4C2=O)N5CCOCC5

>  <standard_inchi_key>
QAJDRAQVLMFZJL-UHFFFAOYSA-N

>  <standard_value>
10000

>  <standard_units>
nM

>  <standard_type>
IC50

>  <assay_id>
764483

>  <description>
Cytotoxicity against human AGS cells after 48 hrs by SRB assay

>  <Mol Mass>
415,493

>  <Act_10_uM>
0

>  <StandardizerResult>
Clean 2D (ID: Clean 2D)
Clear Stereo (ID: Clear Stereo)
Tautomerize (ID: Tautomerize)
Wedge Clean (ID: Wedge Clean)
Aromatize (ID: Aromatize)


$$$$

  Mrv17c0 06171723492D          

 24 27  0  0  0  0            999 V2000
    0.0000   -1.6500    0.0000 C   0  0  0  0  0  0  0  0  0  0  0  0
    0.7145   -1.2375    0.0000 C   0  0  0  0  0  0  0  0  0  0  0  0
    0.7145   -0.4125    0.0000 C   0  0  0  0  0  0  0  0  0  0  0  0
    1.4289    0.0000    0.0000 N   0  0  0  0  0  0  0  0  0  0  0  0
    2.1434   -0.4125    0.0000 C   0  0  0  0  0  0  0  0  0  0  0  0
    2.8579    0.0000    0.0000 C   0  0  0  0  0  0  0  0  0  0  0  0
    3.5724   -0.4125    0.0000 C   0  0  0  0  0  0  0  0  0  0  0  0
    3.5724   -1.2375    0.0000 C   0  0  0  0  0  0  0  0  0  0  0  0
    2.8579   -1.6500    0.0000 C   0  0  0  0  0  0  0  0  0  0  0  0
    2.1434   -1.2375    0.0000 C   0  0  0  0  0  0  0  0  0  0  0  0
    1.4289   -1.6500    0.0000 C   0  0  0  0  0  0  0  0  0  0  0  0
    1.4289   -2.4750    0.0000 O   0  0  0  0  0  0  0  0  0  0  0  0
    4.2868   -1.6500    0.0000 N   0  0  0  0  0  0  0  0  0  0  0  0
    5.0013   -1.2375    0.0000 C   0  0  0  0  0  0  0  0  0  0  0  0
    5.7158   -1.6500    0.0000 C   0  0  0  0  0  0  0  0  0  0  0  0
    5.7158   -2.4750    0.0000 C   0  0  0  0  0  0  0  0  0  0  0  0
    5.0013   -2.8875    0.0000 C   0  0  0  0  0  0  0  0  0  0  0  0
    4.2868   -2.4750    0.0000 C   0  0  0  0  0  0  0  0  0  0  0  0
    0.0000    0.0000    0.0000 C   0  0  0  0  0  0  0  0  0  0  0  0
   -0.7145   -0.4125    0.0000 C   0  0  0  0  0  0  0  0  0  0  0  0
   -1.4289    0.0000    0.0000 C   0  0  0  0  0  0  0  0  0  0  0  0
   -1.4289    0.8250    0.0000 C   0  0  0  0  0  0  0  0  0  0  0  0
   -0.7145    1.2375    0.0000 C   0  0  0  0  0  0  0  0  0  0  0  0
    0.0000    0.8250    0.0000 C   0  0  0  0  0  0  0  0  0  0  0  0
  1  2  1  0  0  0  0
  2  3  4  0  0  0  0
  3  4  4  0  0  0  0
  4  5  4  0  0  0  0
  5  6  4  0  0  0  0
  6  7  4  0  0  0  0
  7  8  4  0  0  0  0
  8  9  4  0  0  0  0
  9 10  4  0  0  0  0
  5 10  4  0  0  0  0
 10 11  4  0  0  0  0
  2 11  4  0  0  0  0
 11 12  2  0  0  0  0
  8 13  1  0  0  0  0
 13 14  1  0  0  0  0
 14 15  1  0  0  0  0
 15 16  1  0  0  0  0
 16 17  1  0  0  0  0
 17 18  1  0  0  0  0
 13 18  1  0  0  0  0
  3 19  1  0  0  0  0
 19 20  4  0  0  0  0
 20 21  4  0  0  0  0
 21 22  4  0  0  0  0
 22 23  4  0  0  0  0
 23 24  4  0  0  0  0
 19 24  4  0  0  0  0
M  STY  1   1 DAT
M  SAL   1  1   4
M  SDT   1 MRV_IMPLICIT_H                                        
M  SDD   1     0.0000    0.0000    DR    ALL  0       0  
M  SED   1 IMPL_H1
M  END
>  <molregno>
1170877

>  <canonical_smiles>
CC1=C(Nc2ccc(cc2C1=O)N3CCCCC3)c4ccccc4

>  <standard_inchi_key>
CQIBRRCKPSAJLN-UHFFFAOYSA-N

>  <standard_value>
10000

>  <standard_units>
nM

>  <standard_type>
IC50

>  <assay_id>
764483

>  <description>
Cytotoxicity against human AGS cells after 48 hrs by SRB assay

>  <Mol Mass>
318,42

>  <Act_10_uM>
0

>  <StandardizerResult>
Clean 2D (ID: Clean 2D)
Clear Stereo (ID: Clear Stereo)
Tautomerize (ID: Tautomerize)
Wedge Clean (ID: Wedge Clean)
Aromatize (ID: Aromatize)


$$$$

  Mrv17c0 06171723492D          

 30 34  0  0  0  0            999 V2000
    1.4289   -2.4750    0.0000 O   0  0  0  0  0  0  0  0  0  0  0  0
    1.4289   -1.6500    0.0000 C   0  0  0  0  0  0  0  0  0  0  0  0
    0.7145   -1.2375    0.0000 C   0  0  0  0  0  0  0  0  0  0  0  0
    0.7145   -0.4125    0.0000 C   0  0  0  0  0  0  0  0  0  0  0  0
    1.4289    0.0000    0.0000 N   0  0  0  0  0  0  0  0  0  0  0  0
    2.1434   -0.4125    0.0000 C   0  0  0  0  0  0  0  0  0  0  0  0
    2.8579    0.0000    0.0000 C   0  0  0  0  0  0  0  0  0  0  0  0
    3.5724   -0.4125    0.0000 C   0  0  0  0  0  0  0  0  0  0  0  0
    3.5724   -1.2375    0.0000 C   0  0  0  0  0  0  0  0  0  0  0  0
    2.8579   -1.6500    0.0000 C   0  0  0  0  0  0  0  0  0  0  0  0
    2.1434   -1.2375    0.0000 C   0  0  0  0  0  0  0  0  0  0  0  0
    4.2868   -1.6500    0.0000 N   0  0  0  0  0  0  0  0  0  0  0  0
    5.0013   -1.2375    0.0000 C   0  0  0  0  0  0  0  0  0  0  0  0
    5.7158   -1.6500    0.0000 C   0  0  0  0  0  0  0  0  0  0  0  0
    5.7158   -2.4750    0.0000 C   0  0  0  0  0  0  0  0  0  0  0  0
    5.0013   -2.8875    0.0000 C   0  0  0  0  0  0  0  0  0  0  0  0
    4.2868   -2.4750    0.0000 C   0  0  0  0  0  0  0  0  0  0  0  0
    0.0000    0.0000    0.0000 C   0  0  0  0  0  0  0  0  0  0  0  0
   -0.7145   -0.4125    0.0000 C   0  0  0  0  0  0  0  0  0  0  0  0
   -1.4289    0.0000    0.0000 C   0  0  0  0  0  0  0  0  0  0  0  0
   -1.4289    0.8250    0.0000 C   0  0  0  0  0  0  0  0  0  0  0  0
   -0.7145    1.2375    0.0000 C   0  0  0  0  0  0  0  0  0  0  0  0
    0.0000    0.8250    0.0000 C   0  0  0  0  0  0  0  0  0  0  0  0
    0.0000   -1.6500    0.0000 C   0  0  0  0  0  0  0  0  0  0  0  0
    0.0000   -2.4750    0.0000 C   0  0  0  0  0  0  0  0  0  0  0  0
    0.7145   -2.8875    0.0000 C   0  0  0  0  0  0  0  0  0  0  0  0
    0.7145   -3.7125    0.0000 C   0  0  0  0  0  0  0  0  0  0  0  0
    0.0000   -4.1250    0.0000 C   0  0  0  0  0  0  0  0  0  0  0  0
   -0.7145   -3.7125    0.0000 C   0  0  0  0  0  0  0  0  0  0  0  0
   -0.7145   -2.8875    0.0000 C   0  0  0  0  0  0  0  0  0  0  0  0
  1  2  2  0  0  0  0
  2  3  4  0  0  0  0
  3  4  4  0  0  0  0
  4  5  4  0  0  0  0
  5  6  4  0  0  0  0
  6  7  4  0  0  0  0
  7  8  4  0  0  0  0
  8  9  4  0  0  0  0
  9 10  4  0  0  0  0
 10 11  4  0  0  0  0
  2 11  4  0  0  0  0
  6 11  4  0  0  0  0
  9 12  1  0  0  0  0
 12 13  1  0  0  0  0
 13 14  1  0  0  0  0
 14 15  1  0  0  0  0
 15 16  1  0  0  0  0
 16 17  1  0  0  0  0
 12 17  1  0  0  0  0
  4 18  1  0  0  0  0
 18 19  4  0  0  0  0
 19 20  4  0  0  0  0
 20 21  4  0  0  0  0
 21 22  4  0  0  0  0
 22 23  4  0  0  0  0
 18 23  4  0  0  0  0
  3 24  1  0  0  0  0
 24 25  1  0  0  0  0
 25 26  4  0  0  0  0
 26 27  4  0  0  0  0
 27 28  4  0  0  0  0
 28 29  4  0  0  0  0
 29 30  4  0  0  0  0
 25 30  4  0  0  0  0
M  STY  1   1 DAT
M  SAL   1  1   5
M  SDT   1 MRV_IMPLICIT_H                                        
M  SDD   1     0.0000    0.0000    DR    ALL  0       0  
M  SED   1 IMPL_H1
M  END
>  <molregno>
1170955

>  <canonical_smiles>
O=C1C(=C(Nc2ccc(cc12)N3CCCCC3)c4ccccc4)Cc5ccccc5

>  <standard_inchi_key>
RJKXUSXLZJDOAD-UHFFFAOYSA-N

>  <standard_value>
10000

>  <standard_units>
nM

>  <standard_type>
IC50

>  <assay_id>
764483

>  <description>
Cytotoxicity against human AGS cells after 48 hrs by SRB assay

>  <Mol Mass>
394,518

>  <Act_10_uM>
0

>  <StandardizerResult>
Clean 2D (ID: Clean 2D)
Clear Stereo (ID: Clear Stereo)
Tautomerize (ID: Tautomerize)
Wedge Clean (ID: Wedge Clean)
Aromatize (ID: Aromatize)


$$$$

  Mrv17c0 06171723492D          

 33 38  0  0  1  0            999 V2000
    1.1935   -1.8356    0.0000 C   0  0  0  0  0  0  0  0  0  0  0  0
    1.7481   -1.2248    0.0000 C   0  0  0  0  0  0  0  0  0  0  0  0
    2.2533   -1.8770    0.0000 C   0  0  0  0  0  0  0  0  0  0  0  0
    1.0502   -0.7847    0.0000 C   0  0  0  0  0  0  0  0  0  0  0  0
    1.0825    0.0397    0.0000 C   0  0  0  0  0  0  0  0  0  0  0  0
    1.8125    0.4239    0.0000 C   0  0  0  0  0  0  0  0  0  0  0  0
    2.2850    1.1515    0.0000 C   0  0  0  0  0  0  0  0  0  0  0  0
    3.1395    1.1154    0.0000 C   0  0  0  0  0  0  0  0  0  0  0  0
    3.4870    0.3187    0.0000 C   0  0  0  0  0  0  0  0  0  0  0  0
    3.9391    1.0088    0.0000 C   0  0  0  0  0  0  0  0  0  0  0  0
    4.3211    0.3183    0.0000 C   0  0  0  0  0  0  0  0  0  0  0  0
    4.4084    1.1387    0.0000 C   0  0  0  0  0  0  0  0  0  0  0  0
    4.7351    1.0319    0.0000 C   0  0  0  0  0  0  0  0  0  0  0  0
    5.5601    1.0302    0.0000 C   0  0  0  0  0  0  0  0  0  0  0  0
    5.9711    0.3149    0.0000 C   0  0  0  0  0  0  0  0  0  0  0  0
    6.7961    0.3132    0.0000 C   0  0  0  0  0  0  0  0  0  0  0  0
    6.6546    1.1259    0.0000 C   0  0  0  0  0  0  0  0  0  0  0  0
    7.5720    0.5937    0.0000 C   0  0  0  0  0  0  0  0  0  0  0  0
    7.2071   -0.4022    0.0000 C   0  0  0  0  0  0  0  0  0  0  0  0
    8.0321   -0.4039    0.0000 O   0  0  0  0  0  0  0  0  0  0  0  0
    6.7931   -1.1158    0.0000 C   0  0  0  0  0  0  0  0  0  0  0  0
    5.9681   -1.1141    0.0000 C   0  0  0  0  0  0  0  0  0  0  0  0
    5.5571   -0.3987    0.0000 C   0  0  0  0  0  0  0  0  0  0  0  0
    5.1431   -1.1123    0.0000 C   0  0  0  0  0  0  0  0  0  0  0  0
    4.7321   -0.3970    0.0000 C   0  0  0  0  0  0  0  0  0  0  0  0
    4.3247   -1.1211    0.0000 C   0  0  0  0  0  0  0  0  0  0  0  0
    3.4905   -1.1241    0.0000 C   0  0  0  0  0  0  0  0  0  0  0  0
    3.0072   -0.4213    0.0000 C   0  0  0  0  0  0  0  0  0  0  0  0
    2.1660   -0.9889    0.0000 O   0  0  0  0  0  0  0  0  0  0  0  0
    1.5456   -0.3994    0.0000 C   0  0  0  0  0  0  0  0  0  0  0  0
    0.7613   -0.6553    0.0000 O   0  0  0  0  0  0  0  0  0  0  0  0
    2.5103   -0.0162    0.0000 C   0  0  0  0  0  0  0  0  0  0  0  0
    2.4781   -0.8405    0.0000 C   0  0  0  0  0  0  0  0  0  0  0  0
  1  2  1  0  0  0  0
  2  3  1  0  0  0  0
  2  4  1  0  0  0  0
  4  5  1  0  0  0  0
  5  6  1  0  0  0  0
  6  7  1  0  0  0  0
  7  8  1  0  0  0  0
  8  9  1  0  0  0  0
  9 10  1  0  0  0  0
  9 11  1  0  0  0  0
 11 12  1  0  0  0  0
 11 13  1  0  0  0  0
 13 14  1  0  0  0  0
 15 14  1  0  0  0  0
 15 16  1  0  0  0  0
 16 17  1  0  0  0  0
 16 18  1  0  0  0  0
 16 19  1  0  0  0  0
 19 20  1  0  0  0  0
 19 21  1  0  0  0  0
 21 22  1  0  0  0  0
 22 23  1  0  0  0  0
 15 23  1  0  0  0  0
 23 24  1  0  0  0  0
 23 25  1  0  0  0  0
 11 25  1  0  0  0  0
 25 26  1  0  0  0  0
 26 27  2  0  0  0  0
 27 28  1  0  0  0  0
  9 28  1  0  0  0  0
 28 29  1  0  0  0  0
 29 30  1  0  0  0  0
  6 30  1  0  0  0  0
 30 31  2  0  0  0  0
 28 32  1  0  0  0  0
  6 32  1  0  0  0  0
 32 33  1  0  0  0  0
  2 33  1  0  0  0  0
M  END
>  <molregno>
442511

>  <canonical_smiles>
CC1(C)CC[C@@]23CC[C@@]4(C)[C@]5(C)CC[C@H]6C(C)(C)[C@H](O)CC[C@]6(C)[C@H]5C=C[C@]4(OC2=O)[C@@H]3C1

>  <standard_inchi_key>
VQUPEZXRIUOIJE-XDPQSBAJSA-N

>  <standard_value>
9000

>  <standard_units>
nM

>  <standard_type>
IC50

>  <assay_id>
766821

>  <description>
Cytotoxicity against human AGS cells

>  <Mol Mass>
454,695

>  <Act_10_uM>
1

>  <StandardizerResult>
Clean 2D (ID: Clean 2D)
Clear Stereo (ID: Clear Stereo)
Tautomerize (ID: Tautomerize)
Wedge Clean (ID: Wedge Clean)


$$$$

  Mrv17c0 06171723492D          

 33 37  0  0  1  0            999 V2000
    6.8523   -0.5842    0.0000 C   0  0  0  0  0  0  0  0  0  0  0  0
    6.0770   -0.3020    0.0000 C   0  0  0  0  0  0  0  0  0  0  0  0
    5.9338   -1.1145    0.0000 C   0  0  0  0  0  0  0  0  0  0  0  0
    6.4895    0.4125    0.0000 C   0  0  0  0  0  0  0  0  0  0  0  0
    6.0770    1.1269    0.0000 C   0  0  0  0  0  0  0  0  0  0  0  0
    5.2520    1.1269    0.0000 C   0  0  0  0  0  0  0  0  0  0  0  0
    4.8395    1.8414    0.0000 C   0  0  0  0  0  0  0  0  0  0  0  0
    4.0145    1.8414    0.0000 C   0  0  0  0  0  0  0  0  0  0  0  0
    3.6020    1.1269    0.0000 C   0  0  0  0  0  0  0  0  0  0  0  0
    3.1895    1.8414    0.0000 C   0  0  0  0  0  0  0  0  0  0  0  0
    4.0145    0.4124    0.0000 C   0  0  0  0  0  0  0  0  0  0  0  0
    4.8395    0.4124    0.0000 C   0  0  0  0  0  0  0  0  0  0  0  0
    5.2520   -0.3020    0.0000 C   0  0  0  0  0  0  0  0  0  0  0  0
    3.6020   -0.3020    0.0000 C   0  0  0  0  0  0  0  0  0  0  0  0
    2.7770   -0.3021    0.0000 C   0  0  0  0  0  0  0  0  0  0  0  0
    2.3645    0.4124    0.0000 C   0  0  0  0  0  0  0  0  0  0  0  0
    1.5395    0.4124    0.0000 C   0  0  0  0  0  0  0  0  0  0  0  0
    1.9520   -0.3021    0.0000 C   0  0  0  0  0  0  0  0  0  0  0  0
    1.1270   -0.3021    0.0000 C   0  0  0  0  0  0  0  0  0  0  0  0
    0.3020   -0.3021    0.0000 C   0  0  0  0  0  0  0  0  0  0  0  0
   -0.1105    0.4124    0.0000 C   0  0  0  0  0  0  0  0  0  0  0  0
   -0.9355    0.4123    0.0000 O   0  0  0  0  0  0  0  0  0  0  0  0
    0.3020    1.1268    0.0000 C   0  0  0  0  0  0  0  0  0  0  0  0
   -0.4733    1.4090    0.0000 C   0  0  0  0  0  0  0  0  0  0  0  0
    0.4452    1.9393    0.0000 C   0  0  0  0  0  0  0  0  0  0  0  0
    1.1270    1.1269    0.0000 C   0  0  0  0  0  0  0  0  0  0  0  0
    1.5395    1.8413    0.0000 C   0  0  0  0  0  0  0  0  0  0  0  0
    2.3645    1.8413    0.0000 C   0  0  0  0  0  0  0  0  0  0  0  0
    2.7770    1.1269    0.0000 C   0  0  0  0  0  0  0  0  0  0  0  0
    2.6907    1.9474    0.0000 C   0  0  0  0  0  0  0  0  0  0  0  0
    5.6645    1.8414    0.0000 C   0  0  0  0  0  0  0  0  0  0  0  0
    5.2519    2.5559    0.0000 O   0  0  0  0  0  0  0  0  0  0  0  0
    6.4895    1.8414    0.0000 O   0  0  0  0  0  0  0  0  0  0  0  0
  1  2  1  0  0  0  0
  2  3  1  0  0  0  0
  2  4  1  0  0  0  0
  4  5  1  0  0  0  0
  5  6  1  0  0  0  0
  6  7  1  0  0  0  0
  7  8  1  0  0  0  0
  8  9  1  0  0  0  0
  9 10  1  0  0  0  0
  9 11  1  0  0  0  0
 11 12  2  0  0  0  0
  6 12  1  0  0  0  0
 12 13  1  0  0  0  0
  2 13  1  0  0  0  0
 11 14  1  0  0  0  0
 14 15  2  0  0  0  0
 16 15  1  0  0  0  0
 16 17  1  0  0  0  0
 17 18  1  0  0  0  0
 17 19  1  0  0  0  0
 19 20  1  0  0  0  0
 20 21  1  0  0  0  0
 21 22  1  0  0  0  0
 21 23  1  0  0  0  0
 23 24  1  0  0  0  0
 23 25  1  0  0  0  0
 23 26  1  0  0  0  0
 17 26  1  0  0  0  0
 26 27  1  0  0  0  0
 27 28  1  0  0  0  0
 28 29  1  0  0  0  0
  9 29  1  0  0  0  0
 16 29  1  0  0  0  0
 29 30  1  0  0  0  0
  6 31  1  0  0  0  0
 31 32  2  0  0  0  0
 31 33  1  0  0  0  0
M  END
>  <molregno>
442512

>  <canonical_smiles>
CC1(C)CC[C@@]2(CC[C@]3(C)C(=C2C1)C=C[C@@H]4[C@@]5(C)CC[C@@H](O)C(C)(C)[C@@H]5CC[C@@]34C)C(=O)O

>  <standard_inchi_key>
XMOMYSSKYVFTKO-LNVXMQETSA-N

>  <standard_value>
50000

>  <standard_units>
nM

>  <standard_type>
IC50

>  <assay_id>
766821

>  <description>
Cytotoxicity against human AGS cells

>  <Mol Mass>
454,695

>  <Act_10_uM>
0

>  <StandardizerResult>
Clean 2D (ID: Clean 2D)
Clear Stereo (ID: Clear Stereo)
Tautomerize (ID: Tautomerize)
Wedge Clean (ID: Wedge Clean)


$$$$

  Mrv17c0 06171723492D          

 26 28  0  0  0  0            999 V2000
    0.0000   -2.4750    0.0000 C   0  0  0  0  0  0  0  0  0  0  0  0
    0.0000   -1.6500    0.0000 O   0  0  0  0  0  0  0  0  0  0  0  0
    0.7145   -1.2375    0.0000 C   0  0  0  0  0  0  0  0  0  0  0  0
    0.7145   -0.4125    0.0000 C   0  0  0  0  0  0  0  0  0  0  0  0
    1.4289    0.0000    0.0000 O   0  0  0  0  0  0  0  0  0  0  0  0
    2.1434   -0.4125    0.0000 C   0  0  0  0  0  0  0  0  0  0  0  0
    2.8579    0.0000    0.0000 C   0  0  0  0  0  0  0  0  0  0  0  0
    2.8579    0.8250    0.0000 O   0  0  0  0  0  0  0  0  0  0  0  0
    3.5724    1.2375    0.0000 C   0  0  0  0  0  0  0  0  0  0  0  0
    3.5724   -0.4125    0.0000 C   0  0  0  0  0  0  0  0  0  0  0  0
    4.2868    0.0000    0.0000 O   0  0  0  0  0  0  0  0  0  0  0  0
    5.0013   -0.4125    0.0000 C   0  0  0  0  0  0  0  0  0  0  0  0
    3.5724   -1.2375    0.0000 C   0  0  0  0  0  0  0  0  0  0  0  0
    2.8579   -1.6500    0.0000 C   0  0  0  0  0  0  0  0  0  0  0  0
    2.1434   -1.2375    0.0000 C   0  0  0  0  0  0  0  0  0  0  0  0
    1.4289   -1.6500    0.0000 C   0  0  0  0  0  0  0  0  0  0  0  0
    1.4289   -2.4750    0.0000 O   0  0  0  0  0  0  0  0  0  0  0  0
    0.0000    0.0000    0.0000 C   0  0  0  0  0  0  0  0  0  0  0  0
   -0.7145   -0.4125    0.0000 C   0  0  0  0  0  0  0  0  0  0  0  0
   -1.4289    0.0000    0.0000 C   0  0  0  0  0  0  0  0  0  0  0  0
   -1.4289    0.8250    0.0000 C   0  0  0  0  0  0  0  0  0  0  0  0
   -2.1434    1.2375    0.0000 O   0  0  0  0  0  0  0  0  0  0  0  0
   -2.8579    0.8250    0.0000 C   0  0  0  0  0  0  0  0  0  0  0  0
   -0.7145    1.2375    0.0000 C   0  0  0  0  0  0  0  0  0  0  0  0
   -0.7145    2.0625    0.0000 O   0  0  0  0  0  0  0  0  0  0  0  0
    0.0000    0.8250    0.0000 C   0  0  0  0  0  0  0  0  0  0  0  0
  1  2  1  0  0  0  0
  2  3  1  0  0  0  0
  3  4  4  0  0  0  0
  4  5  4  0  0  0  0
  5  6  4  0  0  0  0
  6  7  4  0  0  0  0
  7  8  1  0  0  0  0
  8  9  1  0  0  0  0
  7 10  4  0  0  0  0
 10 11  1  0  0  0  0
 11 12  1  0  0  0  0
 10 13  4  0  0  0  0
 13 14  4  0  0  0  0
 14 15  4  0  0  0  0
  6 15  4  0  0  0  0
 15 16  4  0  0  0  0
  3 16  4  0  0  0  0
 16 17  2  0  0  0  0
  4 18  1  0  0  0  0
 18 19  4  0  0  0  0
 19 20  4  0  0  0  0
 20 21  4  0  0  0  0
 21 22  1  0  0  0  0
 22 23  1  0  0  0  0
 21 24  4  0  0  0  0
 24 25  1  0  0  0  0
 24 26  4  0  0  0  0
 18 26  4  0  0  0  0
M  END
>  <molregno>
1250466

>  <canonical_smiles>
COC1=C(Oc2c(OC)c(OC)ccc2C1=O)c3ccc(OC)c(O)c3

>  <standard_inchi_key>
CKCKGXKRQSDPEV-UHFFFAOYSA-N

>  <standard_value>
1700

>  <standard_units>
nM

>  <standard_type>
GI50

>  <assay_id>
776650

>  <description>
Antiproliferative activity against human AGS assessed as growth inhibition after 48 hrs by SRB assay

>  <Mol Mass>
358,346

>  <Act_10_uM>
1

>  <StandardizerResult>
Clean 2D (ID: Clean 2D)
Clear Stereo (ID: Clear Stereo)
Tautomerize (ID: Tautomerize)
Wedge Clean (ID: Wedge Clean)
Aromatize (ID: Aromatize)


$$$$

  Mrv17c0 06171723492D          

 38 40  0  0  0  0            999 V2000
    2.3571    1.0747    0.0000 C   0  0  0  0  0  0  0  0  0  0  0  0
    3.0716    0.6622    0.0000 C   0  0  0  0  0  0  0  0  0  0  0  0
    3.7861    1.0747    0.0000 C   0  0  0  0  0  0  0  0  0  0  0  0
    4.5006    0.6622    0.0000 C   0  0  0  0  0  0  0  0  0  0  0  0
    5.2150    1.0747    0.0000 C   0  0  0  0  0  0  0  0  0  0  0  0
    5.9295    0.6622    0.0000 C   0  0  0  0  0  0  0  0  0  0  0  0
    6.6440    1.0747    0.0000 C   0  0  0  0  0  0  0  0  0  0  0  0
    7.3584    0.6622    0.0000 C   0  0  0  0  0  0  0  0  0  0  0  0
    8.0729    1.0747    0.0000 C   0  0  0  0  0  0  0  0  0  0  0  0
    8.7874    0.6622    0.0000 C   0  0  0  0  0  0  0  0  0  0  0  0
    9.5019    1.0747    0.0000 C   0  0  0  0  0  0  0  0  0  0  0  0
   10.2163    0.6622    0.0000 C   0  0  0  0  0  0  0  0  0  0  0  0
   10.9308    1.0747    0.0000 N   0  3  0  0  0  0  0  0  0  0  0  0
   11.3433    0.3602    0.0000 C   0  0  0  0  0  0  0  0  0  0  0  0
   10.5183    1.7891    0.0000 C   0  0  0  0  0  0  0  0  0  0  0  0
   11.6453    1.4872    0.0000 C   0  0  0  0  0  0  0  0  0  0  0  0
   12.3597    1.0747    0.0000 C   0  0  0  0  0  0  0  0  0  0  0  0
   13.0742    1.4872    0.0000 C   0  0  0  0  0  0  0  0  0  0  0  0
   13.7887    1.0747    0.0000 C   0  0  0  0  0  0  0  0  0  0  0  0
   14.5031    1.4872    0.0000 O   0  0  0  0  0  0  0  0  0  0  0  0
   15.2176    1.0747    0.0000 C   0  0  0  0  0  0  0  0  0  0  0  0
   13.7887    0.2497    0.0000 C   0  0  0  0  0  0  0  0  0  0  0  0
   14.5031   -0.1628    0.0000 C   0  0  0  0  0  0  0  0  0  0  0  0
   15.2176    0.2497    0.0000 O   0  0  0  0  0  0  0  0  0  0  0  0
   14.5031   -0.9878    0.0000 C   0  0  0  0  0  0  0  0  0  0  0  0
   15.2176   -1.4003    0.0000 C   0  0  0  0  0  0  0  0  0  0  0  0
   15.9321   -0.9878    0.0000 O   0  0  0  0  0  0  0  0  0  0  0  0
   15.9321   -0.1628    0.0000 C   0  0  0  0  0  0  0  0  0  0  0  0
   15.2176   -2.2253    0.0000 C   0  0  0  0  0  0  0  0  0  0  0  0
   14.5031   -2.6378    0.0000 C   0  0  0  0  0  0  0  0  0  0  0  0
   14.5031   -3.4628    0.0000 O   0  0  0  0  0  0  0  0  0  0  0  0
   13.7887   -3.8753    0.0000 C   0  0  0  0  0  0  0  0  0  0  0  0
   13.7887   -2.2253    0.0000 C   0  0  0  0  0  0  0  0  0  0  0  0
   13.7887   -1.4003    0.0000 C   0  0  0  0  0  0  0  0  0  0  0  0
   13.0742   -0.9878    0.0000 C   0  0  0  0  0  0  0  0  0  0  0  0
   12.3597   -1.4003    0.0000 O   0  0  0  0  0  0  0  0  0  0  0  0
   13.0742   -0.1628    0.0000 C   0  0  0  0  0  0  0  0  0  0  0  0
   12.3597    0.2497    0.0000 C   0  0  0  0  0  0  0  0  0  0  0  0
  1  2  1  0  0  0  0
  2  3  1  0  0  0  0
  3  4  1  0  0  0  0
  4  5  1  0  0  0  0
  5  6  1  0  0  0  0
  6  7  1  0  0  0  0
  7  8  1  0  0  0  0
  8  9  1  0  0  0  0
  9 10  1  0  0  0  0
 10 11  1  0  0  0  0
 11 12  1  0  0  0  0
 12 13  1  0  0  0  0
 13 14  1  0  0  0  0
 13 15  1  0  0  0  0
 13 16  1  0  0  0  0
 16 17  1  0  0  0  0
 17 18  4  0  0  0  0
 18 19  4  0  0  0  0
 19 20  1  0  0  0  0
 20 21  1  0  0  0  0
 19 22  4  0  0  0  0
 22 23  1  0  0  0  0
 23 24  2  0  0  0  0
 23 25  1  0  0  0  0
 25 26  4  0  0  0  0
 26 27  1  0  0  0  0
 27 28  1  0  0  0  0
 26 29  4  0  0  0  0
 29 30  4  0  0  0  0
 30 31  1  0  0  0  0
 31 32  1  0  0  0  0
 30 33  4  0  0  0  0
 33 34  4  0  0  0  0
 25 34  4  0  0  0  0
 34 35  1  0  0  0  0
 35 36  2  0  0  0  0
 35 37  1  0  0  0  0
 22 37  4  0  0  0  0
 37 38  4  0  0  0  0
 17 38  4  0  0  0  0
M  CHG  1  13   1
M  END
>  <molregno>
1366170

>  <canonical_smiles>
[Br-].CCCCCCCCCCCC[N+](C)(C)Cc1cc(OC)c2C(=O)c3c(OC)cc(OC)cc3C(=O)c2c1

>  <standard_inchi_key>
XQTWWQPZCYBZQF-UHFFFAOYSA-M

>  <standard_value>
14540

>  <standard_units>
nM

>  <standard_type>
IC50

>  <assay_id>
841466

>  <description>
Cytotoxicity against human AGS cells after 24 hrs by MTT assay

>  <Mol Mass>
604,626

>  <Act_10_uM>
0

>  <StandardizerResult>
Clean 2D (ID: Clean 2D)
Clear Stereo (ID: Clear Stereo)
Remove Fragment (ID: Remove Fragment)
Tautomerize (ID: Tautomerize)
Wedge Clean (ID: Wedge Clean)
Aromatize (ID: Aromatize)


$$$$

  Mrv17c0 06171723492D          

 47 49  0  0  0  0            999 V2000
    9.4725   -7.9728    0.0000 C   0  0  0  0  0  0  0  0  0  0  0  0
    8.7581   -7.5603    0.0000 C   0  0  0  0  0  0  0  0  0  0  0  0
    8.7581   -6.7353    0.0000 C   0  0  0  0  0  0  0  0  0  0  0  0
    8.0436   -6.3228    0.0000 C   0  0  0  0  0  0  0  0  0  0  0  0
    8.0436   -5.4978    0.0000 C   0  0  0  0  0  0  0  0  0  0  0  0
    7.3291   -5.0853    0.0000 C   0  0  0  0  0  0  0  0  0  0  0  0
    7.3291   -4.2603    0.0000 C   0  0  0  0  0  0  0  0  0  0  0  0
    6.6147   -3.8478    0.0000 C   0  0  0  0  0  0  0  0  0  0  0  0
    6.6147   -3.0228    0.0000 C   0  0  0  0  0  0  0  0  0  0  0  0
    5.9002   -2.6103    0.0000 C   0  0  0  0  0  0  0  0  0  0  0  0
    5.9002   -1.7853    0.0000 C   0  0  0  0  0  0  0  0  0  0  0  0
    5.1857   -1.3728    0.0000 C   0  0  0  0  0  0  0  0  0  0  0  0
    5.1857   -0.5478    0.0000 N   0  3  0  0  0  0  0  0  0  0  0  0
    6.0107   -0.5478    0.0000 C   0  0  0  0  0  0  0  0  0  0  0  0
    5.1857    0.2772    0.0000 C   0  0  0  0  0  0  0  0  0  0  0  0
    5.9002    0.6897    0.0000 C   0  0  0  0  0  0  0  0  0  0  0  0
    6.6147    0.2772    0.0000 C   0  0  0  0  0  0  0  0  0  0  0  0
    7.3291    0.6897    0.0000 C   0  0  0  0  0  0  0  0  0  0  0  0
    8.0436    0.2772    0.0000 C   0  0  0  0  0  0  0  0  0  0  0  0
    8.7581    0.6897    0.0000 C   0  0  0  0  0  0  0  0  0  0  0  0
    9.4725    0.2772    0.0000 C   0  0  0  0  0  0  0  0  0  0  0  0
   10.1870    0.6897    0.0000 C   0  0  0  0  0  0  0  0  0  0  0  0
   10.9015    0.2772    0.0000 C   0  0  0  0  0  0  0  0  0  0  0  0
   11.6160    0.6897    0.0000 C   0  0  0  0  0  0  0  0  0  0  0  0
   12.3304    0.2772    0.0000 C   0  0  0  0  0  0  0  0  0  0  0  0
   13.0449    0.6897    0.0000 C   0  0  0  0  0  0  0  0  0  0  0  0
    4.3607   -0.5478    0.0000 C   0  0  0  0  0  0  0  0  0  0  0  0
    3.9482    0.1666    0.0000 C   0  0  0  0  0  0  0  0  0  0  0  0
    3.1232    0.1666    0.0000 C   0  0  0  0  0  0  0  0  0  0  0  0
    2.7107    0.8811    0.0000 C   0  0  0  0  0  0  0  0  0  0  0  0
    1.8857    0.8811    0.0000 O   0  0  0  0  0  0  0  0  0  0  0  0
    3.1232    1.5956    0.0000 C   0  0  0  0  0  0  0  0  0  0  0  0
    2.7107    2.3100    0.0000 C   0  0  0  0  0  0  0  0  0  0  0  0
    1.8857    2.3100    0.0000 O   0  0  0  0  0  0  0  0  0  0  0  0
    3.1232    3.0245    0.0000 C   0  0  0  0  0  0  0  0  0  0  0  0
    2.7107    3.7390    0.0000 C   0  0  0  0  0  0  0  0  0  0  0  0
    1.8857    3.7390    0.0000 O   0  0  0  0  0  0  0  0  0  0  0  0
    3.1232    4.4535    0.0000 C   0  0  0  0  0  0  0  0  0  0  0  0
    3.9482    4.4535    0.0000 C   0  0  0  0  0  0  0  0  0  0  0  0
    4.3607    5.1679    0.0000 O   0  0  0  0  0  0  0  0  0  0  0  0
    5.1857    5.1679    0.0000 C   0  0  0  0  0  0  0  0  0  0  0  0
    4.3607    3.7390    0.0000 C   0  0  0  0  0  0  0  0  0  0  0  0
    3.9482    3.0245    0.0000 C   0  0  0  0  0  0  0  0  0  0  0  0
    4.3607    2.3100    0.0000 C   0  0  0  0  0  0  0  0  0  0  0  0
    5.1857    2.3100    0.0000 O   0  0  0  0  0  0  0  0  0  0  0  0
    3.9482    1.5956    0.0000 C   0  0  0  0  0  0  0  0  0  0  0  0
    4.3607    0.8811    0.0000 C   0  0  0  0  0  0  0  0  0  0  0  0
  1  2  1  0  0  0  0
  2  3  1  0  0  0  0
  3  4  1  0  0  0  0
  4  5  1  0  0  0  0
  5  6  1  0  0  0  0
  6  7  1  0  0  0  0
  7  8  1  0  0  0  0
  8  9  1  0  0  0  0
  9 10  1  0  0  0  0
 10 11  1  0  0  0  0
 11 12  1  0  0  0  0
 12 13  1  0  0  0  0
 13 14  1  0  0  0  0
 13 15  1  0  0  0  0
 15 16  1  0  0  0  0
 16 17  1  0  0  0  0
 17 18  1  0  0  0  0
 18 19  1  0  0  0  0
 19 20  1  0  0  0  0
 20 21  1  0  0  0  0
 21 22  1  0  0  0  0
 22 23  1  0  0  0  0
 23 24  1  0  0  0  0
 24 25  1  0  0  0  0
 25 26  1  0  0  0  0
 13 27  1  0  0  0  0
 27 28  1  0  0  0  0
 28 29  4  0  0  0  0
 29 30  4  0  0  0  0
 30 31  1  0  0  0  0
 30 32  4  0  0  0  0
 32 33  1  0  0  0  0
 33 34  2  0  0  0  0
 33 35  1  0  0  0  0
 35 36  4  0  0  0  0
 36 37  1  0  0  0  0
 36 38  4  0  0  0  0
 38 39  4  0  0  0  0
 39 40  1  0  0  0  0
 40 41  1  0  0  0  0
 39 42  4  0  0  0  0
 42 43  4  0  0  0  0
 35 43  4  0  0  0  0
 43 44  1  0  0  0  0
 44 45  2  0  0  0  0
 44 46  1  0  0  0  0
 32 46  4  0  0  0  0
 46 47  4  0  0  0  0
 28 47  4  0  0  0  0
M  CHG  1  13   1
M  END
>  <molregno>
1420056

>  <canonical_smiles>
[Br-].CCCCCCCCCCCC[N+](C)(CCCCCCCCCCCC)Cc1cc(O)c2C(=O)c3c(O)cc(OC)cc3C(=O)c2c1

>  <standard_inchi_key>
CYWHANZSBXHYTH-UHFFFAOYSA-N

>  <standard_value>
14330

>  <standard_units>
nM

>  <standard_type>
IC50

>  <assay_id>
848441

>  <description>
Cytotoxicity against human AGS cells assessed as cell viability after 24 hrs by MTT assay

>  <Mol Mass>
730,869

>  <Act_10_uM>
0

>  <StandardizerResult>
Clean 2D (ID: Clean 2D)
Clear Stereo (ID: Clear Stereo)
Remove Fragment (ID: Remove Fragment)
Tautomerize (ID: Tautomerize)
Wedge Clean (ID: Wedge Clean)
Aromatize (ID: Aromatize)


$$$$

  Mrv17c0 06171723492D          

 37 39  0  0  0  0            999 V2000
    2.3571    0.9030    0.0000 C   0  0  0  0  0  0  0  0  0  0  0  0
    3.0716    0.4905    0.0000 C   0  0  0  0  0  0  0  0  0  0  0  0
    3.7861    0.9030    0.0000 C   0  0  0  0  0  0  0  0  0  0  0  0
    4.5006    0.4905    0.0000 C   0  0  0  0  0  0  0  0  0  0  0  0
    5.2150    0.9030    0.0000 C   0  0  0  0  0  0  0  0  0  0  0  0
    5.9295    0.4905    0.0000 C   0  0  0  0  0  0  0  0  0  0  0  0
    6.6440    0.9030    0.0000 C   0  0  0  0  0  0  0  0  0  0  0  0
    7.3584    0.4905    0.0000 C   0  0  0  0  0  0  0  0  0  0  0  0
    8.0729    0.9030    0.0000 C   0  0  0  0  0  0  0  0  0  0  0  0
    8.7874    0.4905    0.0000 C   0  0  0  0  0  0  0  0  0  0  0  0
    9.5019    0.9030    0.0000 N   0  3  0  0  0  0  0  0  0  0  0  0
    9.9144    0.1886    0.0000 C   0  0  0  0  0  0  0  0  0  0  0  0
    9.0894    1.6175    0.0000 C   0  0  0  0  0  0  0  0  0  0  0  0
   10.2163    1.3155    0.0000 C   0  0  0  0  0  0  0  0  0  0  0  0
   10.9308    0.9030    0.0000 C   0  0  0  0  0  0  0  0  0  0  0  0
   11.6453    1.3155    0.0000 C   0  0  0  0  0  0  0  0  0  0  0  0
   12.3597    0.9030    0.0000 C   0  0  0  0  0  0  0  0  0  0  0  0
   13.0742    1.3155    0.0000 O   0  0  0  0  0  0  0  0  0  0  0  0
   13.7887    0.9030    0.0000 C   0  0  0  0  0  0  0  0  0  0  0  0
   14.5031    1.3155    0.0000 C   0  0  0  0  0  0  0  0  0  0  0  0
   15.2176    0.9030    0.0000 C   0  0  0  0  0  0  0  0  0  0  0  0
   15.9321    1.3155    0.0000 O   0  0  0  0  0  0  0  0  0  0  0  0
   15.2176    0.0780    0.0000 C   0  0  0  0  0  0  0  0  0  0  0  0
   15.9321   -0.3345    0.0000 C   0  0  0  0  0  0  0  0  0  0  0  0
   16.6466    0.0780    0.0000 O   0  0  0  0  0  0  0  0  0  0  0  0
   15.9321   -1.1595    0.0000 C   0  0  0  0  0  0  0  0  0  0  0  0
   16.6466   -1.5720    0.0000 C   0  0  0  0  0  0  0  0  0  0  0  0
   17.3610   -1.1595    0.0000 O   0  0  0  0  0  0  0  0  0  0  0  0
   16.6466   -2.3970    0.0000 C   0  0  0  0  0  0  0  0  0  0  0  0
   15.9321   -2.8095    0.0000 C   0  0  0  0  0  0  0  0  0  0  0  0
   15.9321   -3.6345    0.0000 C   0  0  0  0  0  0  0  0  0  0  0  0
   15.2176   -2.3970    0.0000 C   0  0  0  0  0  0  0  0  0  0  0  0
   15.2176   -1.5720    0.0000 C   0  0  0  0  0  0  0  0  0  0  0  0
   14.5031   -1.1595    0.0000 C   0  0  0  0  0  0  0  0  0  0  0  0
   13.7887   -1.5720    0.0000 O   0  0  0  0  0  0  0  0  0  0  0  0
   14.5031   -0.3345    0.0000 C   0  0  0  0  0  0  0  0  0  0  0  0
   13.7887    0.0780    0.0000 C   0  0  0  0  0  0  0  0  0  0  0  0
  1  2  1  0  0  0  0
  2  3  1  0  0  0  0
  3  4  1  0  0  0  0
  4  5  1  0  0  0  0
  5  6  1  0  0  0  0
  6  7  1  0  0  0  0
  7  8  1  0  0  0  0
  8  9  1  0  0  0  0
  9 10  1  0  0  0  0
 10 11  1  0  0  0  0
 11 12  1  0  0  0  0
 11 13  1  0  0  0  0
 11 14  1  0  0  0  0
 14 15  1  0  0  0  0
 15 16  1  0  0  0  0
 16 17  1  0  0  0  0
 17 18  1  0  0  0  0
 18 19  1  0  0  0  0
 19 20  4  0  0  0  0
 20 21  4  0  0  0  0
 21 22  1  0  0  0  0
 21 23  4  0  0  0  0
 23 24  1  0  0  0  0
 24 25  2  0  0  0  0
 24 26  1  0  0  0  0
 26 27  4  0  0  0  0
 27 28  1  0  0  0  0
 27 29  4  0  0  0  0
 29 30  4  0  0  0  0
 30 31  1  0  0  0  0
 30 32  4  0  0  0  0
 32 33  4  0  0  0  0
 26 33  4  0  0  0  0
 33 34  1  0  0  0  0
 34 35  2  0  0  0  0
 34 36  1  0  0  0  0
 23 36  4  0  0  0  0
 36 37  4  0  0  0  0
 19 37  4  0  0  0  0
M  CHG  1  11   1
M  END
>  <molregno>
1420059

>  <canonical_smiles>
[Br-].CCCCCCCCCC[N+](C)(C)CCCCOc1cc(O)c2C(=O)c3c(O)cc(C)cc3C(=O)c2c1

>  <standard_inchi_key>
WGTYQKJRYAENOG-UHFFFAOYSA-N

>  <standard_value>
16130

>  <standard_units>
nM

>  <standard_type>
IC50

>  <assay_id>
848441

>  <description>
Cytotoxicity against human AGS cells assessed as cell viability after 24 hrs by MTT assay

>  <Mol Mass>
590,599

>  <Act_10_uM>
0

>  <StandardizerResult>
Clean 2D (ID: Clean 2D)
Clear Stereo (ID: Clear Stereo)
Remove Fragment (ID: Remove Fragment)
Tautomerize (ID: Tautomerize)
Wedge Clean (ID: Wedge Clean)
Aromatize (ID: Aromatize)


$$$$

  Mrv17c0 06171723492D          

 23 25  0  0  0  0            999 V2000
    0.0000   -1.6500    0.0000 O   0  0  0  0  0  0  0  0  0  0  0  0
    0.7145   -1.2375    0.0000 C   0  0  0  0  0  0  0  0  0  0  0  0
    0.7145   -0.4125    0.0000 C   0  0  0  0  0  0  0  0  0  0  0  0
    1.4289    0.0000    0.0000 C   0  0  0  0  0  0  0  0  0  0  0  0
    2.1434   -0.4125    0.0000 C   0  0  0  0  0  0  0  0  0  0  0  0
    2.8579    0.0000    0.0000 C   0  0  0  0  0  0  0  0  0  0  0  0
    2.8579    0.8250    0.0000 O   0  0  0  0  0  0  0  0  0  0  0  0
    3.5724   -0.4125    0.0000 C   0  0  0  0  0  0  0  0  0  0  0  0
    3.5724   -1.2375    0.0000 C   0  0  0  0  0  0  0  0  0  0  0  0
    2.8579   -1.6500    0.0000 O   0  0  0  0  0  0  0  0  0  0  0  0
    2.1434   -1.2375    0.0000 C   0  0  0  0  0  0  0  0  0  0  0  0
    1.4289   -1.6500    0.0000 C   0  0  0  0  0  0  0  0  0  0  0  0
    4.2868   -1.6500    0.0000 C   0  0  0  0  0  0  0  0  0  0  0  0
    5.0013   -1.2375    0.0000 C   0  0  0  0  0  0  0  0  0  0  0  0
    5.7158   -1.6500    0.0000 C   0  0  0  0  0  0  0  0  0  0  0  0
    6.4302   -1.2375    0.0000 C   0  0  0  0  0  0  0  0  0  0  0  0
    7.1447   -1.6500    0.0000 C   0  0  0  0  0  0  0  0  0  0  0  0
    7.8592   -1.2375    0.0000 O   0  0  0  0  0  0  0  0  0  0  0  0
    7.1447   -2.4750    0.0000 C   0  0  0  0  0  0  0  0  0  0  0  0
    7.8592   -2.8875    0.0000 O   0  0  0  0  0  0  0  0  0  0  0  0
    6.4302   -2.8875    0.0000 C   0  0  0  0  0  0  0  0  0  0  0  0
    6.4302   -3.7125    0.0000 O   0  0  0  0  0  0  0  0  0  0  0  0
    5.7158   -2.4750    0.0000 C   0  0  0  0  0  0  0  0  0  0  0  0
  1  2  1  0  0  0  0
  2  3  4  0  0  0  0
  3  4  4  0  0  0  0
  4  5  4  0  0  0  0
  5  6  4  0  0  0  0
  6  7  2  0  0  0  0
  6  8  4  0  0  0  0
  8  9  4  0  0  0  0
  9 10  4  0  0  0  0
 10 11  4  0  0  0  0
  5 11  4  0  0  0  0
 11 12  4  0  0  0  0
  2 12  4  0  0  0  0
 13  9  1  4  0  0  0
 13 14  2  0  0  0  0
 14 15  1  0  0  0  0
 15 16  4  0  0  0  0
 16 17  4  0  0  0  0
 17 18  1  0  0  0  0
 17 19  4  0  0  0  0
 19 20  1  0  0  0  0
 19 21  4  0  0  0  0
 21 22  1  0  0  0  0
 21 23  4  0  0  0  0
 15 23  4  0  0  0  0
M  END
>  <molregno>
1490485

>  <canonical_smiles>
Oc1ccc2C(=O)C=C(Oc2c1)\C=C\c3cc(O)c(O)c(O)c3

>  <standard_inchi_key>
ZDRHYRLHRQLQRT-HNQUOIGGSA-N

>  <standard_value>
40000

>  <standard_units>
nM

>  <standard_type>
GI50

>  <assay_id>
923187

>  <description>
Growth inhibition of Homo sapiens (human) AGS cells after 48 hr by MTT assay

>  <Mol Mass>
312,277

>  <Act_10_uM>
0

>  <StandardizerResult>
Clean 2D (ID: Clean 2D)
Clear Stereo (ID: Clear Stereo)
Tautomerize (ID: Tautomerize)
Wedge Clean (ID: Wedge Clean)
Aromatize (ID: Aromatize)


$$$$

  Mrv17c0 06171723492D          

 29 31  0  0  0  0            999 V2000
   -0.7145   -1.2375    0.0000 C   0  0  0  0  0  0  0  0  0  0  0  0
    0.0000   -1.6500    0.0000 O   0  0  0  0  0  0  0  0  0  0  0  0
    0.7145   -1.2375    0.0000 C   0  0  0  0  0  0  0  0  0  0  0  0
    0.7145   -0.4125    0.0000 C   0  0  0  0  0  0  0  0  0  0  0  0
    1.4289    0.0000    0.0000 C   0  0  0  0  0  0  0  0  0  0  0  0
    1.4289    0.8250    0.0000 O   0  0  0  0  0  0  0  0  0  0  0  0
    2.1434    1.2375    0.0000 C   0  0  0  0  0  0  0  0  0  0  0  0
    2.1434   -0.4125    0.0000 C   0  0  0  0  0  0  0  0  0  0  0  0
    2.8579    0.0000    0.0000 C   0  0  0  0  0  0  0  0  0  0  0  0
    2.8579    0.8250    0.0000 O   0  0  0  0  0  0  0  0  0  0  0  0
    3.5724   -0.4125    0.0000 C   0  0  0  0  0  0  0  0  0  0  0  0
    3.5724   -1.2375    0.0000 C   0  0  0  0  0  0  0  0  0  0  0  0
    2.8579   -1.6500    0.0000 O   0  0  0  0  0  0  0  0  0  0  0  0
    2.1434   -1.2375    0.0000 C   0  0  0  0  0  0  0  0  0  0  0  0
    1.4289   -1.6500    0.0000 C   0  0  0  0  0  0  0  0  0  0  0  0
    4.2868   -1.6500    0.0000 C   0  0  0  0  0  0  0  0  0  0  0  0
    5.0013   -1.2375    0.0000 C   0  0  0  0  0  0  0  0  0  0  0  0
    5.7158   -1.6500    0.0000 C   0  0  0  0  0  0  0  0  0  0  0  0
    6.4302   -1.2375    0.0000 C   0  0  0  0  0  0  0  0  0  0  0  0
    7.1447   -1.6500    0.0000 C   0  0  0  0  0  0  0  0  0  0  0  0
    7.8592   -1.2375    0.0000 O   0  0  0  0  0  0  0  0  0  0  0  0
    8.5737   -1.6500    0.0000 C   0  0  0  0  0  0  0  0  0  0  0  0
    7.1447   -2.4750    0.0000 C   0  0  0  0  0  0  0  0  0  0  0  0
    7.8592   -2.8875    0.0000 O   0  0  0  0  0  0  0  0  0  0  0  0
    8.5737   -2.4750    0.0000 C   0  0  0  0  0  0  0  0  0  0  0  0
    6.4302   -2.8875    0.0000 C   0  0  0  0  0  0  0  0  0  0  0  0
    6.4302   -3.7125    0.0000 O   0  0  0  0  0  0  0  0  0  0  0  0
    5.7158   -4.1250    0.0000 C   0  0  0  0  0  0  0  0  0  0  0  0
    5.7158   -2.4750    0.0000 C   0  0  0  0  0  0  0  0  0  0  0  0
  1  2  1  0  0  0  0
  2  3  1  0  0  0  0
  3  4  4  0  0  0  0
  4  5  4  0  0  0  0
  5  6  1  0  0  0  0
  6  7  1  0  0  0  0
  5  8  4  0  0  0  0
  8  9  4  0  0  0  0
  9 10  2  0  0  0  0
  9 11  4  0  0  0  0
 11 12  4  0  0  0  0
 12 13  4  0  0  0  0
 13 14  4  0  0  0  0
  8 14  4  0  0  0  0
 14 15  4  0  0  0  0
  3 15  4  0  0  0  0
 16 12  1  4  0  0  0
 16 17  2  0  0  0  0
 17 18  1  0  0  0  0
 18 19  4  0  0  0  0
 19 20  4  0  0  0  0
 20 21  1  0  0  0  0
 21 22  1  0  0  0  0
 20 23  4  0  0  0  0
 23 24  1  0  0  0  0
 24 25  1  0  0  0  0
 23 26  4  0  0  0  0
 26 27  1  0  0  0  0
 27 28  1  0  0  0  0
 26 29  4  0  0  0  0
 18 29  4  0  0  0  0
M  END
>  <molregno>
1490481

>  <canonical_smiles>
COc1cc(OC)c2C(=O)C=C(Oc2c1)\C=C\c3cc(OC)c(OC)c(OC)c3

>  <standard_inchi_key>
ACGICTMYLZBHBQ-VOTSOKGWSA-N

>  <standard_value>
10000

>  <standard_units>
nM

>  <standard_type>
GI50

>  <assay_id>
923187

>  <description>
Growth inhibition of Homo sapiens (human) AGS cells after 48 hr by MTT assay

>  <Mol Mass>
398,411

>  <Act_10_uM>
0

>  <StandardizerResult>
Clean 2D (ID: Clean 2D)
Clear Stereo (ID: Clear Stereo)
Tautomerize (ID: Tautomerize)
Wedge Clean (ID: Wedge Clean)
Aromatize (ID: Aromatize)


$$$$

  Mrv17c0 06171723492D          

 23 25  0  0  0  0            999 V2000
   -3.5724   -4.5375    0.0000 F   0  0  0  0  0  0  0  0  0  0  0  0
   -2.8579   -4.1250    0.0000 C   0  0  0  0  0  0  0  0  0  0  0  0
   -2.4454   -4.8395    0.0000 F   0  0  0  0  0  0  0  0  0  0  0  0
   -3.2704   -3.4105    0.0000 F   0  0  0  0  0  0  0  0  0  0  0  0
   -2.1434   -3.7125    0.0000 C   0  0  0  0  0  0  0  0  0  0  0  0
   -2.1434   -2.8875    0.0000 C   0  0  0  0  0  0  0  0  0  0  0  0
   -1.4289   -2.4750    0.0000 C   0  0  0  0  0  0  0  0  0  0  0  0
   -0.7145   -2.8875    0.0000 C   0  0  0  0  0  0  0  0  0  0  0  0
    0.0000   -2.4750    0.0000 C   0  0  0  0  0  0  0  0  0  0  0  0
    0.0000   -1.6500    0.0000 C   0  0  0  0  0  0  0  0  0  0  0  0
    0.7145   -1.2375    0.0000 C   0  0  0  0  0  0  0  0  0  0  0  0
    0.7145   -0.4125    0.0000 C   0  0  0  0  0  0  0  0  0  0  0  0
    1.4289    0.0000    0.0000 C   0  0  0  0  0  0  0  0  0  0  0  0
    1.4289    0.8250    0.0000 O   0  0  0  0  0  0  0  0  0  0  0  0
    2.1434   -0.4125    0.0000 C   0  0  0  0  0  0  0  0  0  0  0  0
    2.8579    0.0000    0.0000 C   0  0  0  0  0  0  0  0  0  0  0  0
    3.5724   -0.4125    0.0000 C   0  0  0  0  0  0  0  0  0  0  0  0
    3.5724   -1.2375    0.0000 C   0  0  0  0  0  0  0  0  0  0  0  0
    2.8579   -1.6500    0.0000 C   0  0  0  0  0  0  0  0  0  0  0  0
    2.1434   -1.2375    0.0000 C   0  0  0  0  0  0  0  0  0  0  0  0
    1.4289   -1.6500    0.0000 O   0  0  0  0  0  0  0  0  0  0  0  0
   -0.7145   -3.7125    0.0000 C   0  0  0  0  0  0  0  0  0  0  0  0
   -1.4289   -4.1250    0.0000 C   0  0  0  0  0  0  0  0  0  0  0  0
  1  2  1  0  0  0  0
  2  3  1  0  0  0  0
  2  4  1  0  0  0  0
  2  5  1  0  0  0  0
  5  6  4  0  0  0  0
  6  7  4  0  0  0  0
  7  8  4  0  0  0  0
  9  8  1  4  0  0  0
  9 10  2  0  0  0  0
 10 11  1  0  0  0  0
 11 12  4  0  0  0  0
 12 13  4  0  0  0  0
 13 14  2  0  0  0  0
 13 15  4  0  0  0  0
 15 16  4  0  0  0  0
 16 17  4  0  0  0  0
 17 18  4  0  0  0  0
 18 19  4  0  0  0  0
 19 20  4  0  0  0  0
 15 20  4  0  0  0  0
 20 21  4  0  0  0  0
 11 21  4  0  0  0  0
  8 22  4  0  0  0  0
 22 23  4  0  0  0  0
  5 23  4  0  0  0  0
M  END
>  <molregno>
1490476

>  <canonical_smiles>
FC(F)(F)c1ccc(\C=C\C2=CC(=O)c3ccccc3O2)cc1

>  <standard_inchi_key>
QCDQYCKIWYDYQC-JXMROGBWSA-N

>  <standard_value>
25000

>  <standard_units>
nM

>  <standard_type>
GI50

>  <assay_id>
923187

>  <description>
Growth inhibition of Homo sapiens (human) AGS cells after 48 hr by MTT assay

>  <Mol Mass>
316,279

>  <Act_10_uM>
0

>  <StandardizerResult>
Clean 2D (ID: Clean 2D)
Clear Stereo (ID: Clear Stereo)
Tautomerize (ID: Tautomerize)
Wedge Clean (ID: Wedge Clean)
Aromatize (ID: Aromatize)


$$$$

  Mrv17c0 06171723492D          

 19 21  0  0  0  0            999 V2000
    1.4289   -2.4750    0.0000 O   0  0  0  0  0  0  0  0  0  0  0  0
    1.4289   -1.6500    0.0000 C   0  0  0  0  0  0  0  0  0  0  0  0
    0.7145   -1.2375    0.0000 C   0  0  0  0  0  0  0  0  0  0  0  0
    0.7145   -0.4125    0.0000 C   0  0  0  0  0  0  0  0  0  0  0  0
    1.4289    0.0000    0.0000 O   0  0  0  0  0  0  0  0  0  0  0  0
    2.1434   -0.4125    0.0000 C   0  0  0  0  0  0  0  0  0  0  0  0
    2.8579    0.0000    0.0000 C   0  0  0  0  0  0  0  0  0  0  0  0
    3.5724   -0.4125    0.0000 C   0  0  0  0  0  0  0  0  0  0  0  0
    3.5724   -1.2375    0.0000 C   0  0  0  0  0  0  0  0  0  0  0  0
    2.8579   -1.6500    0.0000 C   0  0  0  0  0  0  0  0  0  0  0  0
    2.1434   -1.2375    0.0000 C   0  0  0  0  0  0  0  0  0  0  0  0
    0.0000    0.0000    0.0000 C   0  0  0  0  0  0  0  0  0  0  0  0
   -0.7145   -0.4125    0.0000 C   0  0  0  0  0  0  0  0  0  0  0  0
   -1.4289    0.0000    0.0000 C   0  0  0  0  0  0  0  0  0  0  0  0
   -2.1434   -0.4125    0.0000 C   0  0  0  0  0  0  0  0  0  0  0  0
   -2.8579    0.0000    0.0000 C   0  0  0  0  0  0  0  0  0  0  0  0
   -2.8579    0.8250    0.0000 N   0  0  0  0  0  0  0  0  0  0  0  0
   -2.1434    1.2375    0.0000 C   0  0  0  0  0  0  0  0  0  0  0  0
   -1.4289    0.8250    0.0000 C   0  0  0  0  0  0  0  0  0  0  0  0
  1  2  2  0  0  0  0
  2  3  4  0  0  0  0
  3  4  4  0  0  0  0
  4  5  4  0  0  0  0
  5  6  4  0  0  0  0
  6  7  4  0  0  0  0
  7  8  4  0  0  0  0
  8  9  4  0  0  0  0
  9 10  4  0  0  0  0
 10 11  4  0  0  0  0
  2 11  4  0  0  0  0
  6 11  4  0  0  0  0
 12  4  1  4  0  0  0
 12 13  2  0  0  0  0
 13 14  1  0  0  0  0
 14 15  4  0  0  0  0
 15 16  4  0  0  0  0
 16 17  4  0  0  0  0
 17 18  4  0  0  0  0
 18 19  4  0  0  0  0
 14 19  4  0  0  0  0
M  END
>  <molregno>
1490471

>  <canonical_smiles>
O=C1C=C(Oc2ccccc12)\C=C\c3ccncc3

>  <standard_inchi_key>
HJGVWLCARJFWJR-AATRIKPKSA-N

>  <standard_value>
40000

>  <standard_units>
nM

>  <standard_type>
GI50

>  <assay_id>
923187

>  <description>
Growth inhibition of Homo sapiens (human) AGS cells after 48 hr by MTT assay

>  <Mol Mass>
249,269

>  <Act_10_uM>
0

>  <StandardizerResult>
Clean 2D (ID: Clean 2D)
Clear Stereo (ID: Clear Stereo)
Tautomerize (ID: Tautomerize)
Wedge Clean (ID: Wedge Clean)
Aromatize (ID: Aromatize)


$$$$

  Mrv17c0 06171723492D          

 23 25  0  0  0  0            999 V2000
   -2.8579   -4.9500    0.0000 C   0  0  0  0  0  0  0  0  0  0  0  0
   -2.8579   -4.1250    0.0000 O   0  0  0  0  0  0  0  0  0  0  0  0
   -2.1434   -3.7125    0.0000 C   0  0  0  0  0  0  0  0  0  0  0  0
   -2.1434   -2.8875    0.0000 C   0  0  0  0  0  0  0  0  0  0  0  0
   -1.4289   -2.4750    0.0000 C   0  0  0  0  0  0  0  0  0  0  0  0
   -0.7145   -2.8875    0.0000 C   0  0  0  0  0  0  0  0  0  0  0  0
    0.0000   -2.4750    0.0000 C   0  0  0  0  0  0  0  0  0  0  0  0
    0.0000   -1.6500    0.0000 C   0  0  0  0  0  0  0  0  0  0  0  0
    0.7145   -1.2375    0.0000 C   0  0  0  0  0  0  0  0  0  0  0  0
    0.7145   -0.4125    0.0000 C   0  0  0  0  0  0  0  0  0  0  0  0
    1.4289    0.0000    0.0000 C   0  0  0  0  0  0  0  0  0  0  0  0
    1.4289    0.8250    0.0000 O   0  0  0  0  0  0  0  0  0  0  0  0
    2.1434   -0.4125    0.0000 C   0  0  0  0  0  0  0  0  0  0  0  0
    2.8579    0.0000    0.0000 C   0  0  0  0  0  0  0  0  0  0  0  0
    3.5724   -0.4125    0.0000 C   0  0  0  0  0  0  0  0  0  0  0  0
    3.5724   -1.2375    0.0000 C   0  0  0  0  0  0  0  0  0  0  0  0
    2.8579   -1.6500    0.0000 C   0  0  0  0  0  0  0  0  0  0  0  0
    2.1434   -1.2375    0.0000 C   0  0  0  0  0  0  0  0  0  0  0  0
    1.4289   -1.6500    0.0000 O   0  0  0  0  0  0  0  0  0  0  0  0
   -0.7145   -3.7125    0.0000 C   0  0  0  0  0  0  0  0  0  0  0  0
   -1.4289   -4.1250    0.0000 C   0  0  0  0  0  0  0  0  0  0  0  0
   -1.4289   -4.9500    0.0000 O   0  0  0  0  0  0  0  0  0  0  0  0
   -2.1434   -5.3625    0.0000 C   0  0  0  0  0  0  0  0  0  0  0  0
  1  2  1  0  0  0  0
  2  3  1  0  0  0  0
  3  4  4  0  0  0  0
  4  5  4  0  0  0  0
  5  6  4  0  0  0  0
  7  6  1  4  0  0  0
  7  8  2  0  0  0  0
  8  9  1  0  0  0  0
  9 10  4  0  0  0  0
 10 11  4  0  0  0  0
 11 12  2  0  0  0  0
 11 13  4  0  0  0  0
 13 14  4  0  0  0  0
 14 15  4  0  0  0  0
 15 16  4  0  0  0  0
 16 17  4  0  0  0  0
 17 18  4  0  0  0  0
 13 18  4  0  0  0  0
 18 19  4  0  0  0  0
  9 19  4  0  0  0  0
  6 20  4  0  0  0  0
 20 21  4  0  0  0  0
  3 21  4  0  0  0  0
 21 22  1  0  0  0  0
 22 23  1  0  0  0  0
M  END
>  <molregno>
1490468

>  <canonical_smiles>
COc1ccc(\C=C\C2=CC(=O)c3ccccc3O2)cc1OC

>  <standard_inchi_key>
DLGKFWXMKAOKRL-VQHVLOKHSA-N

>  <standard_value>
40000

>  <standard_units>
nM

>  <standard_type>
GI50

>  <assay_id>
923187

>  <description>
Growth inhibition of Homo sapiens (human) AGS cells after 48 hr by MTT assay

>  <Mol Mass>
308,333

>  <Act_10_uM>
0

>  <StandardizerResult>
Clean 2D (ID: Clean 2D)
Clear Stereo (ID: Clear Stereo)
Tautomerize (ID: Tautomerize)
Wedge Clean (ID: Wedge Clean)
Aromatize (ID: Aromatize)


$$$$

  Mrv17c0 06171723492D          

 19 21  0  0  0  0            999 V2000
    0.7145   -3.7125    0.0000 C   0  0  0  0  0  0  0  0  0  0  0  0
    0.7145   -2.8875    0.0000 O   0  0  0  0  0  0  0  0  0  0  0  0
    1.4289   -2.4750    0.0000 C   0  0  0  0  0  0  0  0  0  0  0  0
    1.4289   -1.6500    0.0000 C   0  0  0  0  0  0  0  0  0  0  0  0
    2.1434   -1.2375    0.0000 C   0  0  0  0  0  0  0  0  0  0  0  0
    2.8579   -1.6500    0.0000 C   0  0  0  0  0  0  0  0  0  0  0  0
    3.5724   -1.2375    0.0000 C   0  0  0  0  0  0  0  0  0  0  0  0
    3.5724   -0.4125    0.0000 O   0  0  0  0  0  0  0  0  0  0  0  0
    4.2868   -1.6500    0.0000 C   0  0  0  0  0  0  0  0  0  0  0  0
    5.0013   -1.2375    0.0000 C   0  0  0  0  0  0  0  0  0  0  0  0
    5.7158   -1.6500    0.0000 C   0  0  0  0  0  0  0  0  0  0  0  0
    5.7158   -2.4750    0.0000 C   0  0  0  0  0  0  0  0  0  0  0  0
    5.0013   -2.8875    0.0000 C   0  0  0  0  0  0  0  0  0  0  0  0
    4.2868   -2.4750    0.0000 C   0  0  0  0  0  0  0  0  0  0  0  0
    3.5724   -2.8875    0.0000 C   0  0  0  0  0  0  0  0  0  0  0  0
    3.5724   -3.7125    0.0000 O   0  0  0  0  0  0  0  0  0  0  0  0
    2.8579   -2.4750    0.0000 C   0  0  0  0  0  0  0  0  0  0  0  0
    2.1434   -2.8875    0.0000 C   0  0  0  0  0  0  0  0  0  0  0  0
    2.1434   -3.7125    0.0000 O   0  0  0  0  0  0  0  0  0  0  0  0
  1  2  1  0  0  0  0
  2  3  1  0  0  0  0
  3  4  4  0  0  0  0
  4  5  4  0  0  0  0
  5  6  4  0  0  0  0
  6  7  1  0  0  0  0
  7  8  2  0  0  0  0
  7  9  1  0  0  0  0
  9 10  4  0  0  0  0
 10 11  4  0  0  0  0
 11 12  4  0  0  0  0
 12 13  4  0  0  0  0
 13 14  4  0  0  0  0
  9 14  4  0  0  0  0
 14 15  1  0  0  0  0
 15 16  2  0  0  0  0
 15 17  1  0  0  0  0
  6 17  4  0  0  0  0
 17 18  4  0  0  0  0
  3 18  4  0  0  0  0
 18 19  1  0  0  0  0
M  END
>  <molregno>
444132

>  <canonical_smiles>
COc1ccc2C(=O)c3ccccc3C(=O)c2c1O

>  <standard_inchi_key>
BYQWRZGQEZAOPQ-UHFFFAOYSA-N

>  <standard_value>
100000

>  <standard_units>
nM

>  <standard_type>
IC50

>  <assay_id>
942487

>  <description>
Cytotoxicity against human AGS cells assessed as cell viability after 72 hrs by MTT assay

>  <Mol Mass>
254,241

>  <Act_10_uM>
0

>  <StandardizerResult>
Clean 2D (ID: Clean 2D)
Clear Stereo (ID: Clear Stereo)
Tautomerize (ID: Tautomerize)
Wedge Clean (ID: Wedge Clean)
Aromatize (ID: Aromatize)


$$$$

  Mrv17c0 06171723492D          

 21 23  0  0  0  0            999 V2000
    0.0000   -1.6500    0.0000 C   0  0  0  0  0  0  0  0  0  0  0  0
    0.7145   -1.2375    0.0000 O   0  0  0  0  0  0  0  0  0  0  0  0
    1.4289   -1.6500    0.0000 C   0  0  0  0  0  0  0  0  0  0  0  0
    2.1434   -1.2375    0.0000 C   0  0  0  0  0  0  0  0  0  0  0  0
    2.8579   -1.6500    0.0000 C   0  0  0  0  0  0  0  0  0  0  0  0
    3.5724   -1.2375    0.0000 C   0  0  0  0  0  0  0  0  0  0  0  0
    3.5724   -0.4125    0.0000 O   0  0  0  0  0  0  0  0  0  0  0  0
    4.2868   -1.6500    0.0000 C   0  0  0  0  0  0  0  0  0  0  0  0
    5.0013   -1.2375    0.0000 C   0  0  0  0  0  0  0  0  0  0  0  0
    5.7158   -1.6500    0.0000 C   0  0  0  0  0  0  0  0  0  0  0  0
    5.7158   -2.4750    0.0000 C   0  0  0  0  0  0  0  0  0  0  0  0
    5.0013   -2.8875    0.0000 C   0  0  0  0  0  0  0  0  0  0  0  0
    4.2868   -2.4750    0.0000 C   0  0  0  0  0  0  0  0  0  0  0  0
    3.5724   -2.8875    0.0000 C   0  0  0  0  0  0  0  0  0  0  0  0
    3.5724   -3.7125    0.0000 O   0  0  0  0  0  0  0  0  0  0  0  0
    2.8579   -2.4750    0.0000 C   0  0  0  0  0  0  0  0  0  0  0  0
    2.1434   -2.8875    0.0000 C   0  0  0  0  0  0  0  0  0  0  0  0
    1.4289   -2.4750    0.0000 C   0  0  0  0  0  0  0  0  0  0  0  0
    0.7145   -2.8875    0.0000 N   0  3  0  0  0  0  0  0  0  0  0  0
    0.0000   -2.4750    0.0000 O   0  0  0  0  0  0  0  0  0  0  0  0
    0.7145   -3.7125    0.0000 O   0  5  0  0  0  0  0  0  0  0  0  0
  1  2  1  0  0  0  0
  2  3  1  0  0  0  0
  3  4  4  0  0  0  0
  4  5  4  0  0  0  0
  5  6  1  0  0  0  0
  6  7  2  0  0  0  0
  6  8  1  0  0  0  0
  8  9  4  0  0  0  0
  9 10  4  0  0  0  0
 10 11  4  0  0  0  0
 11 12  4  0  0  0  0
 12 13  4  0  0  0  0
  8 13  4  0  0  0  0
 13 14  1  0  0  0  0
 14 15  2  0  0  0  0
 14 16  1  0  0  0  0
  5 16  4  0  0  0  0
 16 17  4  0  0  0  0
 17 18  4  0  0  0  0
  3 18  4  0  0  0  0
 18 19  1  0  0  0  0
 19 20  2  0  0  0  0
 19 21  1  0  0  0  0
M  CHG  2  19   1  21  -1
M  END
>  <molregno>
1522623

>  <canonical_smiles>
COc1cc2C(=O)c3ccccc3C(=O)c2cc1[N+](=O)[O-]

>  <standard_inchi_key>
AFJCDJQZSMAART-UHFFFAOYSA-N

>  <standard_value>
82500

>  <standard_units>
nM

>  <standard_type>
IC50

>  <assay_id>
942487

>  <description>
Cytotoxicity against human AGS cells assessed as cell viability after 72 hrs by MTT assay

>  <Mol Mass>
283,239

>  <Act_10_uM>
0

>  <StandardizerResult>
Clean 2D (ID: Clean 2D)
Clear Stereo (ID: Clear Stereo)
Tautomerize (ID: Tautomerize)
Wedge Clean (ID: Wedge Clean)
Aromatize (ID: Aromatize)


$$$$

  Mrv17c0 06171723492D          

 21 24  0  0  0  0            999 V2000
    0.7145   -1.2375    0.0000 C   0  0  0  0  0  0  0  0  0  0  0  0
    0.7145   -0.4125    0.0000 O   0  0  0  0  0  0  0  0  0  0  0  0
    1.4289    0.0000    0.0000 C   0  0  0  0  0  0  0  0  0  0  0  0
    1.4289    0.8250    0.0000 C   0  0  0  0  0  0  0  0  0  0  0  0
    2.1434    1.2375    0.0000 C   0  0  0  0  0  0  0  0  0  0  0  0
    2.1434    2.0625    0.0000 C   0  0  0  0  0  0  0  0  0  0  0  0
    2.8579    2.4750    0.0000 C   0  0  0  0  0  0  0  0  0  0  0  0
    3.5724    2.0625    0.0000 N   0  0  0  0  0  0  0  0  0  0  0  0
    3.5724    1.2375    0.0000 C   0  0  0  0  0  0  0  0  0  0  0  0
    4.2868    0.8250    0.0000 C   0  0  0  0  0  0  0  0  0  0  0  0
    5.0013    1.2375    0.0000 C   0  0  0  0  0  0  0  0  0  0  0  0
    5.7158    0.8250    0.0000 C   0  0  0  0  0  0  0  0  0  0  0  0
    5.7158    0.0000    0.0000 C   0  0  0  0  0  0  0  0  0  0  0  0
    5.0013   -0.4125    0.0000 C   0  0  0  0  0  0  0  0  0  0  0  0
    4.2868    0.0000    0.0000 C   0  0  0  0  0  0  0  0  0  0  0  0
    3.5724   -0.4125    0.0000 C   0  0  0  0  0  0  0  0  0  0  0  0
    3.5724   -1.2375    0.0000 O   0  0  0  0  0  0  0  0  0  0  0  0
    2.8579    0.0000    0.0000 C   0  0  0  0  0  0  0  0  0  0  0  0
    2.1434   -0.4125    0.0000 C   0  0  0  0  0  0  0  0  0  0  0  0
    2.1434   -1.2375    0.0000 O   0  0  0  0  0  0  0  0  0  0  0  0
    2.8579    0.8250    0.0000 C   0  0  0  0  0  0  0  0  0  0  0  0
  1  2  1  0  0  0  0
  2  3  1  0  0  0  0
  3  4  4  0  0  0  0
  4  5  4  0  0  0  0
  5  6  1  0  0  0  0
  6  7  1  0  0  0  0
  7  8  1  0  0  0  0
  8  9  2  0  0  0  0
  9 10  1  0  0  0  0
 10 11  4  0  0  0  0
 11 12  4  0  0  0  0
 12 13  4  0  0  0  0
 13 14  4  0  0  0  0
 14 15  4  0  0  0  0
 10 15  4  0  0  0  0
 15 16  1  0  0  0  0
 16 17  2  0  0  0  0
 16 18  1  0  0  0  0
 18 19  4  0  0  0  0
  3 19  4  0  0  0  0
 19 20  1  0  0  0  0
 18 21  4  0  0  0  0
  5 21  4  0  0  0  0
  9 21  1  0  0  0  0
M  END
>  <molregno>
1264994

>  <canonical_smiles>
COc1cc2CCN=C3c4ccccc4C(=O)c(c1O)c23

>  <standard_inchi_key>
GJEMRFWBQJIZTR-UHFFFAOYSA-N

>  <standard_value>
3900

>  <standard_units>
nM

>  <standard_type>
IC50

>  <assay_id>
942487

>  <description>
Cytotoxicity against human AGS cells assessed as cell viability after 72 hrs by MTT assay

>  <Mol Mass>
279,295

>  <Act_10_uM>
1

>  <StandardizerResult>
Clean 2D (ID: Clean 2D)
Clear Stereo (ID: Clear Stereo)
Tautomerize (ID: Tautomerize)
Wedge Clean (ID: Wedge Clean)
Aromatize (ID: Aromatize)


$$$$

  Mrv17c0 06171723492D          

 26 27  0  0  0  0            999 V2000
    5.0013    0.4125    0.0000 C   0  0  0  0  0  0  0  0  0  0  0  0
    4.2868    0.0000    0.0000 O   0  0  0  0  0  0  0  0  0  0  0  0
    4.2868   -0.8250    0.0000 C   0  0  0  0  0  0  0  0  0  0  0  0
    5.0013   -1.2375    0.0000 C   0  0  0  0  0  0  0  0  0  0  0  0
    5.0013   -2.0625    0.0000 C   0  0  0  0  0  0  0  0  0  0  0  0
    4.2868   -2.4750    0.0000 C   0  0  0  0  0  0  0  0  0  0  0  0
    3.5724   -2.0625    0.0000 C   0  0  0  0  0  0  0  0  0  0  0  0
    3.5724   -1.2375    0.0000 C   0  0  0  0  0  0  0  0  0  0  0  0
    2.8579   -0.8250    0.0000 C   0  0  0  0  0  0  0  0  0  0  0  0
    2.1434   -0.4125    0.0000 C   0  0  0  0  0  0  0  0  0  0  0  0
    1.4289    0.0000    0.0000 C   0  0  0  0  0  0  0  0  0  0  0  0
    1.4289    0.8250    0.0000 C   0  0  0  0  0  0  0  0  0  0  0  0
    2.1434    1.2375    0.0000 C   0  0  0  0  0  0  0  0  0  0  0  0
    2.8579    1.6500    0.0000 C   0  0  0  0  0  0  0  0  0  0  0  0
    3.5724    2.0625    0.0000 C   0  0  0  0  0  0  0  0  0  0  0  0
    3.5724    2.8875    0.0000 C   0  0  0  0  0  0  0  0  0  0  0  0
    4.2868    3.3000    0.0000 C   0  0  0  0  0  0  0  0  0  0  0  0
    4.2868    4.1250    0.0000 O   0  0  0  0  0  0  0  0  0  0  0  0
    5.0013    4.5375    0.0000 C   0  0  0  0  0  0  0  0  0  0  0  0
    5.0013    2.8875    0.0000 C   0  0  0  0  0  0  0  0  0  0  0  0
    5.7158    3.3000    0.0000 O   0  0  0  0  0  0  0  0  0  0  0  0
    5.7158    4.1250    0.0000 C   0  0  0  0  0  0  0  0  0  0  0  0
    5.0013    2.0625    0.0000 C   0  0  0  0  0  0  0  0  0  0  0  0
    5.7158    1.6500    0.0000 O   0  0  0  0  0  0  0  0  0  0  0  0
    5.7158    0.8250    0.0000 C   0  0  0  0  0  0  0  0  0  0  0  0
    4.2868    1.6500    0.0000 C   0  0  0  0  0  0  0  0  0  0  0  0
  1  2  1  0  0  0  0
  2  3  1  0  0  0  0
  3  4  4  0  0  0  0
  4  5  4  0  0  0  0
  5  6  4  0  0  0  0
  6  7  4  0  0  0  0
  7  8  4  0  0  0  0
  3  8  4  0  0  0  0
  8  9  1  0  0  0  0
  9 10  3  0  0  0  0
 11 10  1  4  0  0  0
 11 12  2  0  0  0  0
 12 13  1  0  0  0  0
 13 14  3  0  0  0  0
 14 15  1  0  0  0  0
 15 16  4  0  0  0  0
 16 17  4  0  0  0  0
 17 18  1  0  0  0  0
 18 19  1  0  0  0  0
 17 20  4  0  0  0  0
 20 21  1  0  0  0  0
 21 22  1  0  0  0  0
 20 23  4  0  0  0  0
 23 24  1  0  0  0  0
 24 25  1  0  0  0  0
 23 26  4  0  0  0  0
 15 26  4  0  0  0  0
M  END
>  <molregno>
1525231

>  <canonical_smiles>
COc1ccccc1C#C\C=C/C#Cc2cc(OC)c(OC)c(OC)c2

>  <standard_inchi_key>
CPKVOOHRBGTQFH-WAYWQWQTSA-N

>  <standard_value>
780

>  <standard_units>
nM

>  <standard_type>
IC50

>  <assay_id>
945376

>  <description>
Cytotoxicity against human AGS cells assessed as growth inhibition

>  <Mol Mass>
348,398

>  <Act_10_uM>
1

>  <StandardizerResult>
Clean 2D (ID: Clean 2D)
Clear Stereo (ID: Clear Stereo)
Tautomerize (ID: Tautomerize)
Wedge Clean (ID: Wedge Clean)
Aromatize (ID: Aromatize)


$$$$

  Mrv17c0 06171723492D          

 27 28  0  0  0  0            999 V2000
    3.5724    0.4125    0.0000 C   0  0  0  0  0  0  0  0  0  0  0  0
    4.2868    0.0000    0.0000 O   0  0  0  0  0  0  0  0  0  0  0  0
    4.2868   -0.8250    0.0000 C   0  0  0  0  0  0  0  0  0  0  0  0
    5.0013   -1.2375    0.0000 C   0  0  0  0  0  0  0  0  0  0  0  0
    5.0013   -2.0625    0.0000 C   0  0  0  0  0  0  0  0  0  0  0  0
    4.2868   -2.4750    0.0000 C   0  0  0  0  0  0  0  0  0  0  0  0
    3.5724   -2.0625    0.0000 C   0  0  0  0  0  0  0  0  0  0  0  0
    2.8579   -2.4750    0.0000 O   0  0  0  0  0  0  0  0  0  0  0  0
    2.1434   -2.0625    0.0000 C   0  0  0  0  0  0  0  0  0  0  0  0
    3.5724   -1.2375    0.0000 C   0  0  0  0  0  0  0  0  0  0  0  0
    2.8579   -0.8250    0.0000 O   0  0  0  0  0  0  0  0  0  0  0  0
    2.8579    0.0000    0.0000 C   0  0  0  0  0  0  0  0  0  0  0  0
    5.7158   -2.4750    0.0000 C   0  0  0  0  0  0  0  0  0  0  0  0
    6.4302   -2.8875    0.0000 C   0  0  0  0  0  0  0  0  0  0  0  0
    7.1447   -3.3000    0.0000 C   0  0  0  0  0  0  0  0  0  0  0  0
    7.1447   -4.1250    0.0000 C   0  0  0  0  0  0  0  0  0  0  0  0
    6.4302   -4.5375    0.0000 C   0  0  0  0  0  0  0  0  0  0  0  0
    5.7158   -4.9500    0.0000 C   0  0  0  0  0  0  0  0  0  0  0  0
    5.0013   -5.3625    0.0000 C   0  0  0  0  0  0  0  0  0  0  0  0
    5.0013   -6.1875    0.0000 C   0  0  0  0  0  0  0  0  0  0  0  0
    4.2868   -6.6000    0.0000 C   0  0  0  0  0  0  0  0  0  0  0  0
    3.5724   -6.1875    0.0000 C   0  0  0  0  0  0  0  0  0  0  0  0
    3.5724   -5.3625    0.0000 C   0  0  0  0  0  0  0  0  0  0  0  0
    4.2868   -4.9500    0.0000 C   0  0  0  0  0  0  0  0  0  0  0  0
    4.2868   -4.1250    0.0000 N   0  3  0  0  0  0  0  0  0  0  0  0
    5.0013   -3.7125    0.0000 O   0  0  0  0  0  0  0  0  0  0  0  0
    3.5724   -3.7125    0.0000 O   0  5  0  0  0  0  0  0  0  0  0  0
  1  2  1  0  0  0  0
  2  3  1  0  0  0  0
  3  4  4  0  0  0  0
  4  5  4  0  0  0  0
  5  6  4  0  0  0  0
  6  7  4  0  0  0  0
  7  8  1  0  0  0  0
  8  9  1  0  0  0  0
  7 10  4  0  0  0  0
  3 10  4  0  0  0  0
 10 11  1  0  0  0  0
 11 12  1  0  0  0  0
  5 13  1  0  0  0  0
 13 14  3  0  0  0  0
 15 14  1  4  0  0  0
 15 16  2  0  0  0  0
 16 17  1  0  0  0  0
 17 18  3  0  0  0  0
 18 19  1  0  0  0  0
 19 20  4  0  0  0  0
 20 21  4  0  0  0  0
 21 22  4  0  0  0  0
 22 23  4  0  0  0  0
 23 24  4  0  0  0  0
 19 24  4  0  0  0  0
 24 25  1  0  0  0  0
 25 26  2  0  0  0  0
 25 27  1  0  0  0  0
M  CHG  2  25   1  27  -1
M  END
>  <molregno>
1525229

>  <canonical_smiles>
COc1cc(cc(OC)c1OC)C#C\C=C/C#Cc2ccccc2[N+](=O)[O-]

>  <standard_inchi_key>
VLNGCDSQLXHMIQ-PLNGDYQASA-N

>  <standard_value>
4660

>  <standard_units>
nM

>  <standard_type>
IC50

>  <assay_id>
945376

>  <description>
Cytotoxicity against human AGS cells assessed as growth inhibition

>  <Mol Mass>
363,369

>  <Act_10_uM>
1

>  <StandardizerResult>
Clean 2D (ID: Clean 2D)
Clear Stereo (ID: Clear Stereo)
Tautomerize (ID: Tautomerize)
Wedge Clean (ID: Wedge Clean)
Aromatize (ID: Aromatize)


$$$$

  Mrv17c0 06171723492D          

 26 30  0  0  1  0            999 V2000
    5.4176    2.6122    0.0000 C   0  0  0  0  0  0  0  0  0  0  0  0
    5.9255    1.9620    0.0000 C   0  0  0  0  0  0  0  0  0  0  0  0
    5.6165    1.1971    0.0000 C   0  0  0  0  0  0  0  0  0  0  0  0
    4.9168    1.6343    0.0000 O   0  0  0  0  0  0  0  0  0  0  0  0
    6.4235    1.0256    0.0000 C   0  0  0  0  0  0  0  0  0  0  0  0
    6.9755    1.6387    0.0000 O   0  0  0  0  0  0  0  0  0  0  0  0
    6.6784    0.2410    0.0000 O   0  0  0  0  0  0  0  0  0  0  0  0
    6.1264   -0.3721    0.0000 C   0  0  0  0  0  0  0  0  0  0  0  0
    5.3194   -0.2006    0.0000 C   0  0  0  0  0  0  0  0  0  0  0  0
    5.0645    0.5840    0.0000 C   0  0  0  0  0  0  0  0  0  0  0  0
    4.2575    0.7556    0.0000 C   0  0  0  0  0  0  0  0  0  0  0  0
    3.7054    0.1425    0.0000 C   0  0  0  0  0  0  0  0  0  0  0  0
    3.9604   -0.6422    0.0000 N   0  0  0  0  0  0  0  0  0  0  0  0
    3.2929   -1.1271    0.0000 C   0  0  0  0  0  0  0  0  0  0  0  0
    2.6255   -0.6422    0.0000 C   0  0  0  0  0  0  0  0  0  0  0  0
    1.8185   -0.8137    0.0000 C   0  0  0  0  0  0  0  0  0  0  0  0
    1.2665   -0.2006    0.0000 C   0  0  0  0  0  0  0  0  0  0  0  0
    0.4595   -0.3721    0.0000 C   0  0  0  0  0  0  0  0  0  0  0  0
   -0.0925    0.2410    0.0000 C   0  0  0  0  0  0  0  0  0  0  0  0
    0.1624    1.0256    0.0000 C   0  0  0  0  0  0  0  0  0  0  0  0
    0.9694    1.1971    0.0000 C   0  0  0  0  0  0  0  0  0  0  0  0
    1.5214    0.5840    0.0000 C   0  0  0  0  0  0  0  0  0  0  0  0
    2.3284    0.7556    0.0000 N   0  0  0  0  0  0  0  0  0  0  0  0
    2.8804    0.1425    0.0000 C   0  0  0  0  0  0  0  0  0  0  0  0
    4.7674   -0.8137    0.0000 C   0  0  0  0  0  0  0  0  0  0  0  0
    5.0223   -1.5983    0.0000 O   0  0  0  0  0  0  0  0  0  0  0  0
  1  2  1  0  0  0  0
  3  2  1  0  0  0  0
  3  4  1  0  0  0  0
  3  5  1  0  0  0  0
  5  6  2  0  0  0  0
  5  7  1  0  0  0  0
  7  8  1  0  0  0  0
  8  9  1  0  0  0  0
  9 10  4  0  0  0  0
  3 10  1  0  0  0  0
 10 11  4  0  0  0  0
 11 12  4  0  0  0  0
 12 13  4  0  0  0  0
 13 14  1  0  0  0  0
 14 15  1  0  0  0  0
 15 16  4  0  0  0  0
 16 17  4  0  0  0  0
 17 18  4  0  0  0  0
 18 19  4  0  0  0  0
 19 20  4  0  0  0  0
 20 21  4  0  0  0  0
 21 22  4  0  0  0  0
 17 22  4  0  0  0  0
 22 23  4  0  0  0  0
 23 24  4  0  0  0  0
 12 24  1  0  0  0  0
 15 24  4  0  0  0  0
 13 25  4  0  0  0  0
  9 25  4  0  0  0  0
 25 26  2  0  0  0  0
M  END
>  <molregno>
5105

>  <canonical_smiles>
CC[C@@]1(O)C(=O)OCC2=C1C=C3N(Cc4cc5ccccc5nc34)C2=O

>  <standard_inchi_key>
VSJKWCGYPAHWDS-FQEVSTJZSA-N

>  <standard_value>
16,13

>  <standard_units>
nM

>  <standard_type>
IC50

>  <assay_id>
954645

>  <description>
SANGER: Inhibition of human AGS cell growth in a cell viability assay.

>  <Mol Mass>
348,358

>  <Act_10_uM>
1

>  <StandardizerResult>
Clean 2D (ID: Clean 2D)
Clear Stereo (ID: Clear Stereo)
Tautomerize (ID: Tautomerize)
Wedge Clean (ID: Wedge Clean)
Aromatize (ID: Aromatize)


$$$$

  Mrv17c0 06171723492D          

 28 30  0  0  0  0            999 V2000
    0.0000    0.8250    0.0000 C   0  0  0  0  0  0  0  0  0  0  0  0
    0.0000    0.0000    0.0000 C   0  0  0  0  0  0  0  0  0  0  0  0
    0.7145   -0.4125    0.0000 S   0  0  0  0  0  0  0  0  0  0  0  0
    0.7145   -1.2375    0.0000 C   0  0  0  0  0  0  0  0  0  0  0  0
    1.3819   -1.7224    0.0000 N   0  0  0  0  0  0  0  0  0  0  0  0
    1.1270   -2.5070    0.0000 C   0  0  0  0  0  0  0  0  0  0  0  0
    1.6119   -3.1745    0.0000 C   0  0  0  0  0  0  0  0  0  0  0  0
    2.4324   -3.0882    0.0000 C   0  0  0  0  0  0  0  0  0  0  0  0
    2.9173   -3.7557    0.0000 C   0  0  0  0  0  0  0  0  0  0  0  0
    3.7378   -3.6695    0.0000 O   0  0  0  0  0  0  0  0  0  0  0  0
    4.2227   -4.3369    0.0000 C   0  0  0  0  0  0  0  0  0  0  0  0
    2.5817   -4.5094    0.0000 C   0  0  0  0  0  0  0  0  0  0  0  0
    3.0667   -5.1768    0.0000 O   0  0  0  0  0  0  0  0  0  0  0  0
    3.8871   -5.0906    0.0000 C   0  0  0  0  0  0  0  0  0  0  0  0
    1.7613   -4.5956    0.0000 C   0  0  0  0  0  0  0  0  0  0  0  0
    1.4257   -5.3493    0.0000 O   0  0  0  0  0  0  0  0  0  0  0  0
    0.6052   -5.4355    0.0000 C   0  0  0  0  0  0  0  0  0  0  0  0
    1.2763   -3.9282    0.0000 C   0  0  0  0  0  0  0  0  0  0  0  0
    0.3020   -2.5070    0.0000 C   0  0  0  0  0  0  0  0  0  0  0  0
    0.0470   -1.7224    0.0000 N   0  0  0  0  0  0  0  0  0  0  0  0
   -0.1830   -3.1745    0.0000 C   0  0  0  0  0  0  0  0  0  0  0  0
    0.1526   -3.9282    0.0000 C   0  0  0  0  0  0  0  0  0  0  0  0
   -0.3323   -4.5956    0.0000 C   0  0  0  0  0  0  0  0  0  0  0  0
   -1.1528   -4.5094    0.0000 C   0  0  0  0  0  0  0  0  0  0  0  0
   -1.4884   -3.7557    0.0000 C   0  0  0  0  0  0  0  0  0  0  0  0
   -1.0034   -3.0882    0.0000 C   0  0  0  0  0  0  0  0  0  0  0  0
   -1.3390   -2.3346    0.0000 O   0  0  0  0  0  0  0  0  0  0  0  0
   -0.8541   -1.6671    0.0000 C   0  0  0  0  0  0  0  0  0  0  0  0
  1  2  1  0  0  0  0
  2  3  1  0  0  0  0
  3  4  1  0  0  0  0
  4  5  4  0  0  0  0
  5  6  4  0  0  0  0
  6  7  1  0  0  0  0
  7  8  4  0  0  0  0
  8  9  4  0  0  0  0
  9 10  1  0  0  0  0
 10 11  1  0  0  0  0
  9 12  4  0  0  0  0
 12 13  1  0  0  0  0
 13 14  1  0  0  0  0
 12 15  4  0  0  0  0
 15 16  1  0  0  0  0
 16 17  1  0  0  0  0
 15 18  4  0  0  0  0
  7 18  4  0  0  0  0
  6 19  4  0  0  0  0
 19 20  4  0  0  0  0
  4 20  4  0  0  0  0
 19 21  1  0  0  0  0
 21 22  4  0  0  0  0
 22 23  4  0  0  0  0
 23 24  4  0  0  0  0
 24 25  4  0  0  0  0
 25 26  4  0  0  0  0
 21 26  4  0  0  0  0
 26 27  1  0  0  0  0
 27 28  1  0  0  0  0
M  STY  1   1 DAT
M  SAL   1  1   5
M  SDT   1 MRV_IMPLICIT_H                                        
M  SDD   1     0.0000    0.0000    DR    ALL  0       0  
M  SED   1 IMPL_H1
M  END
>  <molregno>
1559902

>  <canonical_smiles>
CCSc1nc(c2cc(OC)c(OC)c(OC)c2)c([nH]1)c3ccccc3OC

>  <standard_inchi_key>
FKPLPWPHWWIBLA-UHFFFAOYSA-N

>  <standard_value>
40700

>  <standard_units>
nM

>  <standard_type>
IC50

>  <assay_id>
958337

>  <description>
Cytotoxicity against human AGS cells assessed as growth inhibition after 48 hrs by MTT assay

>  <Mol Mass>
400,49

>  <Act_10_uM>
0

>  <StandardizerResult>
Clean 2D (ID: Clean 2D)
Clear Stereo (ID: Clear Stereo)
Tautomerize (ID: Tautomerize)
Wedge Clean (ID: Wedge Clean)
Aromatize (ID: Aromatize)


$$$$

  Mrv17c0 06171723492D          

 30 32  0  0  0  0            999 V2000
    0.0000    0.8250    0.0000 C   0  0  0  0  0  0  0  0  0  0  0  0
    0.0000    0.0000    0.0000 C   0  0  0  0  0  0  0  0  0  0  0  0
    0.7145   -0.4125    0.0000 S   0  0  0  0  0  0  0  0  0  0  0  0
    0.7145   -1.2375    0.0000 C   0  0  0  0  0  0  0  0  0  0  0  0
    1.3819   -1.7224    0.0000 N   0  0  0  0  0  0  0  0  0  0  0  0
    1.1270   -2.5070    0.0000 C   0  0  0  0  0  0  0  0  0  0  0  0
    1.6119   -3.1745    0.0000 C   0  0  0  0  0  0  0  0  0  0  0  0
    2.4324   -3.0882    0.0000 C   0  0  0  0  0  0  0  0  0  0  0  0
    2.9173   -3.7557    0.0000 C   0  0  0  0  0  0  0  0  0  0  0  0
    3.7378   -3.6695    0.0000 O   0  0  0  0  0  0  0  0  0  0  0  0
    4.2227   -4.3369    0.0000 C   0  0  0  0  0  0  0  0  0  0  0  0
    2.5817   -4.5094    0.0000 C   0  0  0  0  0  0  0  0  0  0  0  0
    3.0667   -5.1768    0.0000 O   0  0  0  0  0  0  0  0  0  0  0  0
    2.7311   -5.9305    0.0000 C   0  0  0  0  0  0  0  0  0  0  0  0
    1.7613   -4.5956    0.0000 C   0  0  0  0  0  0  0  0  0  0  0  0
    1.4257   -5.3493    0.0000 O   0  0  0  0  0  0  0  0  0  0  0  0
    0.6052   -5.4355    0.0000 C   0  0  0  0  0  0  0  0  0  0  0  0
    1.2763   -3.9282    0.0000 C   0  0  0  0  0  0  0  0  0  0  0  0
    0.3020   -2.5070    0.0000 C   0  0  0  0  0  0  0  0  0  0  0  0
    0.0470   -1.7224    0.0000 N   0  0  0  0  0  0  0  0  0  0  0  0
   -0.1830   -3.1745    0.0000 C   0  0  0  0  0  0  0  0  0  0  0  0
    0.1526   -3.9282    0.0000 C   0  0  0  0  0  0  0  0  0  0  0  0
   -0.3323   -4.5956    0.0000 C   0  0  0  0  0  0  0  0  0  0  0  0
   -1.1528   -4.5094    0.0000 C   0  0  0  0  0  0  0  0  0  0  0  0
   -1.6377   -5.1768    0.0000 O   0  0  0  0  0  0  0  0  0  0  0  0
   -1.3022   -5.9305    0.0000 C   0  0  0  0  0  0  0  0  0  0  0  0
   -1.4884   -3.7557    0.0000 C   0  0  0  0  0  0  0  0  0  0  0  0
   -1.0034   -3.0882    0.0000 C   0  0  0  0  0  0  0  0  0  0  0  0
   -1.3390   -2.3346    0.0000 O   0  0  0  0  0  0  0  0  0  0  0  0
   -0.8541   -1.6671    0.0000 C   0  0  0  0  0  0  0  0  0  0  0  0
  1  2  1  0  0  0  0
  2  3  1  0  0  0  0
  3  4  1  0  0  0  0
  4  5  4  0  0  0  0
  5  6  4  0  0  0  0
  6  7  1  0  0  0  0
  7  8  4  0  0  0  0
  8  9  4  0  0  0  0
  9 10  1  0  0  0  0
 10 11  1  0  0  0  0
  9 12  4  0  0  0  0
 12 13  1  0  0  0  0
 13 14  1  0  0  0  0
 12 15  4  0  0  0  0
 15 16  1  0  0  0  0
 16 17  1  0  0  0  0
 15 18  4  0  0  0  0
  7 18  4  0  0  0  0
  6 19  4  0  0  0  0
 19 20  4  0  0  0  0
  4 20  4  0  0  0  0
 19 21  1  0  0  0  0
 21 22  4  0  0  0  0
 22 23  4  0  0  0  0
 23 24  4  0  0  0  0
 24 25  1  0  0  0  0
 25 26  1  0  0  0  0
 24 27  4  0  0  0  0
 27 28  4  0  0  0  0
 21 28  4  0  0  0  0
 28 29  1  0  0  0  0
 29 30  1  0  0  0  0
M  STY  1   1 DAT
M  SAL   1  1   5
M  SDT   1 MRV_IMPLICIT_H                                        
M  SDD   1     0.0000    0.0000    DR    ALL  0       0  
M  SED   1 IMPL_H1
M  END
>  <molregno>
1559898

>  <canonical_smiles>
CCSc1nc(c2cc(OC)c(OC)c(OC)c2)c([nH]1)c3ccc(OC)cc3OC

>  <standard_inchi_key>
KRFPCIILHMTMMM-UHFFFAOYSA-N

>  <standard_value>
18610

>  <standard_units>
nM

>  <standard_type>
IC50

>  <assay_id>
958337

>  <description>
Cytotoxicity against human AGS cells assessed as growth inhibition after 48 hrs by MTT assay

>  <Mol Mass>
430,52

>  <Act_10_uM>
0

>  <StandardizerResult>
Clean 2D (ID: Clean 2D)
Clear Stereo (ID: Clear Stereo)
Tautomerize (ID: Tautomerize)
Wedge Clean (ID: Wedge Clean)
Aromatize (ID: Aromatize)


$$$$

  Mrv17c0 06171723492D          

 30 33  0  0  1  0            999 V2000
    4.4171   -2.3927    0.0000 C   0  0  0  0  0  0  0  0  0  0  0  0
    5.0119   -1.8210    0.0000 O   0  0  0  0  0  0  0  0  0  0  0  0
    4.8142   -1.0201    0.0000 C   0  0  0  0  0  0  0  0  0  0  0  0
    5.6264   -1.1653    0.0000 C   0  0  0  0  0  0  0  0  0  0  0  0
    6.1582   -0.5346    0.0000 C   0  0  0  0  0  0  0  0  0  0  0  0
    5.8779    0.2414    0.0000 C   0  0  0  0  0  0  0  0  0  0  0  0
    6.4097    0.8721    0.0000 C   0  0  0  0  0  0  0  0  0  0  0  0
    6.1294    1.6480    0.0000 O   0  0  0  0  0  0  0  0  0  0  0  0
    7.2218    0.7268    0.0000 C   0  0  0  0  0  0  0  0  0  0  0  0
    7.5021   -0.0491    0.0000 C   0  0  0  0  0  0  0  0  0  0  0  0
    8.0339    0.5816    0.0000 O   0  0  0  0  0  0  0  0  0  0  0  0
    8.3142   -0.1943    0.0000 C   0  0  0  0  0  0  0  0  0  0  0  0
    8.3162    0.6307    0.0000 C   0  0  0  0  0  0  0  0  0  0  0  0
    9.1271   -0.0530    0.0000 C   0  0  0  0  0  0  0  0  0  0  0  0
    8.5945   -0.9702    0.0000 C   0  0  0  0  0  0  0  0  0  0  0  0
    8.0627   -1.6009    0.0000 C   0  0  0  0  0  0  0  0  0  0  0  0
    7.2506   -1.4557    0.0000 C   0  0  0  0  0  0  0  0  0  0  0  0
    6.7188   -2.0864    0.0000 O   0  0  0  0  0  0  0  0  0  0  0  0
    6.9991   -2.8623    0.0000 C   0  0  0  0  0  0  0  0  0  0  0  0
    6.4673   -3.4930    0.0000 O   0  0  0  0  0  0  0  0  0  0  0  0
    7.8112   -3.0076    0.0000 C   0  0  0  0  0  0  0  0  0  0  0  0
    6.9703   -0.6798    0.0000 C   0  0  0  0  0  0  0  0  0  0  0  0
    6.4385   -1.3105    0.0000 C   0  0  0  0  0  0  0  0  0  0  0  0
    5.0658    0.3866    0.0000 C   0  0  0  0  0  0  0  0  0  0  0  0
    4.7855    1.1625    0.0000 C   0  0  0  0  0  0  0  0  0  0  0  0
    4.5339   -0.2441    0.0000 C   0  0  0  0  0  0  0  0  0  0  0  0
    3.7094   -0.2709    0.0000 C   0  0  0  0  0  0  0  0  0  0  0  0
    3.4801   -1.0634    0.0000 C   0  0  0  0  0  0  0  0  0  0  0  0
    2.7041   -1.3437    0.0000 O   0  0  0  0  0  0  0  0  0  0  0  0
    4.1629   -1.5264    0.0000 O   0  0  0  0  0  0  0  0  0  0  0  0
  1  2  1  0  0  0  0
  3  2  1  0  0  0  0
  3  4  1  0  0  0  0
  5  4  1  0  0  0  0
  5  6  1  0  0  0  0
  6  7  1  0  0  0  0
  7  8  1  0  0  0  0
  7  9  1  0  0  0  0
  9 10  1  0  0  0  0
 10 11  1  0  0  0  0
 10 12  1  0  0  0  0
 12 13  1  0  0  0  0
 12 14  1  0  0  0  0
 12 15  1  0  0  0  0
 15 16  1  0  0  0  0
 16 17  1  0  0  0  0
 17 18  1  0  0  0  0
 18 19  1  0  0  0  0
 19 20  2  0  0  0  0
 19 21  1  0  0  0  0
 17 22  1  0  0  0  0
  5 22  1  0  0  0  0
 10 22  1  0  0  0  0
 22 23  1  0  0  0  0
  6 24  1  0  0  0  0
 24 25  2  0  0  0  0
 24 26  1  0  0  0  0
  3 26  1  0  0  0  0
 26 27  2  0  0  0  0
 27 28  1  0  0  0  0
 28 29  2  0  0  0  0
 28 30  1  0  0  0  0
  3 30  1  0  0  0  0
M  END
>  <molregno>
1563476

>  <canonical_smiles>
CO[C@@]12C[C@H]3[C@@H]([C@@H](O)C[C@@]4(O)C(C)(C)CC[C@H](OC(=O)C)[C@]34C)C(=C)C1=CC(=O)O2

>  <standard_inchi_key>
PNXUMPQOTPQZRA-VZPKLHRHSA-N

>  <standard_value>
50000

>  <standard_units>
nM

>  <standard_type>
IC50

>  <assay_id>
963421

>  <description>
Cytotoxicity against human AGS cells assessed as growth inhibition after 48 hrs by MTT assay

>  <Mol Mass>
420,502

>  <Act_10_uM>
0

>  <StandardizerResult>
Clean 2D (ID: Clean 2D)
Clear Stereo (ID: Clear Stereo)
Tautomerize (ID: Tautomerize)
Wedge Clean (ID: Wedge Clean)


$$$$

  Mrv17c0 06171723492D          

 34 37  0  0  0  0            999 V2000
    1.4289    2.4750    0.0000 C   0  0  0  0  0  0  0  0  0  0  0  0
    0.7145    2.0625    0.0000 O   0  0  0  0  0  0  0  0  0  0  0  0
    0.7145    1.2375    0.0000 C   0  0  0  0  0  0  0  0  0  0  0  0
    0.0000    0.8250    0.0000 C   0  0  0  0  0  0  0  0  0  0  0  0
    0.0000    0.0000    0.0000 C   0  0  0  0  0  0  0  0  0  0  0  0
    0.7145   -0.4125    0.0000 C   0  0  0  0  0  0  0  0  0  0  0  0
    1.4289    0.0000    0.0000 C   0  0  0  0  0  0  0  0  0  0  0  0
    2.1434   -0.4125    0.0000 O   0  0  0  0  0  0  0  0  0  0  0  0
    2.8579    0.0000    0.0000 C   0  0  0  0  0  0  0  0  0  0  0  0
    1.4289    0.8250    0.0000 C   0  0  0  0  0  0  0  0  0  0  0  0
    2.1434    1.2375    0.0000 O   0  0  0  0  0  0  0  0  0  0  0  0
    2.1434    2.0625    0.0000 C   0  0  0  0  0  0  0  0  0  0  0  0
    0.7145   -1.2375    0.0000 C   0  0  0  0  0  0  0  0  0  0  0  0
    1.3819   -1.7224    0.0000 N   0  0  0  0  0  0  0  0  0  0  0  0
    1.1270   -2.5070    0.0000 C   0  0  0  0  0  0  0  0  0  0  0  0
    1.6119   -3.1745    0.0000 S   0  0  0  0  0  0  0  0  0  0  0  0
    2.4324   -3.0882    0.0000 C   0  0  0  0  0  0  0  0  0  0  0  0
    2.7679   -2.3346    0.0000 C   0  0  0  0  0  0  0  0  0  0  0  0
    2.2830   -1.6671    0.0000 C   0  0  0  0  0  0  0  0  0  0  0  0
    2.6186   -0.9135    0.0000 C   0  0  0  0  0  0  0  0  0  0  0  0
    3.4390   -0.8272    0.0000 C   0  0  0  0  0  0  0  0  0  0  0  0
    3.9240   -1.4947    0.0000 C   0  0  0  0  0  0  0  0  0  0  0  0
    3.5884   -2.2483    0.0000 C   0  0  0  0  0  0  0  0  0  0  0  0
    0.3020   -2.5070    0.0000 S   0  0  0  0  0  0  0  0  0  0  0  0
    0.0470   -1.7224    0.0000 C   0  0  0  0  0  0  0  0  0  0  0  0
   -0.7376   -1.4675    0.0000 C   0  0  0  0  0  0  0  0  0  0  0  0
   -1.3507   -2.0195    0.0000 C   0  0  0  0  0  0  0  0  0  0  0  0
   -2.1353   -1.7646    0.0000 C   0  0  0  0  0  0  0  0  0  0  0  0
   -2.3068   -0.9576    0.0000 C   0  0  0  0  0  0  0  0  0  0  0  0
   -1.6937   -0.4056    0.0000 C   0  0  0  0  0  0  0  0  0  0  0  0
   -0.9091   -0.6605    0.0000 C   0  0  0  0  0  0  0  0  0  0  0  0
   -3.0915   -0.7027    0.0000 N   0  3  0  0  0  0  0  0  0  0  0  0
   -3.2630    0.1043    0.0000 O   0  0  0  0  0  0  0  0  0  0  0  0
   -3.7045   -1.2547    0.0000 O   0  5  0  0  0  0  0  0  0  0  0  0
  1  2  1  0  0  0  0
  2  3  1  0  0  0  0
  3  4  4  0  0  0  0
  4  5  4  0  0  0  0
  5  6  4  0  0  0  0
  6  7  4  0  0  0  0
  7  8  1  0  0  0  0
  8  9  1  0  0  0  0
  7 10  4  0  0  0  0
  3 10  4  0  0  0  0
 10 11  1  0  0  0  0
 11 12  1  0  0  0  0
  6 13  1  0  0  0  0
 13 14  4  0  0  0  0
 14 15  4  0  0  0  0
 15 16  1  0  0  0  0
 16 17  1  0  0  0  0
 17 18  1  0  0  0  0
 18 19  4  0  0  0  0
 19 20  4  0  0  0  0
 20 21  4  0  0  0  0
 21 22  4  0  0  0  0
 22 23  4  0  0  0  0
 18 23  4  0  0  0  0
 15 24  4  0  0  0  0
 24 25  4  0  0  0  0
 13 25  4  0  0  0  0
 25 26  1  0  0  0  0
 26 27  4  0  0  0  0
 27 28  4  0  0  0  0
 28 29  4  0  0  0  0
 29 30  4  0  0  0  0
 30 31  4  0  0  0  0
 26 31  4  0  0  0  0
 29 32  1  0  0  0  0
 32 33  2  0  0  0  0
 32 34  1  0  0  0  0
M  CHG  2  32   1  34  -1
M  END
>  <molregno>
1608711

>  <canonical_smiles>
COc1ccc(c(OC)c1OC)c2nc(SCc3ccccc3)sc2c4ccc(cc4)[N+](=O)[O-]

>  <standard_inchi_key>
DOMPDJQUZKKWFJ-UHFFFAOYSA-N

>  <standard_value>
13800

>  <standard_units>
nM

>  <standard_type>
IC50

>  <assay_id>
1279349

>  <description>
Cytotoxicity against human AGS cells after 48 hrs by MTT assay

>  <Mol Mass>
494,58

>  <Act_10_uM>
0

>  <StandardizerResult>
Clean 2D (ID: Clean 2D)
Clear Stereo (ID: Clear Stereo)
Tautomerize (ID: Tautomerize)
Wedge Clean (ID: Wedge Clean)
Aromatize (ID: Aromatize)


$$$$

  Mrv17c0 06171723492D          

 26 28  0  0  0  0            999 V2000
    1.4289    2.4750    0.0000 C   0  0  0  0  0  0  0  0  0  0  0  0
    0.7145    2.0625    0.0000 O   0  0  0  0  0  0  0  0  0  0  0  0
    0.7145    1.2375    0.0000 C   0  0  0  0  0  0  0  0  0  0  0  0
    0.0000    0.8250    0.0000 C   0  0  0  0  0  0  0  0  0  0  0  0
    0.0000    0.0000    0.0000 C   0  0  0  0  0  0  0  0  0  0  0  0
    0.7145   -0.4125    0.0000 C   0  0  0  0  0  0  0  0  0  0  0  0
    1.4289    0.0000    0.0000 C   0  0  0  0  0  0  0  0  0  0  0  0
    2.1434   -0.4125    0.0000 O   0  0  0  0  0  0  0  0  0  0  0  0
    2.8579    0.0000    0.0000 C   0  0  0  0  0  0  0  0  0  0  0  0
    1.4289    0.8250    0.0000 C   0  0  0  0  0  0  0  0  0  0  0  0
    2.1434    1.2375    0.0000 O   0  0  0  0  0  0  0  0  0  0  0  0
    2.8579    0.8250    0.0000 C   0  0  0  0  0  0  0  0  0  0  0  0
    0.7145   -1.2375    0.0000 C   0  0  0  0  0  0  0  0  0  0  0  0
    1.3819   -1.7224    0.0000 N   0  0  0  0  0  0  0  0  0  0  0  0
    1.1270   -2.5070    0.0000 C   0  0  0  0  0  0  0  0  0  0  0  0
    1.6119   -3.1745    0.0000 S   0  0  0  0  0  0  0  0  0  0  0  0
    1.2763   -3.9282    0.0000 C   0  0  0  0  0  0  0  0  0  0  0  0
    0.3020   -2.5070    0.0000 S   0  0  0  0  0  0  0  0  0  0  0  0
    0.0470   -1.7224    0.0000 C   0  0  0  0  0  0  0  0  0  0  0  0
   -0.7376   -1.4675    0.0000 C   0  0  0  0  0  0  0  0  0  0  0  0
   -1.3507   -2.0195    0.0000 C   0  0  0  0  0  0  0  0  0  0  0  0
   -2.1353   -1.7646    0.0000 C   0  0  0  0  0  0  0  0  0  0  0  0
   -2.3068   -0.9576    0.0000 C   0  0  0  0  0  0  0  0  0  0  0  0
   -3.0915   -0.7027    0.0000 F   0  0  0  0  0  0  0  0  0  0  0  0
   -1.6937   -0.4056    0.0000 C   0  0  0  0  0  0  0  0  0  0  0  0
   -0.9091   -0.6605    0.0000 C   0  0  0  0  0  0  0  0  0  0  0  0
  1  2  1  0  0  0  0
  2  3  1  0  0  0  0
  3  4  4  0  0  0  0
  4  5  4  0  0  0  0
  5  6  4  0  0  0  0
  6  7  4  0  0  0  0
  7  8  1  0  0  0  0
  8  9  1  0  0  0  0
  7 10  4  0  0  0  0
  3 10  4  0  0  0  0
 10 11  1  0  0  0  0
 11 12  1  0  0  0  0
  6 13  1  0  0  0  0
 13 14  4  0  0  0  0
 14 15  4  0  0  0  0
 15 16  1  0  0  0  0
 16 17  1  0  0  0  0
 15 18  4  0  0  0  0
 18 19  4  0  0  0  0
 13 19  4  0  0  0  0
 19 20  1  0  0  0  0
 20 21  4  0  0  0  0
 21 22  4  0  0  0  0
 22 23  4  0  0  0  0
 23 24  1  0  0  0  0
 23 25  4  0  0  0  0
 25 26  4  0  0  0  0
 20 26  4  0  0  0  0
M  END
>  <molregno>
1608713

>  <canonical_smiles>
COc1ccc(c(OC)c1OC)c2nc(SC)sc2c3ccc(F)cc3

>  <standard_inchi_key>
RMCSIAAXSZFSFZ-UHFFFAOYSA-N

>  <standard_value>
97800

>  <standard_units>
nM

>  <standard_type>
IC50

>  <assay_id>
1279349

>  <description>
Cytotoxicity against human AGS cells after 48 hrs by MTT assay

>  <Mol Mass>
391,48

>  <Act_10_uM>
0

>  <StandardizerResult>
Clean 2D (ID: Clean 2D)
Clear Stereo (ID: Clear Stereo)
Tautomerize (ID: Tautomerize)
Wedge Clean (ID: Wedge Clean)
Aromatize (ID: Aromatize)


$$$$

  Mrv17c0 06171723492D          

 34 40  0  0  0  0            999 V2000
    8.5737    3.3000    0.0000 C   0  0  0  0  0  0  0  0  0  0  0  0
    8.5737    2.4750    0.0000 C   0  0  0  0  0  0  0  0  0  0  0  0
    7.8592    2.0625    0.0000 N   0  0  0  0  0  0  0  0  0  0  0  0
    7.8592    1.2375    0.0000 C   0  0  0  0  0  0  0  0  0  0  0  0
    7.1447    0.8250    0.0000 C   0  0  0  0  0  0  0  0  0  0  0  0
    6.4302    1.2375    0.0000 C   0  0  0  0  0  0  0  0  0  0  0  0
    5.7158    0.8250    0.0000 C   0  0  0  0  0  0  0  0  0  0  0  0
    5.7158    0.0000    0.0000 C   0  0  0  0  0  0  0  0  0  0  0  0
    6.4302   -0.4125    0.0000 C   0  0  0  0  0  0  0  0  0  0  0  0
    7.1447    0.0000    0.0000 C   0  0  0  0  0  0  0  0  0  0  0  0
    7.8592   -0.4125    0.0000 C   0  0  0  0  0  0  0  0  0  0  0  0
    8.5737    0.0000    0.0000 C   0  0  0  0  0  0  0  0  0  0  0  0
    8.5737    0.8250    0.0000 C   0  0  0  0  0  0  0  0  0  0  0  0
    9.2881    1.2375    0.0000 C   0  0  0  0  0  0  0  0  0  0  0  0
   10.0026    0.8250    0.0000 N   0  0  0  0  0  0  0  0  0  0  0  0
   10.7171    1.2375    0.0000 C   0  0  0  0  0  0  0  0  0  0  0  0
   10.7171    2.0625    0.0000 C   0  0  0  0  0  0  0  0  0  0  0  0
   11.4315    2.4750    0.0000 C   0  0  0  0  0  0  0  0  0  0  0  0
   12.1460    2.0625    0.0000 C   0  0  0  0  0  0  0  0  0  0  0  0
   12.1460    1.2375    0.0000 C   0  0  0  0  0  0  0  0  0  0  0  0
   12.8605    0.8250    0.0000 C   0  0  0  0  0  0  0  0  0  0  0  0
   12.8605    0.0000    0.0000 C   0  0  0  0  0  0  0  0  0  0  0  0
   12.1460   -0.4125    0.0000 C   0  0  0  0  0  0  0  0  0  0  0  0
   11.4315    0.0000    0.0000 C   0  0  0  0  0  0  0  0  0  0  0  0
   11.4315    0.8250    0.0000 C   0  0  0  0  0  0  0  0  0  0  0  0
   10.0026    2.4750    0.0000 C   0  0  0  0  0  0  0  0  0  0  0  0
   10.0026    3.3000    0.0000 C   0  0  0  0  0  0  0  0  0  0  0  0
    9.2881    3.7125    0.0000 C   0  0  0  0  0  0  0  0  0  0  0  0
    9.2881    4.5375    0.0000 C   0  0  0  0  0  0  0  0  0  0  0  0
   10.0026    4.9500    0.0000 C   0  0  0  0  0  0  0  0  0  0  0  0
   10.7171    4.5375    0.0000 C   0  0  0  0  0  0  0  0  0  0  0  0
   10.7171    3.7125    0.0000 C   0  0  0  0  0  0  0  0  0  0  0  0
   11.4315    3.3000    0.0000 S   0  0  0  0  0  0  0  0  0  0  0  0
    9.2881    2.0625    0.0000 C   0  0  0  0  0  0  0  0  0  0  0  0
  1  2  1  0  0  0  0
  2  3  4  0  0  0  0
  3  4  4  0  0  0  0
  4  5  4  0  0  0  0
  5  6  4  0  0  0  0
  6  7  4  0  0  0  0
  7  8  4  0  0  0  0
  8  9  4  0  0  0  0
  9 10  4  0  0  0  0
  5 10  4  0  0  0  0
 10 11  4  0  0  0  0
 11 12  4  0  0  0  0
 12 13  4  0  0  0  0
  4 13  4  0  0  0  0
 13 14  4  0  0  0  0
 14 15  4  0  0  0  0
 15 16  4  0  0  0  0
 16 17  4  0  0  0  0
 17 18  4  0  0  0  0
 18 19  4  0  0  0  0
 19 20  4  0  0  0  0
 20 21  4  0  0  0  0
 21 22  4  0  0  0  0
 22 23  4  0  0  0  0
 23 24  4  0  0  0  0
 24 25  4  0  0  0  0
 16 25  4  0  0  0  0
 20 25  4  0  0  0  0
 17 26  4  0  0  0  0
 26 27  1  0  0  0  0
 27 28  4  0  0  0  0
 28 29  4  0  0  0  0
 29 30  4  0  0  0  0
 30 31  4  0  0  0  0
 31 32  4  0  0  0  0
 27 32  4  0  0  0  0
 32 33  1  0  0  0  0
 26 34  4  0  0  0  0
  2 34  4  0  0  0  0
 14 34  4  0  0  0  0
M  END
>  <molregno>
1625372

>  <canonical_smiles>
Cc1nc2c3ccccc3ccc2c4nc5c(ccc6ccccc56)c(c7ccccc7S)c14

>  <standard_inchi_key>
YOVHMPZNZCYVMT-UHFFFAOYSA-N

>  <standard_value>
4070

>  <standard_units>
nM

>  <standard_type>
IC50

>  <assay_id>
1298988

>  <description>
Cytotoxicity against human AGS cells after 48 hrs by MTT assay

>  <Mol Mass>
452,58

>  <Act_10_uM>
1

>  <StandardizerResult>
Clean 2D (ID: Clean 2D)
Clear Stereo (ID: Clear Stereo)
Tautomerize (ID: Tautomerize)
Wedge Clean (ID: Wedge Clean)
Aromatize (ID: Aromatize)


$$$$

  Mrv17c0 06171723492D          

 37 43  0  0  0  0            999 V2000
    8.5737    3.3000    0.0000 C   0  0  0  0  0  0  0  0  0  0  0  0
    8.5737    2.4750    0.0000 C   0  0  0  0  0  0  0  0  0  0  0  0
    7.8592    2.0625    0.0000 N   0  0  0  0  0  0  0  0  0  0  0  0
    7.8592    1.2375    0.0000 C   0  0  0  0  0  0  0  0  0  0  0  0
    7.1447    0.8250    0.0000 C   0  0  0  0  0  0  0  0  0  0  0  0
    6.4302    1.2375    0.0000 C   0  0  0  0  0  0  0  0  0  0  0  0
    5.7158    0.8250    0.0000 C   0  0  0  0  0  0  0  0  0  0  0  0
    5.7158    0.0000    0.0000 C   0  0  0  0  0  0  0  0  0  0  0  0
    6.4302   -0.4125    0.0000 C   0  0  0  0  0  0  0  0  0  0  0  0
    7.1447    0.0000    0.0000 C   0  0  0  0  0  0  0  0  0  0  0  0
    7.8592   -0.4125    0.0000 C   0  0  0  0  0  0  0  0  0  0  0  0
    8.5737    0.0000    0.0000 C   0  0  0  0  0  0  0  0  0  0  0  0
    8.5737    0.8250    0.0000 C   0  0  0  0  0  0  0  0  0  0  0  0
    9.2881    1.2375    0.0000 C   0  0  0  0  0  0  0  0  0  0  0  0
   10.0026    0.8250    0.0000 N   0  0  0  0  0  0  0  0  0  0  0  0
   10.7171    1.2375    0.0000 C   0  0  0  0  0  0  0  0  0  0  0  0
   10.7171    2.0625    0.0000 C   0  0  0  0  0  0  0  0  0  0  0  0
   11.4315    2.4750    0.0000 C   0  0  0  0  0  0  0  0  0  0  0  0
   12.1460    2.0625    0.0000 C   0  0  0  0  0  0  0  0  0  0  0  0
   12.1460    1.2375    0.0000 C   0  0  0  0  0  0  0  0  0  0  0  0
   12.8605    0.8250    0.0000 C   0  0  0  0  0  0  0  0  0  0  0  0
   12.8605    0.0000    0.0000 C   0  0  0  0  0  0  0  0  0  0  0  0
   12.1460   -0.4125    0.0000 C   0  0  0  0  0  0  0  0  0  0  0  0
   11.4315    0.0000    0.0000 C   0  0  0  0  0  0  0  0  0  0  0  0
   11.4315    0.8250    0.0000 C   0  0  0  0  0  0  0  0  0  0  0  0
   10.0026    2.4750    0.0000 C   0  0  0  0  0  0  0  0  0  0  0  0
   10.0026    3.3000    0.0000 C   0  0  0  0  0  0  0  0  0  0  0  0
    9.2881    3.7125    0.0000 C   0  0  0  0  0  0  0  0  0  0  0  0
    9.2881    4.5375    0.0000 C   0  0  0  0  0  0  0  0  0  0  0  0
   10.0026    4.9500    0.0000 C   0  0  0  0  0  0  0  0  0  0  0  0
   10.7171    4.5375    0.0000 C   0  0  0  0  0  0  0  0  0  0  0  0
   10.7171    3.7125    0.0000 C   0  0  0  0  0  0  0  0  0  0  0  0
   11.4315    3.3000    0.0000 N   0  0  0  0  0  0  0  0  0  0  0  0
    8.5737    4.9500    0.0000 N   0  3  0  0  0  0  0  0  0  0  0  0
    7.8592    4.5375    0.0000 O   0  0  0  0  0  0  0  0  0  0  0  0
    8.5737    5.7750    0.0000 O   0  5  0  0  0  0  0  0  0  0  0  0
    9.2881    2.0625    0.0000 C   0  0  0  0  0  0  0  0  0  0  0  0
  1  2  1  0  0  0  0
  2  3  4  0  0  0  0
  3  4  4  0  0  0  0
  4  5  4  0  0  0  0
  5  6  4  0  0  0  0
  6  7  4  0  0  0  0
  7  8  4  0  0  0  0
  8  9  4  0  0  0  0
  9 10  4  0  0  0  0
  5 10  4  0  0  0  0
 10 11  4  0  0  0  0
 11 12  4  0  0  0  0
 12 13  4  0  0  0  0
  4 13  4  0  0  0  0
 13 14  4  0  0  0  0
 14 15  4  0  0  0  0
 15 16  4  0  0  0  0
 16 17  4  0  0  0  0
 17 18  4  0  0  0  0
 18 19  4  0  0  0  0
 19 20  4  0  0  0  0
 20 21  4  0  0  0  0
 21 22  4  0  0  0  0
 22 23  4  0  0  0  0
 23 24  4  0  0  0  0
 24 25  4  0  0  0  0
 16 25  4  0  0  0  0
 20 25  4  0  0  0  0
 17 26  4  0  0  0  0
 26 27  1  0  0  0  0
 27 28  4  0  0  0  0
 28 29  4  0  0  0  0
 29 30  4  0  0  0  0
 30 31  4  0  0  0  0
 31 32  4  0  0  0  0
 27 32  4  0  0  0  0
 32 33  1  0  0  0  0
 29 34  1  0  0  0  0
 34 35  2  0  0  0  0
 34 36  1  0  0  0  0
 26 37  4  0  0  0  0
  2 37  4  0  0  0  0
 14 37  4  0  0  0  0
M  CHG  2  34   1  36  -1
M  END
>  <molregno>
1625371

>  <canonical_smiles>
Cc1nc2c3ccccc3ccc2c4nc5c(ccc6ccccc56)c(c7cc(ccc7N)[N+](=O)[O-])c14

>  <standard_inchi_key>
OXDXLPAJFXFAEJ-UHFFFAOYSA-N

>  <standard_value>
17810

>  <standard_units>
nM

>  <standard_type>
IC50

>  <assay_id>
1298988

>  <description>
Cytotoxicity against human AGS cells after 48 hrs by MTT assay

>  <Mol Mass>
480,527

>  <Act_10_uM>
0

>  <StandardizerResult>
Clean 2D (ID: Clean 2D)
Clear Stereo (ID: Clear Stereo)
Tautomerize (ID: Tautomerize)
Wedge Clean (ID: Wedge Clean)
Aromatize (ID: Aromatize)


$$$$

  Mrv17c0 06171723492D          

 33 39  0  0  0  0            999 V2000
    8.5737    3.3000    0.0000 C   0  0  0  0  0  0  0  0  0  0  0  0
    8.5737    2.4750    0.0000 C   0  0  0  0  0  0  0  0  0  0  0  0
    7.8592    2.0625    0.0000 N   0  0  0  0  0  0  0  0  0  0  0  0
    7.8592    1.2375    0.0000 C   0  0  0  0  0  0  0  0  0  0  0  0
    7.1447    0.8250    0.0000 C   0  0  0  0  0  0  0  0  0  0  0  0
    6.4302    1.2375    0.0000 C   0  0  0  0  0  0  0  0  0  0  0  0
    5.7158    0.8250    0.0000 C   0  0  0  0  0  0  0  0  0  0  0  0
    5.7158    0.0000    0.0000 C   0  0  0  0  0  0  0  0  0  0  0  0
    6.4302   -0.4125    0.0000 C   0  0  0  0  0  0  0  0  0  0  0  0
    7.1447    0.0000    0.0000 C   0  0  0  0  0  0  0  0  0  0  0  0
    7.8592   -0.4125    0.0000 C   0  0  0  0  0  0  0  0  0  0  0  0
    8.5737    0.0000    0.0000 C   0  0  0  0  0  0  0  0  0  0  0  0
    8.5737    0.8250    0.0000 C   0  0  0  0  0  0  0  0  0  0  0  0
    9.2881    1.2375    0.0000 C   0  0  0  0  0  0  0  0  0  0  0  0
   10.0026    0.8250    0.0000 N   0  0  0  0  0  0  0  0  0  0  0  0
   10.7171    1.2375    0.0000 C   0  0  0  0  0  0  0  0  0  0  0  0
   10.7171    2.0625    0.0000 C   0  0  0  0  0  0  0  0  0  0  0  0
   11.4315    2.4750    0.0000 C   0  0  0  0  0  0  0  0  0  0  0  0
   12.1460    2.0625    0.0000 C   0  0  0  0  0  0  0  0  0  0  0  0
   12.1460    1.2375    0.0000 C   0  0  0  0  0  0  0  0  0  0  0  0
   12.8605    0.8250    0.0000 C   0  0  0  0  0  0  0  0  0  0  0  0
   12.8605    0.0000    0.0000 C   0  0  0  0  0  0  0  0  0  0  0  0
   12.1460   -0.4125    0.0000 C   0  0  0  0  0  0  0  0  0  0  0  0
   11.4315    0.0000    0.0000 C   0  0  0  0  0  0  0  0  0  0  0  0
   11.4315    0.8250    0.0000 C   0  0  0  0  0  0  0  0  0  0  0  0
   10.0026    2.4750    0.0000 C   0  0  0  0  0  0  0  0  0  0  0  0
   10.0026    3.3000    0.0000 C   0  0  0  0  0  0  0  0  0  0  0  0
    9.2881    3.7125    0.0000 C   0  0  0  0  0  0  0  0  0  0  0  0
    9.2881    4.5375    0.0000 C   0  0  0  0  0  0  0  0  0  0  0  0
   10.0026    4.9500    0.0000 C   0  0  0  0  0  0  0  0  0  0  0  0
   10.7171    4.5375    0.0000 C   0  0  0  0  0  0  0  0  0  0  0  0
   10.7171    3.7125    0.0000 C   0  0  0  0  0  0  0  0  0  0  0  0
    9.2881    2.0625    0.0000 C   0  0  0  0  0  0  0  0  0  0  0  0
  1  2  1  0  0  0  0
  2  3  4  0  0  0  0
  3  4  4  0  0  0  0
  4  5  4  0  0  0  0
  5  6  4  0  0  0  0
  6  7  4  0  0  0  0
  7  8  4  0  0  0  0
  8  9  4  0  0  0  0
  9 10  4  0  0  0  0
  5 10  4  0  0  0  0
 10 11  4  0  0  0  0
 11 12  4  0  0  0  0
 12 13  4  0  0  0  0
  4 13  4  0  0  0  0
 13 14  4  0  0  0  0
 14 15  4  0  0  0  0
 15 16  4  0  0  0  0
 16 17  4  0  0  0  0
 17 18  4  0  0  0  0
 18 19  4  0  0  0  0
 19 20  4  0  0  0  0
 20 21  4  0  0  0  0
 21 22  4  0  0  0  0
 22 23  4  0  0  0  0
 23 24  4  0  0  0  0
 24 25  4  0  0  0  0
 16 25  4  0  0  0  0
 20 25  4  0  0  0  0
 17 26  4  0  0  0  0
 26 27  1  0  0  0  0
 27 28  4  0  0  0  0
 28 29  4  0  0  0  0
 29 30  4  0  0  0  0
 30 31  4  0  0  0  0
 31 32  4  0  0  0  0
 27 32  4  0  0  0  0
 26 33  4  0  0  0  0
  2 33  4  0  0  0  0
 14 33  4  0  0  0  0
M  END
>  <molregno>
1625364

>  <canonical_smiles>
Cc1nc2c3ccccc3ccc2c4nc5c(ccc6ccccc56)c(c7ccccc7)c14

>  <standard_inchi_key>
RZXMMCLYGKIMMA-UHFFFAOYSA-N

>  <standard_value>
80000

>  <standard_units>
nM

>  <standard_type>
IC50

>  <assay_id>
1298988

>  <description>
Cytotoxicity against human AGS cells after 48 hrs by MTT assay

>  <Mol Mass>
420,515

>  <Act_10_uM>
0

>  <StandardizerResult>
Clean 2D (ID: Clean 2D)
Clear Stereo (ID: Clear Stereo)
Tautomerize (ID: Tautomerize)
Wedge Clean (ID: Wedge Clean)
Aromatize (ID: Aromatize)


$$$$

  Mrv17c0 06171723492D          

 29 32  0  0  1  0            999 V2000
    5.2520   -0.3020    0.0000 C   0  0  0  0  0  0  0  0  0  0  0  0
    4.8395    0.4125    0.0000 C   0  0  0  0  0  0  0  0  0  0  0  0
    5.2520    1.1270    0.0000 C   0  0  0  0  0  0  0  0  0  0  0  0
    4.0145    0.4125    0.0000 C   0  0  0  0  0  0  0  0  0  0  0  0
    3.6020    1.1270    0.0000 C   0  0  0  0  0  0  0  0  0  0  0  0
    2.7770    1.1270    0.0000 C   0  0  0  0  0  0  0  0  0  0  0  0
    2.3645    0.4125    0.0000 C   0  0  0  0  0  0  0  0  0  0  0  0
    2.7770   -0.3020    0.0000 C   0  0  0  0  0  0  0  0  0  0  0  0
    2.3645   -1.0164    0.0000 C   0  0  0  0  0  0  0  0  0  0  0  0
    1.5395   -1.0164    0.0000 C   0  0  0  0  0  0  0  0  0  0  0  0
    1.1270   -0.3020    0.0000 C   0  0  0  0  0  0  0  0  0  0  0  0
    0.3020   -0.3020    0.0000 C   0  0  0  0  0  0  0  0  0  0  0  0
    0.4452   -1.1144    0.0000 C   0  0  0  0  0  0  0  0  0  0  0  0
   -0.1105    0.4125    0.0000 C   0  0  0  0  0  0  0  0  0  0  0  0
    0.3020    1.1270    0.0000 C   0  0  0  0  0  0  0  0  0  0  0  0
    1.1270    1.1270    0.0000 C   0  0  0  0  0  0  0  0  0  0  0  0
    1.5395    0.4125    0.0000 C   0  0  0  0  0  0  0  0  0  0  0  0
    1.9520    1.1270    0.0000 C   0  0  0  0  0  0  0  0  0  0  0  0
   -0.4733   -0.5841    0.0000 C   0  0  0  0  0  0  0  0  0  0  0  0
   -1.1053   -0.0538    0.0000 O   0  0  0  0  0  0  0  0  0  0  0  0
   -0.6165   -1.3966    0.0000 N   0  0  0  0  0  0  0  0  0  0  0  0
   -1.3918   -1.6788    0.0000 C   0  0  0  0  0  0  0  0  0  0  0  0
   -1.5350   -2.4912    0.0000 C   0  0  0  0  0  0  0  0  0  0  0  0
   -2.3103   -2.7734    0.0000 C   0  0  0  0  0  0  0  0  0  0  0  0
   -2.9423   -2.2431    0.0000 C   0  0  0  0  0  0  0  0  0  0  0  0
   -3.7175   -2.5253    0.0000 C   0  0  0  0  0  0  0  0  0  0  0  0
   -2.7990   -1.4306    0.0000 C   0  0  0  0  0  0  0  0  0  0  0  0
   -2.0238   -1.1485    0.0000 C   0  0  0  0  0  0  0  0  0  0  0  0
    3.6020   -0.3020    0.0000 C   0  0  0  0  0  0  0  0  0  0  0  0
  1  2  1  0  0  0  0
  2  3  1  0  0  0  0
  2  4  1  0  0  0  0
  4  5  4  0  0  0  0
  5  6  4  0  0  0  0
  6  7  4  0  0  0  0
  7  8  4  0  0  0  0
  8  9  1  0  0  0  0
  9 10  1  0  0  0  0
 11 10  1  0  0  0  0
 11 12  1  0  0  0  0
 12 13  1  0  0  0  0
 12 14  1  0  0  0  0
 14 15  1  0  0  0  0
 15 16  1  0  0  0  0
 16 17  1  0  0  0  0
  7 17  1  0  0  0  0
 11 17  1  0  0  0  0
 17 18  1  0  0  0  0
 12 19  1  0  0  0  0
 19 20  2  0  0  0  0
 19 21  1  0  0  0  0
 21 22  1  0  0  0  0
 22 23  4  0  0  0  0
 23 24  4  0  0  0  0
 24 25  4  0  0  0  0
 25 26  1  0  0  0  0
 25 27  4  0  0  0  0
 27 28  4  0  0  0  0
 22 28  4  0  0  0  0
  8 29  4  0  0  0  0
  4 29  4  0  0  0  0
M  END
>  <molregno>
1795895

>  <canonical_smiles>
CC(C)c1ccc2c(CC[C@H]3[C@@](C)(CCC[C@]23C)C(=O)Nc4ccc(C)cc4)c1

>  <standard_inchi_key>
MPSRCTDKNCOPLU-ZRJLEYOISA-N

>  <standard_value>
1000000

>  <standard_units>
nM

>  <standard_type>
IC50

>  <assay_id>
1432784

>  <description>
Cytotoxicity against human AGS cells

>  <Mol Mass>
389,583

>  <Act_10_uM>
0

>  <StandardizerResult>
Clean 2D (ID: Clean 2D)
Clear Stereo (ID: Clear Stereo)
Tautomerize (ID: Tautomerize)
Wedge Clean (ID: Wedge Clean)
Aromatize (ID: Aromatize)


$$$$

  Mrv17c0 06171723492D          

 24 26  0  0  1  0            999 V2000
    0.7954   -1.5395    0.0000 C   0  0  0  0  0  0  0  0  0  0  0  0
    1.2079   -0.8250    0.0000 C   0  0  0  0  0  0  0  0  0  0  0  0
    0.7954   -0.1105    0.0000 C   0  0  0  0  0  0  0  0  0  0  0  0
    2.0329   -0.8250    0.0000 C   0  0  0  0  0  0  0  0  0  0  0  0
    2.4454   -0.1105    0.0000 C   0  0  0  0  0  0  0  0  0  0  0  0
    3.2704   -0.1105    0.0000 C   0  0  0  0  0  0  0  0  0  0  0  0
    3.6829    0.6039    0.0000 C   0  0  0  0  0  0  0  0  0  0  0  0
    4.5079    0.6039    0.0000 C   0  0  0  0  0  0  0  0  0  0  0  0
    4.9204   -0.1105    0.0000 C   0  0  0  0  0  0  0  0  0  0  0  0
    5.7454   -0.1105    0.0000 C   0  0  0  0  0  0  0  0  0  0  0  0
    5.6021    0.7019    0.0000 C   0  0  0  0  0  0  0  0  0  0  0  0
    6.5206    0.1716    0.0000 C   0  0  0  0  0  0  0  0  0  0  0  0
    6.1579   -0.8250    0.0000 C   0  0  0  0  0  0  0  0  0  0  0  0
    5.7454   -1.5395    0.0000 C   0  0  0  0  0  0  0  0  0  0  0  0
    4.9204   -1.5395    0.0000 C   0  0  0  0  0  0  0  0  0  0  0  0
    4.5079   -0.8250    0.0000 C   0  0  0  0  0  0  0  0  0  0  0  0
    4.0954   -1.5395    0.0000 C   0  0  0  0  0  0  0  0  0  0  0  0
    3.6829   -0.8250    0.0000 C   0  0  0  0  0  0  0  0  0  0  0  0
    3.2704   -1.5395    0.0000 C   0  0  0  0  0  0  0  0  0  0  0  0
    2.4454   -1.5395    0.0000 C   0  0  0  0  0  0  0  0  0  0  0  0
    2.0329   -2.2539    0.0000 O   0  0  0  0  0  0  0  0  0  0  0  0
    2.4454   -2.9684    0.0000 C   0  0  0  0  0  0  0  0  0  0  0  0
    3.2704   -2.9684    0.0000 O   0  0  0  0  0  0  0  0  0  0  0  0
    2.0329   -3.6829    0.0000 C   0  0  0  0  0  0  0  0  0  0  0  0
  1  2  1  0  0  0  0
  2  3  1  0  0  0  0
  2  4  1  0  0  0  0
  4  5  4  0  0  0  0
  5  6  4  0  0  0  0
  6  7  1  0  0  0  0
  7  8  1  0  0  0  0
  9  8  1  0  0  0  0
  9 10  1  0  0  0  0
 10 11  1  0  0  0  0
 10 12  1  0  0  0  0
 10 13  1  0  0  0  0
 13 14  1  0  0  0  0
 14 15  1  0  0  0  0
 15 16  1  0  0  0  0
  9 16  1  0  0  0  0
 16 17  1  0  0  0  0
 16 18  1  0  0  0  0
  6 18  4  0  0  0  0
 18 19  4  0  0  0  0
 19 20  4  0  0  0  0
  4 20  4  0  0  0  0
 20 21  1  0  0  0  0
 21 22  1  0  0  0  0
 22 23  2  0  0  0  0
 22 24  1  0  0  0  0
M  END
>  <molregno>
1795952

>  <canonical_smiles>
CC(C)c1cc2CC[C@H]3C(C)(C)CCC[C@]3(C)c2cc1OC(=O)C

>  <standard_inchi_key>
AZEPENWNEVUZPW-RBBKRZOGSA-N

>  <standard_value>
18000

>  <standard_units>
nM

>  <standard_type>
IC50

>  <assay_id>
1432784

>  <description>
Cytotoxicity against human AGS cells

>  <Mol Mass>
328,496

>  <Act_10_uM>
0

>  <StandardizerResult>
Clean 2D (ID: Clean 2D)
Clear Stereo (ID: Clear Stereo)
Tautomerize (ID: Tautomerize)
Wedge Clean (ID: Wedge Clean)
Aromatize (ID: Aromatize)


$$$$

  Mrv17c0 06171723492D          

 41 45  0  0  0  0            999 V2000
    5.8493    1.9927    0.0000 C   0  0  0  0  0  0  0  0  0  0  0  0
    5.8101    1.1687    0.0000 O   0  0  0  0  0  0  0  0  0  0  0  0
    5.0768    0.7906    0.0000 C   0  0  0  0  0  0  0  0  0  0  0  0
    5.0376   -0.0335    0.0000 C   0  0  0  0  0  0  0  0  0  0  0  0
    4.3043   -0.4116    0.0000 C   0  0  0  0  0  0  0  0  0  0  0  0
    3.6103    0.0344    0.0000 C   0  0  0  0  0  0  0  0  0  0  0  0
    3.6495    0.8585    0.0000 C   0  0  0  0  0  0  0  0  0  0  0  0
    4.3828    1.2366    0.0000 C   0  0  0  0  0  0  0  0  0  0  0  0
    2.8779    1.1504    0.0000 C   0  0  0  0  0  0  0  0  0  0  0  0
    2.6605    1.9463    0.0000 N   0  0  0  0  0  0  0  0  0  0  0  0
    3.2411    2.5324    0.0000 O   0  0  0  0  0  0  0  0  0  0  0  0
    3.0237    3.3283    0.0000 C   0  0  0  0  0  0  0  0  0  0  0  0
    3.6042    3.9145    0.0000 C   0  0  0  0  0  0  0  0  0  0  0  0
    4.4021    3.7048    0.0000 O   0  0  0  0  0  0  0  0  0  0  0  0
    3.3869    4.7103    0.0000 C   0  0  0  0  0  0  0  0  0  0  0  0
    3.9674    5.2965    0.0000 N   0  0  0  0  0  0  0  0  0  0  0  0
    3.7501    6.0923    0.0000 C   0  0  0  0  0  0  0  0  0  0  0  0
    4.7653    5.0868    0.0000 C   0  0  0  0  0  0  0  0  0  0  0  0
    2.3618    0.5068    0.0000 C   0  0  0  0  0  0  0  0  0  0  0  0
    2.8144   -0.1829    0.0000 C   0  0  0  0  0  0  0  0  0  0  0  0
    2.4434   -0.9198    0.0000 C   0  0  0  0  0  0  0  0  0  0  0  0
    1.6198   -0.9670    0.0000 N   0  0  0  0  0  0  0  0  0  0  0  0
    1.1671   -0.2772    0.0000 C   0  0  0  0  0  0  0  0  0  0  0  0
    0.3435   -0.3244    0.0000 C   0  0  0  0  0  0  0  0  0  0  0  0
   -0.1092    0.3654    0.0000 C   0  0  0  0  0  0  0  0  0  0  0  0
    0.2618    1.1022    0.0000 C   0  0  0  0  0  0  0  0  0  0  0  0
    1.0855    1.1494    0.0000 C   0  0  0  0  0  0  0  0  0  0  0  0
    1.5381    0.4596    0.0000 C   0  0  0  0  0  0  0  0  0  0  0  0
    2.8961   -1.6095    0.0000 N   0  0  0  0  0  0  0  0  0  0  0  0
    3.7197   -1.5624    0.0000 C   0  0  0  0  0  0  0  0  0  0  0  0
    4.1724   -2.2521    0.0000 C   0  0  0  0  0  0  0  0  0  0  0  0
    3.8014   -2.9890    0.0000 N   0  0  0  0  0  0  0  0  0  0  0  0
    4.2541   -3.6787    0.0000 C   0  0  0  0  0  0  0  0  0  0  0  0
    3.8831   -4.4156    0.0000 C   0  0  0  0  0  0  0  0  0  0  0  0
    3.0594   -4.4628    0.0000 O   0  0  0  0  0  0  0  0  0  0  0  0
    4.3357   -5.1053    0.0000 C   0  0  0  0  0  0  0  0  0  0  0  0
    3.9647   -5.8422    0.0000 N   0  0  0  0  0  0  0  0  0  0  0  0
    4.4174   -6.5320    0.0000 C   0  0  0  0  0  0  0  0  0  0  0  0
    3.1411   -5.8894    0.0000 C   0  0  0  0  0  0  0  0  0  0  0  0
    2.9777   -3.0362    0.0000 C   0  0  0  0  0  0  0  0  0  0  0  0
    2.5251   -2.3464    0.0000 C   0  0  0  0  0  0  0  0  0  0  0  0
  1  2  1  0  0  0  0
  2  3  1  0  0  0  0
  3  4  4  0  0  0  0
  4  5  4  0  0  0  0
  5  6  4  0  0  0  0
  6  7  4  0  0  0  0
  7  8  4  0  0  0  0
  3  8  4  0  0  0  0
  7  9  1  0  0  0  0
  9 10  2  0  0  0  0
 10 11  1  4  0  0  0
 11 12  1  0  0  0  0
 12 13  1  0  0  0  0
 13 14  1  0  0  0  0
 13 15  1  0  0  0  0
 15 16  1  0  0  0  0
 16 17  1  0  0  0  0
 16 18  1  0  0  0  0
  9 19  1  0  0  0  0
 19 20  4  0  0  0  0
  6 20  1  0  0  0  0
 20 21  4  0  0  0  0
 21 22  4  0  0  0  0
 22 23  4  0  0  0  0
 23 24  4  0  0  0  0
 24 25  4  0  0  0  0
 25 26  4  0  0  0  0
 26 27  4  0  0  0  0
 27 28  4  0  0  0  0
 19 28  4  0  0  0  0
 23 28  4  0  0  0  0
 21 29  1  0  0  0  0
 29 30  1  0  0  0  0
 30 31  1  0  0  0  0
 31 32  1  0  0  0  0
 32 33  1  0  0  0  0
 33 34  1  0  0  0  0
 34 35  1  0  0  0  0
 34 36  1  0  0  0  0
 36 37  1  0  0  0  0
 37 38  1  0  0  0  0
 37 39  1  0  0  0  0
 32 40  1  0  0  0  0
 40 41  1  0  0  0  0
 29 41  1  0  0  0  0
M  END
>  <molregno>
1948717

>  <canonical_smiles>
COc1ccc2c(c1)\C(=N/OCC(O)CN(C)C)\c3c2c(nc4ccccc34)N5CCN(CC(O)CN(C)C)CC5

>  <standard_inchi_key>
IMGYEMUXTJCTPS-KKYHWDRJSA-N

>  <standard_value>
18600

>  <standard_units>
nM

>  <standard_type>
IC50

>  <assay_id>
1500896

>  <description>
Antiproliferative activity against human AGS cells incubated for 72 hrs by MTT assay

>  <Mol Mass>
562,715

>  <Act_10_uM>
0

>  <StandardizerResult>
Clean 2D (ID: Clean 2D)
Clear Stereo (ID: Clear Stereo)
Tautomerize (ID: Tautomerize)
Wedge Clean (ID: Wedge Clean)
Aromatize (ID: Aromatize)


$$$$

  Mrv17c0 06171723492D          

 35 40  0  0  0  0            999 V2000
    5.8493    1.9927    0.0000 C   0  0  0  0  0  0  0  0  0  0  0  0
    5.8101    1.1687    0.0000 O   0  0  0  0  0  0  0  0  0  0  0  0
    5.0768    0.7906    0.0000 C   0  0  0  0  0  0  0  0  0  0  0  0
    5.0376   -0.0335    0.0000 C   0  0  0  0  0  0  0  0  0  0  0  0
    4.3043   -0.4116    0.0000 C   0  0  0  0  0  0  0  0  0  0  0  0
    3.6103    0.0344    0.0000 C   0  0  0  0  0  0  0  0  0  0  0  0
    3.6495    0.8585    0.0000 C   0  0  0  0  0  0  0  0  0  0  0  0
    4.3828    1.2366    0.0000 C   0  0  0  0  0  0  0  0  0  0  0  0
    2.8779    1.1504    0.0000 C   0  0  0  0  0  0  0  0  0  0  0  0
    2.6605    1.9463    0.0000 O   0  0  0  0  0  0  0  0  0  0  0  0
    2.3618    0.5068    0.0000 C   0  0  0  0  0  0  0  0  0  0  0  0
    2.8144   -0.1829    0.0000 C   0  0  0  0  0  0  0  0  0  0  0  0
    2.4434   -0.9198    0.0000 C   0  0  0  0  0  0  0  0  0  0  0  0
    1.6198   -0.9670    0.0000 N   0  0  0  0  0  0  0  0  0  0  0  0
    1.1671   -0.2772    0.0000 C   0  0  0  0  0  0  0  0  0  0  0  0
    0.3435   -0.3244    0.0000 C   0  0  0  0  0  0  0  0  0  0  0  0
   -0.1092    0.3654    0.0000 C   0  0  0  0  0  0  0  0  0  0  0  0
    0.2618    1.1022    0.0000 C   0  0  0  0  0  0  0  0  0  0  0  0
    1.0855    1.1494    0.0000 C   0  0  0  0  0  0  0  0  0  0  0  0
    1.5381    0.4596    0.0000 C   0  0  0  0  0  0  0  0  0  0  0  0
    2.8961   -1.6095    0.0000 N   0  0  0  0  0  0  0  0  0  0  0  0
    3.7197   -1.5624    0.0000 C   0  0  0  0  0  0  0  0  0  0  0  0
    4.1724   -2.2521    0.0000 C   0  0  0  0  0  0  0  0  0  0  0  0
    3.8014   -2.9890    0.0000 N   0  0  0  0  0  0  0  0  0  0  0  0
    2.9777   -3.0362    0.0000 C   0  0  0  0  0  0  0  0  0  0  0  0
    2.5251   -2.3464    0.0000 C   0  0  0  0  0  0  0  0  0  0  0  0
    4.2541   -3.6787    0.0000 C   0  0  0  0  0  0  0  0  0  0  0  0
    3.8831   -4.4156    0.0000 O   0  0  0  0  0  0  0  0  0  0  0  0
    5.0777   -3.6316    0.0000 C   0  0  0  0  0  0  0  0  0  0  0  0
    5.5304   -4.3213    0.0000 N   0  0  0  0  0  0  0  0  0  0  0  0
    6.3540   -4.2742    0.0000 C   0  0  0  0  0  0  0  0  0  0  0  0
    6.8067   -4.9639    0.0000 C   0  0  0  0  0  0  0  0  0  0  0  0
    6.4357   -5.7008    0.0000 O   0  0  0  0  0  0  0  0  0  0  0  0
    5.6120   -5.7479    0.0000 C   0  0  0  0  0  0  0  0  0  0  0  0
    5.1594   -5.0582    0.0000 C   0  0  0  0  0  0  0  0  0  0  0  0
  1  2  1  0  0  0  0
  2  3  1  0  0  0  0
  3  4  4  0  0  0  0
  4  5  4  0  0  0  0
  5  6  4  0  0  0  0
  6  7  4  0  0  0  0
  7  8  4  0  0  0  0
  3  8  4  0  0  0  0
  7  9  1  0  0  0  0
  9 10  2  0  0  0  0
  9 11  1  0  0  0  0
 11 12  4  0  0  0  0
  6 12  1  0  0  0  0
 12 13  4  0  0  0  0
 13 14  4  0  0  0  0
 14 15  4  0  0  0  0
 15 16  4  0  0  0  0
 16 17  4  0  0  0  0
 17 18  4  0  0  0  0
 18 19  4  0  0  0  0
 19 20  4  0  0  0  0
 11 20  4  0  0  0  0
 15 20  4  0  0  0  0
 13 21  1  0  0  0  0
 21 22  1  0  0  0  0
 22 23  1  0  0  0  0
 23 24  1  0  0  0  0
 24 25  1  0  0  0  0
 25 26  1  0  0  0  0
 21 26  1  0  0  0  0
 24 27  1  0  0  0  0
 27 28  2  0  0  0  0
 27 29  1  0  0  0  0
 29 30  1  0  0  0  0
 30 31  1  0  0  0  0
 31 32  1  0  0  0  0
 32 33  1  0  0  0  0
 33 34  1  0  0  0  0
 34 35  1  0  0  0  0
 30 35  1  0  0  0  0
M  END
>  <molregno>
1948705

>  <canonical_smiles>
COc1ccc2c(c1)C(=O)c3c2c(nc4ccccc34)N5CCN(CC5)C(=O)CN6CCOCC6

>  <standard_inchi_key>
UCYXCBNGVNZKNC-UHFFFAOYSA-N

>  <standard_value>
21400

>  <standard_units>
nM

>  <standard_type>
IC50

>  <assay_id>
1500896

>  <description>
Antiproliferative activity against human AGS cells incubated for 72 hrs by MTT assay

>  <Mol Mass>
472,545

>  <Act_10_uM>
0

>  <StandardizerResult>
Clean 2D (ID: Clean 2D)
Clear Stereo (ID: Clear Stereo)
Tautomerize (ID: Tautomerize)
Wedge Clean (ID: Wedge Clean)
Aromatize (ID: Aromatize)


$$$$

  Mrv17c0 06171723492D          

 38 41  0  0  1  0            999 V2000
    6.6117  -12.3719    0.0000 C   0  0  0  0  0  0  0  0  0  0  0  0
    7.3261  -12.7844    0.0000 C   0  0  0  0  0  0  0  0  0  0  0  0
    8.0406  -12.3719    0.0000 C   0  0  0  0  0  0  0  0  0  0  0  0
    8.7551  -12.7844    0.0000 C   0  0  0  0  0  0  0  0  0  0  0  0
    9.4696  -12.3719    0.0000 C   0  0  0  0  0  0  0  0  0  0  0  0
   10.1840  -12.7844    0.0000 C   0  0  0  0  0  0  0  0  0  0  0  0
   10.8985  -12.3719    0.0000 C   0  0  0  0  0  0  0  0  0  0  0  0
   11.6130  -12.7844    0.0000 C   0  0  0  0  0  0  0  0  0  0  0  0
   12.3274  -12.3719    0.0000 C   0  0  0  0  0  0  0  0  0  0  0  0
   13.0419  -12.7844    0.0000 C   0  0  0  0  0  0  0  0  0  0  0  0
   13.7564  -12.3719    0.0000 C   0  0  0  0  0  0  0  0  0  0  0  0
   14.4709  -12.7844    0.0000 C   0  0  0  0  0  0  0  0  0  0  0  0
   15.1853  -12.3719    0.0000 C   0  0  0  0  0  0  0  0  0  0  0  0
   15.8998  -12.7844    0.0000 C   0  0  0  0  0  0  0  0  0  0  0  0
   16.6143  -12.3719    0.0000 C   0  0  0  0  0  0  0  0  0  0  0  0
   17.3287  -12.7844    0.0000 C   0  0  0  0  0  0  0  0  0  0  0  0
   17.3287  -13.6094    0.0000 O   0  0  0  0  0  0  0  0  0  0  0  0
   18.0432  -12.3719    0.0000 O   0  0  0  0  0  0  0  0  0  0  0  0
   18.7577  -12.7844    0.0000 C   0  0  0  0  0  0  0  0  0  0  0  0
   19.4722  -12.3719    0.0000 C   0  0  0  0  0  0  0  0  0  0  0  0
   18.9419  -11.7399    0.0000 C   0  0  0  0  0  0  0  0  0  0  0  0
   19.7543  -13.1471    0.0000 C   0  0  0  0  0  0  0  0  0  0  0  0
   20.5668  -13.2904    0.0000 C   0  0  0  0  0  0  0  0  0  0  0  0
   21.0971  -12.6584    0.0000 C   0  0  0  0  0  0  0  0  0  0  0  0
   20.8149  -11.8832    0.0000 C   0  0  0  0  0  0  0  0  0  0  0  0
   21.6261  -12.0333    0.0000 C   0  0  0  0  0  0  0  0  0  0  0  0
   20.0025  -11.7399    0.0000 C   0  0  0  0  0  0  0  0  0  0  0  0
   19.7034  -10.9610    0.0000 C   0  0  0  0  0  0  0  0  0  0  0  0
   20.2256  -10.3206    0.0000 C   0  0  0  0  0  0  0  0  0  0  0  0
   21.0643  -10.4137    0.0000 C   0  0  0  0  0  0  0  0  0  0  0  0
   21.7565  -10.2385    0.0000 C   0  0  0  0  0  0  0  0  0  0  0  0
   22.4359   -9.9429    0.0000 C   0  0  0  0  0  0  0  0  0  0  0  0
   23.1562   -9.5406    0.0000 C   0  0  0  0  0  0  0  0  0  0  0  0
   22.7613  -10.7442    0.0000 C   0  0  0  0  0  0  0  0  0  0  0  0
   22.2295  -11.4205    0.0000 C   0  0  0  0  0  0  0  0  0  0  0  0
   21.3671  -11.2473    0.0000 C   0  0  0  0  0  0  0  0  0  0  0  0
   21.9253   -9.2468    0.0000 C   0  0  0  0  0  0  0  0  0  0  0  0
   21.0993   -9.5186    0.0000 C   0  0  0  0  0  0  0  0  0  0  0  0
  1  2  1  0  0  0  0
  2  3  1  0  0  0  0
  3  4  1  0  0  0  0
  4  5  1  0  0  0  0
  5  6  1  0  0  0  0
  6  7  1  0  0  0  0
  7  8  1  0  0  0  0
  8  9  1  0  0  0  0
  9 10  1  0  0  0  0
 10 11  1  0  0  0  0
 11 12  1  0  0  0  0
 12 13  1  0  0  0  0
 13 14  1  0  0  0  0
 14 15  1  0  0  0  0
 15 16  1  0  0  0  0
 16 17  2  0  0  0  0
 16 18  1  0  0  0  0
 18 19  1  0  0  0  0
 20 19  1  0  0  0  0
 20 21  1  0  0  0  0
 20 22  1  0  0  0  0
 22 23  1  0  0  0  0
 23 24  1  0  0  0  0
 24 25  1  0  0  0  0
 25 26  1  0  0  0  0
 25 27  1  0  0  0  0
 20 27  1  0  0  0  0
 27 28  1  0  0  0  0
 28 29  1  0  0  0  0
 29 30  1  0  0  0  0
 30 31  1  0  0  0  0
 31 32  1  0  0  0  0
 32 33  1  0  0  0  0
 32 34  1  0  0  0  0
 34 35  1  0  0  0  0
 36 35  1  0  0  0  0
 25 36  1  0  0  0  0
 30 36  1  0  0  0  0
 32 37  1  0  0  0  0
 37 38  2  0  0  0  0
 30 38  1  0  0  0  0
M  END
>  <molregno>
1950271

>  <canonical_smiles>
CCCCCCCCCCCCCCCC(=O)OC[C@@]1(C)CCC[C@]2(C)[C@@H]1CC[C@]34C[C@](C)(CC[C@@H]23)C=C4

>  <standard_inchi_key>
YYIYCQVJQQEVRY-SEPPYIFPSA-N

>  <standard_value>
64000

>  <standard_units>
nM

>  <standard_type>
IC50

>  <assay_id>
1502567

>  <description>
Cytotoxic activity against human AGS cells assessed as reduction in cell viability incubated for 48 hrs by MTT assay

>  <Mol Mass>
526,89

>  <Act_10_uM>
0

>  <StandardizerResult>
Clean 2D (ID: Clean 2D)
Clear Stereo (ID: Clear Stereo)
Tautomerize (ID: Tautomerize)
Wedge Clean (ID: Wedge Clean)


$$$$

  Mrv17c0 06171723492D          

 33 37  0  0  1  0            999 V2000
    4.9819   -7.2557    0.0000 C   0  0  0  0  0  0  0  0  0  0  0  0
    5.0189   -6.4315    0.0000 O   0  0  0  0  0  0  0  0  0  0  0  0
    4.3237   -5.9874    0.0000 C   0  0  0  0  0  0  0  0  0  0  0  0
    3.5914   -6.3674    0.0000 C   0  0  0  0  0  0  0  0  0  0  0  0
    2.8962   -5.9233    0.0000 C   0  0  0  0  0  0  0  0  0  0  0  0
    2.9332   -5.0991    0.0000 C   0  0  0  0  0  0  0  0  0  0  0  0
    3.6655   -4.7191    0.0000 C   0  0  0  0  0  0  0  0  0  0  0  0
    3.7025   -3.8949    0.0000 C   0  0  0  0  0  0  0  0  0  0  0  0
    4.4348   -3.5149    0.0000 C   0  0  0  0  0  0  0  0  0  0  0  0
    4.4718   -2.6907    0.0000 C   0  0  0  0  0  0  0  0  0  0  0  0
    5.2041   -2.3107    0.0000 O   0  0  0  0  0  0  0  0  0  0  0  0
    3.7766   -2.2466    0.0000 O   0  0  0  0  0  0  0  0  0  0  0  0
    3.8136   -1.4224    0.0000 C   0  0  0  0  0  0  0  0  0  0  0  0
    3.1184   -0.9782    0.0000 C   0  0  0  0  0  0  0  0  0  0  0  0
    2.8017   -1.7400    0.0000 C   0  0  0  0  0  0  0  0  0  0  0  0
    3.6765   -0.3707    0.0000 C   0  0  0  0  0  0  0  0  0  0  0  0
    3.4294    0.4164    0.0000 C   0  0  0  0  0  0  0  0  0  0  0  0
    2.6242    0.5960    0.0000 C   0  0  0  0  0  0  0  0  0  0  0  0
    2.0661   -0.0115    0.0000 C   0  0  0  0  0  0  0  0  0  0  0  0
    1.8257    0.7777    0.0000 C   0  0  0  0  0  0  0  0  0  0  0  0
    2.3132   -0.7987    0.0000 C   0  0  0  0  0  0  0  0  0  0  0  0
    1.7596   -1.4229    0.0000 C   0  0  0  0  0  0  0  0  0  0  0  0
    0.9506   -1.2543    0.0000 C   0  0  0  0  0  0  0  0  0  0  0  0
    0.6469   -0.4671    0.0000 C   0  0  0  0  0  0  0  0  0  0  0  0
    0.1726    0.0666    0.0000 C   0  0  0  0  0  0  0  0  0  0  0  0
   -0.4028    0.5335    0.0000 C   0  0  0  0  0  0  0  0  0  0  0  0
   -1.0916    0.9875    0.0000 C   0  0  0  0  0  0  0  0  0  0  0  0
    0.1586    1.1914    0.0000 C   0  0  0  0  0  0  0  0  0  0  0  0
    1.0038    1.0309    0.0000 C   0  0  0  0  0  0  0  0  0  0  0  0
    1.2474    0.1857    0.0000 C   0  0  0  0  0  0  0  0  0  0  0  0
   -0.7854   -0.2403    0.0000 C   0  0  0  0  0  0  0  0  0  0  0  0
   -0.1637   -0.8483    0.0000 C   0  0  0  0  0  0  0  0  0  0  0  0
    4.3607   -5.1632    0.0000 C   0  0  0  0  0  0  0  0  0  0  0  0
  1  2  1  0  0  0  0
  2  3  1  0  0  0  0
  3  4  4  0  0  0  0
  4  5  4  0  0  0  0
  5  6  4  0  0  0  0
  6  7  4  0  0  0  0
  8  7  1  4  0  0  0
  8  9  2  0  0  0  0
  9 10  1  0  0  0  0
 10 11  2  0  0  0  0
 10 12  1  0  0  0  0
 12 13  1  0  0  0  0
 14 13  1  0  0  0  0
 14 15  1  0  0  0  0
 14 16  1  0  0  0  0
 16 17  1  0  0  0  0
 17 18  1  0  0  0  0
 18 19  1  0  0  0  0
 19 20  1  0  0  0  0
 19 21  1  0  0  0  0
 14 21  1  0  0  0  0
 21 22  1  0  0  0  0
 22 23  1  0  0  0  0
 23 24  1  0  0  0  0
 24 25  1  0  0  0  0
 25 26  1  0  0  0  0
 26 27  1  0  0  0  0
 26 28  1  0  0  0  0
 28 29  1  0  0  0  0
 30 29  1  0  0  0  0
 19 30  1  0  0  0  0
 24 30  1  0  0  0  0
 26 31  1  0  0  0  0
 31 32  2  0  0  0  0
 24 32  1  0  0  0  0
  7 33  4  0  0  0  0
  3 33  4  0  0  0  0
M  END
>  <molregno>
1950264

>  <canonical_smiles>
COc1cccc(\C=C\C(=O)OC[C@@]2(C)CCC[C@]3(C)[C@@H]2CC[C@]45C[C@](C)(CC[C@@H]34)C=C5)c1

>  <standard_inchi_key>
MXFTUXDZIJZNCO-DRAWJZBXSA-N

>  <standard_value>
165000

>  <standard_units>
nM

>  <standard_type>
IC50

>  <assay_id>
1502567

>  <description>
Cytotoxic activity against human AGS cells assessed as reduction in cell viability incubated for 48 hrs by MTT assay

>  <Mol Mass>
448,647

>  <Act_10_uM>
0

>  <StandardizerResult>
Clean 2D (ID: Clean 2D)
Clear Stereo (ID: Clear Stereo)
Tautomerize (ID: Tautomerize)
Wedge Clean (ID: Wedge Clean)
Aromatize (ID: Aromatize)


$$$$

  Mrv17c0 06171723492D          

 23 24  0  0  0  0            999 V2000
    0.8894    0.5136    0.0000 C   0  0  0  0  0  0  0  0  0  0  0  0
    1.6039    0.1011    0.0000 O   0  0  0  0  0  0  0  0  0  0  0  0
    1.6039   -0.7239    0.0000 C   0  0  0  0  0  0  0  0  0  0  0  0
    0.8894   -1.1364    0.0000 O   0  0  0  0  0  0  0  0  0  0  0  0
    2.3183   -1.1364    0.0000 N   0  0  0  0  0  0  0  0  0  0  0  0
    2.3183   -1.9614    0.0000 C   0  0  0  0  0  0  0  0  0  0  0  0
    2.9858   -2.4463    0.0000 C   0  0  0  0  0  0  0  0  0  0  0  0
    2.7308   -3.2309    0.0000 C   0  0  0  0  0  0  0  0  0  0  0  0
    3.2158   -3.8983    0.0000 C   0  0  0  0  0  0  0  0  0  0  0  0
    2.8802   -4.6520    0.0000 O   0  0  0  0  0  0  0  0  0  0  0  0
    4.0362   -3.8121    0.0000 N   0  0  0  0  0  0  0  0  0  0  0  0
    4.5212   -4.4795    0.0000 C   0  0  0  0  0  0  0  0  0  0  0  0
    5.3462   -4.4795    0.0000 C   0  0  0  0  0  0  0  0  0  0  0  0
    5.6011   -5.2642    0.0000 C   0  0  0  0  0  0  0  0  0  0  0  0
    6.3857   -5.5191    0.0000 C   0  0  0  0  0  0  0  0  0  0  0  0
    6.9988   -4.9671    0.0000 O   0  0  0  0  0  0  0  0  0  0  0  0
    6.5572   -6.3261    0.0000 O   0  0  0  0  0  0  0  0  0  0  0  0
    4.9337   -5.7491    0.0000 N   0  0  0  0  0  0  0  0  0  0  0  0
    4.9337   -6.5741    0.0000 C   0  0  0  0  0  0  0  0  0  0  0  0
    4.2662   -5.2642    0.0000 C   0  0  0  0  0  0  0  0  0  0  0  0
    1.9058   -3.2309    0.0000 N   0  0  0  0  0  0  0  0  0  0  0  0
    1.4209   -3.8983    0.0000 C   0  0  0  0  0  0  0  0  0  0  0  0
    1.6509   -2.4463    0.0000 C   0  0  0  0  0  0  0  0  0  0  0  0
  1  2  1  0  0  0  0
  2  3  1  0  0  0  0
  3  4  2  0  0  0  0
  3  5  1  0  0  0  0
  5  6  1  0  0  0  0
  6  7  4  0  0  0  0
  7  8  4  0  0  0  0
  8  9  1  0  0  0  0
  9 10  2  0  0  0  0
  9 11  1  0  0  0  0
 11 12  1  0  0  0  0
 12 13  4  0  0  0  0
 13 14  4  0  0  0  0
 14 15  1  0  0  0  0
 15 16  2  0  0  0  0
 15 17  1  0  0  0  0
 14 18  4  0  0  0  0
 18 19  1  0  0  0  0
 18 20  4  0  0  0  0
 12 20  4  0  0  0  0
  8 21  4  0  0  0  0
 21 22  1  0  0  0  0
 21 23  4  0  0  0  0
  6 23  4  0  0  0  0
M  END
>  <molregno>
554896

>  <canonical_smiles>
COC(=O)Nc1cc(C(=O)Nc2cc(C(=O)O)n(C)c2)n(C)c1

>  <standard_inchi_key>
INEMPZFWBWKSOQ-UHFFFAOYSA-N

>  <standard_value>
20

>  <standard_units>
ug.mL-1

>  <standard_type>
GI50

>  <assay_id>
576797

>  <description>
Cytotoxicity against human AGS cells after 48 hrs by sulforhodamine B assay

>  <Mol Mass>
320,305

>  <Act_10_uM>
0

>  <StandardizerResult>
Clean 2D (ID: Clean 2D)
Clear Stereo (ID: Clear Stereo)
Tautomerize (ID: Tautomerize)
Wedge Clean (ID: Wedge Clean)
Aromatize (ID: Aromatize)


$$$$

  Mrv17c0 06171723492D          

 29 31  0  0  0  0            999 V2000
    2.1434   -5.3625    0.0000 C   0  0  0  0  0  0  0  0  0  0  0  0
    1.4289   -4.9500    0.0000 C   0  0  0  0  0  0  0  0  0  0  0  0
    1.4289   -4.1250    0.0000 C   0  0  0  0  0  0  0  0  0  0  0  0
    2.1434   -3.7125    0.0000 C   0  0  0  0  0  0  0  0  0  0  0  0
    2.1434   -2.8875    0.0000 C   0  0  0  0  0  0  0  0  0  0  0  0
    1.4289   -2.4750    0.0000 C   0  0  0  0  0  0  0  0  0  0  0  0
    0.7145   -2.8875    0.0000 O   0  0  0  0  0  0  0  0  0  0  0  0
    1.4289   -1.6500    0.0000 C   0  0  0  0  0  0  0  0  0  0  0  0
    2.1434   -1.2375    0.0000 C   0  0  0  0  0  0  0  0  0  0  0  0
    2.1434   -0.4125    0.0000 O   0  0  0  0  0  0  0  0  0  0  0  0
    2.8579   -1.6500    0.0000 C   0  0  0  0  0  0  0  0  0  0  0  0
    3.5724   -1.2375    0.0000 C   0  0  0  0  0  0  0  0  0  0  0  0
    3.5724   -0.4125    0.0000 O   0  0  0  0  0  0  0  0  0  0  0  0
    4.2868   -1.6500    0.0000 C   0  0  0  0  0  0  0  0  0  0  0  0
    5.0013   -1.2375    0.0000 C   0  0  0  0  0  0  0  0  0  0  0  0
    5.7158   -1.6500    0.0000 C   0  0  0  0  0  0  0  0  0  0  0  0
    6.4302   -1.2375    0.0000 O   0  0  0  0  0  0  0  0  0  0  0  0
    5.7158   -2.4750    0.0000 C   0  0  0  0  0  0  0  0  0  0  0  0
    6.4302   -2.8875    0.0000 O   0  0  0  0  0  0  0  0  0  0  0  0
    5.0013   -2.8875    0.0000 C   0  0  0  0  0  0  0  0  0  0  0  0
    4.2868   -2.4750    0.0000 C   0  0  0  0  0  0  0  0  0  0  0  0
    3.5724   -2.8875    0.0000 O   0  0  0  0  0  0  0  0  0  0  0  0
    2.8579   -2.4750    0.0000 C   0  0  0  0  0  0  0  0  0  0  0  0
    0.7145   -1.2375    0.0000 C   0  0  0  0  0  0  0  0  0  0  0  0
    0.3020   -1.9520    0.0000 C   0  0  0  0  0  0  0  0  0  0  0  0
    1.1270   -0.5230    0.0000 C   0  0  0  0  0  0  0  0  0  0  0  0
    0.0000   -0.8250    0.0000 C   0  0  0  0  0  0  0  0  0  0  0  0
    0.0000    0.0000    0.0000 C   0  0  0  0  0  0  0  0  0  0  0  0
    0.7145   -5.3625    0.0000 C   0  0  0  0  0  0  0  0  0  0  0  0
  1  2  1  0  0  0  0
  2  3  2  0  0  0  0
  3  4  1  0  0  0  0
  4  5  1  0  0  0  0
  5  6  4  0  0  0  0
  6  7  1  0  0  0  0
  6  8  4  0  0  0  0
  8  9  4  0  0  0  0
  9 10  1  0  0  0  0
  9 11  4  0  0  0  0
 11 12  4  0  0  0  0
 12 13  2  0  0  0  0
 12 14  4  0  0  0  0
 14 15  4  0  0  0  0
 15 16  4  0  0  0  0
 16 17  1  0  0  0  0
 16 18  4  0  0  0  0
 18 19  1  0  0  0  0
 18 20  4  0  0  0  0
 20 21  4  0  0  0  0
 14 21  4  0  0  0  0
 21 22  4  0  0  0  0
 22 23  4  0  0  0  0
  5 23  4  0  0  0  0
 11 23  4  0  0  0  0
  8 24  1  0  0  0  0
 24 25  1  0  0  0  0
 24 26  1  0  0  0  0
 24 27  1  0  0  0  0
 27 28  2  0  0  0  0
  2 29  1  0  0  0  0
M  END
>  <molregno>
333929

>  <canonical_smiles>
CC(=CCc1c(O)c(c(O)c2C(=O)c3cc(O)c(O)cc3Oc12)C(C)(C)C=C)C

>  <standard_inchi_key>
QFYDCUMYVXSZFJ-UHFFFAOYSA-N

>  <standard_value>
15,2

>  <standard_units>
uM

>  <standard_type>
LD50

>  <assay_id>
326634

>  <description>
Cytotoxicity against human cancer AGS cell line by MTT assay

>  <Mol Mass>
396,439

>  <Act_10_uM>
0

>  <StandardizerResult>
Clean 2D (ID: Clean 2D)
Clear Stereo (ID: Clear Stereo)
Tautomerize (ID: Tautomerize)
Wedge Clean (ID: Wedge Clean)
Aromatize (ID: Aromatize)


$$$$

  Mrv17c0 06171723492D          

 29 31  0  0  0  0            999 V2000
   -2.1434    1.2375    0.0000 C   0  0  0  0  0  0  0  0  0  0  0  0
   -1.4289    0.8250    0.0000 C   0  0  0  0  0  0  0  0  0  0  0  0
   -1.4289    0.0000    0.0000 C   0  0  0  0  0  0  0  0  0  0  0  0
   -0.7145   -0.4125    0.0000 C   0  0  0  0  0  0  0  0  0  0  0  0
   -0.7145   -1.2375    0.0000 C   0  0  0  0  0  0  0  0  0  0  0  0
   -1.4289   -1.6500    0.0000 C   0  0  0  0  0  0  0  0  0  0  0  0
   -2.1434   -1.2375    0.0000 O   0  0  0  0  0  0  0  0  0  0  0  0
   -1.4289   -2.4750    0.0000 C   0  0  0  0  0  0  0  0  0  0  0  0
   -2.1434   -2.8875    0.0000 O   0  0  0  0  0  0  0  0  0  0  0  0
   -0.7145   -2.8875    0.0000 C   0  0  0  0  0  0  0  0  0  0  0  0
    0.0000   -2.4750    0.0000 C   0  0  0  0  0  0  0  0  0  0  0  0
    0.7145   -2.8875    0.0000 O   0  0  0  0  0  0  0  0  0  0  0  0
    1.4289   -2.4750    0.0000 C   0  0  0  0  0  0  0  0  0  0  0  0
    1.4289   -1.6500    0.0000 C   0  0  0  0  0  0  0  0  0  0  0  0
    0.7145   -1.2375    0.0000 C   0  0  0  0  0  0  0  0  0  0  0  0
    0.7145   -0.4125    0.0000 O   0  0  0  0  0  0  0  0  0  0  0  0
    0.0000   -1.6500    0.0000 C   0  0  0  0  0  0  0  0  0  0  0  0
    2.1434   -1.2375    0.0000 C   0  0  0  0  0  0  0  0  0  0  0  0
    2.1434   -0.4125    0.0000 O   0  0  0  0  0  0  0  0  0  0  0  0
    2.8579   -1.6500    0.0000 C   0  0  0  0  0  0  0  0  0  0  0  0
    2.8579   -2.4750    0.0000 C   0  0  0  0  0  0  0  0  0  0  0  0
    3.5724   -2.8875    0.0000 O   0  0  0  0  0  0  0  0  0  0  0  0
    2.1434   -2.8875    0.0000 C   0  0  0  0  0  0  0  0  0  0  0  0
    2.1434   -3.7125    0.0000 C   0  0  0  0  0  0  0  0  0  0  0  0
    1.3184   -3.7125    0.0000 C   0  0  0  0  0  0  0  0  0  0  0  0
    2.9684   -3.7125    0.0000 C   0  0  0  0  0  0  0  0  0  0  0  0
    2.1434   -4.5375    0.0000 C   0  0  0  0  0  0  0  0  0  0  0  0
    2.8579   -4.9500    0.0000 C   0  0  0  0  0  0  0  0  0  0  0  0
   -0.7145    1.2375    0.0000 C   0  0  0  0  0  0  0  0  0  0  0  0
  1  2  1  0  0  0  0
  2  3  2  0  0  0  0
  3  4  1  0  0  0  0
  4  5  1  0  0  0  0
  5  6  4  0  0  0  0
  6  7  1  0  0  0  0
  6  8  4  0  0  0  0
  8  9  1  0  0  0  0
  8 10  4  0  0  0  0
 10 11  4  0  0  0  0
 11 12  4  0  0  0  0
 12 13  4  0  0  0  0
 13 14  4  0  0  0  0
 14 15  4  0  0  0  0
 15 16  2  0  0  0  0
 15 17  4  0  0  0  0
  5 17  4  0  0  0  0
 11 17  4  0  0  0  0
 14 18  4  0  0  0  0
 18 19  1  0  0  0  0
 18 20  4  0  0  0  0
 20 21  4  0  0  0  0
 21 22  1  0  0  0  0
 21 23  4  0  0  0  0
 13 23  4  0  0  0  0
 23 24  1  0  0  0  0
 24 25  1  0  0  0  0
 24 26  1  0  0  0  0
 24 27  1  0  0  0  0
 27 28  2  0  0  0  0
  2 29  1  0  0  0  0
M  END
>  <molregno>
333958

>  <canonical_smiles>
CC(=CCc1c(O)c(O)cc2Oc3c(C(=O)c12)c(O)cc(O)c3C(C)(C)C=C)C

>  <standard_inchi_key>
FUEJTEBWTNXAPG-UHFFFAOYSA-N

>  <standard_value>
32,8

>  <standard_units>
uM

>  <standard_type>
LD50

>  <assay_id>
326634

>  <description>
Cytotoxicity against human cancer AGS cell line by MTT assay

>  <Mol Mass>
396,439

>  <Act_10_uM>
0

>  <StandardizerResult>
Clean 2D (ID: Clean 2D)
Clear Stereo (ID: Clear Stereo)
Tautomerize (ID: Tautomerize)
Wedge Clean (ID: Wedge Clean)
Aromatize (ID: Aromatize)


$$$$
