# Supplementary material for: A desirability-based multi objective approach for the virtual screening discovery of broad-spectrum anti-gastric cancer agents
Source: PLoS One. 2018 Feb 8;13(2):e0192176. doi: 10.1371/journal.pone.0192176 (PMC5805264; doi:10.1371/journal.pone.0192176)
Supplement: S1 File — (ZIP) [file pone.0192176.s004.zip › AGS_Train.sdf]

  Mrv17c0 06171723492D          

 33 37  0  0  0  0            999 V2000
    0.0000    0.0000    0.0000 C   0  0  0  0  0  0  0  0  0  0  0  0
    0.7145   -0.4125    0.0000 C   0  0  0  0  0  0  0  0  0  0  0  0
    1.4289    0.0000    0.0000 C   0  0  0  0  0  0  0  0  0  0  0  0
    2.1434   -0.4125    0.0000 C   0  0  0  0  0  0  0  0  0  0  0  0
    2.8579    0.0000    0.0000 C   0  0  0  0  0  0  0  0  0  0  0  0
    2.8579    0.8250    0.0000 N   0  0  0  0  0  0  0  0  0  0  0  0
    3.5724    1.2375    0.0000 C   0  0  0  0  0  0  0  0  0  0  0  0
    3.5724    2.0625    0.0000 C   0  0  0  0  0  0  0  0  0  0  0  0
    4.2868    2.4750    0.0000 C   0  0  0  0  0  0  0  0  0  0  0  0
    5.0013    2.0625    0.0000 C   0  0  0  0  0  0  0  0  0  0  0  0
    5.7859    2.3174    0.0000 N   0  0  0  0  0  0  0  0  0  0  0  0
    6.2708    1.6500    0.0000 C   0  0  0  0  0  0  0  0  0  0  0  0
    7.0958    1.6500    0.0000 N   0  0  0  0  0  0  0  0  0  0  0  0
    5.7859    0.9826    0.0000 S   0  0  0  0  0  0  0  0  0  0  0  0
    5.0013    1.2375    0.0000 C   0  0  0  0  0  0  0  0  0  0  0  0
    4.2868    0.8250    0.0000 C   0  0  0  0  0  0  0  0  0  0  0  0
    3.5724   -0.4125    0.0000 C   0  0  0  0  0  0  0  0  0  0  0  0
    3.5724   -1.2375    0.0000 C   0  0  0  0  0  0  0  0  0  0  0  0
    2.8579   -1.6500    0.0000 N   0  0  0  0  0  0  0  0  0  0  0  0
    2.1434   -1.2375    0.0000 C   0  0  0  0  0  0  0  0  0  0  0  0
    1.4289   -1.6500    0.0000 C   0  0  0  0  0  0  0  0  0  0  0  0
    0.7145   -1.2375    0.0000 C   0  0  0  0  0  0  0  0  0  0  0  0
    0.0000   -1.6500    0.0000 O   0  0  0  0  0  0  0  0  0  0  0  0
   -0.7145   -1.2375    0.0000 C   0  0  0  0  0  0  0  0  0  0  0  0
   -1.4289   -1.6500    0.0000 C   0  0  0  0  0  0  0  0  0  0  0  0
   -2.1434   -1.2375    0.0000 N   0  0  0  0  0  0  0  0  0  0  0  0
   -2.8579   -1.6500    0.0000 C   0  0  0  0  0  0  0  0  0  0  0  0
   -3.5724   -1.2375    0.0000 C   0  0  0  0  0  0  0  0  0  0  0  0
   -3.5724   -0.4125    0.0000 C   0  0  0  0  0  0  0  0  0  0  0  0
   -2.8579    0.0000    0.0000 C   0  0  0  0  0  0  0  0  0  0  0  0
   -2.1434   -0.4125    0.0000 C   0  0  0  0  0  0  0  0  0  0  0  0
    4.2868    0.0000    0.0000 C   0  0  0  0  0  0  0  0  0  0  0  0
    5.0013    0.4125    0.0000 N   0  0  0  0  0  0  0  0  0  0  0  0
  1  2  1  0  0  0  0
  2  3  4  0  0  0  0
  3  4  4  0  0  0  0
  4  5  4  0  0  0  0
  5  6  1  0  0  0  0
  6  7  1  0  0  0  0
  7  8  4  0  0  0  0
  8  9  4  0  0  0  0
  9 10  4  0  0  0  0
 10 11  4  0  0  0  0
 11 12  4  0  0  0  0
 12 13  1  0  0  0  0
 12 14  4  0  0  0  0
 14 15  4  0  0  0  0
 10 15  4  0  0  0  0
 15 16  4  0  0  0  0
  7 16  4  0  0  0  0
  5 17  4  0  0  0  0
 17 18  4  0  0  0  0
 18 19  4  0  0  0  0
 19 20  4  0  0  0  0
  4 20  4  0  0  0  0
 20 21  4  0  0  0  0
 21 22  4  0  0  0  0
  2 22  4  0  0  0  0
 22 23  1  0  0  0  0
 23 24  1  0  0  0  0
 24 25  1  0  0  0  0
 25 26  1  0  0  0  0
 26 27  1  0  0  0  0
 27 28  1  0  0  0  0
 28 29  1  0  0  0  0
 29 30  1  0  0  0  0
 30 31  1  0  0  0  0
 26 31  1  0  0  0  0
 17 32  1  0  0  0  0
 32 33  3  0  0  0  0
M  END
>  <molregno>
516916

>  <canonical_smiles>
Cc1cc2c(Nc3ccc4nc(N)sc4c3)c(cnc2cc1OCCN5CCCCC5)C#N

>  <standard_inchi_key>
HGSBSXZGQZUQQU-UHFFFAOYSA-N

>  <standard_value>
61,01

>  <standard_units>
%

>  <standard_type>
Activity

>  <assay_id>
492911

>  <description>
Antiproliferative activity against human AGS cells assessed as survival at 10 uM by sulforhodamine B assay

>  <Mol Mass>
458,58

>  <Act_10_uM>
1

>  <StandardizerResult>
Clean 2D (ID: Clean 2D)
Clear Stereo (ID: Clear Stereo)
Tautomerize (ID: Tautomerize)
Wedge Clean (ID: Wedge Clean)
Aromatize (ID: Aromatize)


$$$$

  Mrv17c0 06171723492D          

 40 44  0  0  1  0            999 V2000
   -0.7145   -5.3625    0.0000 C   0  0  0  0  0  0  0  0  0  0  0  0
    0.0000   -4.9500    0.0000 C   0  0  0  0  0  0  0  0  0  0  0  0
    0.7145   -5.3625    0.0000 C   0  0  0  0  0  0  0  0  0  0  0  0
    1.4289   -4.9500    0.0000 C   0  0  0  0  0  0  0  0  0  0  0  0
    1.4289   -4.1250    0.0000 C   0  0  0  0  0  0  0  0  0  0  0  0
    2.1434   -3.7125    0.0000 C   0  0  0  0  0  0  0  0  0  0  0  0
    2.1434   -2.8875    0.0000 C   0  0  0  0  0  0  0  0  0  0  0  0
    1.4289   -2.4750    0.0000 C   0  0  0  0  0  0  0  0  0  0  0  0
    2.1434   -2.0625    0.0000 C   0  0  0  0  0  0  0  0  0  0  0  0
    0.7144   -2.8875    0.0000 C   0  0  0  0  0  0  0  0  0  0  0  0
   -0.0000   -2.4750    0.0000 C   0  0  0  0  0  0  0  0  0  0  0  0
   -0.0001   -1.6500    0.0000 C   0  0  0  0  0  0  0  0  0  0  0  0
    0.7144   -1.2375    0.0000 C   0  0  0  0  0  0  0  0  0  0  0  0
    0.7144   -0.4125    0.0000 C   0  0  0  0  0  0  0  0  0  0  0  0
   -0.0001   -0.8250    0.0000 C   0  0  0  0  0  0  0  0  0  0  0  0
   -0.0001   -0.0000    0.0000 C   0  0  0  0  0  0  0  0  0  0  0  0
   -0.0001    0.8250    0.0000 C   0  0  0  0  0  0  0  0  0  0  0  0
    0.7144    1.2375    0.0000 C   0  0  0  0  0  0  0  0  0  0  0  0
    0.7143    2.0625    0.0000 O   0  0  0  0  0  0  0  0  0  0  0  0
    1.4288    0.8250    0.0000 C   0  0  0  0  0  0  0  0  0  0  0  0
    1.7110    1.6003    0.0000 C   0  0  0  0  0  0  0  0  0  0  0  0
    2.2413    0.6818    0.0000 C   0  0  0  0  0  0  0  0  0  0  0  0
    1.4289    0.0000    0.0000 C   0  0  0  0  0  0  0  0  0  0  0  0
    2.1433   -0.4125    0.0000 C   0  0  0  0  0  0  0  0  0  0  0  0
    2.1433   -1.2375    0.0000 C   0  0  0  0  0  0  0  0  0  0  0  0
    1.4289   -1.6500    0.0000 C   0  0  0  0  0  0  0  0  0  0  0  0
    2.2494   -1.5637    0.0000 C   0  0  0  0  0  0  0  0  0  0  0  0
    0.7144   -3.7125    0.0000 C   0  0  0  0  0  0  0  0  0  0  0  0
   -0.0000   -4.1250    0.0000 C   0  0  0  0  0  0  0  0  0  0  0  0
   -0.7145   -3.7125    0.0000 C   0  0  0  0  0  0  0  0  0  0  0  0
    2.1434   -4.5375    0.0000 C   0  0  0  0  0  0  0  0  0  0  0  0
    2.1434   -5.3625    0.0000 O   0  0  0  0  0  0  0  0  0  0  0  0
    2.8579   -4.1249    0.0000 N   0  0  0  0  0  0  0  0  0  0  0  0
    3.5723   -4.5374    0.0000 C   0  0  0  0  0  0  0  0  0  0  0  0
    4.2868   -4.1249    0.0000 C   0  0  0  0  0  0  0  0  0  0  0  0
    5.0013   -4.5374    0.0000 N   0  0  0  0  0  0  0  0  0  0  0  0
    5.7158   -4.1249    0.0000 C   0  0  0  0  0  0  0  0  0  0  0  0
    5.7157   -3.2999    0.0000 O   0  0  0  0  0  0  0  0  0  0  0  0
    6.4302   -4.5374    0.0000 C   0  0  0  0  0  0  0  0  0  0  0  0
    7.1447   -4.1249    0.0000 N   0  0  0  0  0  0  0  0  0  0  0  0
  2  1  1  0  0  0  0
  2  3  1  0  0  0  0
  3  4  1  0  0  0  0
  4  5  1  0  0  0  0
  5  6  1  0  0  0  0
  6  7  1  0  0  0  0
  7  8  1  0  0  0  0
  8  9  1  0  0  0  0
  8 10  1  0  0  0  0
 10 11  2  0  0  0  0
 11 12  1  0  0  0  0
 13 12  1  0  0  0  0
 13 14  1  0  0  0  0
 14 15  1  0  0  0  0
 14 16  1  0  0  0  0
 16 17  1  0  0  0  0
 17 18  1  0  0  0  0
 18 19  1  0  0  0  0
 18 20  1  0  0  0  0
 20 21  1  0  0  0  0
 20 22  1  0  0  0  0
 20 23  1  0  0  0  0
 14 23  1  0  0  0  0
 23 24  1  0  0  0  0
 24 25  1  0  0  0  0
 25 26  1  0  0  0  0
  8 26  1  0  0  0  0
 13 26  1  0  0  0  0
 26 27  1  0  0  0  0
 28 10  1  0  0  0  0
  5 28  1  0  0  0  0
 28 29  1  0  0  0  0
  2 29  1  0  0  0  0
 29 30  1  0  0  0  0
  5 31  1  0  0  0  0
 31 32  2  0  0  0  0
 31 33  1  0  0  0  0
 33 34  1  0  0  0  0
 34 35  1  0  0  0  0
 35 36  1  0  0  0  0
 36 37  1  0  0  0  0
 37 38  2  0  0  0  0
 37 39  1  0  0  0  0
 39 40  1  0  0  0  0
M  END
>  <molregno>
1331961

>  <canonical_smiles>
C[C@@H]1CC[C@@]2(CC[C@]3(C)C(=CC[C@@H]4[C@@]5(C)CC[C@H](O)C(C)(C)[C@@H]5CC[C@@]34C)[C@@H]2[C@H]1C)C(=O)NCCNC(=O)CN

>  <standard_inchi_key>
KWLIXPDANJYNOY-QXQWIYNLSA-N

>  <standard_value>
71,45

>  <standard_units>
%

>  <standard_type>
Activity

>  <assay_id>
812170

>  <description>
Cell cycle arrest in human AGS cells assessed as accumulation at G2/M phase cells at 10 uM after 48 hrs by flow cytometry (Rvb = 35.37 +/- 3.73%)

>  <Mol Mass>
555,848

>  <Act_10_uM>
1

>  <StandardizerResult>
Clean 2D (ID: Clean 2D)
Clear Stereo (ID: Clear Stereo)
Tautomerize (ID: Tautomerize)
Wedge Clean (ID: Wedge Clean)


$$$$

  Mrv17c0 06171723492D          

 44 48  0  0  1  0            999 V2000
    3.5723   -9.4872    0.0000 C   0  0  0  0  0  0  0  0  0  0  0  0
    4.2868   -9.0747    0.0000 S   0  0  0  0  0  0  0  0  0  0  0  0
    5.0012   -9.4872    0.0000 C   0  0  0  0  0  0  0  0  0  0  0  0
    5.7157   -9.0748    0.0000 C   0  0  0  0  0  0  0  0  0  0  0  0
    6.4302   -9.4873    0.0000 C   0  0  0  0  0  0  0  0  0  0  0  0
    6.4302  -10.3123    0.0000 N   0  0  0  0  0  0  0  0  0  0  0  0
    7.1447   -9.0748    0.0000 C   0  0  0  0  0  0  0  0  0  0  0  0
    7.1447   -8.2498    0.0000 O   0  0  0  0  0  0  0  0  0  0  0  0
    7.8591   -9.4873    0.0000 N   0  0  0  0  0  0  0  0  0  0  0  0
    8.5736   -9.0749    0.0000 C   0  0  0  0  0  0  0  0  0  0  0  0
    9.2881   -9.4874    0.0000 C   0  0  0  0  0  0  0  0  0  0  0  0
   10.0026   -9.0749    0.0000 N   0  0  0  0  0  0  0  0  0  0  0  0
   10.7170   -9.4875    0.0000 C   0  0  0  0  0  0  0  0  0  0  0  0
   10.7170  -10.3125    0.0000 O   0  0  0  0  0  0  0  0  0  0  0  0
   11.4315   -9.0750    0.0000 C   0  0  0  0  0  0  0  0  0  0  0  0
   10.7170   -8.6625    0.0000 C   0  0  0  0  0  0  0  0  0  0  0  0
   10.7171   -7.8375    0.0000 C   0  0  0  0  0  0  0  0  0  0  0  0
   11.4316   -7.4250    0.0000 C   0  0  0  0  0  0  0  0  0  0  0  0
   11.4316   -6.6000    0.0000 C   0  0  0  0  0  0  0  0  0  0  0  0
   12.1460   -7.8375    0.0000 C   0  0  0  0  0  0  0  0  0  0  0  0
   12.8605   -7.4251    0.0000 C   0  0  0  0  0  0  0  0  0  0  0  0
   12.1460   -8.6625    0.0000 C   0  0  0  0  0  0  0  0  0  0  0  0
   12.8604   -9.0751    0.0000 C   0  0  0  0  0  0  0  0  0  0  0  0
   13.5749   -8.6626    0.0000 C   0  0  0  0  0  0  0  0  0  0  0  0
   14.2894   -9.0751    0.0000 C   0  0  0  0  0  0  0  0  0  0  0  0
   14.2893   -9.9001    0.0000 C   0  0  0  0  0  0  0  0  0  0  0  0
   15.0038  -10.3127    0.0000 C   0  0  0  0  0  0  0  0  0  0  0  0
   15.0038   -9.4877    0.0000 C   0  0  0  0  0  0  0  0  0  0  0  0
   15.7183   -9.9002    0.0000 C   0  0  0  0  0  0  0  0  0  0  0  0
   16.4327  -10.3127    0.0000 C   0  0  0  0  0  0  0  0  0  0  0  0
   16.4327  -11.1377    0.0000 C   0  0  0  0  0  0  0  0  0  0  0  0
   17.1472  -11.5502    0.0000 O   0  0  0  0  0  0  0  0  0  0  0  0
   15.7182  -11.5502    0.0000 C   0  0  0  0  0  0  0  0  0  0  0  0
   16.2485  -12.1822    0.0000 C   0  0  0  0  0  0  0  0  0  0  0  0
   15.1879  -12.1821    0.0000 C   0  0  0  0  0  0  0  0  0  0  0  0
   15.0038  -11.1377    0.0000 C   0  0  0  0  0  0  0  0  0  0  0  0
   14.2893  -11.5501    0.0000 C   0  0  0  0  0  0  0  0  0  0  0  0
   13.5748  -11.1376    0.0000 C   0  0  0  0  0  0  0  0  0  0  0  0
   13.5749  -10.3126    0.0000 C   0  0  0  0  0  0  0  0  0  0  0  0
   12.8604  -10.7251    0.0000 C   0  0  0  0  0  0  0  0  0  0  0  0
   12.8604   -9.9001    0.0000 C   0  0  0  0  0  0  0  0  0  0  0  0
   12.3755  -10.5675    0.0000 C   0  0  0  0  0  0  0  0  0  0  0  0
   12.1459  -10.3125    0.0000 C   0  0  0  0  0  0  0  0  0  0  0  0
   11.4315   -9.9000    0.0000 C   0  0  0  0  0  0  0  0  0  0  0  0
  1  2  1  0  0  0  0
  2  3  1  0  0  0  0
  3  4  1  0  0  0  0
  4  5  1  0  0  0  0
  5  6  1  0  0  0  0
  5  7  1  0  0  0  0
  7  8  2  0  0  0  0
  7  9  1  0  0  0  0
  9 10  1  0  0  0  0
 10 11  1  0  0  0  0
 11 12  1  0  0  0  0
 12 13  1  0  0  0  0
 13 14  2  0  0  0  0
 15 13  1  0  0  0  0
 15 16  1  0  0  0  0
 16 17  1  0  0  0  0
 17 18  1  0  0  0  0
 18 19  1  0  0  0  0
 18 20  1  0  0  0  0
 20 21  1  0  0  0  0
 20 22  1  0  0  0  0
 15 22  1  0  0  0  0
 22 23  1  0  0  0  0
 23 24  2  0  0  0  0
 24 25  1  0  0  0  0
 26 25  1  0  0  0  0
 26 27  1  0  0  0  0
 27 28  1  0  0  0  0
 27 29  1  0  0  0  0
 29 30  1  0  0  0  0
 30 31  1  0  0  0  0
 31 32  1  0  0  0  0
 31 33  1  0  0  0  0
 33 34  1  0  0  0  0
 33 35  1  0  0  0  0
 33 36  1  0  0  0  0
 27 36  1  0  0  0  0
 36 37  1  0  0  0  0
 37 38  1  0  0  0  0
 38 39  1  0  0  0  0
 26 39  1  0  0  0  0
 39 40  1  0  0  0  0
 39 41  1  0  0  0  0
 23 41  1  0  0  0  0
 41 42  1  0  0  0  0
 41 43  1  0  0  0  0
 43 44  1  0  0  0  0
 15 44  1  0  0  0  0
M  END
>  <molregno>
1331962

>  <canonical_smiles>
CSCC[C@H](N)C(=O)NCCNC(=O)[C@]12CC[C@@H](C)[C@H](C)[C@H]1C3=CC[C@@H]4[C@@]5(C)CC[C@H](O)C(C)(C)[C@@H]5CC[C@@]4(C)[C@]3(C)CC2

>  <standard_inchi_key>
OIEXHUREQDXJHR-YZNVOGIBSA-N

>  <standard_value>
68,65

>  <standard_units>
%

>  <standard_type>
Activity

>  <assay_id>
812170

>  <description>
Cell cycle arrest in human AGS cells assessed as accumulation at G2/M phase cells at 10 uM after 48 hrs by flow cytometry (Rvb = 35.37 +/- 3.73%)

>  <Mol Mass>
629,99

>  <Act_10_uM>
1

>  <StandardizerResult>
Clean 2D (ID: Clean 2D)
Clear Stereo (ID: Clear Stereo)
Tautomerize (ID: Tautomerize)
Wedge Clean (ID: Wedge Clean)


$$$$

  Mrv17c0 06171723492D          

 50 55  0  0  1  0            999 V2000
    4.7482   -7.3992    0.0000 C   0  0  0  0  0  0  0  0  0  0  0  0
    4.2081   -6.7755    0.0000 C   0  0  0  0  0  0  0  0  0  0  0  0
    4.4782   -5.9960    0.0000 C   0  0  0  0  0  0  0  0  0  0  0  0
    3.9381   -5.3723    0.0000 C   0  0  0  0  0  0  0  0  0  0  0  0
    3.1280   -5.5282    0.0000 C   0  0  0  0  0  0  0  0  0  0  0  0
    2.5879   -4.9045    0.0000 C   0  0  0  0  0  0  0  0  0  0  0  0
    1.7778   -5.0604    0.0000 C   0  0  0  0  0  0  0  0  0  0  0  0
    1.5077   -5.8399    0.0000 C   0  0  0  0  0  0  0  0  0  0  0  0
    0.9676   -5.2163    0.0000 C   0  0  0  0  0  0  0  0  0  0  0  0
    2.0478   -6.4636    0.0000 C   0  0  0  0  0  0  0  0  0  0  0  0
    1.7777   -7.2431    0.0000 C   0  0  0  0  0  0  0  0  0  0  0  0
    0.9675   -7.3990    0.0000 C   0  0  0  0  0  0  0  0  0  0  0  0
    0.4275   -6.7753    0.0000 C   0  0  0  0  0  0  0  0  0  0  0  0
   -0.3827   -6.9312    0.0000 C   0  0  0  0  0  0  0  0  0  0  0  0
    0.1574   -7.5549    0.0000 C   0  0  0  0  0  0  0  0  0  0  0  0
   -0.6527   -7.7107    0.0000 C   0  0  0  0  0  0  0  0  0  0  0  0
   -1.4629   -7.8666    0.0000 C   0  0  0  0  0  0  0  0  0  0  0  0
   -2.0029   -7.2430    0.0000 C   0  0  0  0  0  0  0  0  0  0  0  0
   -2.8131   -7.3988    0.0000 O   0  0  0  0  0  0  0  0  0  0  0  0
   -3.0832   -8.1784    0.0000 C   0  0  0  0  0  0  0  0  0  0  0  0
   -2.5431   -8.8020    0.0000 O   0  0  0  0  0  0  0  0  0  0  0  0
   -3.8933   -8.3342    0.0000 C   0  0  0  0  0  0  0  0  0  0  0  0
   -1.7329   -6.4634    0.0000 C   0  0  0  0  0  0  0  0  0  0  0  0
   -2.5475   -6.3328    0.0000 C   0  0  0  0  0  0  0  0  0  0  0  0
   -1.7457   -5.6385    0.0000 C   0  0  0  0  0  0  0  0  0  0  0  0
   -0.9227   -6.3075    0.0000 C   0  0  0  0  0  0  0  0  0  0  0  0
   -0.6526   -5.5280    0.0000 C   0  0  0  0  0  0  0  0  0  0  0  0
    0.1575   -5.3721    0.0000 C   0  0  0  0  0  0  0  0  0  0  0  0
    0.6976   -5.9958    0.0000 C   0  0  0  0  0  0  0  0  0  0  0  0
    0.4579   -5.2064    0.0000 C   0  0  0  0  0  0  0  0  0  0  0  0
    2.8579   -6.3077    0.0000 C   0  0  0  0  0  0  0  0  0  0  0  0
    3.3980   -6.9314    0.0000 C   0  0  0  0  0  0  0  0  0  0  0  0
    3.1279   -7.7109    0.0000 C   0  0  0  0  0  0  0  0  0  0  0  0
    3.3981   -4.7486    0.0000 C   0  0  0  0  0  0  0  0  0  0  0  0
    4.2082   -4.5928    0.0000 O   0  0  0  0  0  0  0  0  0  0  0  0
    2.8580   -4.1250    0.0000 N   0  0  0  0  0  0  0  0  0  0  0  0
    3.1281   -3.3454    0.0000 C   0  0  0  0  0  0  0  0  0  0  0  0
    3.9382   -3.1896    0.0000 C   0  0  0  0  0  0  0  0  0  0  0  0
    4.4783   -3.8132    0.0000 N   0  0  0  0  0  0  0  0  0  0  0  0
    5.2884   -3.6573    0.0000 C   0  0  0  0  0  0  0  0  0  0  0  0
    5.5585   -2.8778    0.0000 O   0  0  0  0  0  0  0  0  0  0  0  0
    5.8285   -4.2810    0.0000 C   0  0  0  0  0  0  0  0  0  0  0  0
    5.5584   -5.0605    0.0000 N   0  0  0  0  0  0  0  0  0  0  0  0
    6.6386   -4.1251    0.0000 C   0  0  0  0  0  0  0  0  0  0  0  0
    7.1787   -4.7488    0.0000 C   0  0  0  0  0  0  0  0  0  0  0  0
    7.9888   -4.5929    0.0000 C   0  0  0  0  0  0  0  0  0  0  0  0
    8.5289   -5.2166    0.0000 C   0  0  0  0  0  0  0  0  0  0  0  0
    8.2588   -5.9961    0.0000 C   0  0  0  0  0  0  0  0  0  0  0  0
    7.4487   -6.1520    0.0000 C   0  0  0  0  0  0  0  0  0  0  0  0
    6.9086   -5.5283    0.0000 C   0  0  0  0  0  0  0  0  0  0  0  0
  2  1  1  0  0  0  0
  2  3  1  0  0  0  0
  3  4  1  0  0  0  0
  4  5  1  0  0  0  0
  5  6  1  0  0  0  0
  6  7  1  0  0  0  0
  7  8  1  0  0  0  0
  8  9  1  0  0  0  0
  8 10  1  0  0  0  0
 10 11  2  0  0  0  0
 11 12  1  0  0  0  0
 13 12  1  0  0  0  0
 13 14  1  0  0  0  0
 14 15  1  0  0  0  0
 14 16  1  0  0  0  0
 16 17  1  0  0  0  0
 17 18  1  0  0  0  0
 18 19  1  0  0  0  0
 19 20  1  0  0  0  0
 20 21  2  0  0  0  0
 20 22  1  0  0  0  0
 18 23  1  0  0  0  0
 23 24  1  0  0  0  0
 23 25  1  0  0  0  0
 23 26  1  0  0  0  0
 14 26  1  0  0  0  0
 26 27  1  0  0  0  0
 27 28  1  0  0  0  0
 28 29  1  0  0  0  0
  8 29  1  0  0  0  0
 13 29  1  0  0  0  0
 29 30  1  0  0  0  0
 31 10  1  0  0  0  0
  5 31  1  0  0  0  0
 31 32  1  0  0  0  0
  2 32  1  0  0  0  0
 32 33  1  0  0  0  0
  5 34  1  0  0  0  0
 34 35  2  0  0  0  0
 34 36  1  0  0  0  0
 36 37  1  0  0  0  0
 37 38  1  0  0  0  0
 38 39  1  0  0  0  0
 39 40  1  0  0  0  0
 40 41  2  0  0  0  0
 40 42  1  0  0  0  0
 42 43  1  0  0  0  0
 42 44  1  0  0  0  0
 44 45  1  0  0  0  0
 45 46  4  0  0  0  0
 46 47  4  0  0  0  0
 47 48  4  0  0  0  0
 48 49  4  0  0  0  0
 49 50  4  0  0  0  0
 45 50  4  0  0  0  0
M  END
>  <molregno>
1331960

>  <canonical_smiles>
C[C@@H]1CC[C@@]2(CC[C@]3(C)C(=CC[C@@H]4[C@@]5(C)CC[C@H](OC(=O)C)C(C)(C)[C@@H]5CC[C@@]34C)[C@@H]2[C@H]1C)C(=O)NCCNC(=O)[C@@H](N)Cc6ccccc6

>  <standard_inchi_key>
IIGJTAAWPIAXNG-VIFYPKKFSA-N

>  <standard_value>
87,64

>  <standard_units>
%

>  <standard_type>
Activity

>  <assay_id>
812179

>  <description>
Cell cycle arrest in human AGS cells assessed as accumulation at sub-G0/G1 phase cells at 10 uM after 48 hrs by flow cytometry (Rvb = 1.56 +/- 0.20%)

>  <Mol Mass>
688,01

>  <Act_10_uM>
1

>  <StandardizerResult>
Clean 2D (ID: Clean 2D)
Clear Stereo (ID: Clear Stereo)
Tautomerize (ID: Tautomerize)
Wedge Clean (ID: Wedge Clean)
Aromatize (ID: Aromatize)


$$$$

  Mrv17c0 06171723492D          

 43 47  0  0  1  0            999 V2000
   -0.7145   -5.3625    0.0000 C   0  0  0  0  0  0  0  0  0  0  0  0
   -0.0000   -4.9500    0.0000 C   0  0  0  0  0  0  0  0  0  0  0  0
    0.7145   -5.3625    0.0000 C   0  0  0  0  0  0  0  0  0  0  0  0
    1.4289   -4.9500    0.0000 C   0  0  0  0  0  0  0  0  0  0  0  0
    1.4289   -4.1250    0.0000 C   0  0  0  0  0  0  0  0  0  0  0  0
    2.1434   -3.7125    0.0000 C   0  0  0  0  0  0  0  0  0  0  0  0
    2.1434   -2.8875    0.0000 C   0  0  0  0  0  0  0  0  0  0  0  0
    1.4289   -2.4750    0.0000 C   0  0  0  0  0  0  0  0  0  0  0  0
    2.1434   -2.0625    0.0000 C   0  0  0  0  0  0  0  0  0  0  0  0
    0.7144   -2.8875    0.0000 C   0  0  0  0  0  0  0  0  0  0  0  0
   -0.0000   -2.4750    0.0000 C   0  0  0  0  0  0  0  0  0  0  0  0
   -0.0001   -1.6500    0.0000 C   0  0  0  0  0  0  0  0  0  0  0  0
    0.7144   -1.2375    0.0000 C   0  0  0  0  0  0  0  0  0  0  0  0
    0.7144   -0.4125    0.0000 C   0  0  0  0  0  0  0  0  0  0  0  0
   -0.0001   -0.8250    0.0000 C   0  0  0  0  0  0  0  0  0  0  0  0
   -0.0001   -0.0000    0.0000 C   0  0  0  0  0  0  0  0  0  0  0  0
   -0.0001    0.8250    0.0000 C   0  0  0  0  0  0  0  0  0  0  0  0
    0.7144    1.2375    0.0000 C   0  0  0  0  0  0  0  0  0  0  0  0
    0.7143    2.0625    0.0000 O   0  0  0  0  0  0  0  0  0  0  0  0
   -0.0001    2.4750    0.0000 C   0  0  0  0  0  0  0  0  0  0  0  0
   -0.7146    2.0625    0.0000 O   0  0  0  0  0  0  0  0  0  0  0  0
   -0.0001    3.3000    0.0000 C   0  0  0  0  0  0  0  0  0  0  0  0
    1.4288    0.8250    0.0000 C   0  0  0  0  0  0  0  0  0  0  0  0
    1.7110    1.6003    0.0000 C   0  0  0  0  0  0  0  0  0  0  0  0
    2.2413    0.6818    0.0000 C   0  0  0  0  0  0  0  0  0  0  0  0
    1.4289    0.0000    0.0000 C   0  0  0  0  0  0  0  0  0  0  0  0
    2.1433   -0.4125    0.0000 C   0  0  0  0  0  0  0  0  0  0  0  0
    2.1433   -1.2375    0.0000 C   0  0  0  0  0  0  0  0  0  0  0  0
    1.4289   -1.6500    0.0000 C   0  0  0  0  0  0  0  0  0  0  0  0
    2.2494   -1.5637    0.0000 C   0  0  0  0  0  0  0  0  0  0  0  0
    0.7144   -3.7125    0.0000 C   0  0  0  0  0  0  0  0  0  0  0  0
   -0.0000   -4.1250    0.0000 C   0  0  0  0  0  0  0  0  0  0  0  0
   -0.7145   -3.7125    0.0000 C   0  0  0  0  0  0  0  0  0  0  0  0
    2.1434   -4.5375    0.0000 C   0  0  0  0  0  0  0  0  0  0  0  0
    2.1434   -5.3625    0.0000 O   0  0  0  0  0  0  0  0  0  0  0  0
    2.8579   -4.1249    0.0000 N   0  0  0  0  0  0  0  0  0  0  0  0
    3.5723   -4.5374    0.0000 C   0  0  0  0  0  0  0  0  0  0  0  0
    4.2868   -4.1249    0.0000 C   0  0  0  0  0  0  0  0  0  0  0  0
    5.0013   -4.5374    0.0000 N   0  0  0  0  0  0  0  0  0  0  0  0
    5.7158   -4.1249    0.0000 C   0  0  0  0  0  0  0  0  0  0  0  0
    5.7157   -3.2999    0.0000 O   0  0  0  0  0  0  0  0  0  0  0  0
    6.4302   -4.5374    0.0000 C   0  0  0  0  0  0  0  0  0  0  0  0
    7.1447   -4.1249    0.0000 N   0  0  0  0  0  0  0  0  0  0  0  0
  2  1  1  0  0  0  0
  2  3  1  0  0  0  0
  3  4  1  0  0  0  0
  4  5  1  0  0  0  0
  5  6  1  0  0  0  0
  6  7  1  0  0  0  0
  7  8  1  0  0  0  0
  8  9  1  0  0  0  0
  8 10  1  0  0  0  0
 10 11  2  0  0  0  0
 11 12  1  0  0  0  0
 13 12  1  0  0  0  0
 13 14  1  0  0  0  0
 14 15  1  0  0  0  0
 14 16  1  0  0  0  0
 16 17  1  0  0  0  0
 17 18  1  0  0  0  0
 18 19  1  0  0  0  0
 19 20  1  0  0  0  0
 20 21  2  0  0  0  0
 20 22  1  0  0  0  0
 18 23  1  0  0  0  0
 23 24  1  0  0  0  0
 23 25  1  0  0  0  0
 23 26  1  0  0  0  0
 14 26  1  0  0  0  0
 26 27  1  0  0  0  0
 27 28  1  0  0  0  0
 28 29  1  0  0  0  0
  8 29  1  0  0  0  0
 13 29  1  0  0  0  0
 29 30  1  0  0  0  0
 31 10  1  0  0  0  0
  5 31  1  0  0  0  0
 31 32  1  0  0  0  0
  2 32  1  0  0  0  0
 32 33  1  0  0  0  0
  5 34  1  0  0  0  0
 34 35  2  0  0  0  0
 34 36  1  0  0  0  0
 36 37  1  0  0  0  0
 37 38  1  0  0  0  0
 38 39  1  0  0  0  0
 39 40  1  0  0  0  0
 40 41  2  0  0  0  0
 40 42  1  0  0  0  0
 42 43  1  0  0  0  0
M  END
>  <molregno>
1331958

>  <canonical_smiles>
C[C@@H]1CC[C@@]2(CC[C@]3(C)C(=CC[C@@H]4[C@@]5(C)CC[C@H](OC(=O)C)C(C)(C)[C@@H]5CC[C@@]34C)[C@@H]2[C@H]1C)C(=O)NCCNC(=O)CN

>  <standard_inchi_key>
OKZQOUFSPFMLSQ-ZDIFQBRASA-N

>  <standard_value>
75,45

>  <standard_units>
%

>  <standard_type>
Activity

>  <assay_id>
812179

>  <description>
Cell cycle arrest in human AGS cells assessed as accumulation at sub-G0/G1 phase cells at 10 uM after 48 hrs by flow cytometry (Rvb = 1.56 +/- 0.20%)

>  <Mol Mass>
597,885

>  <Act_10_uM>
1

>  <StandardizerResult>
Clean 2D (ID: Clean 2D)
Clear Stereo (ID: Clear Stereo)
Tautomerize (ID: Tautomerize)
Wedge Clean (ID: Wedge Clean)


$$$$

  Mrv17c0 06171723492D          

 39 43  0  0  1  0            999 V2000
   -0.1105   -3.1085    0.0000 C   0  0  0  0  0  0  0  0  0  0  0  0
    0.3020   -3.8230    0.0000 C   0  0  0  0  0  0  0  0  0  0  0  0
   -0.1105   -4.5375    0.0000 C   0  0  0  0  0  0  0  0  0  0  0  0
    0.3020   -5.2519    0.0000 C   0  0  0  0  0  0  0  0  0  0  0  0
    1.1270   -5.2519    0.0000 C   0  0  0  0  0  0  0  0  0  0  0  0
    1.5395   -5.9664    0.0000 C   0  0  0  0  0  0  0  0  0  0  0  0
    2.3645   -5.9664    0.0000 C   0  0  0  0  0  0  0  0  0  0  0  0
    2.7770   -5.2519    0.0000 C   0  0  0  0  0  0  0  0  0  0  0  0
    3.1895   -5.9664    0.0000 C   0  0  0  0  0  0  0  0  0  0  0  0
    2.3645   -4.5374    0.0000 C   0  0  0  0  0  0  0  0  0  0  0  0
    2.7770   -3.8230    0.0000 C   0  0  0  0  0  0  0  0  0  0  0  0
    3.6020   -3.8229    0.0000 C   0  0  0  0  0  0  0  0  0  0  0  0
    4.0145   -4.5374    0.0000 C   0  0  0  0  0  0  0  0  0  0  0  0
    4.8395   -4.5374    0.0000 C   0  0  0  0  0  0  0  0  0  0  0  0
    4.4270   -3.8229    0.0000 C   0  0  0  0  0  0  0  0  0  0  0  0
    5.2520   -3.8229    0.0000 C   0  0  0  0  0  0  0  0  0  0  0  0
    6.0770   -3.8229    0.0000 C   0  0  0  0  0  0  0  0  0  0  0  0
    6.4895   -4.5374    0.0000 C   0  0  0  0  0  0  0  0  0  0  0  0
    7.3145   -4.5373    0.0000 O   0  0  0  0  0  0  0  0  0  0  0  0
    7.7270   -3.8229    0.0000 C   0  0  0  0  0  0  0  0  0  0  0  0
    7.3145   -3.1084    0.0000 O   0  0  0  0  0  0  0  0  0  0  0  0
    8.5520   -3.8229    0.0000 C   0  0  0  0  0  0  0  0  0  0  0  0
    6.0770   -5.2518    0.0000 C   0  0  0  0  0  0  0  0  0  0  0  0
    6.8523   -5.5340    0.0000 C   0  0  0  0  0  0  0  0  0  0  0  0
    5.9338   -6.0643    0.0000 C   0  0  0  0  0  0  0  0  0  0  0  0
    5.2520   -5.2519    0.0000 C   0  0  0  0  0  0  0  0  0  0  0  0
    4.8395   -5.9663    0.0000 C   0  0  0  0  0  0  0  0  0  0  0  0
    4.0145   -5.9663    0.0000 C   0  0  0  0  0  0  0  0  0  0  0  0
    3.6020   -5.2519    0.0000 C   0  0  0  0  0  0  0  0  0  0  0  0
    3.6883   -6.0724    0.0000 C   0  0  0  0  0  0  0  0  0  0  0  0
    1.5395   -4.5374    0.0000 C   0  0  0  0  0  0  0  0  0  0  0  0
    1.1270   -3.8230    0.0000 C   0  0  0  0  0  0  0  0  0  0  0  0
    1.5395   -3.1085    0.0000 C   0  0  0  0  0  0  0  0  0  0  0  0
    0.7145   -5.9664    0.0000 C   0  0  0  0  0  0  0  0  0  0  0  0
    1.1271   -6.6809    0.0000 O   0  0  0  0  0  0  0  0  0  0  0  0
   -0.1105   -5.9664    0.0000 N   0  0  0  0  0  0  0  0  0  0  0  0
   -0.5229   -6.6809    0.0000 C   0  0  0  0  0  0  0  0  0  0  0  0
   -1.3479   -6.6809    0.0000 C   0  0  0  0  0  0  0  0  0  0  0  0
   -1.7604   -7.3954    0.0000 N   0  0  0  0  0  0  0  0  0  0  0  0
  2  1  1  0  0  0  0
  2  3  1  0  0  0  0
  3  4  1  0  0  0  0
  4  5  1  0  0  0  0
  5  6  1  0  0  0  0
  6  7  1  0  0  0  0
  7  8  1  0  0  0  0
  8  9  1  0  0  0  0
  8 10  1  0  0  0  0
 10 11  2  0  0  0  0
 11 12  1  0  0  0  0
 13 12  1  0  0  0  0
 13 14  1  0  0  0  0
 14 15  1  0  0  0  0
 14 16  1  0  0  0  0
 16 17  1  0  0  0  0
 17 18  1  0  0  0  0
 18 19  1  0  0  0  0
 19 20  1  0  0  0  0
 20 21  2  0  0  0  0
 20 22  1  0  0  0  0
 18 23  1  0  0  0  0
 23 24  1  0  0  0  0
 23 25  1  0  0  0  0
 23 26  1  0  0  0  0
 14 26  1  0  0  0  0
 26 27  1  0  0  0  0
 27 28  1  0  0  0  0
 28 29  1  0  0  0  0
  8 29  1  0  0  0  0
 13 29  1  0  0  0  0
 29 30  1  0  0  0  0
 31 10  1  0  0  0  0
  5 31  1  0  0  0  0
 31 32  1  0  0  0  0
  2 32  1  0  0  0  0
 32 33  1  0  0  0  0
  5 34  1  0  0  0  0
 34 35  2  0  0  0  0
 34 36  1  0  0  0  0
 36 37  1  0  0  0  0
 37 38  1  0  0  0  0
 38 39  1  0  0  0  0
M  END
>  <molregno>
1331956

>  <canonical_smiles>
C[C@@H]1CC[C@@]2(CC[C@]3(C)C(=CC[C@@H]4[C@@]5(C)CC[C@H](OC(=O)C)C(C)(C)[C@@H]5CC[C@@]34C)[C@@H]2[C@H]1C)C(=O)NCCN

>  <standard_inchi_key>
HGLDZVONEAYGCZ-PNXZZNQOSA-N

>  <standard_value>
88,3

>  <standard_units>
%

>  <standard_type>
Activity

>  <assay_id>
812179

>  <description>
Cell cycle arrest in human AGS cells assessed as accumulation at sub-G0/G1 phase cells at 10 uM after 48 hrs by flow cytometry (Rvb = 1.56 +/- 0.20%)

>  <Mol Mass>
540,833

>  <Act_10_uM>
1

>  <StandardizerResult>
Clean 2D (ID: Clean 2D)
Clear Stereo (ID: Clear Stereo)
Tautomerize (ID: Tautomerize)
Wedge Clean (ID: Wedge Clean)


$$$$

  Mrv17c0 06171723492D          

 30 33  0  0  0  0            999 V2000
    1.4289   -2.4750    0.0000 O   0  0  0  0  0  0  0  0  0  0  0  0
    1.4289   -1.6500    0.0000 C   0  0  0  0  0  0  0  0  0  0  0  0
    0.7145   -1.2375    0.0000 C   0  0  0  0  0  0  0  0  0  0  0  0
    0.0000   -1.6500    0.0000 C   0  0  0  0  0  0  0  0  0  0  0  0
   -0.7145   -1.2375    0.0000 O   0  0  0  0  0  0  0  0  0  0  0  0
    0.0000   -2.4750    0.0000 N   0  0  0  0  0  0  0  0  0  0  0  0
   -0.7145   -2.8875    0.0000 C   0  0  0  0  0  0  0  0  0  0  0  0
   -0.6528   -3.7102    0.0000 C   0  0  0  0  0  0  0  0  0  0  0  0
   -1.2576   -4.2713    0.0000 C   0  0  0  0  0  0  0  0  0  0  0  0
   -2.0734   -4.1484    0.0000 C   0  0  0  0  0  0  0  0  0  0  0  0
   -2.4859   -3.4339    0.0000 C   0  0  0  0  0  0  0  0  0  0  0  0
   -2.1845   -2.6659    0.0000 C   0  0  0  0  0  0  0  0  0  0  0  0
   -1.3961   -2.4228    0.0000 C   0  0  0  0  0  0  0  0  0  0  0  0
    0.7145   -0.4125    0.0000 C   0  0  0  0  0  0  0  0  0  0  0  0
    0.0000    0.0000    0.0000 O   0  0  0  0  0  0  0  0  0  0  0  0
    1.4289    0.0000    0.0000 N   0  0  0  0  0  0  0  0  0  0  0  0
    1.4289    0.8250    0.0000 C   0  0  0  0  0  0  0  0  0  0  0  0
    0.7145    1.2375    0.0000 C   0  0  0  0  0  0  0  0  0  0  0  0
    0.7145    2.0625    0.0000 N   0  0  0  0  0  0  0  0  0  0  0  0
    0.0000    2.4750    0.0000 C   0  0  0  0  0  0  0  0  0  0  0  0
    0.0000    3.3000    0.0000 C   0  0  0  0  0  0  0  0  0  0  0  0
    0.7145    3.7125    0.0000 O   0  0  0  0  0  0  0  0  0  0  0  0
    1.4289    3.3000    0.0000 C   0  0  0  0  0  0  0  0  0  0  0  0
    1.4289    2.4750    0.0000 C   0  0  0  0  0  0  0  0  0  0  0  0
    2.1434   -0.4125    0.0000 C   0  0  0  0  0  0  0  0  0  0  0  0
    2.8579    0.0000    0.0000 N   0  0  0  0  0  0  0  0  0  0  0  0
    3.5724   -0.4125    0.0000 C   0  0  0  0  0  0  0  0  0  0  0  0
    3.5724   -1.2375    0.0000 C   0  0  0  0  0  0  0  0  0  0  0  0
    2.8579   -1.6500    0.0000 C   0  0  0  0  0  0  0  0  0  0  0  0
    2.1434   -1.2375    0.0000 C   0  0  0  0  0  0  0  0  0  0  0  0
  1  2  1  0  0  0  0
  2  3  4  0  0  0  0
  3  4  1  0  0  0  0
  4  5  2  0  0  0  0
  4  6  1  0  0  0  0
  6  7  1  0  0  0  0
  7  8  1  0  0  0  0
  8  9  1  0  0  0  0
  9 10  1  0  0  0  0
 10 11  1  0  0  0  0
 11 12  1  0  0  0  0
 12 13  1  0  0  0  0
  7 13  1  0  0  0  0
  3 14  4  0  0  0  0
 14 15  2  0  0  0  0
 14 16  4  0  0  0  0
 16 17  1  0  0  0  0
 17 18  1  0  0  0  0
 18 19  1  0  0  0  0
 19 20  1  0  0  0  0
 20 21  1  0  0  0  0
 21 22  1  0  0  0  0
 22 23  1  0  0  0  0
 23 24  1  0  0  0  0
 19 24  1  0  0  0  0
 16 25  4  0  0  0  0
 25 26  4  0  0  0  0
 26 27  4  0  0  0  0
 27 28  4  0  0  0  0
 28 29  4  0  0  0  0
 29 30  4  0  0  0  0
  2 30  4  0  0  0  0
 25 30  4  0  0  0  0
M  END
>  <molregno>
1338065

>  <canonical_smiles>
OC1=C(C(=O)NC2CCCCCC2)C(=O)N(CCN3CCOCC3)c4ncccc14

>  <standard_inchi_key>
XCYAXEAHVHAWGY-UHFFFAOYSA-N

>  <standard_value>
62

>  <standard_units>
%

>  <standard_type>
Inhibition

>  <assay_id>
817538

>  <description>
Antiproliferative activity against human AGS cells at 1 uM after 4 days by XTT assay

>  <Mol Mass>
414,506

>  <Act_10_uM>
1

>  <StandardizerResult>
Clean 2D (ID: Clean 2D)
Clear Stereo (ID: Clear Stereo)
Tautomerize (ID: Tautomerize)
Wedge Clean (ID: Wedge Clean)
Aromatize (ID: Aromatize)


$$$$

  Mrv17c0 06171723492D          

 18 19  0  0  1  0            999 V2000
    2.5000    0.1378    0.0000 C   0  0  0  0  0  0  0  0  0  0  0  0
    1.9856    0.7828    0.0000 C   0  0  0  0  0  0  0  0  0  0  0  0
    1.1813    0.5992    0.0000 C   0  0  0  0  0  0  0  0  0  0  0  0
    0.5363    1.1136    0.0000 C   0  0  0  0  0  0  0  0  0  0  0  0
   -0.2483    0.8586    0.0000 O   0  0  0  0  0  0  0  0  0  0  0  0
   -0.7333    1.5261    0.0000 C   0  0  0  0  0  0  0  0  0  0  0  0
   -1.5583    1.5261    0.0000 O   0  0  0  0  0  0  0  0  0  0  0  0
   -0.2483    2.1935    0.0000 C   0  0  0  0  0  0  0  0  0  0  0  0
   -0.5033    2.9781    0.0000 C   0  0  0  0  0  0  0  0  0  0  0  0
    0.5363    1.9386    0.0000 C   0  0  0  0  0  0  0  0  0  0  0  0
    1.1813    2.4530    0.0000 C   0  0  0  0  0  0  0  0  0  0  0  0
    1.9856    2.2694    0.0000 C   0  0  0  0  0  0  0  0  0  0  0  0
    2.3436    1.5261    0.0000 C   0  0  0  0  0  0  0  0  0  0  0  0
    3.1686    1.5261    0.0000 C   0  0  0  0  0  0  0  0  0  0  0  0
    3.5811    2.2406    0.0000 C   0  0  0  0  0  0  0  0  0  0  0  0
    4.4061    2.2406    0.0000 C   0  0  0  0  0  0  0  0  0  0  0  0
    4.8186    2.9550    0.0000 O   0  0  0  0  0  0  0  0  0  0  0  0
    4.8186    1.5261    0.0000 C   0  0  0  0  0  0  0  0  0  0  0  0
  2  1  1  0  0  0  0
  2  3  1  0  0  0  0
  3  4  1  0  0  0  0
  4  5  1  0  0  0  0
  5  6  1  0  0  0  0
  6  7  2  0  0  0  0
  6  8  1  0  0  0  0
  8  9  2  0  0  0  0
 10  8  1  0  0  0  0
  4 10  1  0  0  0  0
 10 11  1  0  0  0  0
 11 12  1  0  0  0  0
 12 13  2  0  0  0  0
  2 13  1  0  0  0  0
 13 14  1  0  0  0  0
 14 15  1  0  0  0  0
 15 16  1  0  0  0  0
 16 17  2  0  0  0  0
 16 18  1  0  0  0  0
M  END
>  <molregno>
434731

>  <canonical_smiles>
C[C@H]1C[C@@H]2OC(=O)C(=C)[C@H]2CC=C1CCC(=O)C

>  <standard_inchi_key>
AVFIYMSJDDGDBQ-FZZIBODNSA-N

>  <standard_value>
100

>  <standard_units>
%

>  <standard_type>
Activity

>  <assay_id>
1505579

>  <description>
Increase in cleaved caspase-8 protein expression in human AGS cells at 8 uM incubated for 24 hrs in presence of 100 ng/ml TRAIL by Western blotting method

>  <Mol Mass>
248,322

>  <Act_10_uM>
1

>  <StandardizerResult>
Clean 2D (ID: Clean 2D)
Clear Stereo (ID: Clear Stereo)
Tautomerize (ID: Tautomerize)
Wedge Clean (ID: Wedge Clean)


$$$$

  Mrv17c0 06171723492D          

 62 68  0  0  1  0            999 V2000
   -4.4348    2.4499    0.0000 C   0  0  0  0  0  0  0  0  0  0  0  0
   -3.6589    2.1696    0.0000 O   0  0  0  0  0  0  0  0  0  0  0  0
   -3.5136    1.3575    0.0000 C   0  0  0  0  0  0  0  0  0  0  0  0
   -2.7377    1.0772    0.0000 C   0  0  0  0  0  0  0  0  0  0  0  0
   -2.5925    0.2651    0.0000 C   0  0  0  0  0  0  0  0  0  0  0  0
   -3.2232   -0.2667    0.0000 C   0  0  0  0  0  0  0  0  0  0  0  0
   -3.9991    0.0136    0.0000 C   0  0  0  0  0  0  0  0  0  0  0  0
   -4.1444    0.8257    0.0000 C   0  0  0  0  0  0  0  0  0  0  0  0
   -3.0780   -1.0788    0.0000 C   0  0  0  0  0  0  0  0  0  0  0  0
   -3.7087   -1.6107    0.0000 O   0  0  0  0  0  0  0  0  0  0  0  0
   -2.3021   -1.3591    0.0000 O   0  0  0  0  0  0  0  0  0  0  0  0
   -2.1569   -2.1713    0.0000 C   0  0  0  0  0  0  0  0  0  0  0  0
   -2.7876   -2.7031    0.0000 C   0  0  0  0  0  0  0  0  0  0  0  0
   -3.5635   -2.4228    0.0000 O   0  0  0  0  0  0  0  0  0  0  0  0
   -2.6424   -3.5152    0.0000 C   0  0  0  0  0  0  0  0  0  0  0  0
   -3.2731   -4.0470    0.0000 O   0  0  0  0  0  0  0  0  0  0  0  0
   -1.8664   -3.7955    0.0000 C   0  0  0  0  0  0  0  0  0  0  0  0
   -1.2357   -3.2637    0.0000 O   0  0  0  0  0  0  0  0  0  0  0  0
   -1.3809   -2.4516    0.0000 C   0  0  0  0  0  0  0  0  0  0  0  0
   -0.7502   -1.9197    0.0000 O   0  0  0  0  0  0  0  0  0  0  0  0
    0.0257   -2.2000    0.0000 C   0  0  0  0  0  0  0  0  0  0  0  0
    0.1709   -3.0122    0.0000 C   0  0  0  0  0  0  0  0  0  0  0  0
   -0.4598   -3.5440    0.0000 O   0  0  0  0  0  0  0  0  0  0  0  0
    0.9468   -3.2925    0.0000 C   0  0  0  0  0  0  0  0  0  0  0  0
    1.5775   -2.7606    0.0000 O   0  0  0  0  0  0  0  0  0  0  0  0
    1.4323   -1.9485    0.0000 C   0  0  0  0  0  0  0  0  0  0  0  0
    2.0630   -1.4167    0.0000 O   0  0  0  0  0  0  0  0  0  0  0  0
    2.8390   -1.6970    0.0000 C   0  0  0  0  0  0  0  0  0  0  0  0
    3.5218   -1.2340    0.0000 C   0  0  0  0  0  0  0  0  0  0  0  0
    4.1731   -1.7404    0.0000 C   0  0  0  0  0  0  0  0  0  0  0  0
    4.9853   -1.5952    0.0000 C   0  0  0  0  0  0  0  0  0  0  0  0
    5.2655   -0.8192    0.0000 C   0  0  0  0  0  0  0  0  0  0  0  0
    6.0777   -0.6740    0.0000 C   0  0  0  0  0  0  0  0  0  0  0  0
    6.6095   -1.3047    0.0000 C   0  0  0  0  0  0  0  0  0  0  0  0
    7.4216   -1.1595    0.0000 C   0  0  0  0  0  0  0  0  0  0  0  0
    7.9534   -1.7902    0.0000 C   0  0  0  0  0  0  0  0  0  0  0  0
    8.7655   -1.6450    0.0000 O   0  0  0  0  0  0  0  0  0  0  0  0
    7.6731   -2.5662    0.0000 C   0  0  0  0  0  0  0  0  0  0  0  0
    6.8610   -2.7114    0.0000 C   0  0  0  0  0  0  0  0  0  0  0  0
    6.3292   -2.0807    0.0000 C   0  0  0  0  0  0  0  0  0  0  0  0
    6.0489   -2.8566    0.0000 C   0  0  0  0  0  0  0  0  0  0  0  0
    5.5171   -2.2259    0.0000 C   0  0  0  0  0  0  0  0  0  0  0  0
    5.2368   -3.0018    0.0000 C   0  0  0  0  0  0  0  0  0  0  0  0
    4.4247   -3.1470    0.0000 C   0  0  0  0  0  0  0  0  0  0  0  0
    4.1444   -3.9229    0.0000 C   0  0  0  0  0  0  0  0  0  0  0  0
    3.3322   -4.0682    0.0000 C   0  0  0  0  0  0  0  0  0  0  0  0
    4.6762   -4.5536    0.0000 C   0  0  0  0  0  0  0  0  0  0  0  0
    4.3959   -5.3296    0.0000 O   0  0  0  0  0  0  0  0  0  0  0  0
    5.4883   -4.4084    0.0000 C   0  0  0  0  0  0  0  0  0  0  0  0
    6.0201   -5.0391    0.0000 C   0  0  0  0  0  0  0  0  0  0  0  0
    6.8322   -4.8939    0.0000 C   0  0  0  0  0  0  0  0  0  0  0  0
    7.1125   -4.1180    0.0000 C   0  0  0  0  0  0  0  0  0  0  0  0
    7.3640   -5.5246    0.0000 C   0  0  0  0  0  0  0  0  0  0  0  0
    3.8928   -2.5163    0.0000 C   0  0  0  0  0  0  0  0  0  0  0  0
    3.5330   -3.2587    0.0000 C   0  0  0  0  0  0  0  0  0  0  0  0
    3.0683   -2.4895    0.0000 C   0  0  0  0  0  0  0  0  0  0  0  0
    2.5619   -3.1408    0.0000 O   0  0  0  0  0  0  0  0  0  0  0  0
    0.6564   -1.6682    0.0000 C   0  0  0  0  0  0  0  0  0  0  0  0
    0.5112   -0.8561    0.0000 O   0  0  0  0  0  0  0  0  0  0  0  0
    1.1419   -0.3243    0.0000 C   0  0  0  0  0  0  0  0  0  0  0  0
    1.9178   -0.6046    0.0000 O   0  0  0  0  0  0  0  0  0  0  0  0
    0.9967    0.4878    0.0000 C   0  0  0  0  0  0  0  0  0  0  0  0
  1  2  1  0  0  0  0
  2  3  1  0  0  0  0
  3  4  4  0  0  0  0
  4  5  4  0  0  0  0
  5  6  4  0  0  0  0
  6  7  4  0  0  0  0
  7  8  4  0  0  0  0
  3  8  4  0  0  0  0
  6  9  1  0  0  0  0
  9 10  2  0  0  0  0
  9 11  1  0  0  0  0
 11 12  1  0  0  0  0
 12 13  1  0  0  0  0
 13 14  1  0  0  0  0
 13 15  1  0  0  0  0
 15 16  1  0  0  0  0
 15 17  1  0  0  0  0
 17 18  1  0  0  0  0
 18 19  1  0  0  0  0
 12 19  1  0  0  0  0
 19 20  1  0  0  0  0
 20 21  1  0  0  0  0
 21 22  1  0  0  0  0
 22 23  1  0  0  0  0
 22 24  1  0  0  0  0
 24 25  1  0  0  0  0
 25 26  1  0  0  0  0
 26 27  1  0  0  0  0
 28 27  1  0  0  0  0
 28 29  1  0  0  0  0
 29 30  1  0  0  0  0
 30 31  1  0  0  0  0
 31 32  1  0  0  0  0
 32 33  1  0  0  0  0
 33 34  2  0  0  0  0
 34 35  1  0  0  0  0
 35 36  1  0  0  0  0
 36 37  1  0  0  0  0
 36 38  1  0  0  0  0
 38 39  1  0  0  0  0
 39 40  1  0  0  0  0
 34 40  1  0  0  0  0
 40 41  1  0  0  0  0
 40 42  1  0  0  0  0
 31 42  1  0  0  0  0
 42 43  1  0  0  0  0
 43 44  1  0  0  0  0
 44 45  1  0  0  0  0
 45 46  1  0  0  0  0
 45 47  1  0  0  0  0
 47 48  2  0  0  0  0
 47 49  1  0  0  0  0
 49 50  1  0  0  0  0
 50 51  1  0  0  0  0
 51 52  1  0  0  0  0
 51 53  1  0  0  0  0
 44 54  1  0  0  0  0
 30 54  1  0  0  0  0
 54 55  1  0  0  0  0
 54 56  1  0  0  0  0
 28 56  1  0  0  0  0
 56 57  1  0  0  0  0
 26 58  1  0  0  0  0
 21 58  1  0  0  0  0
 58 59  1  0  0  0  0
 59 60  1  0  0  0  0
 60 61  2  0  0  0  0
 60 62  1  0  0  0  0
M  END
>  <molregno>
153650

>  <canonical_smiles>
COc1ccc(cc1)C(=O)OC2C(O)C(O)COC2OC3C(O)COC(O[C@H]4CC5C6CC=C7C[C@@H](O)CC[C@]7(C)C6CC([C@H](C)C(=O)CCC(C)C)[C@]5(C)[C@@H]4O)C3OC(=O)C

>  <standard_inchi_key>
IMPUOZSTIZIELR-MPRXZUNQSA-N

>  <standard_value>
1420

>  <standard_units>
nM

>  <standard_type>
IC50

>  <assay_id>
28268

>  <description>
In vitro antitumor activity of compound against AGS cell line (human stomach cancer cells)

>  <Mol Mass>
873,046

>  <Act_10_uM>
1

>  <StandardizerResult>
Clean 2D (ID: Clean 2D)
Clear Stereo (ID: Clear Stereo)
Tautomerize (ID: Tautomerize)
Wedge Clean (ID: Wedge Clean)
Aromatize (ID: Aromatize)


$$$$

  Mrv17c0 06171723492D          

 61 67  0  0  1  0            999 V2000
   -4.4846   -1.3304    0.0000 C   0  0  0  0  0  0  0  0  0  0  0  0
   -4.6298   -0.5182    0.0000 O   0  0  0  0  0  0  0  0  0  0  0  0
   -3.9991    0.0136    0.0000 C   0  0  0  0  0  0  0  0  0  0  0  0
   -4.1444    0.8257    0.0000 C   0  0  0  0  0  0  0  0  0  0  0  0
   -3.5136    1.3575    0.0000 C   0  0  0  0  0  0  0  0  0  0  0  0
   -2.7377    1.0772    0.0000 C   0  0  0  0  0  0  0  0  0  0  0  0
   -2.5925    0.2651    0.0000 C   0  0  0  0  0  0  0  0  0  0  0  0
   -3.2232   -0.2667    0.0000 C   0  0  0  0  0  0  0  0  0  0  0  0
   -2.1070    1.6090    0.0000 C   0  0  0  0  0  0  0  0  0  0  0  0
   -2.2522    2.4211    0.0000 O   0  0  0  0  0  0  0  0  0  0  0  0
   -1.3311    1.3287    0.0000 O   0  0  0  0  0  0  0  0  0  0  0  0
   -0.7004    1.8605    0.0000 C   0  0  0  0  0  0  0  0  0  0  0  0
   -0.8456    2.6727    0.0000 C   0  0  0  0  0  0  0  0  0  0  0  0
   -1.6215    2.9530    0.0000 O   0  0  0  0  0  0  0  0  0  0  0  0
   -0.2149    3.2045    0.0000 C   0  0  0  0  0  0  0  0  0  0  0  0
   -0.3601    4.0166    0.0000 O   0  0  0  0  0  0  0  0  0  0  0  0
    0.5610    2.9242    0.0000 C   0  0  0  0  0  0  0  0  0  0  0  0
    0.7062    2.1121    0.0000 O   0  0  0  0  0  0  0  0  0  0  0  0
    0.0755    1.5803    0.0000 C   0  0  0  0  0  0  0  0  0  0  0  0
    0.2208    0.7681    0.0000 O   0  0  0  0  0  0  0  0  0  0  0  0
    0.9967    0.4878    0.0000 C   0  0  0  0  0  0  0  0  0  0  0  0
    1.6274    1.0197    0.0000 C   0  0  0  0  0  0  0  0  0  0  0  0
    1.4822    1.8318    0.0000 O   0  0  0  0  0  0  0  0  0  0  0  0
    2.4033    0.7394    0.0000 C   0  0  0  0  0  0  0  0  0  0  0  0
    2.5485   -0.0728    0.0000 O   0  0  0  0  0  0  0  0  0  0  0  0
    1.9178   -0.6046    0.0000 C   0  0  0  0  0  0  0  0  0  0  0  0
    2.0630   -1.4167    0.0000 O   0  0  0  0  0  0  0  0  0  0  0  0
    2.8390   -1.6970    0.0000 C   0  0  0  0  0  0  0  0  0  0  0  0
    3.5218   -1.2340    0.0000 C   0  0  0  0  0  0  0  0  0  0  0  0
    4.1731   -1.7404    0.0000 C   0  0  0  0  0  0  0  0  0  0  0  0
    4.9853   -1.5952    0.0000 C   0  0  0  0  0  0  0  0  0  0  0  0
    5.2655   -0.8192    0.0000 C   0  0  0  0  0  0  0  0  0  0  0  0
    6.0777   -0.6740    0.0000 C   0  0  0  0  0  0  0  0  0  0  0  0
    6.6095   -1.3047    0.0000 C   0  0  0  0  0  0  0  0  0  0  0  0
    7.4216   -1.1595    0.0000 C   0  0  0  0  0  0  0  0  0  0  0  0
    7.9534   -1.7902    0.0000 C   0  0  0  0  0  0  0  0  0  0  0  0
    8.7655   -1.6450    0.0000 O   0  0  0  0  0  0  0  0  0  0  0  0
    7.6731   -2.5662    0.0000 C   0  0  0  0  0  0  0  0  0  0  0  0
    6.8610   -2.7114    0.0000 C   0  0  0  0  0  0  0  0  0  0  0  0
    6.3292   -2.0807    0.0000 C   0  0  0  0  0  0  0  0  0  0  0  0
    6.0489   -2.8566    0.0000 C   0  0  0  0  0  0  0  0  0  0  0  0
    5.5171   -2.2259    0.0000 C   0  0  0  0  0  0  0  0  0  0  0  0
    5.2368   -3.0018    0.0000 C   0  0  0  0  0  0  0  0  0  0  0  0
    4.4247   -3.1470    0.0000 C   0  0  0  0  0  0  0  0  0  0  0  0
    4.1444   -3.9229    0.0000 C   0  0  0  0  0  0  0  0  0  0  0  0
    4.6762   -4.5536    0.0000 C   0  0  0  0  0  0  0  0  0  0  0  0
    3.3322   -4.0682    0.0000 C   0  0  0  0  0  0  0  0  0  0  0  0
    3.0519   -4.8441    0.0000 C   0  0  0  0  0  0  0  0  0  0  0  0
    2.2398   -4.9893    0.0000 C   0  0  0  0  0  0  0  0  0  0  0  0
    1.9595   -5.7652    0.0000 C   0  0  0  0  0  0  0  0  0  0  0  0
    2.4913   -6.3959    0.0000 C   0  0  0  0  0  0  0  0  0  0  0  0
    1.1474   -5.9104    0.0000 C   0  0  0  0  0  0  0  0  0  0  0  0
    3.8928   -2.5163    0.0000 C   0  0  0  0  0  0  0  0  0  0  0  0
    3.5330   -3.2587    0.0000 C   0  0  0  0  0  0  0  0  0  0  0  0
    3.0683   -2.4895    0.0000 C   0  0  0  0  0  0  0  0  0  0  0  0
    2.5619   -3.1408    0.0000 O   0  0  0  0  0  0  0  0  0  0  0  0
    1.1419   -0.3243    0.0000 C   0  0  0  0  0  0  0  0  0  0  0  0
    0.5112   -0.8561    0.0000 O   0  0  0  0  0  0  0  0  0  0  0  0
    0.6564   -1.6682    0.0000 C   0  0  0  0  0  0  0  0  0  0  0  0
    1.4323   -1.9485    0.0000 O   0  0  0  0  0  0  0  0  0  0  0  0
    0.0257   -2.2000    0.0000 C   0  0  0  0  0  0  0  0  0  0  0  0
  1  2  1  0  0  0  0
  2  3  1  0  0  0  0
  3  4  4  0  0  0  0
  4  5  4  0  0  0  0
  5  6  4  0  0  0  0
  6  7  4  0  0  0  0
  7  8  4  0  0  0  0
  3  8  4  0  0  0  0
  6  9  1  0  0  0  0
  9 10  2  0  0  0  0
  9 11  1  0  0  0  0
 11 12  1  0  0  0  0
 12 13  1  0  0  0  0
 13 14  1  0  0  0  0
 13 15  1  0  0  0  0
 15 16  1  0  0  0  0
 15 17  1  0  0  0  0
 17 18  1  0  0  0  0
 18 19  1  0  0  0  0
 12 19  1  0  0  0  0
 19 20  1  0  0  0  0
 20 21  1  0  0  0  0
 21 22  1  0  0  0  0
 22 23  1  0  0  0  0
 22 24  1  0  0  0  0
 24 25  1  0  0  0  0
 25 26  1  0  0  0  0
 26 27  1  0  0  0  0
 28 27  1  0  0  0  0
 28 29  1  0  0  0  0
 29 30  1  0  0  0  0
 30 31  1  0  0  0  0
 31 32  1  0  0  0  0
 32 33  1  0  0  0  0
 33 34  2  0  0  0  0
 34 35  1  0  0  0  0
 35 36  1  0  0  0  0
 36 37  1  0  0  0  0
 36 38  1  0  0  0  0
 38 39  1  0  0  0  0
 39 40  1  0  0  0  0
 34 40  1  0  0  0  0
 40 41  1  0  0  0  0
 40 42  1  0  0  0  0
 31 42  1  0  0  0  0
 42 43  1  0  0  0  0
 43 44  1  0  0  0  0
 44 45  1  0  0  0  0
 45 46  1  0  0  0  0
 45 47  1  0  0  0  0
 47 48  1  0  0  0  0
 48 49  1  0  0  0  0
 49 50  1  0  0  0  0
 50 51  1  0  0  0  0
 50 52  1  0  0  0  0
 44 53  1  0  0  0  0
 30 53  1  0  0  0  0
 53 54  1  0  0  0  0
 53 55  1  0  0  0  0
 28 55  1  0  0  0  0
 55 56  1  0  0  0  0
 26 57  1  0  0  0  0
 21 57  1  0  0  0  0
 57 58  1  0  0  0  0
 58 59  1  0  0  0  0
 59 60  2  0  0  0  0
 59 61  1  0  0  0  0
M  END
>  <molregno>
153744

>  <canonical_smiles>
COc1ccc(cc1)C(=O)OC2C(O)C(O)COC2OC3C(O)COC(O[C@H]4CC5C6CC=C7C[C@@H](O)CC[C@]7(C)C6CC([C@H](C)CCCC(C)C)[C@]5(C)[C@@H]4O)C3OC(=O)C

>  <standard_inchi_key>
YAMIHCLEQQSUPV-SXSXIVGNSA-N

>  <standard_value>
1380

>  <standard_units>
nM

>  <standard_type>
IC50

>  <assay_id>
28268

>  <description>
In vitro antitumor activity of compound against AGS cell line (human stomach cancer cells)

>  <Mol Mass>
859,063

>  <Act_10_uM>
1

>  <StandardizerResult>
Clean 2D (ID: Clean 2D)
Clear Stereo (ID: Clear Stereo)
Tautomerize (ID: Tautomerize)
Wedge Clean (ID: Wedge Clean)
Aromatize (ID: Aromatize)


$$$$

  Mrv17c0 06171723492D          

 62 68  0  0  1  0            999 V2000
   -4.4348    2.4499    0.0000 C   0  0  0  0  0  0  0  0  0  0  0  0
   -3.6589    2.1696    0.0000 O   0  0  0  0  0  0  0  0  0  0  0  0
   -3.5136    1.3575    0.0000 C   0  0  0  0  0  0  0  0  0  0  0  0
   -2.7377    1.0772    0.0000 C   0  0  0  0  0  0  0  0  0  0  0  0
   -2.5925    0.2651    0.0000 C   0  0  0  0  0  0  0  0  0  0  0  0
   -3.2232   -0.2667    0.0000 C   0  0  0  0  0  0  0  0  0  0  0  0
   -3.9991    0.0136    0.0000 C   0  0  0  0  0  0  0  0  0  0  0  0
   -4.1444    0.8257    0.0000 C   0  0  0  0  0  0  0  0  0  0  0  0
   -3.0780   -1.0788    0.0000 C   0  0  0  0  0  0  0  0  0  0  0  0
   -3.7087   -1.6107    0.0000 O   0  0  0  0  0  0  0  0  0  0  0  0
   -2.3021   -1.3591    0.0000 O   0  0  0  0  0  0  0  0  0  0  0  0
   -2.1569   -2.1713    0.0000 C   0  0  0  0  0  0  0  0  0  0  0  0
   -2.7876   -2.7031    0.0000 C   0  0  0  0  0  0  0  0  0  0  0  0
   -3.5635   -2.4228    0.0000 O   0  0  0  0  0  0  0  0  0  0  0  0
   -2.6424   -3.5152    0.0000 C   0  0  0  0  0  0  0  0  0  0  0  0
   -3.2731   -4.0470    0.0000 O   0  0  0  0  0  0  0  0  0  0  0  0
   -1.8664   -3.7955    0.0000 C   0  0  0  0  0  0  0  0  0  0  0  0
   -1.2357   -3.2637    0.0000 O   0  0  0  0  0  0  0  0  0  0  0  0
   -1.3809   -2.4516    0.0000 C   0  0  0  0  0  0  0  0  0  0  0  0
   -0.7502   -1.9197    0.0000 O   0  0  0  0  0  0  0  0  0  0  0  0
    0.0257   -2.2000    0.0000 C   0  0  0  0  0  0  0  0  0  0  0  0
    0.1709   -3.0122    0.0000 C   0  0  0  0  0  0  0  0  0  0  0  0
   -0.4598   -3.5440    0.0000 O   0  0  0  0  0  0  0  0  0  0  0  0
    0.9468   -3.2925    0.0000 C   0  0  0  0  0  0  0  0  0  0  0  0
    1.5775   -2.7606    0.0000 O   0  0  0  0  0  0  0  0  0  0  0  0
    1.4323   -1.9485    0.0000 C   0  0  0  0  0  0  0  0  0  0  0  0
    2.0630   -1.4167    0.0000 O   0  0  0  0  0  0  0  0  0  0  0  0
    2.8390   -1.6970    0.0000 C   0  0  0  0  0  0  0  0  0  0  0  0
    3.5218   -1.2340    0.0000 C   0  0  0  0  0  0  0  0  0  0  0  0
    4.1731   -1.7404    0.0000 C   0  0  0  0  0  0  0  0  0  0  0  0
    4.9853   -1.5952    0.0000 C   0  0  0  0  0  0  0  0  0  0  0  0
    5.2655   -0.8192    0.0000 C   0  0  0  0  0  0  0  0  0  0  0  0
    6.0777   -0.6740    0.0000 C   0  0  0  0  0  0  0  0  0  0  0  0
    6.6095   -1.3047    0.0000 C   0  0  0  0  0  0  0  0  0  0  0  0
    7.4216   -1.1595    0.0000 C   0  0  0  0  0  0  0  0  0  0  0  0
    7.9534   -1.7902    0.0000 C   0  0  0  0  0  0  0  0  0  0  0  0
    8.7655   -1.6450    0.0000 O   0  0  0  0  0  0  0  0  0  0  0  0
    7.6731   -2.5662    0.0000 C   0  0  0  0  0  0  0  0  0  0  0  0
    6.8610   -2.7114    0.0000 C   0  0  0  0  0  0  0  0  0  0  0  0
    6.3292   -2.0807    0.0000 C   0  0  0  0  0  0  0  0  0  0  0  0
    6.0489   -2.8566    0.0000 C   0  0  0  0  0  0  0  0  0  0  0  0
    5.5171   -2.2259    0.0000 C   0  0  0  0  0  0  0  0  0  0  0  0
    5.2368   -3.0018    0.0000 C   0  0  0  0  0  0  0  0  0  0  0  0
    4.4247   -3.1470    0.0000 C   0  0  0  0  0  0  0  0  0  0  0  0
    4.1444   -3.9229    0.0000 C   0  0  0  0  0  0  0  0  0  0  0  0
    3.3322   -4.0682    0.0000 C   0  0  0  0  0  0  0  0  0  0  0  0
    4.6762   -4.5536    0.0000 C   0  0  0  0  0  0  0  0  0  0  0  0
    4.3959   -5.3296    0.0000 O   0  0  0  0  0  0  0  0  0  0  0  0
    5.4883   -4.4084    0.0000 C   0  0  0  0  0  0  0  0  0  0  0  0
    6.0201   -5.0391    0.0000 C   0  0  0  0  0  0  0  0  0  0  0  0
    6.8322   -4.8939    0.0000 C   0  0  0  0  0  0  0  0  0  0  0  0
    7.1125   -4.1180    0.0000 C   0  0  0  0  0  0  0  0  0  0  0  0
    7.3640   -5.5246    0.0000 C   0  0  0  0  0  0  0  0  0  0  0  0
    3.8928   -2.5163    0.0000 C   0  0  0  0  0  0  0  0  0  0  0  0
    3.5330   -3.2587    0.0000 C   0  0  0  0  0  0  0  0  0  0  0  0
    3.0683   -2.4895    0.0000 C   0  0  0  0  0  0  0  0  0  0  0  0
    2.5619   -3.1408    0.0000 O   0  0  0  0  0  0  0  0  0  0  0  0
    0.6564   -1.6682    0.0000 C   0  0  0  0  0  0  0  0  0  0  0  0
    0.5112   -0.8561    0.0000 O   0  0  0  0  0  0  0  0  0  0  0  0
    1.1419   -0.3243    0.0000 C   0  0  0  0  0  0  0  0  0  0  0  0
    1.9178   -0.6046    0.0000 O   0  0  0  0  0  0  0  0  0  0  0  0
    0.9967    0.4878    0.0000 C   0  0  0  0  0  0  0  0  0  0  0  0
  1  2  1  0  0  0  0
  2  3  1  0  0  0  0
  3  4  4  0  0  0  0
  4  5  4  0  0  0  0
  5  6  4  0  0  0  0
  6  7  4  0  0  0  0
  7  8  4  0  0  0  0
  3  8  4  0  0  0  0
  6  9  1  0  0  0  0
  9 10  2  0  0  0  0
  9 11  1  0  0  0  0
 11 12  1  0  0  0  0
 12 13  1  0  0  0  0
 13 14  1  0  0  0  0
 13 15  1  0  0  0  0
 15 16  1  0  0  0  0
 15 17  1  0  0  0  0
 17 18  1  0  0  0  0
 18 19  1  0  0  0  0
 12 19  1  0  0  0  0
 19 20  1  0  0  0  0
 20 21  1  0  0  0  0
 21 22  1  0  0  0  0
 22 23  1  0  0  0  0
 22 24  1  0  0  0  0
 24 25  1  0  0  0  0
 25 26  1  0  0  0  0
 26 27  1  0  0  0  0
 28 27  1  0  0  0  0
 28 29  1  0  0  0  0
 29 30  1  0  0  0  0
 30 31  1  0  0  0  0
 31 32  1  0  0  0  0
 32 33  1  0  0  0  0
 33 34  2  0  0  0  0
 34 35  1  0  0  0  0
 35 36  1  0  0  0  0
 36 37  1  0  0  0  0
 36 38  1  0  0  0  0
 38 39  1  0  0  0  0
 39 40  1  0  0  0  0
 34 40  1  0  0  0  0
 40 41  1  0  0  0  0
 40 42  1  0  0  0  0
 31 42  1  0  0  0  0
 42 43  1  0  0  0  0
 43 44  1  0  0  0  0
 44 45  1  0  0  0  0
 45 46  1  0  0  0  0
 45 47  1  0  0  0  0
 47 48  1  0  0  0  0
 47 49  1  0  0  0  0
 49 50  1  0  0  0  0
 50 51  1  0  0  0  0
 51 52  1  0  0  0  0
 51 53  1  0  0  0  0
 44 54  1  0  0  0  0
 30 54  1  0  0  0  0
 54 55  1  0  0  0  0
 54 56  1  0  0  0  0
 28 56  1  0  0  0  0
 56 57  1  0  0  0  0
 26 58  1  0  0  0  0
 21 58  1  0  0  0  0
 58 59  1  0  0  0  0
 59 60  1  0  0  0  0
 60 61  2  0  0  0  0
 60 62  1  0  0  0  0
M  END
>  <molregno>
153745

>  <canonical_smiles>
COc1ccc(cc1)C(=O)OC2C(O)C(O)COC2OC3C(O)COC(O[C@H]4CC5C6CC=C7C[C@@H](O)CC[C@]7(C)C6CC([C@H](C)C(O)CCC(C)C)[C@]5(C)[C@@H]4O)C3OC(=O)C

>  <standard_inchi_key>
IRTNCNDEKMTXEO-QAZKZESESA-N

>  <standard_value>
7260

>  <standard_units>
nM

>  <standard_type>
IC50

>  <assay_id>
28268

>  <description>
In vitro antitumor activity of compound against AGS cell line (human stomach cancer cells)

>  <Mol Mass>
875,062

>  <Act_10_uM>
1

>  <StandardizerResult>
Clean 2D (ID: Clean 2D)
Clear Stereo (ID: Clear Stereo)
Tautomerize (ID: Tautomerize)
Wedge Clean (ID: Wedge Clean)
Aromatize (ID: Aromatize)


$$$$

  Mrv17c0 06171723492D          

 17 18  0  0  0  0            999 V2000
   -0.7145   -2.8875    0.0000 O   0  0  0  0  0  0  0  0  0  0  0  0
    0.0000   -2.4750    0.0000 C   0  0  0  0  0  0  0  0  0  0  0  0
    0.0000   -1.6500    0.0000 C   0  0  0  0  0  0  0  0  0  0  0  0
    0.7145   -1.2375    0.0000 C   0  0  0  0  0  0  0  0  0  0  0  0
    1.4289   -1.6500    0.0000 C   0  0  0  0  0  0  0  0  0  0  0  0
    1.4289   -2.4750    0.0000 C   0  0  0  0  0  0  0  0  0  0  0  0
    2.1434   -2.8875    0.0000 C   0  0  0  0  0  0  0  0  0  0  0  0
    2.1434   -3.7125    0.0000 C   0  0  0  0  0  0  0  0  0  0  0  0
    1.4289   -4.1250    0.0000 C   0  0  0  0  0  0  0  0  0  0  0  0
    0.7145   -3.7125    0.0000 C   0  0  0  0  0  0  0  0  0  0  0  0
    0.7145   -2.8875    0.0000 C   0  0  0  0  0  0  0  0  0  0  0  0
    0.7145   -0.4125    0.0000 C   0  0  0  0  0  0  0  0  0  0  0  0
    0.0000    0.0000    0.0000 C   0  0  0  0  0  0  0  0  0  0  0  0
    0.0000    0.8250    0.0000 C   0  0  0  0  0  0  0  0  0  0  0  0
    0.7145    1.2375    0.0000 C   0  0  0  0  0  0  0  0  0  0  0  0
    1.4289    0.8250    0.0000 C   0  0  0  0  0  0  0  0  0  0  0  0
    1.4289    0.0000    0.0000 N   0  0  0  0  0  0  0  0  0  0  0  0
  1  2  1  0  0  0  0
  3  2  1  4  0  0  0
  3  4  2  0  0  0  0
  4  5  1  0  0  0  0
  5  6  1  0  0  0  0
  6  7  4  0  0  0  0
  7  8  4  0  0  0  0
  8  9  4  0  0  0  0
  9 10  4  0  0  0  0
 10 11  4  0  0  0  0
  6 11  4  0  0  0  0
  4 12  1  0  0  0  0
 12 13  4  0  0  0  0
 13 14  4  0  0  0  0
 14 15  4  0  0  0  0
 15 16  4  0  0  0  0
 16 17  4  0  0  0  0
 12 17  4  0  0  0  0
M  END
>  <molregno>
368049

>  <canonical_smiles>
OC\C=C(/Cc1ccccc1)\c2ccccn2

>  <standard_inchi_key>
UTVNYKLBXWXEQP-NTEUORMPSA-N

>  <standard_value>
1980000

>  <standard_units>
nM

>  <standard_type>
IC50

>  <assay_id>
424034

>  <description>
Antiproliferative activity against human AGS by MTT assay

>  <Mol Mass>
225,291

>  <Act_10_uM>
0

>  <StandardizerResult>
Clean 2D (ID: Clean 2D)
Clear Stereo (ID: Clear Stereo)
Tautomerize (ID: Tautomerize)
Wedge Clean (ID: Wedge Clean)
Aromatize (ID: Aromatize)


$$$$

  Mrv17c0 06171723492D          

 31 35  0  0  0  0            999 V2000
    4.4245  -10.3208    0.0000 C   0  0  0  0  0  0  0  0  0  0  0  0
    3.7100   -9.9083    0.0000 O   0  0  0  0  0  0  0  0  0  0  0  0
    3.7100   -9.0833    0.0000 C   0  0  0  0  0  0  0  0  0  0  0  0
    4.4244   -8.6708    0.0000 O   0  0  0  0  0  0  0  0  0  0  0  0
    2.9955   -8.6709    0.0000 C   0  0  0  0  0  0  0  0  0  0  0  0
    2.2810   -9.0834    0.0000 C   0  0  0  0  0  0  0  0  0  0  0  0
    1.5666   -8.6710    0.0000 C   0  0  0  0  0  0  0  0  0  0  0  0
    1.5665   -7.8460    0.0000 C   0  0  0  0  0  0  0  0  0  0  0  0
    2.2810   -7.4334    0.0000 C   0  0  0  0  0  0  0  0  0  0  0  0
    2.2809   -6.6084    0.0000 N   0  0  0  0  0  0  0  0  0  0  0  0
    1.5664   -6.1960    0.0000 C   0  0  0  0  0  0  0  0  0  0  0  0
    0.8520   -6.6085    0.0000 O   0  0  0  0  0  0  0  0  0  0  0  0
    1.5664   -5.3710    0.0000 C   0  0  0  0  0  0  0  0  0  0  0  0
    0.8519   -4.9585    0.0000 O   0  0  0  0  0  0  0  0  0  0  0  0
    0.8518   -4.1335    0.0000 C   0  0  0  0  0  0  0  0  0  0  0  0
    0.1373   -3.7210    0.0000 C   0  0  0  0  0  0  0  0  0  0  0  0
    0.1373   -2.8960    0.0000 C   0  0  0  0  0  0  0  0  0  0  0  0
    0.8517   -2.4835    0.0000 C   0  0  0  0  0  0  0  0  0  0  0  0
    1.5662   -2.8960    0.0000 C   0  0  0  0  0  0  0  0  0  0  0  0
    1.5663   -3.7210    0.0000 C   0  0  0  0  0  0  0  0  0  0  0  0
    0.8517   -1.6585    0.0000 C   0  0  0  0  0  0  0  0  0  0  0  0
    0.1163   -2.0322    0.0000 C   0  0  0  0  0  0  0  0  0  0  0  0
    0.5657   -1.2419    0.0000 C   0  0  0  0  0  0  0  0  0  0  0  0
    0.5657   -0.4945    0.0000 C   0  0  0  0  0  0  0  0  0  0  0  0
    1.3012   -0.1208    0.0000 C   0  0  0  0  0  0  0  0  0  0  0  0
    2.0368   -0.4945    0.0000 C   0  0  0  0  0  0  0  0  0  0  0  0
    2.0368   -1.2419    0.0000 C   0  0  0  0  0  0  0  0  0  0  0  0
    1.3012   -1.6156    0.0000 C   0  0  0  0  0  0  0  0  0  0  0  0
    1.5873   -2.0322    0.0000 C   0  0  0  0  0  0  0  0  0  0  0  0
    0.8517   -0.9111    0.0000 C   0  0  0  0  0  0  0  0  0  0  0  0
    2.9954   -7.8459    0.0000 C   0  0  0  0  0  0  0  0  0  0  0  0
  1  2  1  0  0  0  0
  2  3  1  0  0  0  0
  3  4  2  0  0  0  0
  3  5  1  0  0  0  0
  5  6  4  0  0  0  0
  6  7  4  0  0  0  0
  7  8  4  0  0  0  0
  8  9  4  0  0  0  0
  9 10  1  0  0  0  0
 10 11  1  0  0  0  0
 11 12  2  0  0  0  0
 11 13  1  0  0  0  0
 13 14  1  0  0  0  0
 14 15  1  0  0  0  0
 15 16  4  0  0  0  0
 16 17  4  0  0  0  0
 17 18  4  0  0  0  0
 18 19  4  0  0  0  0
 19 20  4  0  0  0  0
 15 20  4  0  0  0  0
 18 21  1  0  0  0  0
 21 22  1  0  0  0  0
 22 23  1  0  0  0  0
 25 30  1  0  0  0  0
 24 25  1  0  0  0  0
 25 26  1  0  0  0  0
 21 29  1  0  0  0  0
 27 28  1  0  0  0  0
 23 28  1  0  0  0  0
 27 29  1  0  0  0  0
 26 27  1  0  0  0  0
 23 24  1  0  0  0  0
 21 30  1  0  0  0  0
  9 31  4  0  0  0  0
  5 31  4  0  0  0  0
M  END
>  <molregno>
371168

>  <canonical_smiles>
COC(=O)c1cccc(NC(=O)COc2ccc(cc2)C34CC5CC(CC(C5)C3)C4)c1

>  <standard_inchi_key>
WOELYKNPIBVROK-UHFFFAOYSA-N

>  <standard_value>
7400

>  <standard_units>
nM

>  <standard_type>
IC50

>  <assay_id>
428796

>  <description>
Inhibition of hypoxia induced HIF1 transcriptional activity in human AGS cells by cell-based HRE reporter assay

>  <Mol Mass>
419,521

>  <Act_10_uM>
1

>  <StandardizerResult>
Clean 2D (ID: Clean 2D)
Clear Stereo (ID: Clear Stereo)
Tautomerize (ID: Tautomerize)
Wedge Clean (ID: Wedge Clean)
Aromatize (ID: Aromatize)


$$$$

  Mrv17c0 06171723492D          

 23 26  0  0  0  0            999 V2000
   -0.4820   -4.5353    0.0000 O   0  0  0  0  0  0  0  0  0  0  0  0
   -0.5683   -3.7149    0.0000 C   0  0  0  0  0  0  0  0  0  0  0  0
    0.0992   -3.2299    0.0000 C   0  0  0  0  0  0  0  0  0  0  0  0
    0.0992   -2.4049    0.0000 O   0  0  0  0  0  0  0  0  0  0  0  0
    0.8838   -2.1500    0.0000 C   0  0  0  0  0  0  0  0  0  0  0  0
    1.3687   -2.8174    0.0000 C   0  0  0  0  0  0  0  0  0  0  0  0
    0.8838   -3.4849    0.0000 C   0  0  0  0  0  0  0  0  0  0  0  0
    1.1387   -1.3654    0.0000 C   0  0  0  0  0  0  0  0  0  0  0  0
    0.6538   -0.6979    0.0000 N   0  0  0  0  0  0  0  0  0  0  0  0
    1.1387   -0.0305    0.0000 N   0  0  0  0  0  0  0  0  0  0  0  0
    0.8838    0.7541    0.0000 C   0  0  0  0  0  0  0  0  0  0  0  0
    1.4358    1.3672    0.0000 C   0  0  0  0  0  0  0  0  0  0  0  0
    1.1809    2.1518    0.0000 C   0  0  0  0  0  0  0  0  0  0  0  0
    1.7329    2.7649    0.0000 C   0  0  0  0  0  0  0  0  0  0  0  0
    2.5399    2.5934    0.0000 C   0  0  0  0  0  0  0  0  0  0  0  0
    2.7948    1.8088    0.0000 C   0  0  0  0  0  0  0  0  0  0  0  0
    2.2428    1.1957    0.0000 C   0  0  0  0  0  0  0  0  0  0  0  0
    1.9233   -0.2854    0.0000 C   0  0  0  0  0  0  0  0  0  0  0  0
    2.6378    0.1271    0.0000 C   0  0  0  0  0  0  0  0  0  0  0  0
    3.3523   -0.2854    0.0000 C   0  0  0  0  0  0  0  0  0  0  0  0
    3.3523   -1.1104    0.0000 C   0  0  0  0  0  0  0  0  0  0  0  0
    2.6378   -1.5229    0.0000 C   0  0  0  0  0  0  0  0  0  0  0  0
    1.9233   -1.1104    0.0000 C   0  0  0  0  0  0  0  0  0  0  0  0
  1  2  1  0  0  0  0
  2  3  1  0  0  0  0
  3  4  4  0  0  0  0
  4  5  4  0  0  0  0
  5  6  4  0  0  0  0
  6  7  4  0  0  0  0
  3  7  4  0  0  0  0
  5  8  1  0  0  0  0
  8  9  4  0  0  0  0
  9 10  4  0  0  0  0
 10 11  1  0  0  0  0
 11 12  1  0  0  0  0
 12 13  4  0  0  0  0
 13 14  4  0  0  0  0
 14 15  4  0  0  0  0
 15 16  4  0  0  0  0
 16 17  4  0  0  0  0
 12 17  4  0  0  0  0
 10 18  4  0  0  0  0
 18 19  4  0  0  0  0
 19 20  4  0  0  0  0
 20 21  4  0  0  0  0
 21 22  4  0  0  0  0
 22 23  4  0  0  0  0
  8 23  4  0  0  0  0
 18 23  4  0  0  0  0
M  END
>  <molregno>
202965

>  <canonical_smiles>
OCc1oc(cc1)c2nn(Cc3ccccc3)c4ccccc24

>  <standard_inchi_key>
OQQVFCKUDYMWGV-UHFFFAOYSA-N

>  <standard_value>
2000

>  <standard_units>
nM

>  <standard_type>
IC50

>  <assay_id>
428796

>  <description>
Inhibition of hypoxia induced HIF1 transcriptional activity in human AGS cells by cell-based HRE reporter assay

>  <Mol Mass>
304,349

>  <Act_10_uM>
1

>  <StandardizerResult>
Clean 2D (ID: Clean 2D)
Clear Stereo (ID: Clear Stereo)
Tautomerize (ID: Tautomerize)
Wedge Clean (ID: Wedge Clean)
Aromatize (ID: Aromatize)


$$$$

  Mrv17c0 06171723492D          

 39 44  0  0  0  0            999 V2000
    0.8520   -7.4335    0.0000 O   0  0  0  0  0  0  0  0  0  0  0  0
    0.1376   -7.8460    0.0000 C   0  0  0  0  0  0  0  0  0  0  0  0
    0.1376   -8.6710    0.0000 C   0  0  0  0  0  0  0  0  0  0  0  0
   -0.5768   -9.0836    0.0000 C   0  0  0  0  0  0  0  0  0  0  0  0
   -1.2913   -8.6711    0.0000 C   0  0  0  0  0  0  0  0  0  0  0  0
   -1.2914   -7.8461    0.0000 C   0  0  0  0  0  0  0  0  0  0  0  0
   -0.5769   -7.4336    0.0000 C   0  0  0  0  0  0  0  0  0  0  0  0
   -0.5770   -6.6086    0.0000 N   0  0  0  0  0  0  0  0  0  0  0  0
    0.1375   -6.1960    0.0000 C   0  0  0  0  0  0  0  0  0  0  0  0
    0.8520   -6.6085    0.0000 O   0  0  0  0  0  0  0  0  0  0  0  0
    0.1374   -5.3710    0.0000 C   0  0  0  0  0  0  0  0  0  0  0  0
    0.8519   -4.9585    0.0000 O   0  0  0  0  0  0  0  0  0  0  0  0
    0.8518   -4.1335    0.0000 C   0  0  0  0  0  0  0  0  0  0  0  0
    0.1373   -3.7210    0.0000 C   0  0  0  0  0  0  0  0  0  0  0  0
    0.1373   -2.8960    0.0000 C   0  0  0  0  0  0  0  0  0  0  0  0
    0.8517   -2.4835    0.0000 C   0  0  0  0  0  0  0  0  0  0  0  0
    1.5662   -2.8960    0.0000 C   0  0  0  0  0  0  0  0  0  0  0  0
    1.5663   -3.7210    0.0000 C   0  0  0  0  0  0  0  0  0  0  0  0
    0.8517   -1.6585    0.0000 C   0  0  0  0  0  0  0  0  0  0  0  0
    0.1163   -2.0322    0.0000 C   0  0  0  0  0  0  0  0  0  0  0  0
    0.5657   -1.2419    0.0000 C   0  0  0  0  0  0  0  0  0  0  0  0
    0.5657   -0.4945    0.0000 C   0  0  0  0  0  0  0  0  0  0  0  0
    1.3012   -0.1208    0.0000 C   0  0  0  0  0  0  0  0  0  0  0  0
    2.0368   -0.4945    0.0000 C   0  0  0  0  0  0  0  0  0  0  0  0
    2.0368   -1.2419    0.0000 C   0  0  0  0  0  0  0  0  0  0  0  0
    1.3012   -1.6156    0.0000 C   0  0  0  0  0  0  0  0  0  0  0  0
    1.5873   -2.0322    0.0000 C   0  0  0  0  0  0  0  0  0  0  0  0
    0.8517   -0.9111    0.0000 C   0  0  0  0  0  0  0  0  0  0  0  0
   -2.0058   -9.0837    0.0000 C   0  0  0  0  0  0  0  0  0  0  0  0
   -2.7203   -8.6712    0.0000 O   0  0  0  0  0  0  0  0  0  0  0  0
   -2.0057   -9.9087    0.0000 N   0  0  0  0  0  0  0  0  0  0  0  0
   -2.7202  -10.3212    0.0000 C   0  0  0  0  0  0  0  0  0  0  0  0
   -2.7201  -11.1462    0.0000 C   0  0  0  0  0  0  0  0  0  0  0  0
   -3.4346  -11.5587    0.0000 N   0  0  0  0  0  0  0  0  0  0  0  0
   -3.4345  -12.3837    0.0000 C   0  0  0  0  0  0  0  0  0  0  0  0
   -4.1490  -12.7963    0.0000 C   0  0  0  0  0  0  0  0  0  0  0  0
   -4.8635  -12.3838    0.0000 O   0  0  0  0  0  0  0  0  0  0  0  0
   -4.8635  -11.5588    0.0000 C   0  0  0  0  0  0  0  0  0  0  0  0
   -4.1491  -11.1463    0.0000 C   0  0  0  0  0  0  0  0  0  0  0  0
  1  2  1  0  0  0  0
  2  3  4  0  0  0  0
  3  4  4  0  0  0  0
  4  5  4  0  0  0  0
  5  6  4  0  0  0  0
  6  7  4  0  0  0  0
  2  7  4  0  0  0  0
  7  8  1  0  0  0  0
  8  9  1  0  0  0  0
  9 10  2  0  0  0  0
  9 11  1  0  0  0  0
 11 12  1  0  0  0  0
 12 13  1  0  0  0  0
 13 14  4  0  0  0  0
 14 15  4  0  0  0  0
 15 16  4  0  0  0  0
 16 17  4  0  0  0  0
 17 18  4  0  0  0  0
 13 18  4  0  0  0  0
 16 19  1  0  0  0  0
 19 20  1  0  0  0  0
 20 21  1  0  0  0  0
 23 28  1  0  0  0  0
 22 23  1  0  0  0  0
 23 24  1  0  0  0  0
 19 27  1  0  0  0  0
 25 26  1  0  0  0  0
 21 26  1  0  0  0  0
 25 27  1  0  0  0  0
 24 25  1  0  0  0  0
 21 22  1  0  0  0  0
 19 28  1  0  0  0  0
  5 29  1  0  0  0  0
 29 30  2  0  0  0  0
 29 31  1  0  0  0  0
 31 32  1  0  0  0  0
 32 33  1  0  0  0  0
 33 34  1  0  0  0  0
 34 35  1  0  0  0  0
 35 36  1  0  0  0  0
 36 37  1  0  0  0  0
 37 38  1  0  0  0  0
 38 39  1  0  0  0  0
 34 39  1  0  0  0  0
M  END
>  <molregno>
371377

>  <canonical_smiles>
Oc1ccc(cc1NC(=O)COc2ccc(cc2)C34CC5CC(CC(C5)C3)C4)C(=O)NCCN6CCOCC6

>  <standard_inchi_key>
JCYNLJZAZXFRHU-UHFFFAOYSA-N

>  <standard_value>
30000

>  <standard_units>
nM

>  <standard_type>
IC50

>  <assay_id>
428796

>  <description>
Inhibition of hypoxia induced HIF1 transcriptional activity in human AGS cells by cell-based HRE reporter assay

>  <Mol Mass>
533,669

>  <Act_10_uM>
0

>  <StandardizerResult>
Clean 2D (ID: Clean 2D)
Clear Stereo (ID: Clear Stereo)
Tautomerize (ID: Tautomerize)
Wedge Clean (ID: Wedge Clean)
Aromatize (ID: Aromatize)


$$$$

  Mrv17c0 06171723492D          

 36 40  0  0  0  0            999 V2000
    5.1391  -12.3833    0.0000 C   0  0  0  0  0  0  0  0  0  0  0  0
    5.1391  -11.5583    0.0000 N   0  0  0  0  0  0  0  0  0  0  0  0
    5.8535  -11.1457    0.0000 C   0  0  0  0  0  0  0  0  0  0  0  0
    4.4246  -11.1458    0.0000 C   0  0  0  0  0  0  0  0  0  0  0  0
    4.4245  -10.3208    0.0000 C   0  0  0  0  0  0  0  0  0  0  0  0
    3.7100   -9.9083    0.0000 N   0  0  0  0  0  0  0  0  0  0  0  0
    3.7100   -9.0833    0.0000 C   0  0  0  0  0  0  0  0  0  0  0  0
    4.4244   -8.6708    0.0000 O   0  0  0  0  0  0  0  0  0  0  0  0
    2.9955   -8.6709    0.0000 C   0  0  0  0  0  0  0  0  0  0  0  0
    2.2810   -9.0834    0.0000 C   0  0  0  0  0  0  0  0  0  0  0  0
    1.5666   -8.6710    0.0000 C   0  0  0  0  0  0  0  0  0  0  0  0
    1.5665   -7.8460    0.0000 C   0  0  0  0  0  0  0  0  0  0  0  0
    0.8520   -7.4335    0.0000 O   0  0  0  0  0  0  0  0  0  0  0  0
    2.2810   -7.4334    0.0000 C   0  0  0  0  0  0  0  0  0  0  0  0
    2.2809   -6.6084    0.0000 N   0  0  0  0  0  0  0  0  0  0  0  0
    1.5664   -6.1960    0.0000 C   0  0  0  0  0  0  0  0  0  0  0  0
    0.8520   -6.6085    0.0000 O   0  0  0  0  0  0  0  0  0  0  0  0
    1.5664   -5.3710    0.0000 C   0  0  0  0  0  0  0  0  0  0  0  0
    0.8519   -4.9585    0.0000 O   0  0  0  0  0  0  0  0  0  0  0  0
    0.8518   -4.1335    0.0000 C   0  0  0  0  0  0  0  0  0  0  0  0
    0.1373   -3.7210    0.0000 C   0  0  0  0  0  0  0  0  0  0  0  0
    0.1373   -2.8960    0.0000 C   0  0  0  0  0  0  0  0  0  0  0  0
    0.8517   -2.4835    0.0000 C   0  0  0  0  0  0  0  0  0  0  0  0
    1.5662   -2.8960    0.0000 C   0  0  0  0  0  0  0  0  0  0  0  0
    1.5663   -3.7210    0.0000 C   0  0  0  0  0  0  0  0  0  0  0  0
    0.8517   -1.6585    0.0000 C   0  0  0  0  0  0  0  0  0  0  0  0
    0.1163   -2.0322    0.0000 C   0  0  0  0  0  0  0  0  0  0  0  0
    0.5657   -1.2419    0.0000 C   0  0  0  0  0  0  0  0  0  0  0  0
    0.5657   -0.4945    0.0000 C   0  0  0  0  0  0  0  0  0  0  0  0
    1.3012   -0.1208    0.0000 C   0  0  0  0  0  0  0  0  0  0  0  0
    2.0368   -0.4945    0.0000 C   0  0  0  0  0  0  0  0  0  0  0  0
    2.0368   -1.2419    0.0000 C   0  0  0  0  0  0  0  0  0  0  0  0
    1.3012   -1.6156    0.0000 C   0  0  0  0  0  0  0  0  0  0  0  0
    1.5873   -2.0322    0.0000 C   0  0  0  0  0  0  0  0  0  0  0  0
    0.8517   -0.9111    0.0000 C   0  0  0  0  0  0  0  0  0  0  0  0
    2.9954   -7.8459    0.0000 C   0  0  0  0  0  0  0  0  0  0  0  0
  1  2  1  0  0  0  0
  2  3  1  0  0  0  0
  2  4  1  0  0  0  0
  4  5  1  0  0  0  0
  5  6  1  0  0  0  0
  6  7  1  0  0  0  0
  7  8  2  0  0  0  0
  7  9  1  0  0  0  0
  9 10  4  0  0  0  0
 10 11  4  0  0  0  0
 11 12  4  0  0  0  0
 12 13  1  0  0  0  0
 12 14  4  0  0  0  0
 14 15  1  0  0  0  0
 15 16  1  0  0  0  0
 16 17  2  0  0  0  0
 16 18  1  0  0  0  0
 18 19  1  0  0  0  0
 19 20  1  0  0  0  0
 20 21  4  0  0  0  0
 21 22  4  0  0  0  0
 22 23  4  0  0  0  0
 23 24  4  0  0  0  0
 24 25  4  0  0  0  0
 20 25  4  0  0  0  0
 23 26  1  0  0  0  0
 26 27  1  0  0  0  0
 27 28  1  0  0  0  0
 30 35  1  0  0  0  0
 29 30  1  0  0  0  0
 30 31  1  0  0  0  0
 26 34  1  0  0  0  0
 32 33  1  0  0  0  0
 28 33  1  0  0  0  0
 32 34  1  0  0  0  0
 31 32  1  0  0  0  0
 28 29  1  0  0  0  0
 26 35  1  0  0  0  0
 14 36  4  0  0  0  0
  9 36  4  0  0  0  0
M  END
>  <molregno>
371368

>  <canonical_smiles>
CN(C)CCNC(=O)c1ccc(O)c(NC(=O)COc2ccc(cc2)C34CC5CC(CC(C5)C3)C4)c1

>  <standard_inchi_key>
SYDMGMUJOKSGPN-UHFFFAOYSA-N

>  <standard_value>
3000

>  <standard_units>
nM

>  <standard_type>
IC50

>  <assay_id>
428796

>  <description>
Inhibition of hypoxia induced HIF1 transcriptional activity in human AGS cells by cell-based HRE reporter assay

>  <Mol Mass>
491,632

>  <Act_10_uM>
1

>  <StandardizerResult>
Clean 2D (ID: Clean 2D)
Clear Stereo (ID: Clear Stereo)
Tautomerize (ID: Tautomerize)
Wedge Clean (ID: Wedge Clean)
Aromatize (ID: Aromatize)


$$$$

  Mrv17c0 06171723492D          

 37 42  0  0  0  0            999 V2000
    0.8520   -7.4335    0.0000 O   0  0  0  0  0  0  0  0  0  0  0  0
    0.1376   -7.8460    0.0000 C   0  0  0  0  0  0  0  0  0  0  0  0
    0.1376   -8.6710    0.0000 C   0  0  0  0  0  0  0  0  0  0  0  0
   -0.5768   -9.0836    0.0000 C   0  0  0  0  0  0  0  0  0  0  0  0
   -1.2913   -8.6711    0.0000 C   0  0  0  0  0  0  0  0  0  0  0  0
   -1.2914   -7.8461    0.0000 C   0  0  0  0  0  0  0  0  0  0  0  0
   -0.5769   -7.4336    0.0000 C   0  0  0  0  0  0  0  0  0  0  0  0
   -0.5770   -6.6086    0.0000 N   0  0  0  0  0  0  0  0  0  0  0  0
    0.1375   -6.1960    0.0000 C   0  0  0  0  0  0  0  0  0  0  0  0
    0.8520   -6.6085    0.0000 O   0  0  0  0  0  0  0  0  0  0  0  0
    0.1374   -5.3710    0.0000 C   0  0  0  0  0  0  0  0  0  0  0  0
    0.8519   -4.9585    0.0000 O   0  0  0  0  0  0  0  0  0  0  0  0
    0.8518   -4.1335    0.0000 C   0  0  0  0  0  0  0  0  0  0  0  0
    0.1373   -3.7210    0.0000 C   0  0  0  0  0  0  0  0  0  0  0  0
    0.1373   -2.8960    0.0000 C   0  0  0  0  0  0  0  0  0  0  0  0
    0.8517   -2.4835    0.0000 C   0  0  0  0  0  0  0  0  0  0  0  0
    1.5662   -2.8960    0.0000 C   0  0  0  0  0  0  0  0  0  0  0  0
    1.5663   -3.7210    0.0000 C   0  0  0  0  0  0  0  0  0  0  0  0
    0.8517   -1.6585    0.0000 C   0  0  0  0  0  0  0  0  0  0  0  0
    0.1163   -2.0322    0.0000 C   0  0  0  0  0  0  0  0  0  0  0  0
    0.5657   -1.2419    0.0000 C   0  0  0  0  0  0  0  0  0  0  0  0
    0.5657   -0.4945    0.0000 C   0  0  0  0  0  0  0  0  0  0  0  0
    1.3012   -0.1208    0.0000 C   0  0  0  0  0  0  0  0  0  0  0  0
    2.0368   -0.4945    0.0000 C   0  0  0  0  0  0  0  0  0  0  0  0
    2.0368   -1.2419    0.0000 C   0  0  0  0  0  0  0  0  0  0  0  0
    1.3012   -1.6156    0.0000 C   0  0  0  0  0  0  0  0  0  0  0  0
    1.5873   -2.0322    0.0000 C   0  0  0  0  0  0  0  0  0  0  0  0
    0.8517   -0.9111    0.0000 C   0  0  0  0  0  0  0  0  0  0  0  0
   -2.0058   -9.0837    0.0000 C   0  0  0  0  0  0  0  0  0  0  0  0
   -2.0057   -9.9087    0.0000 O   0  0  0  0  0  0  0  0  0  0  0  0
   -2.7203   -8.6712    0.0000 N   0  0  0  0  0  0  0  0  0  0  0  0
   -3.4347   -9.0837    0.0000 C   0  0  0  0  0  0  0  0  0  0  0  0
   -3.4347   -9.9087    0.0000 C   0  0  0  0  0  0  0  0  0  0  0  0
   -2.7672  -10.3936    0.0000 O   0  0  0  0  0  0  0  0  0  0  0  0
   -3.0221  -11.1783    0.0000 C   0  0  0  0  0  0  0  0  0  0  0  0
   -3.8471  -11.1783    0.0000 C   0  0  0  0  0  0  0  0  0  0  0  0
   -4.1021  -10.3937    0.0000 C   0  0  0  0  0  0  0  0  0  0  0  0
  1  2  1  0  0  0  0
  2  3  4  0  0  0  0
  3  4  4  0  0  0  0
  4  5  4  0  0  0  0
  5  6  4  0  0  0  0
  6  7  4  0  0  0  0
  2  7  4  0  0  0  0
  7  8  1  0  0  0  0
  8  9  1  0  0  0  0
  9 10  2  0  0  0  0
  9 11  1  0  0  0  0
 11 12  1  0  0  0  0
 12 13  1  0  0  0  0
 13 14  4  0  0  0  0
 14 15  4  0  0  0  0
 15 16  4  0  0  0  0
 16 17  4  0  0  0  0
 17 18  4  0  0  0  0
 13 18  4  0  0  0  0
 16 19  1  0  0  0  0
 19 20  1  0  0  0  0
 20 21  1  0  0  0  0
 23 28  1  0  0  0  0
 22 23  1  0  0  0  0
 23 24  1  0  0  0  0
 19 27  1  0  0  0  0
 25 26  1  0  0  0  0
 21 26  1  0  0  0  0
 25 27  1  0  0  0  0
 24 25  1  0  0  0  0
 21 22  1  0  0  0  0
 19 28  1  0  0  0  0
  5 29  1  0  0  0  0
 29 30  2  0  0  0  0
 29 31  1  0  0  0  0
 31 32  1  0  0  0  0
 32 33  1  0  0  0  0
 33 34  4  0  0  0  0
 34 35  4  0  0  0  0
 35 36  4  0  0  0  0
 36 37  4  0  0  0  0
 33 37  4  0  0  0  0
M  END
>  <molregno>
371367

>  <canonical_smiles>
Oc1ccc(cc1NC(=O)COc2ccc(cc2)C34CC5CC(CC(C5)C3)C4)C(=O)NCc6occc6

>  <standard_inchi_key>
OBQHSCNOUGKJGD-UHFFFAOYSA-N

>  <standard_value>
5900

>  <standard_units>
nM

>  <standard_type>
IC50

>  <assay_id>
428796

>  <description>
Inhibition of hypoxia induced HIF1 transcriptional activity in human AGS cells by cell-based HRE reporter assay

>  <Mol Mass>
500,595

>  <Act_10_uM>
1

>  <StandardizerResult>
Clean 2D (ID: Clean 2D)
Clear Stereo (ID: Clear Stereo)
Tautomerize (ID: Tautomerize)
Wedge Clean (ID: Wedge Clean)
Aromatize (ID: Aromatize)


$$$$

  Mrv17c0 06171723492D          

 33 37  0  0  0  0            999 V2000
    4.4245  -10.3208    0.0000 C   0  0  0  0  0  0  0  0  0  0  0  0
    3.7100   -9.9083    0.0000 N   0  0  0  0  0  0  0  0  0  0  0  0
    2.9956  -10.3209    0.0000 C   0  0  0  0  0  0  0  0  0  0  0  0
    3.7100   -9.0833    0.0000 C   0  0  0  0  0  0  0  0  0  0  0  0
    4.4244   -8.6708    0.0000 O   0  0  0  0  0  0  0  0  0  0  0  0
    2.9955   -8.6709    0.0000 C   0  0  0  0  0  0  0  0  0  0  0  0
    2.2810   -9.0834    0.0000 C   0  0  0  0  0  0  0  0  0  0  0  0
    1.5666   -8.6710    0.0000 C   0  0  0  0  0  0  0  0  0  0  0  0
    1.5665   -7.8460    0.0000 C   0  0  0  0  0  0  0  0  0  0  0  0
    0.8520   -7.4335    0.0000 O   0  0  0  0  0  0  0  0  0  0  0  0
    2.2810   -7.4334    0.0000 C   0  0  0  0  0  0  0  0  0  0  0  0
    2.2809   -6.6084    0.0000 N   0  0  0  0  0  0  0  0  0  0  0  0
    1.5664   -6.1960    0.0000 C   0  0  0  0  0  0  0  0  0  0  0  0
    0.8520   -6.6085    0.0000 O   0  0  0  0  0  0  0  0  0  0  0  0
    1.5664   -5.3710    0.0000 C   0  0  0  0  0  0  0  0  0  0  0  0
    0.8519   -4.9585    0.0000 O   0  0  0  0  0  0  0  0  0  0  0  0
    0.8518   -4.1335    0.0000 C   0  0  0  0  0  0  0  0  0  0  0  0
    0.1373   -3.7210    0.0000 C   0  0  0  0  0  0  0  0  0  0  0  0
    0.1373   -2.8960    0.0000 C   0  0  0  0  0  0  0  0  0  0  0  0
    0.8517   -2.4835    0.0000 C   0  0  0  0  0  0  0  0  0  0  0  0
    1.5662   -2.8960    0.0000 C   0  0  0  0  0  0  0  0  0  0  0  0
    1.5663   -3.7210    0.0000 C   0  0  0  0  0  0  0  0  0  0  0  0
    0.8517   -1.6585    0.0000 C   0  0  0  0  0  0  0  0  0  0  0  0
    0.1163   -2.0322    0.0000 C   0  0  0  0  0  0  0  0  0  0  0  0
    0.5657   -1.2419    0.0000 C   0  0  0  0  0  0  0  0  0  0  0  0
    0.5657   -0.4945    0.0000 C   0  0  0  0  0  0  0  0  0  0  0  0
    1.3012   -0.1208    0.0000 C   0  0  0  0  0  0  0  0  0  0  0  0
    2.0368   -0.4945    0.0000 C   0  0  0  0  0  0  0  0  0  0  0  0
    2.0368   -1.2419    0.0000 C   0  0  0  0  0  0  0  0  0  0  0  0
    1.3012   -1.6156    0.0000 C   0  0  0  0  0  0  0  0  0  0  0  0
    1.5873   -2.0322    0.0000 C   0  0  0  0  0  0  0  0  0  0  0  0
    0.8517   -0.9111    0.0000 C   0  0  0  0  0  0  0  0  0  0  0  0
    2.9954   -7.8459    0.0000 C   0  0  0  0  0  0  0  0  0  0  0  0
  1  2  1  0  0  0  0
  2  3  1  0  0  0  0
  2  4  1  0  0  0  0
  4  5  2  0  0  0  0
  4  6  1  0  0  0  0
  6  7  4  0  0  0  0
  7  8  4  0  0  0  0
  8  9  4  0  0  0  0
  9 10  1  0  0  0  0
  9 11  4  0  0  0  0
 11 12  1  0  0  0  0
 12 13  1  0  0  0  0
 13 14  2  0  0  0  0
 13 15  1  0  0  0  0
 15 16  1  0  0  0  0
 16 17  1  0  0  0  0
 17 18  4  0  0  0  0
 18 19  4  0  0  0  0
 19 20  4  0  0  0  0
 20 21  4  0  0  0  0
 21 22  4  0  0  0  0
 17 22  4  0  0  0  0
 20 23  1  0  0  0  0
 23 24  1  0  0  0  0
 24 25  1  0  0  0  0
 27 32  1  0  0  0  0
 26 27  1  0  0  0  0
 27 28  1  0  0  0  0
 23 31  1  0  0  0  0
 29 30  1  0  0  0  0
 25 30  1  0  0  0  0
 29 31  1  0  0  0  0
 28 29  1  0  0  0  0
 25 26  1  0  0  0  0
 23 32  1  0  0  0  0
 11 33  4  0  0  0  0
  6 33  4  0  0  0  0
M  END
>  <molregno>
371351

>  <canonical_smiles>
CN(C)C(=O)c1ccc(O)c(NC(=O)COc2ccc(cc2)C34CC5CC(CC(C5)C3)C4)c1

>  <standard_inchi_key>
SHWUNTUXBKQEQO-UHFFFAOYSA-N

>  <standard_value>
30000

>  <standard_units>
nM

>  <standard_type>
IC50

>  <assay_id>
428796

>  <description>
Inhibition of hypoxia induced HIF1 transcriptional activity in human AGS cells by cell-based HRE reporter assay

>  <Mol Mass>
448,563

>  <Act_10_uM>
0

>  <StandardizerResult>
Clean 2D (ID: Clean 2D)
Clear Stereo (ID: Clear Stereo)
Tautomerize (ID: Tautomerize)
Wedge Clean (ID: Wedge Clean)
Aromatize (ID: Aromatize)


$$$$

  Mrv17c0 06171723492D          

 31 35  0  0  0  0            999 V2000
    3.7100   -9.9083    0.0000 O   0  0  0  0  0  0  0  0  0  0  0  0
    3.7100   -9.0833    0.0000 C   0  0  0  0  0  0  0  0  0  0  0  0
    4.4244   -8.6708    0.0000 O   0  0  0  0  0  0  0  0  0  0  0  0
    2.9955   -8.6709    0.0000 C   0  0  0  0  0  0  0  0  0  0  0  0
    2.2810   -9.0834    0.0000 C   0  0  0  0  0  0  0  0  0  0  0  0
    1.5666   -8.6710    0.0000 C   0  0  0  0  0  0  0  0  0  0  0  0
    1.5665   -7.8460    0.0000 C   0  0  0  0  0  0  0  0  0  0  0  0
    0.8520   -7.4335    0.0000 O   0  0  0  0  0  0  0  0  0  0  0  0
    2.2810   -7.4334    0.0000 C   0  0  0  0  0  0  0  0  0  0  0  0
    2.2809   -6.6084    0.0000 N   0  0  0  0  0  0  0  0  0  0  0  0
    1.5664   -6.1960    0.0000 C   0  0  0  0  0  0  0  0  0  0  0  0
    0.8520   -6.6085    0.0000 O   0  0  0  0  0  0  0  0  0  0  0  0
    1.5664   -5.3710    0.0000 C   0  0  0  0  0  0  0  0  0  0  0  0
    0.8519   -4.9585    0.0000 O   0  0  0  0  0  0  0  0  0  0  0  0
    0.8518   -4.1335    0.0000 C   0  0  0  0  0  0  0  0  0  0  0  0
    0.1373   -3.7210    0.0000 C   0  0  0  0  0  0  0  0  0  0  0  0
    0.1373   -2.8960    0.0000 C   0  0  0  0  0  0  0  0  0  0  0  0
    0.8517   -2.4835    0.0000 C   0  0  0  0  0  0  0  0  0  0  0  0
    1.5662   -2.8960    0.0000 C   0  0  0  0  0  0  0  0  0  0  0  0
    1.5663   -3.7210    0.0000 C   0  0  0  0  0  0  0  0  0  0  0  0
    0.8517   -1.6585    0.0000 C   0  0  0  0  0  0  0  0  0  0  0  0
    0.1163   -2.0322    0.0000 C   0  0  0  0  0  0  0  0  0  0  0  0
    0.5657   -1.2419    0.0000 C   0  0  0  0  0  0  0  0  0  0  0  0
    0.5657   -0.4945    0.0000 C   0  0  0  0  0  0  0  0  0  0  0  0
    1.3012   -0.1208    0.0000 C   0  0  0  0  0  0  0  0  0  0  0  0
    2.0368   -0.4945    0.0000 C   0  0  0  0  0  0  0  0  0  0  0  0
    2.0368   -1.2419    0.0000 C   0  0  0  0  0  0  0  0  0  0  0  0
    1.3012   -1.6156    0.0000 C   0  0  0  0  0  0  0  0  0  0  0  0
    1.5873   -2.0322    0.0000 C   0  0  0  0  0  0  0  0  0  0  0  0
    0.8517   -0.9111    0.0000 C   0  0  0  0  0  0  0  0  0  0  0  0
    2.9954   -7.8459    0.0000 C   0  0  0  0  0  0  0  0  0  0  0  0
  1  2  1  0  0  0  0
  2  3  2  0  0  0  0
  2  4  1  0  0  0  0
  4  5  4  0  0  0  0
  5  6  4  0  0  0  0
  6  7  4  0  0  0  0
  7  8  1  0  0  0  0
  7  9  4  0  0  0  0
  9 10  1  0  0  0  0
 10 11  1  0  0  0  0
 11 12  2  0  0  0  0
 11 13  1  0  0  0  0
 13 14  1  0  0  0  0
 14 15  1  0  0  0  0
 15 16  4  0  0  0  0
 16 17  4  0  0  0  0
 17 18  4  0  0  0  0
 18 19  4  0  0  0  0
 19 20  4  0  0  0  0
 15 20  4  0  0  0  0
 18 21  1  0  0  0  0
 21 22  1  0  0  0  0
 22 23  1  0  0  0  0
 25 30  1  0  0  0  0
 24 25  1  0  0  0  0
 25 26  1  0  0  0  0
 21 29  1  0  0  0  0
 27 28  1  0  0  0  0
 23 28  1  0  0  0  0
 27 29  1  0  0  0  0
 26 27  1  0  0  0  0
 23 24  1  0  0  0  0
 21 30  1  0  0  0  0
  9 31  4  0  0  0  0
  4 31  4  0  0  0  0
M  END
>  <molregno>
371328

>  <canonical_smiles>
OC(=O)c1ccc(O)c(NC(=O)COc2ccc(cc2)C34CC5CC(CC(C5)C3)C4)c1

>  <standard_inchi_key>
LTJZINXKULUVGF-UHFFFAOYSA-N

>  <standard_value>
350

>  <standard_units>
nM

>  <standard_type>
IC50

>  <assay_id>
428796

>  <description>
Inhibition of hypoxia induced HIF1 transcriptional activity in human AGS cells by cell-based HRE reporter assay

>  <Mol Mass>
421,493

>  <Act_10_uM>
1

>  <StandardizerResult>
Clean 2D (ID: Clean 2D)
Clear Stereo (ID: Clear Stereo)
Tautomerize (ID: Tautomerize)
Wedge Clean (ID: Wedge Clean)
Aromatize (ID: Aromatize)


$$$$

  Mrv17c0 06171723492D          

 28 30  0  0  0  0            999 V2000
   -5.0013   -6.1875    0.0000 C   0  0  0  0  0  0  0  0  0  0  0  0
   -4.2868   -5.7750    0.0000 O   0  0  0  0  0  0  0  0  0  0  0  0
   -4.2868   -4.9500    0.0000 C   0  0  0  0  0  0  0  0  0  0  0  0
   -5.0013   -4.5375    0.0000 C   0  0  0  0  0  0  0  0  0  0  0  0
   -5.0013   -3.7125    0.0000 C   0  0  0  0  0  0  0  0  0  0  0  0
   -4.2868   -3.3000    0.0000 C   0  0  0  0  0  0  0  0  0  0  0  0
   -3.5724   -3.7125    0.0000 C   0  0  0  0  0  0  0  0  0  0  0  0
   -3.5724   -4.5375    0.0000 C   0  0  0  0  0  0  0  0  0  0  0  0
   -2.8579   -3.3000    0.0000 C   0  0  0  0  0  0  0  0  0  0  0  0
   -2.8579   -2.4750    0.0000 C   0  0  0  0  0  0  0  0  0  0  0  0
   -2.1434   -2.0625    0.0000 C   0  0  0  0  0  0  0  0  0  0  0  0
   -1.4289   -2.4750    0.0000 C   0  0  0  0  0  0  0  0  0  0  0  0
   -0.7145   -2.0625    0.0000 O   0  0  0  0  0  0  0  0  0  0  0  0
    0.0000   -2.4750    0.0000 C   0  0  0  0  0  0  0  0  0  0  0  0
    0.7145   -2.0625    0.0000 C   0  0  0  0  0  0  0  0  0  0  0  0
    0.7145   -1.2375    0.0000 O   0  0  0  0  0  0  0  0  0  0  0  0
    1.4289   -2.4750    0.0000 N   0  0  0  0  0  0  0  0  0  0  0  0
    2.1434   -2.0625    0.0000 C   0  0  0  0  0  0  0  0  0  0  0  0
    2.1434   -1.2375    0.0000 C   0  0  0  0  0  0  0  0  0  0  0  0
    2.8579   -0.8250    0.0000 C   0  0  0  0  0  0  0  0  0  0  0  0
    3.5724   -1.2375    0.0000 C   0  0  0  0  0  0  0  0  0  0  0  0
    3.5724   -2.0625    0.0000 C   0  0  0  0  0  0  0  0  0  0  0  0
    2.8579   -2.4750    0.0000 C   0  0  0  0  0  0  0  0  0  0  0  0
    4.2868   -2.4750    0.0000 C   0  0  0  0  0  0  0  0  0  0  0  0
    5.0013   -2.0625    0.0000 O   0  0  0  0  0  0  0  0  0  0  0  0
    4.2868   -3.3000    0.0000 O   0  0  0  0  0  0  0  0  0  0  0  0
   -1.4289   -3.3000    0.0000 C   0  0  0  0  0  0  0  0  0  0  0  0
   -2.1434   -3.7125    0.0000 C   0  0  0  0  0  0  0  0  0  0  0  0
  1  2  1  0  0  0  0
  2  3  1  0  0  0  0
  3  4  4  0  0  0  0
  4  5  4  0  0  0  0
  5  6  4  0  0  0  0
  6  7  4  0  0  0  0
  7  8  4  0  0  0  0
  3  8  4  0  0  0  0
  7  9  1  0  0  0  0
  9 10  4  0  0  0  0
 10 11  4  0  0  0  0
 11 12  4  0  0  0  0
 12 13  1  0  0  0  0
 13 14  1  0  0  0  0
 14 15  1  0  0  0  0
 15 16  2  0  0  0  0
 15 17  1  0  0  0  0
 17 18  1  0  0  0  0
 18 19  4  0  0  0  0
 19 20  4  0  0  0  0
 20 21  4  0  0  0  0
 21 22  4  0  0  0  0
 22 23  4  0  0  0  0
 18 23  4  0  0  0  0
 22 24  1  0  0  0  0
 24 25  2  0  0  0  0
 24 26  1  0  0  0  0
 12 27  4  0  0  0  0
 27 28  4  0  0  0  0
  9 28  4  0  0  0  0
M  END
>  <molregno>
371306

>  <canonical_smiles>
COc1cccc(c1)c2ccc(OCC(=O)Nc3cccc(c3)C(=O)O)cc2

>  <standard_inchi_key>
FWZMZTUTXWZJEE-UHFFFAOYSA-N

>  <standard_value>
35000

>  <standard_units>
nM

>  <standard_type>
IC50

>  <assay_id>
428796

>  <description>
Inhibition of hypoxia induced HIF1 transcriptional activity in human AGS cells by cell-based HRE reporter assay

>  <Mol Mass>
377,396

>  <Act_10_uM>
0

>  <StandardizerResult>
Clean 2D (ID: Clean 2D)
Clear Stereo (ID: Clear Stereo)
Tautomerize (ID: Tautomerize)
Wedge Clean (ID: Wedge Clean)
Aromatize (ID: Aromatize)


$$$$

  Mrv17c0 06171723492D          

 27 29  0  0  0  0            999 V2000
   -5.7158   -4.9500    0.0000 C   0  0  0  0  0  0  0  0  0  0  0  0
   -5.0013   -4.5375    0.0000 C   0  0  0  0  0  0  0  0  0  0  0  0
   -5.0013   -3.7125    0.0000 C   0  0  0  0  0  0  0  0  0  0  0  0
   -4.2868   -3.3000    0.0000 C   0  0  0  0  0  0  0  0  0  0  0  0
   -3.5724   -3.7125    0.0000 C   0  0  0  0  0  0  0  0  0  0  0  0
   -3.5724   -4.5375    0.0000 C   0  0  0  0  0  0  0  0  0  0  0  0
   -4.2868   -4.9500    0.0000 C   0  0  0  0  0  0  0  0  0  0  0  0
   -2.8579   -3.3000    0.0000 C   0  0  0  0  0  0  0  0  0  0  0  0
   -2.8579   -2.4750    0.0000 C   0  0  0  0  0  0  0  0  0  0  0  0
   -2.1434   -2.0625    0.0000 C   0  0  0  0  0  0  0  0  0  0  0  0
   -1.4289   -2.4750    0.0000 C   0  0  0  0  0  0  0  0  0  0  0  0
   -0.7145   -2.0625    0.0000 O   0  0  0  0  0  0  0  0  0  0  0  0
    0.0000   -2.4750    0.0000 C   0  0  0  0  0  0  0  0  0  0  0  0
    0.7145   -2.0625    0.0000 C   0  0  0  0  0  0  0  0  0  0  0  0
    0.7145   -1.2375    0.0000 O   0  0  0  0  0  0  0  0  0  0  0  0
    1.4289   -2.4750    0.0000 N   0  0  0  0  0  0  0  0  0  0  0  0
    2.1434   -2.0625    0.0000 C   0  0  0  0  0  0  0  0  0  0  0  0
    2.1434   -1.2375    0.0000 C   0  0  0  0  0  0  0  0  0  0  0  0
    2.8579   -0.8250    0.0000 C   0  0  0  0  0  0  0  0  0  0  0  0
    3.5724   -1.2375    0.0000 C   0  0  0  0  0  0  0  0  0  0  0  0
    3.5724   -2.0625    0.0000 C   0  0  0  0  0  0  0  0  0  0  0  0
    2.8579   -2.4750    0.0000 C   0  0  0  0  0  0  0  0  0  0  0  0
    4.2868   -2.4750    0.0000 C   0  0  0  0  0  0  0  0  0  0  0  0
    5.0013   -2.0625    0.0000 O   0  0  0  0  0  0  0  0  0  0  0  0
    4.2868   -3.3000    0.0000 O   0  0  0  0  0  0  0  0  0  0  0  0
   -1.4289   -3.3000    0.0000 C   0  0  0  0  0  0  0  0  0  0  0  0
   -2.1434   -3.7125    0.0000 C   0  0  0  0  0  0  0  0  0  0  0  0
  1  2  1  0  0  0  0
  2  3  4  0  0  0  0
  3  4  4  0  0  0  0
  4  5  4  0  0  0  0
  5  6  4  0  0  0  0
  6  7  4  0  0  0  0
  2  7  4  0  0  0  0
  5  8  1  0  0  0  0
  8  9  4  0  0  0  0
  9 10  4  0  0  0  0
 10 11  4  0  0  0  0
 11 12  1  0  0  0  0
 12 13  1  0  0  0  0
 13 14  1  0  0  0  0
 14 15  2  0  0  0  0
 14 16  1  0  0  0  0
 16 17  1  0  0  0  0
 17 18  4  0  0  0  0
 18 19  4  0  0  0  0
 19 20  4  0  0  0  0
 20 21  4  0  0  0  0
 21 22  4  0  0  0  0
 17 22  4  0  0  0  0
 21 23  1  0  0  0  0
 23 24  2  0  0  0  0
 23 25  1  0  0  0  0
 11 26  4  0  0  0  0
 26 27  4  0  0  0  0
  8 27  4  0  0  0  0
M  END
>  <molregno>
371299

>  <canonical_smiles>
Cc1ccc(cc1)c2ccc(OCC(=O)Nc3cccc(c3)C(=O)O)cc2

>  <standard_inchi_key>
AOWLRVRJTQSOOI-UHFFFAOYSA-N

>  <standard_value>
30000

>  <standard_units>
nM

>  <standard_type>
IC50

>  <assay_id>
428796

>  <description>
Inhibition of hypoxia induced HIF1 transcriptional activity in human AGS cells by cell-based HRE reporter assay

>  <Mol Mass>
361,397

>  <Act_10_uM>
0

>  <StandardizerResult>
Clean 2D (ID: Clean 2D)
Clear Stereo (ID: Clear Stereo)
Tautomerize (ID: Tautomerize)
Wedge Clean (ID: Wedge Clean)
Aromatize (ID: Aromatize)


$$$$

  Mrv17c0 06171723492D          

 29 31  0  0  0  0            999 V2000
   -2.8579   -4.9500    0.0000 O   0  0  0  0  0  0  0  0  0  0  0  0
   -2.1434   -5.3625    0.0000 C   0  0  0  0  0  0  0  0  0  0  0  0
   -2.1434   -6.1875    0.0000 O   0  0  0  0  0  0  0  0  0  0  0  0
   -1.4289   -4.9500    0.0000 C   0  0  0  0  0  0  0  0  0  0  0  0
   -1.4289   -4.1250    0.0000 C   0  0  0  0  0  0  0  0  0  0  0  0
   -0.7145   -3.7125    0.0000 C   0  0  0  0  0  0  0  0  0  0  0  0
    0.0000   -4.1250    0.0000 C   0  0  0  0  0  0  0  0  0  0  0  0
    0.0000   -4.9500    0.0000 C   0  0  0  0  0  0  0  0  0  0  0  0
    0.7145   -5.3625    0.0000 N   0  0  0  0  0  0  0  0  0  0  0  0
    1.4289   -4.9500    0.0000 C   0  0  0  0  0  0  0  0  0  0  0  0
    1.4289   -4.1250    0.0000 O   0  0  0  0  0  0  0  0  0  0  0  0
    2.1434   -5.3625    0.0000 C   0  0  0  0  0  0  0  0  0  0  0  0
    2.8579   -4.9500    0.0000 O   0  0  0  0  0  0  0  0  0  0  0  0
    3.5724   -5.3625    0.0000 C   0  0  0  0  0  0  0  0  0  0  0  0
    4.2868   -4.9500    0.0000 C   0  0  0  0  0  0  0  0  0  0  0  0
    5.0013   -5.3625    0.0000 C   0  0  0  0  0  0  0  0  0  0  0  0
    5.0013   -6.1875    0.0000 C   0  0  0  0  0  0  0  0  0  0  0  0
    4.2868   -6.6000    0.0000 C   0  0  0  0  0  0  0  0  0  0  0  0
    3.5724   -6.1875    0.0000 C   0  0  0  0  0  0  0  0  0  0  0  0
    5.7158   -6.6000    0.0000 C   0  0  0  0  0  0  0  0  0  0  0  0
    6.4302   -6.1875    0.0000 C   0  0  0  0  0  0  0  0  0  0  0  0
    7.1447   -6.6000    0.0000 C   0  0  0  0  0  0  0  0  0  0  0  0
    7.1447   -7.4250    0.0000 C   0  0  0  0  0  0  0  0  0  0  0  0
    6.4302   -7.8375    0.0000 C   0  0  0  0  0  0  0  0  0  0  0  0
    5.7158   -7.4250    0.0000 C   0  0  0  0  0  0  0  0  0  0  0  0
    6.4302   -8.6625    0.0000 N   0  3  0  0  0  0  0  0  0  0  0  0
    7.1447   -9.0750    0.0000 O   0  0  0  0  0  0  0  0  0  0  0  0
    5.7158   -9.0750    0.0000 O   0  5  0  0  0  0  0  0  0  0  0  0
   -0.7145   -5.3625    0.0000 C   0  0  0  0  0  0  0  0  0  0  0  0
  1  2  1  0  0  0  0
  2  3  2  0  0  0  0
  2  4  1  0  0  0  0
  4  5  4  0  0  0  0
  5  6  4  0  0  0  0
  6  7  4  0  0  0  0
  7  8  4  0  0  0  0
  8  9  1  0  0  0  0
  9 10  1  0  0  0  0
 10 11  2  0  0  0  0
 10 12  1  0  0  0  0
 12 13  1  0  0  0  0
 13 14  1  0  0  0  0
 14 15  4  0  0  0  0
 15 16  4  0  0  0  0
 16 17  4  0  0  0  0
 17 18  4  0  0  0  0
 18 19  4  0  0  0  0
 14 19  4  0  0  0  0
 17 20  1  0  0  0  0
 20 21  4  0  0  0  0
 21 22  4  0  0  0  0
 22 23  4  0  0  0  0
 23 24  4  0  0  0  0
 24 25  4  0  0  0  0
 20 25  4  0  0  0  0
 24 26  1  0  0  0  0
 26 27  2  0  0  0  0
 26 28  1  0  0  0  0
  8 29  4  0  0  0  0
  4 29  4  0  0  0  0
M  CHG  2  26   1  28  -1
M  END
>  <molregno>
371292

>  <canonical_smiles>
OC(=O)c1cccc(NC(=O)COc2ccc(cc2)c3cccc(c3)[N+](=O)[O-])c1

>  <standard_inchi_key>
FKYYFGNYHJQUGP-UHFFFAOYSA-N

>  <standard_value>
30000

>  <standard_units>
nM

>  <standard_type>
IC50

>  <assay_id>
428796

>  <description>
Inhibition of hypoxia induced HIF1 transcriptional activity in human AGS cells by cell-based HRE reporter assay

>  <Mol Mass>
392,367

>  <Act_10_uM>
0

>  <StandardizerResult>
Clean 2D (ID: Clean 2D)
Clear Stereo (ID: Clear Stereo)
Tautomerize (ID: Tautomerize)
Wedge Clean (ID: Wedge Clean)
Aromatize (ID: Aromatize)


$$$$

  Mrv17c0 06171723492D          

 38 43  0  0  0  0            999 V2000
    0.8520   -6.6085    0.0000 O   0  0  0  0  0  0  0  0  0  0  0  0
    0.1375   -6.1960    0.0000 C   0  0  0  0  0  0  0  0  0  0  0  0
    0.1374   -5.3710    0.0000 C   0  0  0  0  0  0  0  0  0  0  0  0
    0.8519   -4.9585    0.0000 O   0  0  0  0  0  0  0  0  0  0  0  0
    0.8518   -4.1335    0.0000 C   0  0  0  0  0  0  0  0  0  0  0  0
    0.1373   -3.7210    0.0000 C   0  0  0  0  0  0  0  0  0  0  0  0
    0.1373   -2.8960    0.0000 C   0  0  0  0  0  0  0  0  0  0  0  0
    0.8517   -2.4835    0.0000 C   0  0  0  0  0  0  0  0  0  0  0  0
    1.5662   -2.8960    0.0000 C   0  0  0  0  0  0  0  0  0  0  0  0
    1.5663   -3.7210    0.0000 C   0  0  0  0  0  0  0  0  0  0  0  0
    0.8517   -1.6585    0.0000 C   0  0  0  0  0  0  0  0  0  0  0  0
    0.1163   -2.0322    0.0000 C   0  0  0  0  0  0  0  0  0  0  0  0
    0.5657   -1.2419    0.0000 C   0  0  0  0  0  0  0  0  0  0  0  0
    0.5657   -0.4945    0.0000 C   0  0  0  0  0  0  0  0  0  0  0  0
    1.3012   -0.1208    0.0000 C   0  0  0  0  0  0  0  0  0  0  0  0
    2.0368   -0.4945    0.0000 C   0  0  0  0  0  0  0  0  0  0  0  0
    2.0368   -1.2419    0.0000 C   0  0  0  0  0  0  0  0  0  0  0  0
    1.3012   -1.6156    0.0000 C   0  0  0  0  0  0  0  0  0  0  0  0
    1.5873   -2.0322    0.0000 C   0  0  0  0  0  0  0  0  0  0  0  0
    0.8517   -0.9111    0.0000 C   0  0  0  0  0  0  0  0  0  0  0  0
   -0.5770   -6.6086    0.0000 N   0  0  0  0  0  0  0  0  0  0  0  0
   -0.5769   -7.4336    0.0000 C   0  0  0  0  0  0  0  0  0  0  0  0
    0.1376   -7.8460    0.0000 C   0  0  0  0  0  0  0  0  0  0  0  0
    0.1376   -8.6710    0.0000 C   0  0  0  0  0  0  0  0  0  0  0  0
   -0.5768   -9.0836    0.0000 C   0  0  0  0  0  0  0  0  0  0  0  0
   -1.2913   -8.6711    0.0000 C   0  0  0  0  0  0  0  0  0  0  0  0
   -1.2914   -7.8461    0.0000 C   0  0  0  0  0  0  0  0  0  0  0  0
   -2.0058   -9.0837    0.0000 C   0  0  0  0  0  0  0  0  0  0  0  0
   -2.7203   -8.6712    0.0000 O   0  0  0  0  0  0  0  0  0  0  0  0
   -2.0057   -9.9087    0.0000 N   0  0  0  0  0  0  0  0  0  0  0  0
   -2.7202  -10.3212    0.0000 C   0  0  0  0  0  0  0  0  0  0  0  0
   -2.7201  -11.1462    0.0000 C   0  0  0  0  0  0  0  0  0  0  0  0
   -3.4346  -11.5587    0.0000 C   0  0  0  0  0  0  0  0  0  0  0  0
   -3.4345  -12.3837    0.0000 C   0  0  0  0  0  0  0  0  0  0  0  0
   -4.1490  -12.7963    0.0000 C   0  0  0  0  0  0  0  0  0  0  0  0
   -4.8635  -12.3838    0.0000 N   0  0  0  0  0  0  0  0  0  0  0  0
   -4.8635  -11.5588    0.0000 C   0  0  0  0  0  0  0  0  0  0  0  0
   -4.1491  -11.1463    0.0000 C   0  0  0  0  0  0  0  0  0  0  0  0
  1  2  2  0  0  0  0
  2  3  1  0  0  0  0
  3  4  1  0  0  0  0
  4  5  1  0  0  0  0
  5  6  4  0  0  0  0
  6  7  4  0  0  0  0
  7  8  4  0  0  0  0
  8  9  4  0  0  0  0
  9 10  4  0  0  0  0
  5 10  4  0  0  0  0
  8 11  1  0  0  0  0
 11 12  1  0  0  0  0
 12 13  1  0  0  0  0
 15 20  1  0  0  0  0
 14 15  1  0  0  0  0
 15 16  1  0  0  0  0
 11 19  1  0  0  0  0
 17 18  1  0  0  0  0
 13 18  1  0  0  0  0
 17 19  1  0  0  0  0
 16 17  1  0  0  0  0
 13 14  1  0  0  0  0
 11 20  1  0  0  0  0
  2 21  1  0  0  0  0
 21 22  1  0  0  0  0
 22 23  4  0  0  0  0
 23 24  4  0  0  0  0
 24 25  4  0  0  0  0
 25 26  4  0  0  0  0
 26 27  4  0  0  0  0
 22 27  4  0  0  0  0
 26 28  1  0  0  0  0
 28 29  2  0  0  0  0
 28 30  1  0  0  0  0
 30 31  1  0  0  0  0
 31 32  1  0  0  0  0
 32 33  1  0  0  0  0
 33 34  4  0  0  0  0
 34 35  4  0  0  0  0
 35 36  4  0  0  0  0
 36 37  4  0  0  0  0
 37 38  4  0  0  0  0
 33 38  4  0  0  0  0
M  END
>  <molregno>
371291

>  <canonical_smiles>
O=C(COc1ccc(cc1)C23CC4CC(CC(C4)C2)C3)Nc5cccc(c5)C(=O)NCCc6ccncc6

>  <standard_inchi_key>
ABTOIEPZWXWKKT-UHFFFAOYSA-N

>  <standard_value>
3100

>  <standard_units>
nM

>  <standard_type>
IC50

>  <assay_id>
428796

>  <description>
Inhibition of hypoxia induced HIF1 transcriptional activity in human AGS cells by cell-based HRE reporter assay

>  <Mol Mass>
509,65

>  <Act_10_uM>
1

>  <StandardizerResult>
Clean 2D (ID: Clean 2D)
Clear Stereo (ID: Clear Stereo)
Tautomerize (ID: Tautomerize)
Wedge Clean (ID: Wedge Clean)
Aromatize (ID: Aromatize)


$$$$

  Mrv17c0 06171723492D          

 36 41  0  0  0  0            999 V2000
    0.8520   -6.6085    0.0000 O   0  0  0  0  0  0  0  0  0  0  0  0
    0.1375   -6.1960    0.0000 C   0  0  0  0  0  0  0  0  0  0  0  0
    0.1374   -5.3710    0.0000 C   0  0  0  0  0  0  0  0  0  0  0  0
    0.8519   -4.9585    0.0000 O   0  0  0  0  0  0  0  0  0  0  0  0
    0.8518   -4.1335    0.0000 C   0  0  0  0  0  0  0  0  0  0  0  0
    0.1373   -3.7210    0.0000 C   0  0  0  0  0  0  0  0  0  0  0  0
    0.1373   -2.8960    0.0000 C   0  0  0  0  0  0  0  0  0  0  0  0
    0.8517   -2.4835    0.0000 C   0  0  0  0  0  0  0  0  0  0  0  0
    1.5662   -2.8960    0.0000 C   0  0  0  0  0  0  0  0  0  0  0  0
    1.5663   -3.7210    0.0000 C   0  0  0  0  0  0  0  0  0  0  0  0
    0.8517   -1.6585    0.0000 C   0  0  0  0  0  0  0  0  0  0  0  0
    0.1163   -2.0322    0.0000 C   0  0  0  0  0  0  0  0  0  0  0  0
    0.5657   -1.2419    0.0000 C   0  0  0  0  0  0  0  0  0  0  0  0
    0.5657   -0.4945    0.0000 C   0  0  0  0  0  0  0  0  0  0  0  0
    1.3012   -0.1208    0.0000 C   0  0  0  0  0  0  0  0  0  0  0  0
    2.0368   -0.4945    0.0000 C   0  0  0  0  0  0  0  0  0  0  0  0
    2.0368   -1.2419    0.0000 C   0  0  0  0  0  0  0  0  0  0  0  0
    1.3012   -1.6156    0.0000 C   0  0  0  0  0  0  0  0  0  0  0  0
    1.5873   -2.0322    0.0000 C   0  0  0  0  0  0  0  0  0  0  0  0
    0.8517   -0.9111    0.0000 C   0  0  0  0  0  0  0  0  0  0  0  0
   -0.5770   -6.6086    0.0000 N   0  0  0  0  0  0  0  0  0  0  0  0
   -0.5769   -7.4336    0.0000 C   0  0  0  0  0  0  0  0  0  0  0  0
    0.1376   -7.8460    0.0000 C   0  0  0  0  0  0  0  0  0  0  0  0
    0.1376   -8.6710    0.0000 C   0  0  0  0  0  0  0  0  0  0  0  0
   -0.5768   -9.0836    0.0000 C   0  0  0  0  0  0  0  0  0  0  0  0
   -1.2913   -8.6711    0.0000 C   0  0  0  0  0  0  0  0  0  0  0  0
   -1.2914   -7.8461    0.0000 C   0  0  0  0  0  0  0  0  0  0  0  0
   -2.0058   -9.0837    0.0000 C   0  0  0  0  0  0  0  0  0  0  0  0
   -2.0057   -9.9087    0.0000 O   0  0  0  0  0  0  0  0  0  0  0  0
   -2.7203   -8.6712    0.0000 N   0  0  0  0  0  0  0  0  0  0  0  0
   -3.4347   -9.0837    0.0000 C   0  0  0  0  0  0  0  0  0  0  0  0
   -3.4347   -9.9087    0.0000 C   0  0  0  0  0  0  0  0  0  0  0  0
   -2.7672  -10.3936    0.0000 O   0  0  0  0  0  0  0  0  0  0  0  0
   -3.0221  -11.1783    0.0000 C   0  0  0  0  0  0  0  0  0  0  0  0
   -3.8471  -11.1783    0.0000 C   0  0  0  0  0  0  0  0  0  0  0  0
   -4.1021  -10.3937    0.0000 C   0  0  0  0  0  0  0  0  0  0  0  0
  1  2  2  0  0  0  0
  2  3  1  0  0  0  0
  3  4  1  0  0  0  0
  4  5  1  0  0  0  0
  5  6  4  0  0  0  0
  6  7  4  0  0  0  0
  7  8  4  0  0  0  0
  8  9  4  0  0  0  0
  9 10  4  0  0  0  0
  5 10  4  0  0  0  0
  8 11  1  0  0  0  0
 11 12  1  0  0  0  0
 12 13  1  0  0  0  0
 15 20  1  0  0  0  0
 14 15  1  0  0  0  0
 15 16  1  0  0  0  0
 11 19  1  0  0  0  0
 17 18  1  0  0  0  0
 13 18  1  0  0  0  0
 17 19  1  0  0  0  0
 16 17  1  0  0  0  0
 13 14  1  0  0  0  0
 11 20  1  0  0  0  0
  2 21  1  0  0  0  0
 21 22  1  0  0  0  0
 22 23  4  0  0  0  0
 23 24  4  0  0  0  0
 24 25  4  0  0  0  0
 25 26  4  0  0  0  0
 26 27  4  0  0  0  0
 22 27  4  0  0  0  0
 26 28  1  0  0  0  0
 28 29  2  0  0  0  0
 28 30  1  0  0  0  0
 30 31  1  0  0  0  0
 31 32  1  0  0  0  0
 32 33  4  0  0  0  0
 33 34  4  0  0  0  0
 34 35  4  0  0  0  0
 35 36  4  0  0  0  0
 32 36  4  0  0  0  0
M  END
>  <molregno>
371284

>  <canonical_smiles>
O=C(COc1ccc(cc1)C23CC4CC(CC(C4)C2)C3)Nc5cccc(c5)C(=O)NCc6occc6

>  <standard_inchi_key>
IWTHJHIARIDUMT-UHFFFAOYSA-N

>  <standard_value>
2100

>  <standard_units>
nM

>  <standard_type>
IC50

>  <assay_id>
428796

>  <description>
Inhibition of hypoxia induced HIF1 transcriptional activity in human AGS cells by cell-based HRE reporter assay

>  <Mol Mass>
484,596

>  <Act_10_uM>
1

>  <StandardizerResult>
Clean 2D (ID: Clean 2D)
Clear Stereo (ID: Clear Stereo)
Tautomerize (ID: Tautomerize)
Wedge Clean (ID: Wedge Clean)
Aromatize (ID: Aromatize)


$$$$

  Mrv17c0 06171723492D          

 40 46  0  0  0  0            999 V2000
    7.1447   -2.4750    0.0000 O   0  0  0  0  0  0  0  0  0  0  0  0
    7.1447   -1.6500    0.0000 C   0  0  0  0  0  0  0  0  0  0  0  0
    7.8592   -1.2375    0.0000 C   0  0  0  0  0  0  0  0  0  0  0  0
    8.5736   -1.6500    0.0000 O   0  0  0  0  0  0  0  0  0  0  0  0
    9.2881   -1.2375    0.0000 C   0  0  0  0  0  0  0  0  0  0  0  0
    9.2881   -0.4125    0.0000 C   0  0  0  0  0  0  0  0  0  0  0  0
   10.0026    0.0000    0.0000 C   0  0  0  0  0  0  0  0  0  0  0  0
   10.7171   -0.4125    0.0000 C   0  0  0  0  0  0  0  0  0  0  0  0
   10.7171   -1.2375    0.0000 C   0  0  0  0  0  0  0  0  0  0  0  0
   10.0026   -1.6500    0.0000 C   0  0  0  0  0  0  0  0  0  0  0  0
   11.4315    0.0000    0.0000 C   0  0  0  0  0  0  0  0  0  0  0  0
   10.7402    0.4501    0.0000 C   0  0  0  0  0  0  0  0  0  0  0  0
   11.6493    0.4560    0.0000 C   0  0  0  0  0  0  0  0  0  0  0  0
   12.2966    0.8296    0.0000 C   0  0  0  0  0  0  0  0  0  0  0  0
   12.9880    0.3795    0.0000 C   0  0  0  0  0  0  0  0  0  0  0  0
   13.0321   -0.4444    0.0000 C   0  0  0  0  0  0  0  0  0  0  0  0
   12.3848   -0.8181    0.0000 C   0  0  0  0  0  0  0  0  0  0  0  0
   11.6934   -0.3678    0.0000 C   0  0  0  0  0  0  0  0  0  0  0  0
   11.4757   -0.8239    0.0000 C   0  0  0  0  0  0  0  0  0  0  0  0
   12.0788    0.3737    0.0000 C   0  0  0  0  0  0  0  0  0  0  0  0
    6.4302   -1.2375    0.0000 N   0  0  0  0  0  0  0  0  0  0  0  0
    5.7158   -1.6500    0.0000 C   0  0  0  0  0  0  0  0  0  0  0  0
    5.7158   -2.4750    0.0000 C   0  0  0  0  0  0  0  0  0  0  0  0
    5.0013   -2.8875    0.0000 C   0  0  0  0  0  0  0  0  0  0  0  0
    4.2868   -2.4750    0.0000 C   0  0  0  0  0  0  0  0  0  0  0  0
    4.2868   -1.6500    0.0000 C   0  0  0  0  0  0  0  0  0  0  0  0
    5.0013   -1.2375    0.0000 C   0  0  0  0  0  0  0  0  0  0  0  0
    3.5724   -1.2375    0.0000 C   0  0  0  0  0  0  0  0  0  0  0  0
    3.5724   -0.4125    0.0000 O   0  0  0  0  0  0  0  0  0  0  0  0
    2.8579   -1.6500    0.0000 N   0  0  0  0  0  0  0  0  0  0  0  0
    2.1434   -1.2375    0.0000 C   0  0  0  0  0  0  0  0  0  0  0  0
    1.4289   -1.6500    0.0000 C   0  0  0  0  0  0  0  0  0  0  0  0
    0.7145   -1.2375    0.0000 C   0  0  0  0  0  0  0  0  0  0  0  0
    0.7145   -0.4125    0.0000 C   0  0  0  0  0  0  0  0  0  0  0  0
   -0.0000    0.0000    0.0000 C   0  0  0  0  0  0  0  0  0  0  0  0
   -0.0000    0.8250    0.0000 C   0  0  0  0  0  0  0  0  0  0  0  0
    0.7145    1.2375    0.0000 C   0  0  0  0  0  0  0  0  0  0  0  0
    1.4289    0.8250    0.0000 C   0  0  0  0  0  0  0  0  0  0  0  0
    1.4289    0.0000    0.0000 C   0  0  0  0  0  0  0  0  0  0  0  0
    2.1434   -0.4125    0.0000 C   0  0  0  0  0  0  0  0  0  0  0  0
  1  2  2  0  0  0  0
  2  3  1  0  0  0  0
  3  4  1  0  0  0  0
  4  5  1  0  0  0  0
  5  6  4  0  0  0  0
  6  7  4  0  0  0  0
  7  8  4  0  0  0  0
  8  9  4  0  0  0  0
  9 10  4  0  0  0  0
  5 10  4  0  0  0  0
  8 11  1  0  0  0  0
 11 12  1  0  0  0  0
 12 13  1  0  0  0  0
 13 14  1  0  0  0  0
 14 15  1  0  0  0  0
 15 16  1  0  0  0  0
 16 17  1  0  0  0  0
 17 18  1  0  0  0  0
 13 18  1  0  0  0  0
 17 19  1  0  0  0  0
 11 19  1  0  0  0  0
 15 20  1  0  0  0  0
 11 20  1  0  0  0  0
  2 21  1  0  0  0  0
 21 22  1  0  0  0  0
 22 23  4  0  0  0  0
 23 24  4  0  0  0  0
 24 25  4  0  0  0  0
 25 26  4  0  0  0  0
 26 27  4  0  0  0  0
 22 27  4  0  0  0  0
 26 28  1  0  0  0  0
 28 29  2  0  0  0  0
 28 30  1  0  0  0  0
 30 31  1  0  0  0  0
 31 32  4  0  0  0  0
 32 33  4  0  0  0  0
 33 34  4  0  0  0  0
 34 35  4  0  0  0  0
 35 36  4  0  0  0  0
 36 37  4  0  0  0  0
 37 38  4  0  0  0  0
 38 39  4  0  0  0  0
 34 39  4  0  0  0  0
 39 40  4  0  0  0  0
 31 40  4  0  0  0  0
M  END
>  <molregno>
371277

>  <canonical_smiles>
O=C(COc1ccc(cc1)C23CC4CC(CC(C4)C2)C3)Nc5cccc(c5)C(=O)Nc6ccc7ccccc7c6

>  <standard_inchi_key>
MJTQSUNAEWVVLR-UHFFFAOYSA-N

>  <standard_value>
30000

>  <standard_units>
nM

>  <standard_type>
IC50

>  <assay_id>
428796

>  <description>
Inhibition of hypoxia induced HIF1 transcriptional activity in human AGS cells by cell-based HRE reporter assay

>  <Mol Mass>
530,668

>  <Act_10_uM>
0

>  <StandardizerResult>
Clean 2D (ID: Clean 2D)
Clear Stereo (ID: Clear Stereo)
Tautomerize (ID: Tautomerize)
Wedge Clean (ID: Wedge Clean)
Aromatize (ID: Aromatize)


$$$$

  Mrv17c0 06171723492D          

 20 21  0  0  0  0            999 V2000
   -2.8579   -2.4750    0.0000 N   0  0  0  0  0  0  0  0  0  0  0  0
   -2.1434   -2.8875    0.0000 C   0  0  0  0  0  0  0  0  0  0  0  0
   -2.1434   -3.7125    0.0000 O   0  0  0  0  0  0  0  0  0  0  0  0
   -1.4289   -2.4750    0.0000 C   0  0  0  0  0  0  0  0  0  0  0  0
   -1.4289   -1.6500    0.0000 C   0  0  0  0  0  0  0  0  0  0  0  0
   -0.7145   -1.2375    0.0000 C   0  0  0  0  0  0  0  0  0  0  0  0
    0.0000   -1.6500    0.0000 C   0  0  0  0  0  0  0  0  0  0  0  0
    0.0000   -2.4750    0.0000 C   0  0  0  0  0  0  0  0  0  0  0  0
    0.7145   -2.8875    0.0000 N   0  0  0  0  0  0  0  0  0  0  0  0
    1.4289   -2.4750    0.0000 C   0  0  0  0  0  0  0  0  0  0  0  0
    1.4289   -1.6500    0.0000 O   0  0  0  0  0  0  0  0  0  0  0  0
    2.1434   -2.8875    0.0000 C   0  0  0  0  0  0  0  0  0  0  0  0
    2.8579   -2.4750    0.0000 O   0  0  0  0  0  0  0  0  0  0  0  0
    3.5724   -2.8875    0.0000 C   0  0  0  0  0  0  0  0  0  0  0  0
    4.2868   -2.4750    0.0000 C   0  0  0  0  0  0  0  0  0  0  0  0
    5.0013   -2.8875    0.0000 C   0  0  0  0  0  0  0  0  0  0  0  0
    5.0013   -3.7125    0.0000 C   0  0  0  0  0  0  0  0  0  0  0  0
    4.2868   -4.1250    0.0000 C   0  0  0  0  0  0  0  0  0  0  0  0
    3.5724   -3.7125    0.0000 C   0  0  0  0  0  0  0  0  0  0  0  0
   -0.7145   -2.8875    0.0000 C   0  0  0  0  0  0  0  0  0  0  0  0
  1  2  1  0  0  0  0
  2  3  2  0  0  0  0
  2  4  1  0  0  0  0
  4  5  4  0  0  0  0
  5  6  4  0  0  0  0
  6  7  4  0  0  0  0
  7  8  4  0  0  0  0
  8  9  1  0  0  0  0
  9 10  1  0  0  0  0
 10 11  2  0  0  0  0
 10 12  1  0  0  0  0
 12 13  1  0  0  0  0
 13 14  1  0  0  0  0
 14 15  4  0  0  0  0
 15 16  4  0  0  0  0
 16 17  4  0  0  0  0
 17 18  4  0  0  0  0
 18 19  4  0  0  0  0
 14 19  4  0  0  0  0
  8 20  4  0  0  0  0
  4 20  4  0  0  0  0
M  END
>  <molregno>
371375

>  <canonical_smiles>
NC(=O)c1cccc(NC(=O)COc2ccccc2)c1

>  <standard_inchi_key>
GUVWCJSTUIKQJI-UHFFFAOYSA-N

>  <standard_value>
30000

>  <standard_units>
nM

>  <standard_type>
IC50

>  <assay_id>
428796

>  <description>
Inhibition of hypoxia induced HIF1 transcriptional activity in human AGS cells by cell-based HRE reporter assay

>  <Mol Mass>
270,288

>  <Act_10_uM>
0

>  <StandardizerResult>
Clean 2D (ID: Clean 2D)
Clear Stereo (ID: Clear Stereo)
Tautomerize (ID: Tautomerize)
Wedge Clean (ID: Wedge Clean)
Aromatize (ID: Aromatize)


$$$$

  Mrv17c0 06171723492D          

 21 22  0  0  0  0            999 V2000
   -2.8579   -2.4750    0.0000 O   0  0  0  0  0  0  0  0  0  0  0  0
   -2.1434   -2.8875    0.0000 C   0  0  0  0  0  0  0  0  0  0  0  0
   -2.1434   -3.7125    0.0000 O   0  0  0  0  0  0  0  0  0  0  0  0
   -1.4289   -2.4750    0.0000 C   0  0  0  0  0  0  0  0  0  0  0  0
   -1.4289   -1.6500    0.0000 C   0  0  0  0  0  0  0  0  0  0  0  0
   -0.7145   -1.2375    0.0000 C   0  0  0  0  0  0  0  0  0  0  0  0
    0.0000   -1.6500    0.0000 C   0  0  0  0  0  0  0  0  0  0  0  0
    0.0000   -2.4750    0.0000 C   0  0  0  0  0  0  0  0  0  0  0  0
    0.7145   -2.8875    0.0000 N   0  0  0  0  0  0  0  0  0  0  0  0
    1.4289   -2.4750    0.0000 C   0  0  0  0  0  0  0  0  0  0  0  0
    1.4289   -1.6500    0.0000 O   0  0  0  0  0  0  0  0  0  0  0  0
    2.1434   -2.8875    0.0000 C   0  0  0  0  0  0  0  0  0  0  0  0
    2.8579   -2.4750    0.0000 O   0  0  0  0  0  0  0  0  0  0  0  0
    3.5724   -2.8875    0.0000 C   0  0  0  0  0  0  0  0  0  0  0  0
    4.2868   -2.4750    0.0000 C   0  0  0  0  0  0  0  0  0  0  0  0
    5.0013   -2.8875    0.0000 C   0  0  0  0  0  0  0  0  0  0  0  0
    5.0013   -3.7125    0.0000 C   0  0  0  0  0  0  0  0  0  0  0  0
    5.7158   -4.1250    0.0000 I   0  0  0  0  0  0  0  0  0  0  0  0
    4.2868   -4.1250    0.0000 C   0  0  0  0  0  0  0  0  0  0  0  0
    3.5724   -3.7125    0.0000 C   0  0  0  0  0  0  0  0  0  0  0  0
   -0.7145   -2.8875    0.0000 C   0  0  0  0  0  0  0  0  0  0  0  0
  1  2  1  0  0  0  0
  2  3  2  0  0  0  0
  2  4  1  0  0  0  0
  4  5  4  0  0  0  0
  5  6  4  0  0  0  0
  6  7  4  0  0  0  0
  7  8  4  0  0  0  0
  8  9  1  0  0  0  0
  9 10  1  0  0  0  0
 10 11  2  0  0  0  0
 10 12  1  0  0  0  0
 12 13  1  0  0  0  0
 13 14  1  0  0  0  0
 14 15  4  0  0  0  0
 15 16  4  0  0  0  0
 16 17  4  0  0  0  0
 17 18  1  0  0  0  0
 17 19  4  0  0  0  0
 19 20  4  0  0  0  0
 14 20  4  0  0  0  0
  8 21  4  0  0  0  0
  4 21  4  0  0  0  0
M  END
>  <molregno>
371366

>  <canonical_smiles>
OC(=O)c1cccc(NC(=O)COc2ccc(I)cc2)c1

>  <standard_inchi_key>
IDFZNONGOKQIKP-UHFFFAOYSA-N

>  <standard_value>
3500

>  <standard_units>
nM

>  <standard_type>
IC50

>  <assay_id>
428796

>  <description>
Inhibition of hypoxia induced HIF1 transcriptional activity in human AGS cells by cell-based HRE reporter assay

>  <Mol Mass>
397,168

>  <Act_10_uM>
1

>  <StandardizerResult>
Clean 2D (ID: Clean 2D)
Clear Stereo (ID: Clear Stereo)
Tautomerize (ID: Tautomerize)
Wedge Clean (ID: Wedge Clean)
Aromatize (ID: Aromatize)


$$$$

  Mrv17c0 06171723492D          

 21 22  0  0  0  0            999 V2000
   -2.8579   -2.4750    0.0000 O   0  0  0  0  0  0  0  0  0  0  0  0
   -2.1434   -2.8875    0.0000 C   0  0  0  0  0  0  0  0  0  0  0  0
   -2.1434   -3.7125    0.0000 O   0  0  0  0  0  0  0  0  0  0  0  0
   -1.4289   -2.4750    0.0000 C   0  0  0  0  0  0  0  0  0  0  0  0
   -1.4289   -1.6500    0.0000 C   0  0  0  0  0  0  0  0  0  0  0  0
   -0.7145   -1.2375    0.0000 C   0  0  0  0  0  0  0  0  0  0  0  0
    0.0000   -1.6500    0.0000 C   0  0  0  0  0  0  0  0  0  0  0  0
    0.0000   -2.4750    0.0000 C   0  0  0  0  0  0  0  0  0  0  0  0
    0.7145   -2.8875    0.0000 N   0  0  0  0  0  0  0  0  0  0  0  0
    1.4289   -2.4750    0.0000 C   0  0  0  0  0  0  0  0  0  0  0  0
    1.4289   -1.6500    0.0000 O   0  0  0  0  0  0  0  0  0  0  0  0
    2.1434   -2.8875    0.0000 C   0  0  0  0  0  0  0  0  0  0  0  0
    2.8579   -2.4750    0.0000 O   0  0  0  0  0  0  0  0  0  0  0  0
    3.5724   -2.8875    0.0000 C   0  0  0  0  0  0  0  0  0  0  0  0
    4.2868   -2.4750    0.0000 C   0  0  0  0  0  0  0  0  0  0  0  0
    5.0013   -2.8875    0.0000 C   0  0  0  0  0  0  0  0  0  0  0  0
    5.0013   -3.7125    0.0000 C   0  0  0  0  0  0  0  0  0  0  0  0
    5.7158   -4.1250    0.0000 Cl  0  0  0  0  0  0  0  0  0  0  0  0
    4.2868   -4.1250    0.0000 C   0  0  0  0  0  0  0  0  0  0  0  0
    3.5724   -3.7125    0.0000 C   0  0  0  0  0  0  0  0  0  0  0  0
   -0.7145   -2.8875    0.0000 C   0  0  0  0  0  0  0  0  0  0  0  0
  1  2  1  0  0  0  0
  2  3  2  0  0  0  0
  2  4  1  0  0  0  0
  4  5  4  0  0  0  0
  5  6  4  0  0  0  0
  6  7  4  0  0  0  0
  7  8  4  0  0  0  0
  8  9  1  0  0  0  0
  9 10  1  0  0  0  0
 10 11  2  0  0  0  0
 10 12  1  0  0  0  0
 12 13  1  0  0  0  0
 13 14  1  0  0  0  0
 14 15  4  0  0  0  0
 15 16  4  0  0  0  0
 16 17  4  0  0  0  0
 17 18  1  0  0  0  0
 17 19  4  0  0  0  0
 19 20  4  0  0  0  0
 14 20  4  0  0  0  0
  8 21  4  0  0  0  0
  4 21  4  0  0  0  0
M  END
>  <molregno>
371364

>  <canonical_smiles>
OC(=O)c1cccc(NC(=O)COc2ccc(Cl)cc2)c1

>  <standard_inchi_key>
SUCSBFBAQSYWQZ-UHFFFAOYSA-N

>  <standard_value>
10000

>  <standard_units>
nM

>  <standard_type>
IC50

>  <assay_id>
428796

>  <description>
Inhibition of hypoxia induced HIF1 transcriptional activity in human AGS cells by cell-based HRE reporter assay

>  <Mol Mass>
305,71

>  <Act_10_uM>
0

>  <StandardizerResult>
Clean 2D (ID: Clean 2D)
Clear Stereo (ID: Clear Stereo)
Tautomerize (ID: Tautomerize)
Wedge Clean (ID: Wedge Clean)
Aromatize (ID: Aromatize)


$$$$

  Mrv17c0 06171723492D          

 21 22  0  0  0  0            999 V2000
   -2.8579   -2.4750    0.0000 O   0  0  0  0  0  0  0  0  0  0  0  0
   -2.1434   -2.8875    0.0000 C   0  0  0  0  0  0  0  0  0  0  0  0
   -2.1434   -3.7125    0.0000 O   0  0  0  0  0  0  0  0  0  0  0  0
   -1.4289   -2.4750    0.0000 C   0  0  0  0  0  0  0  0  0  0  0  0
   -1.4289   -1.6500    0.0000 C   0  0  0  0  0  0  0  0  0  0  0  0
   -0.7145   -1.2375    0.0000 C   0  0  0  0  0  0  0  0  0  0  0  0
    0.0000   -1.6500    0.0000 C   0  0  0  0  0  0  0  0  0  0  0  0
    0.0000   -2.4750    0.0000 C   0  0  0  0  0  0  0  0  0  0  0  0
    0.7145   -2.8875    0.0000 N   0  0  0  0  0  0  0  0  0  0  0  0
    1.4289   -2.4750    0.0000 C   0  0  0  0  0  0  0  0  0  0  0  0
    1.4289   -1.6500    0.0000 O   0  0  0  0  0  0  0  0  0  0  0  0
    2.1434   -2.8875    0.0000 C   0  0  0  0  0  0  0  0  0  0  0  0
    2.8579   -2.4750    0.0000 O   0  0  0  0  0  0  0  0  0  0  0  0
    3.5724   -2.8875    0.0000 C   0  0  0  0  0  0  0  0  0  0  0  0
    4.2868   -2.4750    0.0000 C   0  0  0  0  0  0  0  0  0  0  0  0
    5.0013   -2.8875    0.0000 C   0  0  0  0  0  0  0  0  0  0  0  0
    5.0013   -3.7125    0.0000 C   0  0  0  0  0  0  0  0  0  0  0  0
    5.7158   -4.1250    0.0000 F   0  0  0  0  0  0  0  0  0  0  0  0
    4.2868   -4.1250    0.0000 C   0  0  0  0  0  0  0  0  0  0  0  0
    3.5724   -3.7125    0.0000 C   0  0  0  0  0  0  0  0  0  0  0  0
   -0.7145   -2.8875    0.0000 C   0  0  0  0  0  0  0  0  0  0  0  0
  1  2  1  0  0  0  0
  2  3  2  0  0  0  0
  2  4  1  0  0  0  0
  4  5  4  0  0  0  0
  5  6  4  0  0  0  0
  6  7  4  0  0  0  0
  7  8  4  0  0  0  0
  8  9  1  0  0  0  0
  9 10  1  0  0  0  0
 10 11  2  0  0  0  0
 10 12  1  0  0  0  0
 12 13  1  0  0  0  0
 13 14  1  0  0  0  0
 14 15  4  0  0  0  0
 15 16  4  0  0  0  0
 16 17  4  0  0  0  0
 17 18  1  0  0  0  0
 17 19  4  0  0  0  0
 19 20  4  0  0  0  0
 14 20  4  0  0  0  0
  8 21  4  0  0  0  0
  4 21  4  0  0  0  0
M  END
>  <molregno>
371170

>  <canonical_smiles>
OC(=O)c1cccc(NC(=O)COc2ccc(F)cc2)c1

>  <standard_inchi_key>
UKHWIOOSTWHHPI-UHFFFAOYSA-N

>  <standard_value>
30000

>  <standard_units>
nM

>  <standard_type>
IC50

>  <assay_id>
428796

>  <description>
Inhibition of hypoxia induced HIF1 transcriptional activity in human AGS cells by cell-based HRE reporter assay

>  <Mol Mass>
289,262

>  <Act_10_uM>
0

>  <StandardizerResult>
Clean 2D (ID: Clean 2D)
Clear Stereo (ID: Clear Stereo)
Tautomerize (ID: Tautomerize)
Wedge Clean (ID: Wedge Clean)
Aromatize (ID: Aromatize)


$$$$

  Mrv17c0 06171723492D          

 23 24  0  0  0  0            999 V2000
   -3.5724   -4.5375    0.0000 C   0  0  0  0  0  0  0  0  0  0  0  0
   -3.5724   -3.7125    0.0000 C   0  0  0  0  0  0  0  0  0  0  0  0
   -4.2868   -3.3000    0.0000 O   0  0  0  0  0  0  0  0  0  0  0  0
   -2.8579   -3.3000    0.0000 C   0  0  0  0  0  0  0  0  0  0  0  0
   -2.8579   -2.4750    0.0000 C   0  0  0  0  0  0  0  0  0  0  0  0
   -2.1434   -2.0625    0.0000 C   0  0  0  0  0  0  0  0  0  0  0  0
   -1.4289   -2.4750    0.0000 C   0  0  0  0  0  0  0  0  0  0  0  0
   -0.7145   -2.0625    0.0000 O   0  0  0  0  0  0  0  0  0  0  0  0
    0.0000   -2.4750    0.0000 C   0  0  0  0  0  0  0  0  0  0  0  0
    0.7145   -2.0625    0.0000 C   0  0  0  0  0  0  0  0  0  0  0  0
    0.7145   -1.2375    0.0000 O   0  0  0  0  0  0  0  0  0  0  0  0
    1.4289   -2.4750    0.0000 N   0  0  0  0  0  0  0  0  0  0  0  0
    2.1434   -2.0625    0.0000 C   0  0  0  0  0  0  0  0  0  0  0  0
    2.1434   -1.2375    0.0000 C   0  0  0  0  0  0  0  0  0  0  0  0
    2.8579   -0.8250    0.0000 C   0  0  0  0  0  0  0  0  0  0  0  0
    3.5724   -1.2375    0.0000 C   0  0  0  0  0  0  0  0  0  0  0  0
    3.5724   -2.0625    0.0000 C   0  0  0  0  0  0  0  0  0  0  0  0
    2.8579   -2.4750    0.0000 C   0  0  0  0  0  0  0  0  0  0  0  0
    4.2868   -2.4750    0.0000 C   0  0  0  0  0  0  0  0  0  0  0  0
    5.0013   -2.0625    0.0000 O   0  0  0  0  0  0  0  0  0  0  0  0
    4.2868   -3.3000    0.0000 O   0  0  0  0  0  0  0  0  0  0  0  0
   -1.4289   -3.3000    0.0000 C   0  0  0  0  0  0  0  0  0  0  0  0
   -2.1434   -3.7125    0.0000 C   0  0  0  0  0  0  0  0  0  0  0  0
  1  2  1  0  0  0  0
  2  3  2  0  0  0  0
  2  4  1  0  0  0  0
  4  5  4  0  0  0  0
  5  6  4  0  0  0  0
  6  7  4  0  0  0  0
  7  8  1  0  0  0  0
  8  9  1  0  0  0  0
  9 10  1  0  0  0  0
 10 11  2  0  0  0  0
 10 12  1  0  0  0  0
 12 13  1  0  0  0  0
 13 14  4  0  0  0  0
 14 15  4  0  0  0  0
 15 16  4  0  0  0  0
 16 17  4  0  0  0  0
 17 18  4  0  0  0  0
 13 18  4  0  0  0  0
 17 19  1  0  0  0  0
 19 20  2  0  0  0  0
 19 21  1  0  0  0  0
  7 22  4  0  0  0  0
 22 23  4  0  0  0  0
  4 23  4  0  0  0  0
M  END
>  <molregno>
371209

>  <canonical_smiles>
CC(=O)c1ccc(OCC(=O)Nc2cccc(c2)C(=O)O)cc1

>  <standard_inchi_key>
KRHKSIMQFRPKOF-UHFFFAOYSA-N

>  <standard_value>
30000

>  <standard_units>
nM

>  <standard_type>
IC50

>  <assay_id>
428796

>  <description>
Inhibition of hypoxia induced HIF1 transcriptional activity in human AGS cells by cell-based HRE reporter assay

>  <Mol Mass>
313,309

>  <Act_10_uM>
0

>  <StandardizerResult>
Clean 2D (ID: Clean 2D)
Clear Stereo (ID: Clear Stereo)
Tautomerize (ID: Tautomerize)
Wedge Clean (ID: Wedge Clean)
Aromatize (ID: Aromatize)


$$$$

  Mrv17c0 06171723492D          

 21 22  0  0  0  0            999 V2000
   -3.5724   -3.7125    0.0000 C   0  0  0  0  0  0  0  0  0  0  0  0
   -2.8579   -3.3000    0.0000 C   0  0  0  0  0  0  0  0  0  0  0  0
   -2.8579   -2.4750    0.0000 C   0  0  0  0  0  0  0  0  0  0  0  0
   -2.1434   -2.0625    0.0000 C   0  0  0  0  0  0  0  0  0  0  0  0
   -1.4289   -2.4750    0.0000 C   0  0  0  0  0  0  0  0  0  0  0  0
   -0.7145   -2.0625    0.0000 O   0  0  0  0  0  0  0  0  0  0  0  0
    0.0000   -2.4750    0.0000 C   0  0  0  0  0  0  0  0  0  0  0  0
    0.7145   -2.0625    0.0000 C   0  0  0  0  0  0  0  0  0  0  0  0
    0.7145   -1.2375    0.0000 O   0  0  0  0  0  0  0  0  0  0  0  0
    1.4289   -2.4750    0.0000 N   0  0  0  0  0  0  0  0  0  0  0  0
    2.1434   -2.0625    0.0000 C   0  0  0  0  0  0  0  0  0  0  0  0
    2.1434   -1.2375    0.0000 C   0  0  0  0  0  0  0  0  0  0  0  0
    2.8579   -0.8250    0.0000 C   0  0  0  0  0  0  0  0  0  0  0  0
    3.5724   -1.2375    0.0000 C   0  0  0  0  0  0  0  0  0  0  0  0
    3.5724   -2.0625    0.0000 C   0  0  0  0  0  0  0  0  0  0  0  0
    2.8579   -2.4750    0.0000 C   0  0  0  0  0  0  0  0  0  0  0  0
    4.2868   -2.4750    0.0000 C   0  0  0  0  0  0  0  0  0  0  0  0
    5.0013   -2.0625    0.0000 O   0  0  0  0  0  0  0  0  0  0  0  0
    4.2868   -3.3000    0.0000 O   0  0  0  0  0  0  0  0  0  0  0  0
   -1.4289   -3.3000    0.0000 C   0  0  0  0  0  0  0  0  0  0  0  0
   -2.1434   -3.7125    0.0000 C   0  0  0  0  0  0  0  0  0  0  0  0
  1  2  1  0  0  0  0
  2  3  4  0  0  0  0
  3  4  4  0  0  0  0
  4  5  4  0  0  0  0
  5  6  1  0  0  0  0
  6  7  1  0  0  0  0
  7  8  1  0  0  0  0
  8  9  2  0  0  0  0
  8 10  1  0  0  0  0
 10 11  1  0  0  0  0
 11 12  4  0  0  0  0
 12 13  4  0  0  0  0
 13 14  4  0  0  0  0
 14 15  4  0  0  0  0
 15 16  4  0  0  0  0
 11 16  4  0  0  0  0
 15 17  1  0  0  0  0
 17 18  2  0  0  0  0
 17 19  1  0  0  0  0
  5 20  4  0  0  0  0
 20 21  4  0  0  0  0
  2 21  4  0  0  0  0
M  END
>  <molregno>
371199

>  <canonical_smiles>
Cc1ccc(OCC(=O)Nc2cccc(c2)C(=O)O)cc1

>  <standard_inchi_key>
UWZUSSHEYVXDSY-UHFFFAOYSA-N

>  <standard_value>
30000

>  <standard_units>
nM

>  <standard_type>
IC50

>  <assay_id>
428796

>  <description>
Inhibition of hypoxia induced HIF1 transcriptional activity in human AGS cells by cell-based HRE reporter assay

>  <Mol Mass>
285,299

>  <Act_10_uM>
0

>  <StandardizerResult>
Clean 2D (ID: Clean 2D)
Clear Stereo (ID: Clear Stereo)
Tautomerize (ID: Tautomerize)
Wedge Clean (ID: Wedge Clean)
Aromatize (ID: Aromatize)


$$$$

  Mrv17c0 06171723492D          

 30 34  0  0  0  0            999 V2000
    3.7100   -9.9083    0.0000 O   0  0  0  0  0  0  0  0  0  0  0  0
    3.7100   -9.0833    0.0000 C   0  0  0  0  0  0  0  0  0  0  0  0
    4.4244   -8.6708    0.0000 O   0  0  0  0  0  0  0  0  0  0  0  0
    2.9955   -8.6709    0.0000 C   0  0  0  0  0  0  0  0  0  0  0  0
    2.2810   -9.0834    0.0000 C   0  0  0  0  0  0  0  0  0  0  0  0
    1.5666   -8.6710    0.0000 C   0  0  0  0  0  0  0  0  0  0  0  0
    1.5665   -7.8460    0.0000 C   0  0  0  0  0  0  0  0  0  0  0  0
    2.2810   -7.4334    0.0000 C   0  0  0  0  0  0  0  0  0  0  0  0
    2.2809   -6.6084    0.0000 N   0  0  0  0  0  0  0  0  0  0  0  0
    1.5664   -6.1960    0.0000 C   0  0  0  0  0  0  0  0  0  0  0  0
    0.8520   -6.6085    0.0000 O   0  0  0  0  0  0  0  0  0  0  0  0
    1.5664   -5.3710    0.0000 C   0  0  0  0  0  0  0  0  0  0  0  0
    0.8519   -4.9585    0.0000 O   0  0  0  0  0  0  0  0  0  0  0  0
    0.8518   -4.1335    0.0000 C   0  0  0  0  0  0  0  0  0  0  0  0
    0.1373   -3.7210    0.0000 C   0  0  0  0  0  0  0  0  0  0  0  0
    0.1373   -2.8960    0.0000 C   0  0  0  0  0  0  0  0  0  0  0  0
    0.8517   -2.4835    0.0000 C   0  0  0  0  0  0  0  0  0  0  0  0
    1.5662   -2.8960    0.0000 C   0  0  0  0  0  0  0  0  0  0  0  0
    1.5663   -3.7210    0.0000 C   0  0  0  0  0  0  0  0  0  0  0  0
    0.8517   -1.6585    0.0000 C   0  0  0  0  0  0  0  0  0  0  0  0
    0.1163   -2.0322    0.0000 C   0  0  0  0  0  0  0  0  0  0  0  0
    0.5657   -1.2419    0.0000 C   0  0  0  0  0  0  0  0  0  0  0  0
    0.5657   -0.4945    0.0000 C   0  0  0  0  0  0  0  0  0  0  0  0
    1.3012   -0.1208    0.0000 C   0  0  0  0  0  0  0  0  0  0  0  0
    2.0368   -0.4945    0.0000 C   0  0  0  0  0  0  0  0  0  0  0  0
    2.0368   -1.2419    0.0000 C   0  0  0  0  0  0  0  0  0  0  0  0
    1.3012   -1.6156    0.0000 C   0  0  0  0  0  0  0  0  0  0  0  0
    1.5873   -2.0322    0.0000 C   0  0  0  0  0  0  0  0  0  0  0  0
    0.8517   -0.9111    0.0000 C   0  0  0  0  0  0  0  0  0  0  0  0
    2.9954   -7.8459    0.0000 C   0  0  0  0  0  0  0  0  0  0  0  0
  1  2  1  0  0  0  0
  2  3  2  0  0  0  0
  2  4  1  0  0  0  0
  4  5  4  0  0  0  0
  5  6  4  0  0  0  0
  6  7  4  0  0  0  0
  7  8  4  0  0  0  0
  8  9  1  0  0  0  0
  9 10  1  0  0  0  0
 10 11  2  0  0  0  0
 10 12  1  0  0  0  0
 12 13  1  0  0  0  0
 13 14  1  0  0  0  0
 14 15  4  0  0  0  0
 15 16  4  0  0  0  0
 16 17  4  0  0  0  0
 17 18  4  0  0  0  0
 18 19  4  0  0  0  0
 14 19  4  0  0  0  0
 17 20  1  0  0  0  0
 20 21  1  0  0  0  0
 21 22  1  0  0  0  0
 24 29  1  0  0  0  0
 23 24  1  0  0  0  0
 24 25  1  0  0  0  0
 20 28  1  0  0  0  0
 26 27  1  0  0  0  0
 22 27  1  0  0  0  0
 26 28  1  0  0  0  0
 25 26  1  0  0  0  0
 22 23  1  0  0  0  0
 20 29  1  0  0  0  0
  8 30  4  0  0  0  0
  4 30  4  0  0  0  0
M  END
>  <molregno>
371190

>  <canonical_smiles>
OC(=O)c1cccc(NC(=O)COc2ccc(cc2)C34CC5CC(CC(C5)C3)C4)c1

>  <standard_inchi_key>
LLPHJJUTLVBKGR-UHFFFAOYSA-N

>  <standard_value>
2500

>  <standard_units>
nM

>  <standard_type>
IC50

>  <assay_id>
428796

>  <description>
Inhibition of hypoxia induced HIF1 transcriptional activity in human AGS cells by cell-based HRE reporter assay

>  <Mol Mass>
405,494

>  <Act_10_uM>
1

>  <StandardizerResult>
Clean 2D (ID: Clean 2D)
Clear Stereo (ID: Clear Stereo)
Tautomerize (ID: Tautomerize)
Wedge Clean (ID: Wedge Clean)
Aromatize (ID: Aromatize)


$$$$

  Mrv17c0 06171723492D          

 51 52  0  0  1  0            999 V2000
   -2.7596   -8.5395    0.0000 C   0  0  0  0  0  0  0  0  0  0  0  0
   -2.7596   -9.3645    0.0000 C   0  0  0  0  0  0  0  0  0  0  0  0
   -2.0451   -9.7770    0.0000 C   0  0  0  0  0  0  0  0  0  0  0  0
   -2.0451  -10.6020    0.0000 C   0  0  0  0  0  0  0  0  0  0  0  0
   -1.3306  -11.0145    0.0000 C   0  0  0  0  0  0  0  0  0  0  0  0
   -1.3306  -11.8395    0.0000 C   0  0  0  0  0  0  0  0  0  0  0  0
   -0.6162  -12.2520    0.0000 C   0  0  0  0  0  0  0  0  0  0  0  0
   -0.6162  -13.0770    0.0000 C   0  0  0  0  0  0  0  0  0  0  0  0
    0.0983  -13.4895    0.0000 C   0  0  0  0  0  0  0  0  0  0  0  0
    0.0983  -14.3145    0.0000 C   0  0  0  0  0  0  0  0  0  0  0  0
    0.8128  -14.7270    0.0000 C   0  0  0  0  0  0  0  0  0  0  0  0
    0.8128  -15.5520    0.0000 C   0  0  0  0  0  0  0  0  0  0  0  0
    1.5272  -15.9645    0.0000 C   0  0  0  0  0  0  0  0  0  0  0  0
    2.2417  -15.5520    0.0000 C   0  0  0  0  0  0  0  0  0  0  0  0
    2.2417  -14.7270    0.0000 O   0  0  0  0  0  0  0  0  0  0  0  0
    2.9562  -15.9645    0.0000 N   0  0  0  0  0  0  0  0  0  0  0  0
    2.9562  -16.7895    0.0000 O   0  0  0  0  0  0  0  0  0  0  0  0
    3.6707  -15.5520    0.0000 C   0  0  0  0  0  0  0  0  0  0  0  0
    4.3851  -15.9645    0.0000 C   0  0  0  0  0  0  0  0  0  0  0  0
    5.0996  -15.5520    0.0000 C   0  0  0  0  0  0  0  0  0  0  0  0
    5.8141  -15.9645    0.0000 C   0  0  0  0  0  0  0  0  0  0  0  0
    6.5285  -15.5520    0.0000 C   0  0  0  0  0  0  0  0  0  0  0  0
    7.2430  -15.9645    0.0000 N   0  0  0  0  0  0  0  0  0  0  0  0
    7.9575  -15.5520    0.0000 C   0  0  0  0  0  0  0  0  0  0  0  0
    7.9575  -14.7270    0.0000 O   0  0  0  0  0  0  0  0  0  0  0  0
    8.6719  -15.9645    0.0000 C   0  0  0  0  0  0  0  0  0  0  0  0
    9.3864  -15.5520    0.0000 C   0  0  0  0  0  0  0  0  0  0  0  0
   10.1009  -15.9645    0.0000 C   0  0  0  0  0  0  0  0  0  0  0  0
   10.1009  -16.7895    0.0000 O   0  0  0  0  0  0  0  0  0  0  0  0
   10.8154  -15.5520    0.0000 N   0  0  0  0  0  0  0  0  0  0  0  0
   10.8154  -14.7270    0.0000 O   0  0  0  0  0  0  0  0  0  0  0  0
   11.5298  -15.9645    0.0000 C   0  0  0  0  0  0  0  0  0  0  0  0
   12.2443  -15.5520    0.0000 C   0  0  0  0  0  0  0  0  0  0  0  0
   12.9588  -15.9645    0.0000 C   0  0  0  0  0  0  0  0  0  0  0  0
   13.6732  -15.5520    0.0000 C   0  0  0  0  0  0  0  0  0  0  0  0
   14.3877  -15.9645    0.0000 C   0  0  0  0  0  0  0  0  0  0  0  0
   15.1022  -15.5520    0.0000 N   0  0  0  0  0  0  0  0  0  0  0  0
   15.8167  -15.9645    0.0000 C   0  0  0  0  0  0  0  0  0  0  0  0
   15.8167  -16.7895    0.0000 O   0  0  0  0  0  0  0  0  0  0  0  0
   16.5311  -15.5520    0.0000 C   0  0  0  0  0  0  0  0  0  0  0  0
   16.6174  -14.7315    0.0000 C   0  0  0  0  0  0  0  0  0  0  0  0
   17.4243  -14.5600    0.0000 O   0  0  0  0  0  0  0  0  0  0  0  0
   17.8368  -15.2745    0.0000 C   0  0  0  0  0  0  0  0  0  0  0  0
   17.2848  -15.8876    0.0000 N   0  0  0  0  0  0  0  0  0  0  0  0
   18.6573  -15.3607    0.0000 C   0  0  0  0  0  0  0  0  0  0  0  0
   19.1422  -14.6933    0.0000 C   0  0  0  0  0  0  0  0  0  0  0  0
   19.9627  -14.7795    0.0000 C   0  0  0  0  0  0  0  0  0  0  0  0
   20.2983  -15.5332    0.0000 C   0  0  0  0  0  0  0  0  0  0  0  0
   19.8134  -16.2006    0.0000 C   0  0  0  0  0  0  0  0  0  0  0  0
   18.9929  -16.1144    0.0000 C   0  0  0  0  0  0  0  0  0  0  0  0
   18.5080  -16.7818    0.0000 O   0  0  0  0  0  0  0  0  0  0  0  0
  1  2  1  0  0  0  0
  2  3  1  0  0  0  0
  3  4  1  0  0  0  0
  4  5  1  0  0  0  0
  5  6  1  0  0  0  0
  6  7  1  0  0  0  0
  7  8  1  0  0  0  0
  8  9  1  0  0  0  0
  9 10  1  0  0  0  0
 10 11  1  0  0  0  0
 12 11  1  4  0  0  0
 12 13  2  0  0  0  0
 13 14  1  0  0  0  0
 14 15  2  0  0  0  0
 14 16  1  0  0  0  0
 16 17  1  0  0  0  0
 16 18  1  0  0  0  0
 18 19  1  0  0  0  0
 19 20  1  0  0  0  0
 20 21  1  0  0  0  0
 21 22  1  0  0  0  0
 22 23  1  0  0  0  0
 23 24  1  0  0  0  0
 24 25  2  0  0  0  0
 24 26  1  0  0  0  0
 26 27  1  0  0  0  0
 27 28  1  0  0  0  0
 28 29  2  0  0  0  0
 28 30  1  0  0  0  0
 30 31  1  0  0  0  0
 30 32  1  0  0  0  0
 32 33  1  0  0  0  0
 33 34  1  0  0  0  0
 34 35  1  0  0  0  0
 35 36  1  0  0  0  0
 36 37  1  0  0  0  0
 37 38  1  0  0  0  0
 38 39  2  0  0  0  0
 40 38  1  0  0  0  0
 40 41  1  0  0  0  0
 41 42  1  0  0  0  0
 42 43  1  0  0  0  0
 43 44  2  0  0  0  0
 40 44  1  0  0  0  0
 43 45  1  0  0  0  0
 45 46  4  0  0  0  0
 46 47  4  0  0  0  0
 47 48  4  0  0  0  0
 48 49  4  0  0  0  0
 49 50  4  0  0  0  0
 45 50  4  0  0  0  0
 50 51  1  0  0  0  0
M  END
>  <molregno>
380308

>  <canonical_smiles>
CCCCCCCCCCC\C=C/C(=O)N(O)CCCCCNC(=O)CCC(=O)N(O)CCCCCNC(=O)[C@@H]1COC(=N1)c2ccccc2O

>  <standard_inchi_key>
XWMNRKXRGYSMGY-YWIDYDFISA-N

>  <standard_value>
44,7

>  <standard_units>
nM

>  <standard_type>
GI50

>  <assay_id>
437019

>  <description>
Growth inhibition of human AGS cells after 48 hrs

>  <Mol Mass>
715,933

>  <Act_10_uM>
1

>  <StandardizerResult>
Clean 2D (ID: Clean 2D)
Clear Stereo (ID: Clear Stereo)
Tautomerize (ID: Tautomerize)
Wedge Clean (ID: Wedge Clean)
Aromatize (ID: Aromatize)


$$$$

  Mrv17c0 06171723492D          

 21 23  0  0  0  0            999 V2000
   -1.3480   -2.7770    0.0000 C   0  0  0  0  0  0  0  0  0  0  0  0
   -0.9355   -2.0625    0.0000 C   0  0  0  0  0  0  0  0  0  0  0  0
   -1.3480   -1.3480    0.0000 C   0  0  0  0  0  0  0  0  0  0  0  0
   -0.1105   -2.0625    0.0000 C   0  0  0  0  0  0  0  0  0  0  0  0
    0.3020   -1.3480    0.0000 C   0  0  0  0  0  0  0  0  0  0  0  0
    1.1270   -1.3480    0.0000 C   0  0  0  0  0  0  0  0  0  0  0  0
    1.5395   -0.6336    0.0000 O   0  0  0  0  0  0  0  0  0  0  0  0
    1.5395   -2.0625    0.0000 C   0  0  0  0  0  0  0  0  0  0  0  0
    2.3645   -2.0625    0.0000 C   0  0  0  0  0  0  0  0  0  0  0  0
    2.7770   -1.3480    0.0000 C   0  0  0  0  0  0  0  0  0  0  0  0
    3.6020   -1.3480    0.0000 C   0  0  0  0  0  0  0  0  0  0  0  0
    4.0145   -2.0625    0.0000 C   0  0  0  0  0  0  0  0  0  0  0  0
    3.6020   -2.7770    0.0000 C   0  0  0  0  0  0  0  0  0  0  0  0
    4.3772   -3.0591    0.0000 C   0  0  0  0  0  0  0  0  0  0  0  0
    3.4587   -3.5894    0.0000 C   0  0  0  0  0  0  0  0  0  0  0  0
    2.7770   -2.7770    0.0000 C   0  0  0  0  0  0  0  0  0  0  0  0
    2.3645   -3.4914    0.0000 C   0  0  0  0  0  0  0  0  0  0  0  0
    1.5395   -3.4914    0.0000 C   0  0  0  0  0  0  0  0  0  0  0  0
    1.1270   -2.7770    0.0000 C   0  0  0  0  0  0  0  0  0  0  0  0
    0.3020   -2.7770    0.0000 C   0  0  0  0  0  0  0  0  0  0  0  0
   -0.1105   -3.4914    0.0000 O   0  0  0  0  0  0  0  0  0  0  0  0
  1  2  1  0  0  0  0
  2  3  1  0  0  0  0
  2  4  1  0  0  0  0
  4  5  2  0  0  0  0
  5  6  1  0  0  0  0
  6  7  2  0  0  0  0
  6  8  1  0  0  0  0
  8  9  4  0  0  0  0
  9 10  1  0  0  0  0
 10 11  2  0  0  0  0
 11 12  1  0  0  0  0
 12 13  1  0  0  0  0
 13 14  1  0  0  0  0
 13 15  1  0  0  0  0
 13 16  1  0  0  0  0
  9 16  4  0  0  0  0
 16 17  4  0  0  0  0
 17 18  4  0  0  0  0
 18 19  4  0  0  0  0
  8 19  4  0  0  0  0
 19 20  1  0  0  0  0
  4 20  1  0  0  0  0
 20 21  2  0  0  0  0
M  END
>  <molregno>
382962

>  <canonical_smiles>
CC(C)C1=CC(=O)c2c3C=CCC(C)(C)c3ccc2C1=O

>  <standard_inchi_key>
QLYRTJYMSVNUFC-UHFFFAOYSA-N

>  <standard_value>
35700

>  <standard_units>
nM

>  <standard_type>
IC50

>  <assay_id>
439942

>  <description>
Viability of human AGS cells under normoxic conditions after 24 hrs by MTT assay

>  <Mol Mass>
280,367

>  <Act_10_uM>
0

>  <StandardizerResult>
Clean 2D (ID: Clean 2D)
Clear Stereo (ID: Clear Stereo)
Tautomerize (ID: Tautomerize)
Wedge Clean (ID: Wedge Clean)
Aromatize (ID: Aromatize)


$$$$

  Mrv17c0 06171723492D          

 44 45  0  0  0  0            999 V2000
   -5.7655    5.6207    0.0000 C   0  0  0  0  0  0  0  0  0  0  0  0
   -5.8900    4.8051    0.0000 O   0  0  0  0  0  0  0  0  0  0  0  0
   -5.2460    4.2895    0.0000 C   0  0  0  0  0  0  0  0  0  0  0  0
   -4.4774    4.5894    0.0000 C   0  0  0  0  0  0  0  0  0  0  0  0
   -3.7488    4.0563    0.0000 C   0  0  0  0  0  0  0  0  0  0  0  0
   -3.9823    3.2650    0.0000 C   0  0  0  0  0  0  0  0  0  0  0  0
   -2.9252    4.1041    0.0000 C   0  0  0  0  0  0  0  0  0  0  0  0
   -2.6253    3.3355    0.0000 C   0  0  0  0  0  0  0  0  0  0  0  0
   -1.9108    2.9230    0.0000 C   0  0  0  0  0  0  0  0  0  0  0  0
   -1.1964    3.3355    0.0000 N   0  0  0  0  0  0  0  0  0  0  0  0
   -0.4819    2.9230    0.0000 C   0  0  0  0  0  0  0  0  0  0  0  0
    0.2326    3.3355    0.0000 C   0  0  0  0  0  0  0  0  0  0  0  0
    0.9471    2.9230    0.0000 N   0  0  0  0  0  0  0  0  0  0  0  0
    1.6615    3.3355    0.0000 C   0  0  0  0  0  0  0  0  0  0  0  0
    0.9471    2.0980    0.0000 C   0  0  0  0  0  0  0  0  0  0  0  0
   -1.9108    2.0980    0.0000 C   0  0  0  0  0  0  0  0  0  0  0  0
   -1.1964    1.6855    0.0000 O   0  0  0  0  0  0  0  0  0  0  0  0
   -2.6253    1.6855    0.0000 C   0  0  0  0  0  0  0  0  0  0  0  0
   -3.4385    1.9271    0.0000 C   0  0  0  0  0  0  0  0  0  0  0  0
   -4.2070    1.6272    0.0000 N   0  0  0  0  0  0  0  0  0  0  0  0
   -4.3315    0.8116    0.0000 C   0  0  0  0  0  0  0  0  0  0  0  0
   -3.6875    0.2960    0.0000 O   0  0  0  0  0  0  0  0  0  0  0  0
   -5.1001    0.5117    0.0000 C   0  0  0  0  0  0  0  0  0  0  0  0
   -5.2246   -0.3039    0.0000 C   0  0  0  0  0  0  0  0  0  0  0  0
   -5.9932   -0.6038    0.0000 C   0  0  0  0  0  0  0  0  0  0  0  0
   -6.6372   -0.0882    0.0000 C   0  0  0  0  0  0  0  0  0  0  0  0
   -6.5127    0.7274    0.0000 C   0  0  0  0  0  0  0  0  0  0  0  0
   -7.2812    0.4275    0.0000 O   0  0  0  0  0  0  0  0  0  0  0  0
   -7.4057   -0.3881    0.0000 C   0  0  0  0  0  0  0  0  0  0  0  0
   -7.1567    1.2430    0.0000 C   0  0  0  0  0  0  0  0  0  0  0  0
   -7.9252    0.9431    0.0000 O   0  0  0  0  0  0  0  0  0  0  0  0
   -8.5692    1.4587    0.0000 C   0  0  0  0  0  0  0  0  0  0  0  0
   -9.3378    1.1588    0.0000 O   0  0  0  0  0  0  0  0  0  0  0  0
   -8.4447    2.2743    0.0000 N   0  0  0  0  0  0  0  0  0  0  0  0
   -7.0321    2.0586    0.0000 C   0  0  0  0  0  0  0  0  0  0  0  0
   -6.2636    2.3585    0.0000 C   0  0  0  0  0  0  0  0  0  0  0  0
   -6.1391    3.1740    0.0000 C   0  0  0  0  0  0  0  0  0  0  0  0
   -6.7831    3.6897    0.0000 C   0  0  0  0  0  0  0  0  0  0  0  0
   -5.3705    3.4740    0.0000 C   0  0  0  0  0  0  0  0  0  0  0  0
   -4.7265    2.9583    0.0000 O   0  0  0  0  0  0  0  0  0  0  0  0
   -7.6762    2.5742    0.0000 C   0  0  0  0  0  0  0  0  0  0  0  0
   -5.7441    1.0273    0.0000 C   0  0  0  0  0  0  0  0  0  0  0  0
   -3.2636    2.8128    0.0000 C   0  0  0  0  0  0  0  0  0  0  0  0
   -4.0677    2.9973    0.0000 O   0  0  0  0  0  0  0  0  0  0  0  0
  1  2  1  0  0  0  0
  3  2  1  0  0  0  0
  3  4  1  0  0  0  0
  4  5  1  0  0  0  0
  5  6  1  0  0  0  0
  5  7  1  0  0  0  0
  7  8  1  0  0  0  0
  8  9  2  0  0  0  0
  9 10  1  0  0  0  0
 10 11  1  0  0  0  0
 11 12  1  0  0  0  0
 12 13  1  0  0  0  0
 13 14  1  0  0  0  0
 13 15  1  0  0  0  0
  9 16  1  0  0  0  0
 16 17  2  0  0  0  0
 16 18  1  0  0  0  0
 18 19  2  0  0  0  0
 19 20  1  0  0  0  0
 20 21  1  0  0  0  0
 21 22  2  0  0  0  0
 21 23  1  0  0  0  0
 23 24  2  0  0  0  0
 24 25  1  4  0  0  0
 25 26  2  0  0  0  0
 26 27  1  4  0  0  0
 27 28  1  0  0  0  0
 28 29  1  0  0  0  0
 27 30  1  0  0  0  0
 30 31  1  0  0  0  0
 31 32  1  0  0  0  0
 32 33  2  0  0  0  0
 32 34  1  0  0  0  0
 30 35  1  0  0  0  0
 35 36  2  0  0  0  0
 36 37  1  4  0  0  0
 37 38  1  0  0  0  0
 37 39  1  0  0  0  0
  3 39  1  0  0  0  0
 39 40  1  0  0  0  0
 35 41  1  0  0  0  0
 23 42  1  0  0  0  0
 19 43  1  0  0  0  0
  8 43  1  0  0  0  0
 43 44  2  0  0  0  0
M  END
>  <molregno>
330785

>  <canonical_smiles>
CO[C@H]1C[C@H](C)CC2=C(NCCN(C)C)C(=O)C=C(NC(=O)\C(=C\C=C/[C@H](OC)[C@@H](OC(=O)N)\C(=C\[C@H](C)[C@H]1O)\C)\C)C2=O

>  <standard_inchi_key>
KUFRQPKVAWMTJO-LMZWQJSESA-N

>  <standard_value>
16000

>  <standard_units>
nM

>  <standard_type>
IC50

>  <assay_id>
439942

>  <description>
Viability of human AGS cells under normoxic conditions after 24 hrs by MTT assay

>  <Mol Mass>
616,756

>  <Act_10_uM>
0

>  <StandardizerResult>
Clean 2D (ID: Clean 2D)
Clear Stereo (ID: Clear Stereo)
Tautomerize (ID: Tautomerize)
Wedge Clean (ID: Wedge Clean)


$$$$

  Mrv17c0 06171723492D          

 20 22  0  0  0  0            999 V2000
    5.2520   -0.3020    0.0000 C   0  0  0  0  0  0  0  0  0  0  0  0
    4.8395    0.4125    0.0000 C   0  0  0  0  0  0  0  0  0  0  0  0
    5.2520    1.1270    0.0000 C   0  0  0  0  0  0  0  0  0  0  0  0
    4.0145    0.4125    0.0000 C   0  0  0  0  0  0  0  0  0  0  0  0
    3.6020    1.1270    0.0000 C   0  0  0  0  0  0  0  0  0  0  0  0
    2.7770    1.1270    0.0000 C   0  0  0  0  0  0  0  0  0  0  0  0
    2.3645    1.8414    0.0000 O   0  0  0  0  0  0  0  0  0  0  0  0
    2.3645    0.4125    0.0000 C   0  0  0  0  0  0  0  0  0  0  0  0
    2.7770   -0.3020    0.0000 C   0  0  0  0  0  0  0  0  0  0  0  0
    2.3645   -1.0164    0.0000 C   0  0  0  0  0  0  0  0  0  0  0  0
    1.5395   -1.0164    0.0000 C   0  0  0  0  0  0  0  0  0  0  0  0
    1.1270   -0.3020    0.0000 C   0  0  0  0  0  0  0  0  0  0  0  0
    0.3020   -0.3020    0.0000 C   0  0  0  0  0  0  0  0  0  0  0  0
   -0.1105   -1.0164    0.0000 C   0  0  0  0  0  0  0  0  0  0  0  0
   -0.1105    0.4125    0.0000 C   0  0  0  0  0  0  0  0  0  0  0  0
    0.3020    1.1270    0.0000 C   0  0  0  0  0  0  0  0  0  0  0  0
    1.1270    1.1270    0.0000 C   0  0  0  0  0  0  0  0  0  0  0  0
    1.5395    0.4125    0.0000 C   0  0  0  0  0  0  0  0  0  0  0  0
    3.6020   -0.3020    0.0000 C   0  0  0  0  0  0  0  0  0  0  0  0
    4.0145   -1.0164    0.0000 O   0  0  0  0  0  0  0  0  0  0  0  0
  1  2  1  0  0  0  0
  2  3  1  0  0  0  0
  2  4  1  0  0  0  0
  4  5  2  0  0  0  0
  5  6  1  0  0  0  0
  6  7  2  0  0  0  0
  6  8  1  0  0  0  0
  8  9  4  0  0  0  0
  9 10  4  0  0  0  0
 10 11  4  0  0  0  0
 11 12  4  0  0  0  0
 12 13  4  0  0  0  0
 13 14  1  0  0  0  0
 13 15  4  0  0  0  0
 15 16  4  0  0  0  0
 16 17  4  0  0  0  0
 17 18  4  0  0  0  0
  8 18  4  0  0  0  0
 12 18  4  0  0  0  0
  9 19  1  0  0  0  0
  4 19  1  0  0  0  0
 19 20  2  0  0  0  0
M  END
>  <molregno>
382972

>  <canonical_smiles>
CC(C)C1=CC(=O)c2c(ccc3c(C)cccc23)C1=O

>  <standard_inchi_key>
XFSVVSSHBNDWTE-UHFFFAOYSA-N

>  <standard_value>
21600

>  <standard_units>
nM

>  <standard_type>
IC50

>  <assay_id>
439942

>  <description>
Viability of human AGS cells under normoxic conditions after 24 hrs by MTT assay

>  <Mol Mass>
264,324

>  <Act_10_uM>
0

>  <StandardizerResult>
Clean 2D (ID: Clean 2D)
Clear Stereo (ID: Clear Stereo)
Tautomerize (ID: Tautomerize)
Wedge Clean (ID: Wedge Clean)
Aromatize (ID: Aromatize)


$$$$

  Mrv17c0 06171723492D          

 22 25  0  0  0  0            999 V2000
    0.4185   -1.9676    0.0000 C   0  0  0  0  0  0  0  0  0  0  0  0
    0.9249   -2.6189    0.0000 C   0  0  0  0  0  0  0  0  0  0  0  0
    0.6955   -3.4114    0.0000 C   0  0  0  0  0  0  0  0  0  0  0  0
    1.3784   -3.8744    0.0000 O   0  0  0  0  0  0  0  0  0  0  0  0
    2.0297   -3.3680    0.0000 C   0  0  0  0  0  0  0  0  0  0  0  0
    1.7494   -2.5921    0.0000 C   0  0  0  0  0  0  0  0  0  0  0  0
    2.2812   -1.9614    0.0000 C   0  0  0  0  0  0  0  0  0  0  0  0
    2.0009   -1.1854    0.0000 O   0  0  0  0  0  0  0  0  0  0  0  0
    3.0934   -2.1066    0.0000 C   0  0  0  0  0  0  0  0  0  0  0  0
    3.6252   -1.4759    0.0000 O   0  0  0  0  0  0  0  0  0  0  0  0
    3.3737   -2.8825    0.0000 C   0  0  0  0  0  0  0  0  0  0  0  0
    4.1858   -3.0277    0.0000 C   0  0  0  0  0  0  0  0  0  0  0  0
    4.7176   -2.3970    0.0000 C   0  0  0  0  0  0  0  0  0  0  0  0
    5.5297   -2.5422    0.0000 C   0  0  0  0  0  0  0  0  0  0  0  0
    5.8100   -3.3182    0.0000 C   0  0  0  0  0  0  0  0  0  0  0  0
    5.2782   -3.9489    0.0000 C   0  0  0  0  0  0  0  0  0  0  0  0
    5.9917   -4.3631    0.0000 C   0  0  0  0  0  0  0  0  0  0  0  0
    4.9942   -4.7234    0.0000 C   0  0  0  0  0  0  0  0  0  0  0  0
    4.4661   -3.8037    0.0000 C   0  0  0  0  0  0  0  0  0  0  0  0
    3.9343   -4.4344    0.0000 C   0  0  0  0  0  0  0  0  0  0  0  0
    3.1221   -4.2891    0.0000 C   0  0  0  0  0  0  0  0  0  0  0  0
    2.8418   -3.5132    0.0000 C   0  0  0  0  0  0  0  0  0  0  0  0
  2  1  1  0  0  0  0
  2  3  1  0  0  0  0
  3  4  1  0  0  0  0
  4  5  1  0  0  0  0
  5  6  2  0  0  0  0
  2  6  1  0  0  0  0
  6  7  1  0  0  0  0
  7  8  2  0  0  0  0
  7  9  1  0  0  0  0
  9 10  2  0  0  0  0
  9 11  1  0  0  0  0
 11 12  4  0  0  0  0
 12 13  1  0  0  0  0
 13 14  1  0  0  0  0
 14 15  1  0  0  0  0
 15 16  1  0  0  0  0
 16 17  1  0  0  0  0
 16 18  1  0  0  0  0
 16 19  1  0  0  0  0
 12 19  4  0  0  0  0
 19 20  4  0  0  0  0
 20 21  4  0  0  0  0
 21 22  4  0  0  0  0
  5 22  1  0  0  0  0
 11 22  4  0  0  0  0
M  END
>  <molregno>
314493

>  <canonical_smiles>
C[C@H]1COC2=C1C(=O)C(=O)c3c4CCCC(C)(C)c4ccc23

>  <standard_inchi_key>
GVKKJJOMQCNPGB-JTQLQIEISA-N

>  <standard_value>
13500

>  <standard_units>
nM

>  <standard_type>
IC50

>  <assay_id>
439942

>  <description>
Viability of human AGS cells under normoxic conditions after 24 hrs by MTT assay

>  <Mol Mass>
296,366

>  <Act_10_uM>
0

>  <StandardizerResult>
Clean 2D (ID: Clean 2D)
Clear Stereo (ID: Clear Stereo)
Tautomerize (ID: Tautomerize)
Wedge Clean (ID: Wedge Clean)
Aromatize (ID: Aromatize)


$$$$

  Mrv17c0 06171723492D          

 21 23  0  0  0  0            999 V2000
   -1.3480   -2.7770    0.0000 C   0  0  0  0  0  0  0  0  0  0  0  0
   -0.9355   -2.0625    0.0000 C   0  0  0  0  0  0  0  0  0  0  0  0
   -1.3480   -1.3480    0.0000 C   0  0  0  0  0  0  0  0  0  0  0  0
   -0.1105   -2.0625    0.0000 C   0  0  0  0  0  0  0  0  0  0  0  0
    0.3020   -1.3480    0.0000 C   0  0  0  0  0  0  0  0  0  0  0  0
    1.1270   -1.3480    0.0000 C   0  0  0  0  0  0  0  0  0  0  0  0
    1.5395   -0.6336    0.0000 O   0  0  0  0  0  0  0  0  0  0  0  0
    1.5395   -2.0625    0.0000 C   0  0  0  0  0  0  0  0  0  0  0  0
    2.3645   -2.0625    0.0000 C   0  0  0  0  0  0  0  0  0  0  0  0
    2.7770   -1.3480    0.0000 C   0  0  0  0  0  0  0  0  0  0  0  0
    3.6020   -1.3480    0.0000 C   0  0  0  0  0  0  0  0  0  0  0  0
    4.0145   -2.0625    0.0000 C   0  0  0  0  0  0  0  0  0  0  0  0
    3.6020   -2.7770    0.0000 C   0  0  0  0  0  0  0  0  0  0  0  0
    4.3772   -3.0591    0.0000 C   0  0  0  0  0  0  0  0  0  0  0  0
    3.4587   -3.5894    0.0000 C   0  0  0  0  0  0  0  0  0  0  0  0
    2.7770   -2.7770    0.0000 C   0  0  0  0  0  0  0  0  0  0  0  0
    2.3645   -3.4914    0.0000 C   0  0  0  0  0  0  0  0  0  0  0  0
    1.5395   -3.4914    0.0000 C   0  0  0  0  0  0  0  0  0  0  0  0
    1.1270   -2.7770    0.0000 C   0  0  0  0  0  0  0  0  0  0  0  0
    0.3020   -2.7770    0.0000 C   0  0  0  0  0  0  0  0  0  0  0  0
   -0.1105   -3.4914    0.0000 O   0  0  0  0  0  0  0  0  0  0  0  0
  1  2  1  0  0  0  0
  2  3  1  0  0  0  0
  2  4  1  0  0  0  0
  4  5  2  0  0  0  0
  5  6  1  0  0  0  0
  6  7  2  0  0  0  0
  6  8  1  0  0  0  0
  8  9  4  0  0  0  0
  9 10  1  0  0  0  0
 10 11  1  0  0  0  0
 11 12  1  0  0  0  0
 12 13  1  0  0  0  0
 13 14  1  0  0  0  0
 13 15  1  0  0  0  0
 13 16  1  0  0  0  0
  9 16  4  0  0  0  0
 16 17  4  0  0  0  0
 17 18  4  0  0  0  0
 18 19  4  0  0  0  0
  8 19  4  0  0  0  0
 19 20  1  0  0  0  0
  4 20  1  0  0  0  0
 20 21  2  0  0  0  0
M  END
>  <molregno>
382968

>  <canonical_smiles>
CC(C)C1=CC(=O)c2c3CCCC(C)(C)c3ccc2C1=O

>  <standard_inchi_key>
MRPWFJPXXDIFAE-UHFFFAOYSA-N

>  <standard_value>
50000

>  <standard_units>
nM

>  <standard_type>
IC50

>  <assay_id>
439942

>  <description>
Viability of human AGS cells under normoxic conditions after 24 hrs by MTT assay

>  <Mol Mass>
282,383

>  <Act_10_uM>
0

>  <StandardizerResult>
Clean 2D (ID: Clean 2D)
Clear Stereo (ID: Clear Stereo)
Tautomerize (ID: Tautomerize)
Wedge Clean (ID: Wedge Clean)
Aromatize (ID: Aromatize)


$$$$

  Mrv17c0 06171723492D          

 23 25  0  0  0  0            999 V2000
   -1.3480   -1.3480    0.0000 C   0  0  0  0  0  0  0  0  0  0  0  0
   -0.9355   -2.0625    0.0000 C   0  0  0  0  0  0  0  0  0  0  0  0
   -1.3480   -2.7770    0.0000 C   0  0  0  0  0  0  0  0  0  0  0  0
   -2.1730   -2.7770    0.0000 O   0  0  0  0  0  0  0  0  0  0  0  0
   -0.1105   -2.0625    0.0000 C   0  0  0  0  0  0  0  0  0  0  0  0
    0.3020   -1.3480    0.0000 C   0  0  0  0  0  0  0  0  0  0  0  0
   -0.1105   -0.6336    0.0000 O   0  0  0  0  0  0  0  0  0  0  0  0
    1.1270   -1.3480    0.0000 C   0  0  0  0  0  0  0  0  0  0  0  0
    1.5395   -0.6336    0.0000 O   0  0  0  0  0  0  0  0  0  0  0  0
    1.5395   -2.0625    0.0000 C   0  0  0  0  0  0  0  0  0  0  0  0
    2.3645   -2.0625    0.0000 C   0  0  0  0  0  0  0  0  0  0  0  0
    2.7770   -1.3480    0.0000 C   0  0  0  0  0  0  0  0  0  0  0  0
    3.6020   -1.3480    0.0000 C   0  0  0  0  0  0  0  0  0  0  0  0
    4.0145   -2.0625    0.0000 C   0  0  0  0  0  0  0  0  0  0  0  0
    3.6020   -2.7770    0.0000 C   0  0  0  0  0  0  0  0  0  0  0  0
    4.3772   -3.0591    0.0000 C   0  0  0  0  0  0  0  0  0  0  0  0
    3.4587   -3.5894    0.0000 C   0  0  0  0  0  0  0  0  0  0  0  0
    2.7770   -2.7770    0.0000 C   0  0  0  0  0  0  0  0  0  0  0  0
    2.3645   -3.4914    0.0000 C   0  0  0  0  0  0  0  0  0  0  0  0
    1.5395   -3.4914    0.0000 C   0  0  0  0  0  0  0  0  0  0  0  0
    1.1270   -2.7770    0.0000 C   0  0  0  0  0  0  0  0  0  0  0  0
    0.3020   -2.7770    0.0000 C   0  0  0  0  0  0  0  0  0  0  0  0
   -0.1105   -3.4914    0.0000 O   0  0  0  0  0  0  0  0  0  0  0  0
  2  1  1  0  0  0  0
  2  3  1  0  0  0  0
  3  4  1  0  0  0  0
  2  5  1  0  0  0  0
  5  6  2  0  0  0  0
  6  7  1  0  0  0  0
  6  8  1  0  0  0  0
  8  9  2  0  0  0  0
  8 10  1  0  0  0  0
 10 11  4  0  0  0  0
 11 12  1  0  0  0  0
 12 13  1  0  0  0  0
 13 14  1  0  0  0  0
 14 15  1  0  0  0  0
 15 16  1  0  0  0  0
 15 17  1  0  0  0  0
 15 18  1  0  0  0  0
 11 18  4  0  0  0  0
 18 19  4  0  0  0  0
 19 20  4  0  0  0  0
 20 21  4  0  0  0  0
 10 21  4  0  0  0  0
 21 22  1  0  0  0  0
  5 22  1  0  0  0  0
 22 23  2  0  0  0  0
M  END
>  <molregno>
382974

>  <canonical_smiles>
C[C@H](CO)C1=C(O)C(=O)c2c3CCCC(C)(C)c3ccc2C1=O

>  <standard_inchi_key>
PKEGICXVZMKJPR-SNVBAGLBSA-N

>  <standard_value>
50000

>  <standard_units>
nM

>  <standard_type>
IC50

>  <assay_id>
439942

>  <description>
Viability of human AGS cells under normoxic conditions after 24 hrs by MTT assay

>  <Mol Mass>
314,381

>  <Act_10_uM>
0

>  <StandardizerResult>
Clean 2D (ID: Clean 2D)
Clear Stereo (ID: Clear Stereo)
Tautomerize (ID: Tautomerize)
Wedge Clean (ID: Wedge Clean)
Aromatize (ID: Aromatize)


$$$$

  Mrv17c0 06171723492D          

 22 24  0  0  0  0            999 V2000
    5.2520    1.1270    0.0000 C   0  0  0  0  0  0  0  0  0  0  0  0
    4.8395    0.4125    0.0000 C   0  0  0  0  0  0  0  0  0  0  0  0
    5.2520   -0.3020    0.0000 C   0  0  0  0  0  0  0  0  0  0  0  0
    6.0770   -0.3020    0.0000 O   0  0  0  0  0  0  0  0  0  0  0  0
    4.0145    0.4125    0.0000 C   0  0  0  0  0  0  0  0  0  0  0  0
    3.6020    1.1270    0.0000 C   0  0  0  0  0  0  0  0  0  0  0  0
    4.0145    1.8414    0.0000 O   0  0  0  0  0  0  0  0  0  0  0  0
    2.7770    1.1270    0.0000 C   0  0  0  0  0  0  0  0  0  0  0  0
    2.3645    1.8414    0.0000 O   0  0  0  0  0  0  0  0  0  0  0  0
    2.3645    0.4125    0.0000 C   0  0  0  0  0  0  0  0  0  0  0  0
    2.7770   -0.3020    0.0000 C   0  0  0  0  0  0  0  0  0  0  0  0
    2.3645   -1.0164    0.0000 C   0  0  0  0  0  0  0  0  0  0  0  0
    1.5395   -1.0164    0.0000 C   0  0  0  0  0  0  0  0  0  0  0  0
    1.1270   -0.3020    0.0000 C   0  0  0  0  0  0  0  0  0  0  0  0
    0.3020   -0.3020    0.0000 C   0  0  0  0  0  0  0  0  0  0  0  0
   -0.1105   -1.0164    0.0000 C   0  0  0  0  0  0  0  0  0  0  0  0
   -0.1105    0.4125    0.0000 C   0  0  0  0  0  0  0  0  0  0  0  0
    0.3020    1.1270    0.0000 C   0  0  0  0  0  0  0  0  0  0  0  0
    1.1270    1.1270    0.0000 C   0  0  0  0  0  0  0  0  0  0  0  0
    1.5395    0.4125    0.0000 C   0  0  0  0  0  0  0  0  0  0  0  0
    3.6020   -0.3020    0.0000 C   0  0  0  0  0  0  0  0  0  0  0  0
    4.0145   -1.0164    0.0000 O   0  0  0  0  0  0  0  0  0  0  0  0
  1  2  1  0  0  0  0
  2  3  1  0  0  0  0
  3  4  1  0  0  0  0
  2  5  1  0  0  0  0
  5  6  2  0  0  0  0
  6  7  1  0  0  0  0
  6  8  1  0  0  0  0
  8  9  2  0  0  0  0
  8 10  1  0  0  0  0
 10 11  4  0  0  0  0
 11 12  4  0  0  0  0
 12 13  4  0  0  0  0
 13 14  4  0  0  0  0
 14 15  4  0  0  0  0
 15 16  1  0  0  0  0
 15 17  4  0  0  0  0
 17 18  4  0  0  0  0
 18 19  4  0  0  0  0
 19 20  4  0  0  0  0
 10 20  4  0  0  0  0
 14 20  4  0  0  0  0
 11 21  1  0  0  0  0
  5 21  1  0  0  0  0
 21 22  2  0  0  0  0
M  END
>  <molregno>
382973

>  <canonical_smiles>
CC(CO)C1=C(O)C(=O)c2c(ccc3c(C)cccc23)C1=O

>  <standard_inchi_key>
MHCXKYJBQMJPRJ-UHFFFAOYSA-N

>  <standard_value>
50000

>  <standard_units>
nM

>  <standard_type>
IC50

>  <assay_id>
439942

>  <description>
Viability of human AGS cells under normoxic conditions after 24 hrs by MTT assay

>  <Mol Mass>
296,322

>  <Act_10_uM>
0

>  <StandardizerResult>
Clean 2D (ID: Clean 2D)
Clear Stereo (ID: Clear Stereo)
Tautomerize (ID: Tautomerize)
Wedge Clean (ID: Wedge Clean)
Aromatize (ID: Aromatize)


$$$$

  Mrv17c0 06171723492D          

 21 24  0  0  1  0            999 V2000
    1.9927    0.5345    0.0000 C   0  0  0  0  0  0  0  0  0  0  0  0
    2.8066    0.3999    0.0000 C   0  0  0  0  0  0  0  0  0  0  0  0
    3.1762   -0.3377    0.0000 C   0  0  0  0  0  0  0  0  0  0  0  0
    3.9919   -0.2141    0.0000 O   0  0  0  0  0  0  0  0  0  0  0  0
    4.1264    0.5998    0.0000 C   0  0  0  0  0  0  0  0  0  0  0  0
    3.3939    0.9793    0.0000 C   0  0  0  0  0  0  0  0  0  0  0  0
    3.3563    1.8035    0.0000 C   0  0  0  0  0  0  0  0  0  0  0  0
    2.6238    2.1830    0.0000 O   0  0  0  0  0  0  0  0  0  0  0  0
    4.0512    2.2481    0.0000 C   0  0  0  0  0  0  0  0  0  0  0  0
    4.0136    3.0722    0.0000 O   0  0  0  0  0  0  0  0  0  0  0  0
    4.7838    1.8686    0.0000 C   0  0  0  0  0  0  0  0  0  0  0  0
    5.4787    2.3132    0.0000 C   0  0  0  0  0  0  0  0  0  0  0  0
    6.2112    1.9337    0.0000 C   0  0  0  0  0  0  0  0  0  0  0  0
    6.2488    1.1096    0.0000 C   0  0  0  0  0  0  0  0  0  0  0  0
    6.9813    0.7301    0.0000 C   0  0  0  0  0  0  0  0  0  0  0  0
    7.6763    1.1747    0.0000 C   0  0  0  0  0  0  0  0  0  0  0  0
    7.0190   -0.0941    0.0000 C   0  0  0  0  0  0  0  0  0  0  0  0
    6.3240   -0.5387    0.0000 C   0  0  0  0  0  0  0  0  0  0  0  0
    5.5915   -0.1592    0.0000 C   0  0  0  0  0  0  0  0  0  0  0  0
    5.5539    0.6649    0.0000 C   0  0  0  0  0  0  0  0  0  0  0  0
    4.8214    1.0445    0.0000 C   0  0  0  0  0  0  0  0  0  0  0  0
  2  1  1  0  0  0  0
  2  3  1  0  0  0  0
  3  4  1  0  0  0  0
  4  5  1  0  0  0  0
  5  6  2  0  0  0  0
  2  6  1  0  0  0  0
  6  7  1  0  0  0  0
  7  8  2  0  0  0  0
  7  9  1  0  0  0  0
  9 10  2  0  0  0  0
  9 11  1  0  0  0  0
 11 12  4  0  0  0  0
 12 13  4  0  0  0  0
 13 14  4  0  0  0  0
 14 15  4  0  0  0  0
 15 16  1  0  0  0  0
 15 17  4  0  0  0  0
 17 18  4  0  0  0  0
 18 19  4  0  0  0  0
 19 20  4  0  0  0  0
 14 20  4  0  0  0  0
 20 21  4  0  0  0  0
  5 21  1  0  0  0  0
 11 21  4  0  0  0  0
M  END
>  <molregno>
382971

>  <canonical_smiles>
C[C@@H]1COC2=C1C(=O)C(=O)c3ccc4c(C)cccc4c23

>  <standard_inchi_key>
KWKITVVBQQLHBB-SNVBAGLBSA-N

>  <standard_value>
50000

>  <standard_units>
nM

>  <standard_type>
IC50

>  <assay_id>
439942

>  <description>
Viability of human AGS cells under normoxic conditions after 24 hrs by MTT assay

>  <Mol Mass>
278,307

>  <Act_10_uM>
0

>  <StandardizerResult>
Clean 2D (ID: Clean 2D)
Clear Stereo (ID: Clear Stereo)
Tautomerize (ID: Tautomerize)
Wedge Clean (ID: Wedge Clean)
Aromatize (ID: Aromatize)


$$$$

  Mrv17c0 06171723492D          

 21 24  0  0  0  0            999 V2000
    2.5619   -3.1408    0.0000 C   0  0  0  0  0  0  0  0  0  0  0  0
    3.0683   -2.4895    0.0000 C   0  0  0  0  0  0  0  0  0  0  0  0
    2.8390   -1.6970    0.0000 C   0  0  0  0  0  0  0  0  0  0  0  0
    3.5218   -1.2340    0.0000 O   0  0  0  0  0  0  0  0  0  0  0  0
    4.1731   -1.7404    0.0000 C   0  0  0  0  0  0  0  0  0  0  0  0
    4.9853   -1.5952    0.0000 C   0  0  0  0  0  0  0  0  0  0  0  0
    5.2655   -0.8192    0.0000 C   0  0  0  0  0  0  0  0  0  0  0  0
    6.0777   -0.6740    0.0000 C   0  0  0  0  0  0  0  0  0  0  0  0
    6.6095   -1.3047    0.0000 C   0  0  0  0  0  0  0  0  0  0  0  0
    7.4216   -1.1595    0.0000 C   0  0  0  0  0  0  0  0  0  0  0  0
    7.7019   -0.3836    0.0000 C   0  0  0  0  0  0  0  0  0  0  0  0
    7.9534   -1.7902    0.0000 C   0  0  0  0  0  0  0  0  0  0  0  0
    7.6731   -2.5662    0.0000 C   0  0  0  0  0  0  0  0  0  0  0  0
    6.8610   -2.7114    0.0000 C   0  0  0  0  0  0  0  0  0  0  0  0
    6.3292   -2.0807    0.0000 C   0  0  0  0  0  0  0  0  0  0  0  0
    5.5171   -2.2259    0.0000 C   0  0  0  0  0  0  0  0  0  0  0  0
    5.2368   -3.0018    0.0000 C   0  0  0  0  0  0  0  0  0  0  0  0
    5.7686   -3.6325    0.0000 O   0  0  0  0  0  0  0  0  0  0  0  0
    4.4247   -3.1470    0.0000 C   0  0  0  0  0  0  0  0  0  0  0  0
    4.1444   -3.9229    0.0000 O   0  0  0  0  0  0  0  0  0  0  0  0
    3.8928   -2.5163    0.0000 C   0  0  0  0  0  0  0  0  0  0  0  0
  1  2  1  0  0  0  0
  2  3  4  0  0  0  0
  3  4  4  0  0  0  0
  4  5  4  0  0  0  0
  5  6  1  0  0  0  0
  6  7  4  0  0  0  0
  7  8  4  0  0  0  0
  8  9  4  0  0  0  0
  9 10  4  0  0  0  0
 10 11  1  0  0  0  0
 10 12  4  0  0  0  0
 12 13  4  0  0  0  0
 13 14  4  0  0  0  0
 14 15  4  0  0  0  0
  9 15  4  0  0  0  0
 15 16  4  0  0  0  0
  6 16  4  0  0  0  0
 16 17  1  0  0  0  0
 17 18  2  0  0  0  0
 17 19  1  0  0  0  0
 19 20  2  0  0  0  0
 19 21  1  0  0  0  0
  2 21  4  0  0  0  0
  5 21  4  0  0  0  0
M  END
>  <molregno>
314701

>  <canonical_smiles>
Cc1coc2c3ccc4c(C)cccc4c3C(=O)C(=O)c12

>  <standard_inchi_key>
AIGAZQPHXLWMOJ-UHFFFAOYSA-N

>  <standard_value>
50000

>  <standard_units>
nM

>  <standard_type>
IC50

>  <assay_id>
439942

>  <description>
Viability of human AGS cells under normoxic conditions after 24 hrs by MTT assay

>  <Mol Mass>
276,291

>  <Act_10_uM>
0

>  <StandardizerResult>
Clean 2D (ID: Clean 2D)
Clear Stereo (ID: Clear Stereo)
Tautomerize (ID: Tautomerize)
Wedge Clean (ID: Wedge Clean)
Aromatize (ID: Aromatize)


$$$$

  Mrv17c0 06171723492D          

 25 28  0  0  0  0            999 V2000
   -1.7082   -3.2561    0.0000 C   0  0  0  0  0  0  0  0  0  0  0  0
   -0.9948   -2.8419    0.0000 O   0  0  0  0  0  0  0  0  0  0  0  0
   -0.2793   -3.2526    0.0000 C   0  0  0  0  0  0  0  0  0  0  0  0
   -0.2773   -4.0776    0.0000 O   0  0  0  0  0  0  0  0  0  0  0  0
    0.4342   -2.8384    0.0000 C   0  0  0  0  0  0  0  0  0  0  0  0
    0.7182   -3.6130    0.0000 C   0  0  0  0  0  0  0  0  0  0  0  0
   -0.0976   -2.2077    0.0000 C   0  0  0  0  0  0  0  0  0  0  0  0
    0.1827   -1.4318    0.0000 C   0  0  0  0  0  0  0  0  0  0  0  0
    0.9948   -1.2866    0.0000 C   0  0  0  0  0  0  0  0  0  0  0  0
    1.5266   -1.9173    0.0000 C   0  0  0  0  0  0  0  0  0  0  0  0
    2.3387   -1.7721    0.0000 C   0  0  0  0  0  0  0  0  0  0  0  0
    2.6190   -0.9961    0.0000 C   0  0  0  0  0  0  0  0  0  0  0  0
    2.0872   -0.3654    0.0000 O   0  0  0  0  0  0  0  0  0  0  0  0
    3.4311   -0.8509    0.0000 C   0  0  0  0  0  0  0  0  0  0  0  0
    3.7114   -0.0750    0.0000 O   0  0  0  0  0  0  0  0  0  0  0  0
    3.9629   -1.4816    0.0000 C   0  0  0  0  0  0  0  0  0  0  0  0
    4.7875   -1.5084    0.0000 C   0  0  0  0  0  0  0  0  0  0  0  0
    5.2939   -0.8571    0.0000 C   0  0  0  0  0  0  0  0  0  0  0  0
    5.0168   -2.3009    0.0000 C   0  0  0  0  0  0  0  0  0  0  0  0
    4.3340   -2.7639    0.0000 O   0  0  0  0  0  0  0  0  0  0  0  0
    3.6826   -2.2576    0.0000 C   0  0  0  0  0  0  0  0  0  0  0  0
    2.8705   -2.4028    0.0000 C   0  0  0  0  0  0  0  0  0  0  0  0
    2.5902   -3.1787    0.0000 C   0  0  0  0  0  0  0  0  0  0  0  0
    1.7781   -3.3239    0.0000 C   0  0  0  0  0  0  0  0  0  0  0  0
    1.2463   -2.6932    0.0000 C   0  0  0  0  0  0  0  0  0  0  0  0
  1  2  1  0  0  0  0
  2  3  1  0  0  0  0
  3  4  2  0  0  0  0
  5  3  1  0  0  0  0
  5  6  1  0  0  0  0
  5  7  1  0  0  0  0
  7  8  1  0  0  0  0
  8  9  1  0  0  0  0
  9 10  1  0  0  0  0
 10 11  4  0  0  0  0
 11 12  1  0  0  0  0
 12 13  2  0  0  0  0
 12 14  1  0  0  0  0
 14 15  2  0  0  0  0
 14 16  1  0  0  0  0
 16 17  4  0  0  0  0
 17 18  1  0  0  0  0
 17 19  4  0  0  0  0
 19 20  4  0  0  0  0
 20 21  4  0  0  0  0
 16 21  4  0  0  0  0
 21 22  1  0  0  0  0
 11 22  4  0  0  0  0
 22 23  4  0  0  0  0
 23 24  4  0  0  0  0
 24 25  4  0  0  0  0
  5 25  1  0  0  0  0
 10 25  4  0  0  0  0
M  END
>  <molregno>
1420008

>  <canonical_smiles>
COC(=O)[C@@]1(C)CCCc2c3C(=O)C(=O)c4c(C)coc4c3ccc12

>  <standard_inchi_key>
YFDKIHAZVQFLRC-FQEVSTJZSA-N

>  <standard_value>
50000

>  <standard_units>
nM

>  <standard_type>
IC50

>  <assay_id>
439942

>  <description>
Viability of human AGS cells under normoxic conditions after 24 hrs by MTT assay

>  <Mol Mass>
338,359

>  <Act_10_uM>
0

>  <StandardizerResult>
Clean 2D (ID: Clean 2D)
Clear Stereo (ID: Clear Stereo)
Tautomerize (ID: Tautomerize)
Wedge Clean (ID: Wedge Clean)
Aromatize (ID: Aromatize)


$$$$

  Mrv17c0 06171723492D          

  9  9  0  0  0  0            999 V2000
    0.7145    2.0625    0.0000 F   0  0  0  0  0  0  0  0  0  0  0  0
    0.7145    1.2375    0.0000 C   0  0  0  0  0  0  0  0  0  0  0  0
    1.4289    0.8250    0.0000 C   0  0  0  0  0  0  0  0  0  0  0  0
    1.4289    0.0000    0.0000 N   0  0  0  0  0  0  0  0  0  0  0  0
    0.7145   -0.4125    0.0000 C   0  0  0  0  0  0  0  0  0  0  0  0
    0.7145   -1.2375    0.0000 O   0  0  0  0  0  0  0  0  0  0  0  0
    0.0000    0.0000    0.0000 N   0  0  0  0  0  0  0  0  0  0  0  0
    0.0000    0.8250    0.0000 C   0  0  0  0  0  0  0  0  0  0  0  0
   -0.7145    1.2375    0.0000 O   0  0  0  0  0  0  0  0  0  0  0  0
  1  2  1  0  0  0  0
  2  3  4  0  0  0  0
  3  4  4  0  0  0  0
  4  5  4  0  0  0  0
  5  6  2  0  0  0  0
  5  7  4  0  0  0  0
  7  8  4  0  0  0  0
  2  8  4  0  0  0  0
  8  9  2  0  0  0  0
M  STY  2   1 DAT   2 DAT
M  SAL   1  1   4
M  SDT   1 MRV_IMPLICIT_H                                        
M  SDD   1     0.0000    0.0000    DR    ALL  0       0  
M  SED   1 IMPL_H1
M  SAL   2  1   7
M  SDT   2 MRV_IMPLICIT_H                                        
M  SDD   2     0.0000    0.0000    DR    ALL  0       0  
M  SED   2 IMPL_H1
M  END
>  <molregno>
368538

>  <canonical_smiles>
FC1=CNC(=O)NC1=O

>  <standard_inchi_key>
GHASVSINZRGABV-UHFFFAOYSA-N

>  <standard_value>
370000

>  <standard_units>
nM

>  <standard_type>
IC50

>  <assay_id>
440460

>  <description>
Cytotoxicity against AGS cells after 48 hrs by MTT assay

>  <Mol Mass>
130,078

>  <Act_10_uM>
0

>  <StandardizerResult>
Clean 2D (ID: Clean 2D)
Clear Stereo (ID: Clear Stereo)
Tautomerize (ID: Tautomerize)
Wedge Clean (ID: Wedge Clean)
Aromatize (ID: Aromatize)


$$$$

  Mrv17c0 06171723492D          

 26 27  0  0  0  0            999 V2000
   -2.1434   -2.0625    0.0000 C   0  0  0  0  0  0  0  0  0  0  0  0
   -1.4289   -2.4750    0.0000 O   0  0  0  0  0  0  0  0  0  0  0  0
   -1.4289   -3.3000    0.0000 C   0  0  0  0  0  0  0  0  0  0  0  0
   -0.7145   -3.7125    0.0000 C   0  0  0  0  0  0  0  0  0  0  0  0
   -0.7145   -4.5375    0.0000 C   0  0  0  0  0  0  0  0  0  0  0  0
   -1.4289   -4.9500    0.0000 C   0  0  0  0  0  0  0  0  0  0  0  0
   -1.4289   -5.7750    0.0000 C   0  0  0  0  0  0  0  0  0  0  0  0
   -0.7145   -6.1875    0.0000 S   0  0  0  0  0  0  0  0  0  0  0  0
   -1.1270   -6.9020    0.0000 O   0  0  0  0  0  0  0  0  0  0  0  0
   -0.3020   -5.4730    0.0000 O   0  0  0  0  0  0  0  0  0  0  0  0
    0.0000   -6.6000    0.0000 C   0  0  0  0  0  0  0  0  0  0  0  0
    0.0000   -7.4250    0.0000 C   0  0  0  0  0  0  0  0  0  0  0  0
    0.7145   -7.8375    0.0000 C   0  0  0  0  0  0  0  0  0  0  0  0
    1.4289   -7.4250    0.0000 C   0  0  0  0  0  0  0  0  0  0  0  0
    1.4289   -6.6000    0.0000 O   0  0  0  0  0  0  0  0  0  0  0  0
    2.1434   -6.1875    0.0000 C   0  0  0  0  0  0  0  0  0  0  0  0
    2.1434   -7.8375    0.0000 C   0  0  0  0  0  0  0  0  0  0  0  0
    2.1434   -8.6625    0.0000 C   0  0  0  0  0  0  0  0  0  0  0  0
    2.8579   -9.0750    0.0000 O   0  0  0  0  0  0  0  0  0  0  0  0
    3.5724   -8.6625    0.0000 C   0  0  0  0  0  0  0  0  0  0  0  0
    1.4289   -9.0750    0.0000 C   0  0  0  0  0  0  0  0  0  0  0  0
    0.7145   -8.6625    0.0000 C   0  0  0  0  0  0  0  0  0  0  0  0
    0.0000   -9.0750    0.0000 O   0  0  0  0  0  0  0  0  0  0  0  0
   -0.7145   -8.6625    0.0000 C   0  0  0  0  0  0  0  0  0  0  0  0
   -2.1434   -4.5375    0.0000 C   0  0  0  0  0  0  0  0  0  0  0  0
   -2.1434   -3.7125    0.0000 C   0  0  0  0  0  0  0  0  0  0  0  0
  1  2  1  0  0  0  0
  2  3  1  0  0  0  0
  3  4  4  0  0  0  0
  4  5  4  0  0  0  0
  5  6  4  0  0  0  0
  6  7  1  0  0  0  0
  7  8  1  0  0  0  0
  8  9  2  0  0  0  0
  8 10  2  0  0  0  0
 11  8  1  4  0  0  0
 11 12  2  0  0  0  0
 12 13  1  0  0  0  0
 13 14  4  0  0  0  0
 14 15  1  0  0  0  0
 15 16  1  0  0  0  0
 14 17  4  0  0  0  0
 17 18  4  0  0  0  0
 18 19  1  0  0  0  0
 19 20  1  0  0  0  0
 18 21  4  0  0  0  0
 21 22  4  0  0  0  0
 13 22  4  0  0  0  0
 22 23  1  0  0  0  0
 23 24  1  0  0  0  0
  6 25  4  0  0  0  0
 25 26  4  0  0  0  0
  3 26  4  0  0  0  0
M  END
>  <molregno>
418820

>  <canonical_smiles>
COc1ccc(CS(=O)(=O)\C=C\c2c(OC)cc(OC)cc2OC)cc1

>  <standard_inchi_key>
PKJIMDZRAFWKBI-MDZDMXLPSA-N

>  <standard_value>
20

>  <standard_units>
nM

>  <standard_type>
IC50

>  <assay_id>
460460

>  <description>
Antitumor activity against human AGS cells by trypan blue exclusion assay

>  <Mol Mass>
378,44

>  <Act_10_uM>
1

>  <StandardizerResult>
Clean 2D (ID: Clean 2D)
Clear Stereo (ID: Clear Stereo)
Tautomerize (ID: Tautomerize)
Wedge Clean (ID: Wedge Clean)
Aromatize (ID: Aromatize)


$$$$

  Mrv17c0 06171723492D          

 42 48  0  0  1  0            999 V2000
    1.9233   -6.0604    0.0000 C   0  0  0  0  0  0  0  0  0  0  0  0
    1.9233   -5.2354    0.0000 O   0  0  0  0  0  0  0  0  0  0  0  0
    2.6378   -4.8229    0.0000 C   0  0  0  0  0  0  0  0  0  0  0  0
    2.6378   -3.9979    0.0000 C   0  0  0  0  0  0  0  0  0  0  0  0
    3.3523   -3.5854    0.0000 C   0  0  0  0  0  0  0  0  0  0  0  0
    4.0668   -3.9979    0.0000 C   0  0  0  0  0  0  0  0  0  0  0  0
    4.0668   -4.8229    0.0000 C   0  0  0  0  0  0  0  0  0  0  0  0
    4.7812   -5.2354    0.0000 O   0  0  0  0  0  0  0  0  0  0  0  0
    4.7812   -6.0604    0.0000 C   0  0  0  0  0  0  0  0  0  0  0  0
    3.3523   -5.2354    0.0000 C   0  0  0  0  0  0  0  0  0  0  0  0
    3.3523   -6.0604    0.0000 O   0  0  0  0  0  0  0  0  0  0  0  0
    3.3523   -2.7604    0.0000 C   0  0  0  0  0  0  0  0  0  0  0  0
    2.6378   -2.3479    0.0000 C   0  0  0  0  0  0  0  0  0  0  0  0
    2.6378   -1.5229    0.0000 C   0  0  0  0  0  0  0  0  0  0  0  0
    1.8532   -1.2680    0.0000 C   0  0  0  0  0  0  0  0  0  0  0  0
    1.3683   -1.9354    0.0000 O   0  0  0  0  0  0  0  0  0  0  0  0
    1.8532   -2.6029    0.0000 C   0  0  0  0  0  0  0  0  0  0  0  0
    1.5983   -3.3875    0.0000 O   0  0  0  0  0  0  0  0  0  0  0  0
    3.3523   -1.1104    0.0000 C   0  0  0  0  0  0  0  0  0  0  0  0
    3.3523   -0.2854    0.0000 O   0  0  0  0  0  0  0  0  0  0  0  0
    4.0668    0.1271    0.0000 C   0  0  0  0  0  0  0  0  0  0  0  0
    4.7812   -0.2854    0.0000 O   0  0  0  0  0  0  0  0  0  0  0  0
    5.4957    0.1271    0.0000 C   0  0  0  0  0  0  0  0  0  0  0  0
    6.2102   -0.2854    0.0000 C   0  0  0  0  0  0  0  0  0  0  0  0
    6.9246    0.1271    0.0000 O   0  0  0  0  0  0  0  0  0  0  0  0
    6.9246    0.9521    0.0000 C   0  0  0  0  0  0  0  0  0  0  0  0
    7.6391    1.3646    0.0000 C   0  0  0  0  0  0  0  0  0  0  0  0
    6.2102    1.3646    0.0000 O   0  0  0  0  0  0  0  0  0  0  0  0
    5.4957    0.9521    0.0000 C   0  0  0  0  0  0  0  0  0  0  0  0
    4.7812    1.3646    0.0000 C   0  0  0  0  0  0  0  0  0  0  0  0
    4.7812    2.1896    0.0000 O   0  0  0  0  0  0  0  0  0  0  0  0
    4.0668    0.9521    0.0000 C   0  0  0  0  0  0  0  0  0  0  0  0
    3.3523    1.3646    0.0000 O   0  0  0  0  0  0  0  0  0  0  0  0
    4.0668   -1.5229    0.0000 C   0  0  0  0  0  0  0  0  0  0  0  0
    4.7812   -1.1104    0.0000 C   0  0  0  0  0  0  0  0  0  0  0  0
    5.4957   -1.5229    0.0000 C   0  0  0  0  0  0  0  0  0  0  0  0
    6.2803   -1.2680    0.0000 O   0  0  0  0  0  0  0  0  0  0  0  0
    6.7652   -1.9354    0.0000 C   0  0  0  0  0  0  0  0  0  0  0  0
    6.2803   -2.6029    0.0000 O   0  0  0  0  0  0  0  0  0  0  0  0
    5.4957   -2.3479    0.0000 C   0  0  0  0  0  0  0  0  0  0  0  0
    4.7812   -2.7604    0.0000 C   0  0  0  0  0  0  0  0  0  0  0  0
    4.0668   -2.3479    0.0000 C   0  0  0  0  0  0  0  0  0  0  0  0
  1  2  1  0  0  0  0
  2  3  1  0  0  0  0
  3  4  4  0  0  0  0
  4  5  4  0  0  0  0
  5  6  4  0  0  0  0
  6  7  4  0  0  0  0
  7  8  1  0  0  0  0
  8  9  1  0  0  0  0
  7 10  4  0  0  0  0
  3 10  4  0  0  0  0
 10 11  1  0  0  0  0
 12  5  1  0  0  0  0
 12 13  1  0  0  0  0
 13 14  1  0  0  0  0
 14 15  1  0  0  0  0
 15 16  1  0  0  0  0
 16 17  1  0  0  0  0
 13 17  1  0  0  0  0
 17 18  2  0  0  0  0
 14 19  1  0  0  0  0
 19 20  1  0  0  0  0
 21 20  1  0  0  0  0
 21 22  1  0  0  0  0
 23 22  1  0  0  0  0
 23 24  1  0  0  0  0
 24 25  1  0  0  0  0
 25 26  1  0  0  0  0
 26 27  1  0  0  0  0
 26 28  1  0  0  0  0
 29 28  1  0  0  0  0
 23 29  1  0  0  0  0
 29 30  1  0  0  0  0
 30 31  1  0  0  0  0
 30 32  1  0  0  0  0
 21 32  1  0  0  0  0
 32 33  1  0  0  0  0
 19 34  1  0  0  0  0
 34 35  4  0  0  0  0
 35 36  4  0  0  0  0
 36 37  1  0  0  0  0
 37 38  1  0  0  0  0
 38 39  1  0  0  0  0
 39 40  1  0  0  0  0
 36 40  4  0  0  0  0
 40 41  4  0  0  0  0
 41 42  4  0  0  0  0
 12 42  1  0  0  0  0
 34 42  4  0  0  0  0
M  END
>  <molregno>
68607

>  <canonical_smiles>
COc1cc(cc(OC)c1O)[C@H]2[C@@H]3[C@H](COC3=O)[C@H](O[C@@H]4O[C@@H]5CO[C@@H](C)O[C@H]5[C@H](O)[C@H]4O)c6cc7OCOc7cc26

>  <standard_inchi_key>
VJJPUSNTGOMMGY-MRVIYFEKSA-N

>  <standard_value>
360

>  <standard_units>
nM

>  <standard_type>
IC50

>  <assay_id>
466938

>  <description>
Antitumor against human AGS cells after 72 hrs by MTT assay

>  <Mol Mass>
588,562

>  <Act_10_uM>
1

>  <StandardizerResult>
Clean 2D (ID: Clean 2D)
Clear Stereo (ID: Clear Stereo)
Tautomerize (ID: Tautomerize)
Wedge Clean (ID: Wedge Clean)
Aromatize (ID: Aromatize)


$$$$

  Mrv17c0 06171723492D          

 22 24  0  0  0  0            999 V2000
    5.5243    0.1105    0.0000 O   0  0  0  0  0  0  0  0  0  0  0  0
    5.5243   -0.7145    0.0000 C   0  0  0  0  0  0  0  0  0  0  0  0
    6.2388   -1.1270    0.0000 C   0  0  0  0  0  0  0  0  0  0  0  0
    6.2388   -1.9520    0.0000 C   0  0  0  0  0  0  0  0  0  0  0  0
    6.9533   -2.3645    0.0000 O   0  0  0  0  0  0  0  0  0  0  0  0
    7.3658   -3.0789    0.0000 C   0  0  0  0  0  0  0  0  0  0  0  0
    8.1908   -3.0789    0.0000 C   0  0  0  0  0  0  0  0  0  0  0  0
    8.6033   -2.3645    0.0000 O   0  0  0  0  0  0  0  0  0  0  0  0
    9.3177   -1.9520    0.0000 C   0  0  0  0  0  0  0  0  0  0  0  0
    9.3177   -1.1270    0.0000 C   0  0  0  0  0  0  0  0  0  0  0  0
    8.6033   -0.7145    0.0000 O   0  0  0  0  0  0  0  0  0  0  0  0
    8.1908    0.0000    0.0000 C   0  0  0  0  0  0  0  0  0  0  0  0
    7.3658    0.0000    0.0000 C   0  0  0  0  0  0  0  0  0  0  0  0
    6.9533   -0.7145    0.0000 O   0  0  0  0  0  0  0  0  0  0  0  0
    5.5243   -2.3645    0.0000 C   0  0  0  0  0  0  0  0  0  0  0  0
    5.5243   -3.1895    0.0000 O   0  0  0  0  0  0  0  0  0  0  0  0
    4.8099   -1.9520    0.0000 C   0  0  0  0  0  0  0  0  0  0  0  0
    4.0954   -2.3645    0.0000 C   0  0  0  0  0  0  0  0  0  0  0  0
    3.3809   -1.9520    0.0000 C   0  0  0  0  0  0  0  0  0  0  0  0
    3.3809   -1.1270    0.0000 C   0  0  0  0  0  0  0  0  0  0  0  0
    4.0954   -0.7145    0.0000 C   0  0  0  0  0  0  0  0  0  0  0  0
    4.8099   -1.1270    0.0000 C   0  0  0  0  0  0  0  0  0  0  0  0
  1  2  2  0  0  0  0
  2  3  1  0  0  0  0
  3  4  2  0  0  0  0
  4  5  1  0  0  0  0
  5  6  1  0  0  0  0
  6  7  1  0  0  0  0
  7  8  1  0  0  0  0
  8  9  1  0  0  0  0
  9 10  1  0  0  0  0
 10 11  1  0  0  0  0
 11 12  1  0  0  0  0
 12 13  1  0  0  0  0
 13 14  1  0  0  0  0
  3 14  1  0  0  0  0
  4 15  1  0  0  0  0
 15 16  2  0  0  0  0
 15 17  1  0  0  0  0
 17 18  4  0  0  0  0
 18 19  4  0  0  0  0
 19 20  4  0  0  0  0
 20 21  4  0  0  0  0
 21 22  4  0  0  0  0
  2 22  1  0  0  0  0
 17 22  4  0  0  0  0
M  END
>  <molregno>
432830

>  <canonical_smiles>
O=C1C2=C(OCCOCCOCCO2)C(=O)c3ccccc13

>  <standard_inchi_key>
XIZRWCNWZWXHCS-UHFFFAOYSA-N

>  <standard_value>
17500

>  <standard_units>
nM

>  <standard_type>
IC50

>  <assay_id>
466938

>  <description>
Antitumor against human AGS cells after 72 hrs by MTT assay

>  <Mol Mass>
304,298

>  <Act_10_uM>
0

>  <StandardizerResult>
Clean 2D (ID: Clean 2D)
Clear Stereo (ID: Clear Stereo)
Tautomerize (ID: Tautomerize)
Wedge Clean (ID: Wedge Clean)
Aromatize (ID: Aromatize)


$$$$

  Mrv17c0 06171723492D          

 16 17  0  0  0  0            999 V2000
    0.0000   -2.4750    0.0000 C   0  0  0  0  0  0  0  0  0  0  0  0
    0.0000   -1.6500    0.0000 O   0  0  0  0  0  0  0  0  0  0  0  0
    0.7145   -1.2375    0.0000 C   0  0  0  0  0  0  0  0  0  0  0  0
    0.7145   -0.4125    0.0000 C   0  0  0  0  0  0  0  0  0  0  0  0
    0.0000    0.0000    0.0000 O   0  0  0  0  0  0  0  0  0  0  0  0
    0.0000    0.8250    0.0000 C   0  0  0  0  0  0  0  0  0  0  0  0
    1.4289    0.0000    0.0000 C   0  0  0  0  0  0  0  0  0  0  0  0
    1.4289    0.8250    0.0000 O   0  0  0  0  0  0  0  0  0  0  0  0
    2.1434   -0.4125    0.0000 C   0  0  0  0  0  0  0  0  0  0  0  0
    2.8579    0.0000    0.0000 C   0  0  0  0  0  0  0  0  0  0  0  0
    3.5724   -0.4125    0.0000 C   0  0  0  0  0  0  0  0  0  0  0  0
    3.5724   -1.2375    0.0000 C   0  0  0  0  0  0  0  0  0  0  0  0
    2.8579   -1.6500    0.0000 C   0  0  0  0  0  0  0  0  0  0  0  0
    2.1434   -1.2375    0.0000 C   0  0  0  0  0  0  0  0  0  0  0  0
    1.4289   -1.6500    0.0000 C   0  0  0  0  0  0  0  0  0  0  0  0
    1.4289   -2.4750    0.0000 O   0  0  0  0  0  0  0  0  0  0  0  0
  1  2  1  0  0  0  0
  2  3  1  0  0  0  0
  3  4  2  0  0  0  0
  4  5  1  0  0  0  0
  5  6  1  0  0  0  0
  4  7  1  0  0  0  0
  7  8  2  0  0  0  0
  7  9  1  0  0  0  0
  9 10  4  0  0  0  0
 10 11  4  0  0  0  0
 11 12  4  0  0  0  0
 12 13  4  0  0  0  0
 13 14  4  0  0  0  0
  9 14  4  0  0  0  0
 14 15  1  0  0  0  0
  3 15  1  0  0  0  0
 15 16  2  0  0  0  0
M  END
>  <molregno>
432377

>  <canonical_smiles>
COC1=C(OC)C(=O)c2ccccc2C1=O

>  <standard_inchi_key>
ZEGDFCCYTFPECB-UHFFFAOYSA-N

>  <standard_value>
9100

>  <standard_units>
nM

>  <standard_type>
IC50

>  <assay_id>
466938

>  <description>
Antitumor against human AGS cells after 72 hrs by MTT assay

>  <Mol Mass>
218,208

>  <Act_10_uM>
1

>  <StandardizerResult>
Clean 2D (ID: Clean 2D)
Clear Stereo (ID: Clear Stereo)
Tautomerize (ID: Tautomerize)
Wedge Clean (ID: Wedge Clean)
Aromatize (ID: Aromatize)


$$$$

  Mrv17c0 06171723492D          

 18 19  0  0  0  0            999 V2000
    2.8579   -1.6500    0.0000 C   0  0  0  0  0  0  0  0  0  0  0  0
    3.5724   -2.0625    0.0000 O   0  0  0  0  0  0  0  0  0  0  0  0
    4.2868   -1.6500    0.0000 C   0  0  0  0  0  0  0  0  0  0  0  0
    5.0013   -2.0625    0.0000 C   0  0  0  0  0  0  0  0  0  0  0  0
    5.7158   -1.6500    0.0000 O   0  0  0  0  0  0  0  0  0  0  0  0
    6.4302   -2.0625    0.0000 C   0  0  0  0  0  0  0  0  0  0  0  0
    7.1447   -1.6500    0.0000 C   0  0  0  0  0  0  0  0  0  0  0  0
    7.1447   -0.8250    0.0000 Cl  0  0  0  0  0  0  0  0  0  0  0  0
    7.8592   -2.0625    0.0000 C   0  0  0  0  0  0  0  0  0  0  0  0
    8.5737   -1.6500    0.0000 O   0  0  0  0  0  0  0  0  0  0  0  0
    7.8592   -2.8875    0.0000 C   0  0  0  0  0  0  0  0  0  0  0  0
    8.5737   -3.3000    0.0000 C   0  0  0  0  0  0  0  0  0  0  0  0
    8.5737   -4.1250    0.0000 C   0  0  0  0  0  0  0  0  0  0  0  0
    7.8592   -4.5375    0.0000 C   0  0  0  0  0  0  0  0  0  0  0  0
    7.1447   -4.1250    0.0000 C   0  0  0  0  0  0  0  0  0  0  0  0
    7.1447   -3.3000    0.0000 C   0  0  0  0  0  0  0  0  0  0  0  0
    6.4302   -2.8875    0.0000 C   0  0  0  0  0  0  0  0  0  0  0  0
    5.7158   -3.3000    0.0000 O   0  0  0  0  0  0  0  0  0  0  0  0
  1  2  1  0  0  0  0
  2  3  1  0  0  0  0
  3  4  1  0  0  0  0
  4  5  1  0  0  0  0
  5  6  1  0  0  0  0
  6  7  2  0  0  0  0
  7  8  1  0  0  0  0
  7  9  1  0  0  0  0
  9 10  2  0  0  0  0
  9 11  1  0  0  0  0
 11 12  4  0  0  0  0
 12 13  4  0  0  0  0
 13 14  4  0  0  0  0
 14 15  4  0  0  0  0
 15 16  4  0  0  0  0
 11 16  4  0  0  0  0
 16 17  1  0  0  0  0
  6 17  1  0  0  0  0
 17 18  2  0  0  0  0
M  END
>  <molregno>
432514

>  <canonical_smiles>
COCCOC1=C(Cl)C(=O)c2ccccc2C1=O

>  <standard_inchi_key>
DOERRIQXBBYUMX-UHFFFAOYSA-N

>  <standard_value>
9900

>  <standard_units>
nM

>  <standard_type>
IC50

>  <assay_id>
466938

>  <description>
Antitumor against human AGS cells after 72 hrs by MTT assay

>  <Mol Mass>
266,68

>  <Act_10_uM>
1

>  <StandardizerResult>
Clean 2D (ID: Clean 2D)
Clear Stereo (ID: Clear Stereo)
Tautomerize (ID: Tautomerize)
Wedge Clean (ID: Wedge Clean)
Aromatize (ID: Aromatize)


$$$$

  Mrv17c0 06171723492D          

 34 39  0  0  0  0            999 V2000
    5.8493    1.9927    0.0000 C   0  0  0  0  0  0  0  0  0  0  0  0
    5.8101    1.1687    0.0000 O   0  0  0  0  0  0  0  0  0  0  0  0
    5.0768    0.7906    0.0000 C   0  0  0  0  0  0  0  0  0  0  0  0
    5.0376   -0.0335    0.0000 C   0  0  0  0  0  0  0  0  0  0  0  0
    4.3043   -0.4116    0.0000 C   0  0  0  0  0  0  0  0  0  0  0  0
    3.6103    0.0344    0.0000 C   0  0  0  0  0  0  0  0  0  0  0  0
    3.6495    0.8585    0.0000 C   0  0  0  0  0  0  0  0  0  0  0  0
    4.3828    1.2366    0.0000 C   0  0  0  0  0  0  0  0  0  0  0  0
    2.8779    1.1504    0.0000 C   0  0  0  0  0  0  0  0  0  0  0  0
    2.6605    1.9463    0.0000 N   0  0  0  0  0  0  0  0  0  0  0  0
    3.2411    2.5324    0.0000 O   0  0  0  0  0  0  0  0  0  0  0  0
    3.0237    3.3283    0.0000 C   0  0  0  0  0  0  0  0  0  0  0  0
    3.6042    3.9145    0.0000 C   0  0  0  0  0  0  0  0  0  0  0  0
    3.3869    4.7103    0.0000 C   0  0  0  0  0  0  0  0  0  0  0  0
    3.9674    5.2965    0.0000 C   0  0  0  0  0  0  0  0  0  0  0  0
    4.7653    5.0868    0.0000 C   0  0  0  0  0  0  0  0  0  0  0  0
    4.9827    4.2909    0.0000 C   0  0  0  0  0  0  0  0  0  0  0  0
    4.4021    3.7048    0.0000 C   0  0  0  0  0  0  0  0  0  0  0  0
    2.3618    0.5068    0.0000 C   0  0  0  0  0  0  0  0  0  0  0  0
    2.8144   -0.1829    0.0000 C   0  0  0  0  0  0  0  0  0  0  0  0
    2.4434   -0.9198    0.0000 C   0  0  0  0  0  0  0  0  0  0  0  0
    1.6198   -0.9670    0.0000 N   0  0  0  0  0  0  0  0  0  0  0  0
    1.1671   -0.2772    0.0000 C   0  0  0  0  0  0  0  0  0  0  0  0
    0.3435   -0.3244    0.0000 C   0  0  0  0  0  0  0  0  0  0  0  0
   -0.1092    0.3654    0.0000 C   0  0  0  0  0  0  0  0  0  0  0  0
    0.2618    1.1022    0.0000 C   0  0  0  0  0  0  0  0  0  0  0  0
    1.0855    1.1494    0.0000 C   0  0  0  0  0  0  0  0  0  0  0  0
    1.5381    0.4596    0.0000 C   0  0  0  0  0  0  0  0  0  0  0  0
    2.8961   -1.6095    0.0000 N   0  0  0  0  0  0  0  0  0  0  0  0
    3.7197   -1.5624    0.0000 C   0  0  0  0  0  0  0  0  0  0  0  0
    4.1724   -2.2521    0.0000 C   0  0  0  0  0  0  0  0  0  0  0  0
    3.8014   -2.9890    0.0000 N   0  0  0  0  0  0  0  0  0  0  0  0
    2.9777   -3.0362    0.0000 C   0  0  0  0  0  0  0  0  0  0  0  0
    2.5251   -2.3464    0.0000 C   0  0  0  0  0  0  0  0  0  0  0  0
  1  2  1  0  0  0  0
  2  3  1  0  0  0  0
  3  4  4  0  0  0  0
  4  5  4  0  0  0  0
  5  6  4  0  0  0  0
  6  7  4  0  0  0  0
  7  8  4  0  0  0  0
  3  8  4  0  0  0  0
  7  9  1  0  0  0  0
  9 10  2  0  0  0  0
 10 11  1  4  0  0  0
 11 12  1  0  0  0  0
 12 13  1  0  0  0  0
 13 14  4  0  0  0  0
 14 15  4  0  0  0  0
 15 16  4  0  0  0  0
 16 17  4  0  0  0  0
 17 18  4  0  0  0  0
 13 18  4  0  0  0  0
  9 19  1  0  0  0  0
 19 20  4  0  0  0  0
  6 20  1  0  0  0  0
 20 21  4  0  0  0  0
 21 22  4  0  0  0  0
 22 23  4  0  0  0  0
 23 24  4  0  0  0  0
 24 25  4  0  0  0  0
 25 26  4  0  0  0  0
 26 27  4  0  0  0  0
 27 28  4  0  0  0  0
 19 28  4  0  0  0  0
 23 28  4  0  0  0  0
 21 29  1  0  0  0  0
 29 30  1  0  0  0  0
 30 31  1  0  0  0  0
 31 32  1  0  0  0  0
 32 33  1  0  0  0  0
 33 34  1  0  0  0  0
 29 34  1  0  0  0  0
M  END
>  <molregno>
430415

>  <canonical_smiles>
COc1ccc2c(c1)\C(=N/OCc3ccccc3)\c4c2c(nc5ccccc45)N6CCNCC6

>  <standard_inchi_key>
SNAMFKPYLXCZAK-TVKQRKNISA-N

>  <standard_value>
6120

>  <standard_units>
nM

>  <standard_type>
GI50

>  <assay_id>
470942

>  <description>
Antiproliferative activity against human AGS cells after 48 hrs by MTT assay

>  <Mol Mass>
450,542

>  <Act_10_uM>
1

>  <StandardizerResult>
Clean 2D (ID: Clean 2D)
Clear Stereo (ID: Clear Stereo)
Tautomerize (ID: Tautomerize)
Wedge Clean (ID: Wedge Clean)
Aromatize (ID: Aromatize)


$$$$

  Mrv17c0 06171723492D          

 35 40  0  0  0  0            999 V2000
    5.8493    1.9927    0.0000 C   0  0  0  0  0  0  0  0  0  0  0  0
    5.8101    1.1687    0.0000 O   0  0  0  0  0  0  0  0  0  0  0  0
    5.0768    0.7906    0.0000 C   0  0  0  0  0  0  0  0  0  0  0  0
    5.0376   -0.0335    0.0000 C   0  0  0  0  0  0  0  0  0  0  0  0
    4.3043   -0.4116    0.0000 C   0  0  0  0  0  0  0  0  0  0  0  0
    3.6103    0.0344    0.0000 C   0  0  0  0  0  0  0  0  0  0  0  0
    3.6495    0.8585    0.0000 C   0  0  0  0  0  0  0  0  0  0  0  0
    4.3828    1.2366    0.0000 C   0  0  0  0  0  0  0  0  0  0  0  0
    2.8779    1.1504    0.0000 C   0  0  0  0  0  0  0  0  0  0  0  0
    2.6605    1.9463    0.0000 N   0  0  0  0  0  0  0  0  0  0  0  0
    3.2411    2.5324    0.0000 O   0  0  0  0  0  0  0  0  0  0  0  0
    3.0237    3.3283    0.0000 C   0  0  0  0  0  0  0  0  0  0  0  0
    3.6042    3.9145    0.0000 C   0  0  0  0  0  0  0  0  0  0  0  0
    3.3869    4.7103    0.0000 N   0  0  0  0  0  0  0  0  0  0  0  0
    2.5890    4.9200    0.0000 C   0  0  0  0  0  0  0  0  0  0  0  0
    2.3716    5.7159    0.0000 C   0  0  0  0  0  0  0  0  0  0  0  0
    2.9522    6.3020    0.0000 C   0  0  0  0  0  0  0  0  0  0  0  0
    3.7501    6.0923    0.0000 C   0  0  0  0  0  0  0  0  0  0  0  0
    3.9674    5.2965    0.0000 C   0  0  0  0  0  0  0  0  0  0  0  0
    2.3618    0.5068    0.0000 C   0  0  0  0  0  0  0  0  0  0  0  0
    2.8144   -0.1829    0.0000 C   0  0  0  0  0  0  0  0  0  0  0  0
    2.4434   -0.9198    0.0000 C   0  0  0  0  0  0  0  0  0  0  0  0
    1.6198   -0.9670    0.0000 N   0  0  0  0  0  0  0  0  0  0  0  0
    1.1671   -0.2772    0.0000 C   0  0  0  0  0  0  0  0  0  0  0  0
    0.3435   -0.3244    0.0000 C   0  0  0  0  0  0  0  0  0  0  0  0
   -0.1092    0.3654    0.0000 C   0  0  0  0  0  0  0  0  0  0  0  0
    0.2618    1.1022    0.0000 C   0  0  0  0  0  0  0  0  0  0  0  0
    1.0855    1.1494    0.0000 C   0  0  0  0  0  0  0  0  0  0  0  0
    1.5381    0.4596    0.0000 C   0  0  0  0  0  0  0  0  0  0  0  0
    2.8961   -1.6095    0.0000 N   0  0  0  0  0  0  0  0  0  0  0  0
    3.7197   -1.5624    0.0000 C   0  0  0  0  0  0  0  0  0  0  0  0
    4.1724   -2.2521    0.0000 C   0  0  0  0  0  0  0  0  0  0  0  0
    3.8014   -2.9890    0.0000 N   0  0  0  0  0  0  0  0  0  0  0  0
    2.9777   -3.0362    0.0000 C   0  0  0  0  0  0  0  0  0  0  0  0
    2.5251   -2.3464    0.0000 C   0  0  0  0  0  0  0  0  0  0  0  0
  1  2  1  0  0  0  0
  2  3  1  0  0  0  0
  3  4  4  0  0  0  0
  4  5  4  0  0  0  0
  5  6  4  0  0  0  0
  6  7  4  0  0  0  0
  7  8  4  0  0  0  0
  3  8  4  0  0  0  0
  7  9  1  0  0  0  0
  9 10  2  0  0  0  0
 10 11  1  4  0  0  0
 11 12  1  0  0  0  0
 12 13  1  0  0  0  0
 13 14  1  0  0  0  0
 14 15  1  0  0  0  0
 15 16  1  0  0  0  0
 16 17  1  0  0  0  0
 17 18  1  0  0  0  0
 18 19  1  0  0  0  0
 14 19  1  0  0  0  0
  9 20  1  0  0  0  0
 20 21  4  0  0  0  0
  6 21  1  0  0  0  0
 21 22  4  0  0  0  0
 22 23  4  0  0  0  0
 23 24  4  0  0  0  0
 24 25  4  0  0  0  0
 25 26  4  0  0  0  0
 26 27  4  0  0  0  0
 27 28  4  0  0  0  0
 28 29  4  0  0  0  0
 20 29  4  0  0  0  0
 24 29  4  0  0  0  0
 22 30  1  0  0  0  0
 30 31  1  0  0  0  0
 31 32  1  0  0  0  0
 32 33  1  0  0  0  0
 33 34  1  0  0  0  0
 34 35  1  0  0  0  0
 30 35  1  0  0  0  0
M  END
>  <molregno>
430417

>  <canonical_smiles>
COc1ccc2c(c1)\C(=N/OCCN3CCCCC3)\c4c2c(nc5ccccc45)N6CCNCC6

>  <standard_inchi_key>
XBOLAXKZIMALDV-TVKQRKNISA-N

>  <standard_value>
7110

>  <standard_units>
nM

>  <standard_type>
GI50

>  <assay_id>
470942

>  <description>
Antiproliferative activity against human AGS cells after 48 hrs by MTT assay

>  <Mol Mass>
471,605

>  <Act_10_uM>
1

>  <StandardizerResult>
Clean 2D (ID: Clean 2D)
Clear Stereo (ID: Clear Stereo)
Tautomerize (ID: Tautomerize)
Wedge Clean (ID: Wedge Clean)
Aromatize (ID: Aromatize)


$$$$

  Mrv17c0 06171723492D          

 24 28  0  0  0  0            999 V2000
    5.4316   -3.1125    0.0000 O   0  0  0  0  0  0  0  0  0  0  0  0
    5.2142   -2.3166    0.0000 C   0  0  0  0  0  0  0  0  0  0  0  0
    4.4426   -2.0247    0.0000 C   0  0  0  0  0  0  0  0  0  0  0  0
    3.7093   -2.4027    0.0000 C   0  0  0  0  0  0  0  0  0  0  0  0
    3.0152   -1.9568    0.0000 C   0  0  0  0  0  0  0  0  0  0  0  0
    3.0545   -1.1327    0.0000 C   0  0  0  0  0  0  0  0  0  0  0  0
    3.7877   -0.7546    0.0000 C   0  0  0  0  0  0  0  0  0  0  0  0
    4.4818   -1.2006    0.0000 C   0  0  0  0  0  0  0  0  0  0  0  0
    5.2776   -0.9832    0.0000 C   0  0  0  0  0  0  0  0  0  0  0  0
    5.6486   -0.2464    0.0000 C   0  0  0  0  0  0  0  0  0  0  0  0
    6.4723   -0.1992    0.0000 N   0  0  0  0  0  0  0  0  0  0  0  0
    6.9249   -0.8889    0.0000 C   0  0  0  0  0  0  0  0  0  0  0  0
    7.7486   -0.8418    0.0000 C   0  0  0  0  0  0  0  0  0  0  0  0
    8.2012   -1.5315    0.0000 C   0  0  0  0  0  0  0  0  0  0  0  0
    7.8302   -2.2684    0.0000 C   0  0  0  0  0  0  0  0  0  0  0  0
    7.0066   -2.3156    0.0000 C   0  0  0  0  0  0  0  0  0  0  0  0
    6.5539   -1.6258    0.0000 C   0  0  0  0  0  0  0  0  0  0  0  0
    5.7303   -1.6730    0.0000 C   0  0  0  0  0  0  0  0  0  0  0  0
    5.1960    0.4434    0.0000 N   0  0  0  0  0  0  0  0  0  0  0  0
    4.3723    0.3962    0.0000 C   0  0  0  0  0  0  0  0  0  0  0  0
    3.9197    1.0860    0.0000 C   0  0  0  0  0  0  0  0  0  0  0  0
    4.2907    1.8228    0.0000 N   0  0  0  0  0  0  0  0  0  0  0  0
    5.1143    1.8700    0.0000 C   0  0  0  0  0  0  0  0  0  0  0  0
    5.5670    1.1802    0.0000 C   0  0  0  0  0  0  0  0  0  0  0  0
  1  2  2  0  0  0  0
  2  3  1  0  0  0  0
  3  4  4  0  0  0  0
  4  5  4  0  0  0  0
  5  6  4  0  0  0  0
  6  7  4  0  0  0  0
  7  8  4  0  0  0  0
  3  8  4  0  0  0  0
  8  9  1  0  0  0  0
  9 10  4  0  0  0  0
 10 11  4  0  0  0  0
 11 12  4  0  0  0  0
 12 13  4  0  0  0  0
 13 14  4  0  0  0  0
 14 15  4  0  0  0  0
 15 16  4  0  0  0  0
 16 17  4  0  0  0  0
 12 17  4  0  0  0  0
 17 18  4  0  0  0  0
  2 18  1  0  0  0  0
  9 18  4  0  0  0  0
 10 19  1  0  0  0  0
 19 20  1  0  0  0  0
 20 21  1  0  0  0  0
 21 22  1  0  0  0  0
 22 23  1  0  0  0  0
 23 24  1  0  0  0  0
 19 24  1  0  0  0  0
M  END
>  <molregno>
429994

>  <canonical_smiles>
O=C1c2ccccc2c3c(nc4ccccc4c13)N5CCNCC5

>  <standard_inchi_key>
SVZBOBZQWMIAFI-UHFFFAOYSA-N

>  <standard_value>
6540

>  <standard_units>
nM

>  <standard_type>
GI50

>  <assay_id>
470942

>  <description>
Antiproliferative activity against human AGS cells after 48 hrs by MTT assay

>  <Mol Mass>
315,376

>  <Act_10_uM>
1

>  <StandardizerResult>
Clean 2D (ID: Clean 2D)
Clear Stereo (ID: Clear Stereo)
Tautomerize (ID: Tautomerize)
Wedge Clean (ID: Wedge Clean)
Aromatize (ID: Aromatize)


$$$$

  Mrv17c0 06171723492D          

 27 31  0  0  0  0            999 V2000
    5.8493    1.9927    0.0000 C   0  0  0  0  0  0  0  0  0  0  0  0
    5.8101    1.1687    0.0000 O   0  0  0  0  0  0  0  0  0  0  0  0
    5.0768    0.7906    0.0000 C   0  0  0  0  0  0  0  0  0  0  0  0
    5.0376   -0.0335    0.0000 C   0  0  0  0  0  0  0  0  0  0  0  0
    4.3043   -0.4116    0.0000 C   0  0  0  0  0  0  0  0  0  0  0  0
    3.6103    0.0344    0.0000 C   0  0  0  0  0  0  0  0  0  0  0  0
    3.6495    0.8585    0.0000 C   0  0  0  0  0  0  0  0  0  0  0  0
    4.3828    1.2366    0.0000 C   0  0  0  0  0  0  0  0  0  0  0  0
    2.8779    1.1504    0.0000 C   0  0  0  0  0  0  0  0  0  0  0  0
    2.6605    1.9463    0.0000 O   0  0  0  0  0  0  0  0  0  0  0  0
    2.3618    0.5068    0.0000 C   0  0  0  0  0  0  0  0  0  0  0  0
    2.8144   -0.1829    0.0000 C   0  0  0  0  0  0  0  0  0  0  0  0
    2.4434   -0.9198    0.0000 C   0  0  0  0  0  0  0  0  0  0  0  0
    1.6198   -0.9670    0.0000 N   0  0  0  0  0  0  0  0  0  0  0  0
    1.1671   -0.2772    0.0000 C   0  0  0  0  0  0  0  0  0  0  0  0
    0.3435   -0.3244    0.0000 C   0  0  0  0  0  0  0  0  0  0  0  0
   -0.1092    0.3654    0.0000 C   0  0  0  0  0  0  0  0  0  0  0  0
    0.2618    1.1022    0.0000 C   0  0  0  0  0  0  0  0  0  0  0  0
    1.0855    1.1494    0.0000 C   0  0  0  0  0  0  0  0  0  0  0  0
    1.5381    0.4596    0.0000 C   0  0  0  0  0  0  0  0  0  0  0  0
    2.8961   -1.6095    0.0000 N   0  0  0  0  0  0  0  0  0  0  0  0
    3.7197   -1.5624    0.0000 C   0  0  0  0  0  0  0  0  0  0  0  0
    4.1724   -2.2521    0.0000 C   0  0  0  0  0  0  0  0  0  0  0  0
    3.8014   -2.9890    0.0000 N   0  0  0  0  0  0  0  0  0  0  0  0
    2.9777   -3.0362    0.0000 C   0  0  0  0  0  0  0  0  0  0  0  0
    2.6067   -3.7730    0.0000 C   0  0  0  0  0  0  0  0  0  0  0  0
    2.5251   -2.3464    0.0000 C   0  0  0  0  0  0  0  0  0  0  0  0
  1  2  1  0  0  0  0
  2  3  1  0  0  0  0
  3  4  4  0  0  0  0
  4  5  4  0  0  0  0
  5  6  4  0  0  0  0
  6  7  4  0  0  0  0
  7  8  4  0  0  0  0
  3  8  4  0  0  0  0
  7  9  1  0  0  0  0
  9 10  2  0  0  0  0
  9 11  1  0  0  0  0
 11 12  4  0  0  0  0
  6 12  1  0  0  0  0
 12 13  4  0  0  0  0
 13 14  4  0  0  0  0
 14 15  4  0  0  0  0
 15 16  4  0  0  0  0
 16 17  4  0  0  0  0
 17 18  4  0  0  0  0
 18 19  4  0  0  0  0
 19 20  4  0  0  0  0
 11 20  4  0  0  0  0
 15 20  4  0  0  0  0
 13 21  1  0  0  0  0
 21 22  1  0  0  0  0
 22 23  1  0  0  0  0
 23 24  1  0  0  0  0
 24 25  1  0  0  0  0
 25 26  1  0  0  0  0
 25 27  1  0  0  0  0
 21 27  1  0  0  0  0
M  END
>  <molregno>
430021

>  <canonical_smiles>
COc1ccc2c(c1)C(=O)c3c2c(nc4ccccc34)N5CCNC(C)C5

>  <standard_inchi_key>
LQLWDSCKCPHKMO-UHFFFAOYSA-N

>  <standard_value>
7930

>  <standard_units>
nM

>  <standard_type>
GI50

>  <assay_id>
470942

>  <description>
Antiproliferative activity against human AGS cells after 48 hrs by MTT assay

>  <Mol Mass>
359,429

>  <Act_10_uM>
1

>  <StandardizerResult>
Clean 2D (ID: Clean 2D)
Clear Stereo (ID: Clear Stereo)
Tautomerize (ID: Tautomerize)
Wedge Clean (ID: Wedge Clean)
Aromatize (ID: Aromatize)


$$$$

  Mrv17c0 06171723492D          

 27 31  0  0  0  0            999 V2000
    5.8493    1.9927    0.0000 C   0  0  0  0  0  0  0  0  0  0  0  0
    5.8101    1.1687    0.0000 O   0  0  0  0  0  0  0  0  0  0  0  0
    5.0768    0.7906    0.0000 C   0  0  0  0  0  0  0  0  0  0  0  0
    5.0376   -0.0335    0.0000 C   0  0  0  0  0  0  0  0  0  0  0  0
    4.3043   -0.4116    0.0000 C   0  0  0  0  0  0  0  0  0  0  0  0
    3.6103    0.0344    0.0000 C   0  0  0  0  0  0  0  0  0  0  0  0
    3.6495    0.8585    0.0000 C   0  0  0  0  0  0  0  0  0  0  0  0
    4.3828    1.2366    0.0000 C   0  0  0  0  0  0  0  0  0  0  0  0
    2.8779    1.1504    0.0000 C   0  0  0  0  0  0  0  0  0  0  0  0
    2.6605    1.9463    0.0000 O   0  0  0  0  0  0  0  0  0  0  0  0
    2.3618    0.5068    0.0000 C   0  0  0  0  0  0  0  0  0  0  0  0
    2.8144   -0.1829    0.0000 C   0  0  0  0  0  0  0  0  0  0  0  0
    2.4434   -0.9198    0.0000 C   0  0  0  0  0  0  0  0  0  0  0  0
    1.6198   -0.9670    0.0000 N   0  0  0  0  0  0  0  0  0  0  0  0
    1.1671   -0.2772    0.0000 C   0  0  0  0  0  0  0  0  0  0  0  0
    0.3435   -0.3244    0.0000 C   0  0  0  0  0  0  0  0  0  0  0  0
   -0.1092    0.3654    0.0000 C   0  0  0  0  0  0  0  0  0  0  0  0
    0.2618    1.1022    0.0000 C   0  0  0  0  0  0  0  0  0  0  0  0
    1.0855    1.1494    0.0000 C   0  0  0  0  0  0  0  0  0  0  0  0
    1.5381    0.4596    0.0000 C   0  0  0  0  0  0  0  0  0  0  0  0
    2.8961   -1.6095    0.0000 N   0  0  0  0  0  0  0  0  0  0  0  0
    3.7197   -1.5624    0.0000 C   0  0  0  0  0  0  0  0  0  0  0  0
    4.1724   -2.2521    0.0000 C   0  0  0  0  0  0  0  0  0  0  0  0
    3.8014   -2.9890    0.0000 N   0  0  0  0  0  0  0  0  0  0  0  0
    4.2541   -3.6787    0.0000 C   0  0  0  0  0  0  0  0  0  0  0  0
    2.9777   -3.0362    0.0000 C   0  0  0  0  0  0  0  0  0  0  0  0
    2.5251   -2.3464    0.0000 C   0  0  0  0  0  0  0  0  0  0  0  0
  1  2  1  0  0  0  0
  2  3  1  0  0  0  0
  3  4  4  0  0  0  0
  4  5  4  0  0  0  0
  5  6  4  0  0  0  0
  6  7  4  0  0  0  0
  7  8  4  0  0  0  0
  3  8  4  0  0  0  0
  7  9  1  0  0  0  0
  9 10  2  0  0  0  0
  9 11  1  0  0  0  0
 11 12  4  0  0  0  0
  6 12  1  0  0  0  0
 12 13  4  0  0  0  0
 13 14  4  0  0  0  0
 14 15  4  0  0  0  0
 15 16  4  0  0  0  0
 16 17  4  0  0  0  0
 17 18  4  0  0  0  0
 18 19  4  0  0  0  0
 19 20  4  0  0  0  0
 11 20  4  0  0  0  0
 15 20  4  0  0  0  0
 13 21  1  0  0  0  0
 21 22  1  0  0  0  0
 22 23  1  0  0  0  0
 23 24  1  0  0  0  0
 24 25  1  0  0  0  0
 24 26  1  0  0  0  0
 26 27  1  0  0  0  0
 21 27  1  0  0  0  0
M  END
>  <molregno>
430043

>  <canonical_smiles>
COc1ccc2c(c1)C(=O)c3c2c(nc4ccccc34)N5CCN(C)CC5

>  <standard_inchi_key>
LGWXWSFOLLGZMR-UHFFFAOYSA-N

>  <standard_value>
7400

>  <standard_units>
nM

>  <standard_type>
GI50

>  <assay_id>
470942

>  <description>
Antiproliferative activity against human AGS cells after 48 hrs by MTT assay

>  <Mol Mass>
359,429

>  <Act_10_uM>
1

>  <StandardizerResult>
Clean 2D (ID: Clean 2D)
Clear Stereo (ID: Clear Stereo)
Tautomerize (ID: Tautomerize)
Wedge Clean (ID: Wedge Clean)
Aromatize (ID: Aromatize)


$$$$

  Mrv17c0 06171723492D          

 26 30  0  0  0  0            999 V2000
    5.8493    1.9927    0.0000 C   0  0  0  0  0  0  0  0  0  0  0  0
    5.8101    1.1687    0.0000 O   0  0  0  0  0  0  0  0  0  0  0  0
    5.0768    0.7906    0.0000 C   0  0  0  0  0  0  0  0  0  0  0  0
    5.0376   -0.0335    0.0000 C   0  0  0  0  0  0  0  0  0  0  0  0
    4.3043   -0.4116    0.0000 C   0  0  0  0  0  0  0  0  0  0  0  0
    3.6103    0.0344    0.0000 C   0  0  0  0  0  0  0  0  0  0  0  0
    3.6495    0.8585    0.0000 C   0  0  0  0  0  0  0  0  0  0  0  0
    4.3828    1.2366    0.0000 C   0  0  0  0  0  0  0  0  0  0  0  0
    2.8779    1.1504    0.0000 C   0  0  0  0  0  0  0  0  0  0  0  0
    2.6605    1.9463    0.0000 O   0  0  0  0  0  0  0  0  0  0  0  0
    2.3618    0.5068    0.0000 C   0  0  0  0  0  0  0  0  0  0  0  0
    2.8144   -0.1829    0.0000 C   0  0  0  0  0  0  0  0  0  0  0  0
    2.4434   -0.9198    0.0000 C   0  0  0  0  0  0  0  0  0  0  0  0
    1.6198   -0.9670    0.0000 N   0  0  0  0  0  0  0  0  0  0  0  0
    1.1671   -0.2772    0.0000 C   0  0  0  0  0  0  0  0  0  0  0  0
    0.3435   -0.3244    0.0000 C   0  0  0  0  0  0  0  0  0  0  0  0
   -0.1092    0.3654    0.0000 C   0  0  0  0  0  0  0  0  0  0  0  0
    0.2618    1.1022    0.0000 C   0  0  0  0  0  0  0  0  0  0  0  0
    1.0855    1.1494    0.0000 C   0  0  0  0  0  0  0  0  0  0  0  0
    1.5381    0.4596    0.0000 C   0  0  0  0  0  0  0  0  0  0  0  0
    2.8961   -1.6095    0.0000 N   0  0  0  0  0  0  0  0  0  0  0  0
    3.7197   -1.5624    0.0000 C   0  0  0  0  0  0  0  0  0  0  0  0
    4.1724   -2.2521    0.0000 C   0  0  0  0  0  0  0  0  0  0  0  0
    3.8014   -2.9890    0.0000 O   0  0  0  0  0  0  0  0  0  0  0  0
    2.9777   -3.0362    0.0000 C   0  0  0  0  0  0  0  0  0  0  0  0
    2.5251   -2.3464    0.0000 C   0  0  0  0  0  0  0  0  0  0  0  0
  1  2  1  0  0  0  0
  2  3  1  0  0  0  0
  3  4  4  0  0  0  0
  4  5  4  0  0  0  0
  5  6  4  0  0  0  0
  6  7  4  0  0  0  0
  7  8  4  0  0  0  0
  3  8  4  0  0  0  0
  7  9  1  0  0  0  0
  9 10  2  0  0  0  0
  9 11  1  0  0  0  0
 11 12  4  0  0  0  0
  6 12  1  0  0  0  0
 12 13  4  0  0  0  0
 13 14  4  0  0  0  0
 14 15  4  0  0  0  0
 15 16  4  0  0  0  0
 16 17  4  0  0  0  0
 17 18  4  0  0  0  0
 18 19  4  0  0  0  0
 19 20  4  0  0  0  0
 11 20  4  0  0  0  0
 15 20  4  0  0  0  0
 13 21  1  0  0  0  0
 21 22  1  0  0  0  0
 22 23  1  0  0  0  0
 23 24  1  0  0  0  0
 24 25  1  0  0  0  0
 25 26  1  0  0  0  0
 21 26  1  0  0  0  0
M  END
>  <molregno>
430363

>  <canonical_smiles>
COc1ccc2c(c1)C(=O)c3c2c(nc4ccccc34)N5CCOCC5

>  <standard_inchi_key>
XAAPELZEIIQGLS-UHFFFAOYSA-N

>  <standard_value>
30000

>  <standard_units>
nM

>  <standard_type>
GI50

>  <assay_id>
470942

>  <description>
Antiproliferative activity against human AGS cells after 48 hrs by MTT assay

>  <Mol Mass>
346,386

>  <Act_10_uM>
0

>  <StandardizerResult>
Clean 2D (ID: Clean 2D)
Clear Stereo (ID: Clear Stereo)
Tautomerize (ID: Tautomerize)
Wedge Clean (ID: Wedge Clean)
Aromatize (ID: Aromatize)


$$$$

  Mrv17c0 06171723492D          

 21 21  0  0  1  0            999 V2000
    3.5724    6.1875    0.0000 C   0  0  0  0  0  0  0  0  0  0  0  0
    2.8579    5.7750    0.0000 C   0  0  0  0  0  0  0  0  0  0  0  0
    2.4454    6.4895    0.0000 C   0  0  0  0  0  0  0  0  0  0  0  0
    3.2704    5.0605    0.0000 O   0  0  0  0  0  0  0  0  0  0  0  0
    2.1434    5.3625    0.0000 C   0  0  0  0  0  0  0  0  0  0  0  0
    1.4289    5.7750    0.0000 O   0  0  0  0  0  0  0  0  0  0  0  0
    2.1434    4.5375    0.0000 C   0  0  0  0  0  0  0  0  0  0  0  0
    1.4289    4.1250    0.0000 C   0  0  0  0  0  0  0  0  0  0  0  0
    1.4289    3.3000    0.0000 C   0  0  0  0  0  0  0  0  0  0  0  0
    0.6039    3.3000    0.0000 C   0  0  0  0  0  0  0  0  0  0  0  0
    2.2539    3.3000    0.0000 C   0  0  0  0  0  0  0  0  0  0  0  0
    2.6664    2.5855    0.0000 C   0  0  0  0  0  0  0  0  0  0  0  0
    1.4289    2.4750    0.0000 C   0  0  0  0  0  0  0  0  0  0  0  0
    0.7145    2.0625    0.0000 C   0  0  0  0  0  0  0  0  0  0  0  0
    0.7145    1.2375    0.0000 C   0  0  0  0  0  0  0  0  0  0  0  0
    1.4289    0.8250    0.0000 C   0  0  0  0  0  0  0  0  0  0  0  0
    1.4289    0.0000    0.0000 C   0  0  0  0  0  0  0  0  0  0  0  0
    0.7145   -0.4125    0.0000 C   0  0  0  0  0  0  0  0  0  0  0  0
    0.7145   -1.2375    0.0000 O   0  0  0  0  0  0  0  0  0  0  0  0
    0.0000    0.0000    0.0000 C   0  0  0  0  0  0  0  0  0  0  0  0
    0.0000    0.8250    0.0000 C   0  0  0  0  0  0  0  0  0  0  0  0
  1  2  1  0  0  0  0
  2  3  1  0  0  0  0
  2  4  1  0  0  0  0
  2  5  1  0  0  0  0
  5  6  1  0  0  0  0
  5  7  1  0  0  0  0
  7  8  1  0  0  0  0
  9  8  1  0  0  0  0
  9 10  1  0  0  0  0
  9 11  1  0  0  0  0
 11 12  2  0  0  0  0
 13  9  1  4  0  0  0
 13 14  2  0  0  0  0
 14 15  1  0  0  0  0
 15 16  4  0  0  0  0
 16 17  4  0  0  0  0
 17 18  4  0  0  0  0
 18 19  1  0  0  0  0
 18 20  4  0  0  0  0
 20 21  4  0  0  0  0
 15 21  4  0  0  0  0
M  END
>  <molregno>
429072

>  <canonical_smiles>
CC(C)(O)C(O)CC[C@@](C)(C=C)\C=C\c1ccc(O)cc1

>  <standard_inchi_key>
QIXGHNLALDUHDP-AVNQGEAYSA-N

>  <standard_value>
50000

>  <standard_units>
nM

>  <standard_type>
IC50

>  <assay_id>
475988

>  <description>
Cytotoxicity against human AGS cells by MTT assay

>  <Mol Mass>
290,403

>  <Act_10_uM>
0

>  <StandardizerResult>
Clean 2D (ID: Clean 2D)
Clear Stereo (ID: Clear Stereo)
Tautomerize (ID: Tautomerize)
Wedge Clean (ID: Wedge Clean)
Aromatize (ID: Aromatize)


$$$$

  Mrv17c0 06171723492D          

 21 21  0  0  1  0            999 V2000
    0.0000    3.3000    0.0000 C   0  0  0  0  0  0  0  0  0  0  0  0
    0.0000    2.4750    0.0000 C   0  0  0  0  0  0  0  0  0  0  0  0
    0.7145    2.0625    0.0000 O   0  0  0  0  0  0  0  0  0  0  0  0
    0.7145    1.2375    0.0000 C   0  0  0  0  0  0  0  0  0  0  0  0
    1.4289    0.8250    0.0000 C   0  0  0  0  0  0  0  0  0  0  0  0
    1.4289    0.0000    0.0000 C   0  0  0  0  0  0  0  0  0  0  0  0
    0.7145   -0.4125    0.0000 C   0  0  0  0  0  0  0  0  0  0  0  0
    0.7145   -1.2375    0.0000 C   0  0  0  0  0  0  0  0  0  0  0  0
    0.0000   -1.6500    0.0000 C   0  0  0  0  0  0  0  0  0  0  0  0
    0.0000   -2.4750    0.0000 C   0  0  0  0  0  0  0  0  0  0  0  0
   -0.8250   -2.4750    0.0000 C   0  0  0  0  0  0  0  0  0  0  0  0
    0.0000   -3.3000    0.0000 C   0  0  0  0  0  0  0  0  0  0  0  0
   -0.7145   -3.7125    0.0000 C   0  0  0  0  0  0  0  0  0  0  0  0
   -0.7145   -4.5375    0.0000 C   0  0  0  0  0  0  0  0  0  0  0  0
   -1.4289   -4.9500    0.0000 C   0  0  0  0  0  0  0  0  0  0  0  0
   -1.4289   -5.7750    0.0000 C   0  0  0  0  0  0  0  0  0  0  0  0
   -2.1434   -4.5375    0.0000 C   0  0  0  0  0  0  0  0  0  0  0  0
    0.8250   -2.4750    0.0000 C   0  0  0  0  0  0  0  0  0  0  0  0
    1.2375   -3.1895    0.0000 C   0  0  0  0  0  0  0  0  0  0  0  0
    0.0000    0.0000    0.0000 C   0  0  0  0  0  0  0  0  0  0  0  0
    0.0000    0.8250    0.0000 C   0  0  0  0  0  0  0  0  0  0  0  0
  1  2  1  0  0  0  0
  2  3  1  0  0  0  0
  3  4  1  0  0  0  0
  4  5  4  0  0  0  0
  5  6  4  0  0  0  0
  6  7  4  0  0  0  0
  8  7  1  4  0  0  0
  8  9  2  0  0  0  0
 10  9  1  0  0  0  0
 10 11  1  0  0  0  0
 10 12  1  0  0  0  0
 12 13  1  0  0  0  0
 13 14  1  0  0  0  0
 14 15  2  0  0  0  0
 15 16  1  0  0  0  0
 15 17  1  0  0  0  0
 10 18  1  0  0  0  0
 18 19  2  0  0  0  0
  7 20  4  0  0  0  0
 20 21  4  0  0  0  0
  4 21  4  0  0  0  0
M  END
>  <molregno>
428894

>  <canonical_smiles>
CCOc1ccc(\C=C\[C@@](C)(CCC=C(C)C)C=C)cc1

>  <standard_inchi_key>
YMUXTTVGTPYRPO-KETLNSEPSA-N

>  <standard_value>
50000

>  <standard_units>
nM

>  <standard_type>
IC50

>  <assay_id>
475988

>  <description>
Cytotoxicity against human AGS cells by MTT assay

>  <Mol Mass>
284,443

>  <Act_10_uM>
0

>  <StandardizerResult>
Clean 2D (ID: Clean 2D)
Clear Stereo (ID: Clear Stereo)
Tautomerize (ID: Tautomerize)
Wedge Clean (ID: Wedge Clean)
Aromatize (ID: Aromatize)


$$$$

  Mrv17c0 06171723492D          

 20 21  0  0  1  0            999 V2000
    1.5395   -6.1875    0.0000 C   0  0  0  0  0  0  0  0  0  0  0  0
    1.1270   -6.9020    0.0000 C   0  0  0  0  0  0  0  0  0  0  0  0
    0.4125   -6.4895    0.0000 C   0  0  0  0  0  0  0  0  0  0  0  0
    0.4125   -5.6645    0.0000 C   0  0  0  0  0  0  0  0  0  0  0  0
   -0.3020   -5.2520    0.0000 C   0  0  0  0  0  0  0  0  0  0  0  0
   -1.1270   -5.2520    0.0000 O   0  0  0  0  0  0  0  0  0  0  0  0
   -0.7145   -4.5375    0.0000 C   0  0  0  0  0  0  0  0  0  0  0  0
   -1.2719   -3.9292    0.0000 C   0  0  0  0  0  0  0  0  0  0  0  0
   -0.1571   -3.9292    0.0000 C   0  0  0  0  0  0  0  0  0  0  0  0
    0.7145   -7.6164    0.0000 C   0  0  0  0  0  0  0  0  0  0  0  0
   -0.1105   -7.6164    0.0000 C   0  0  0  0  0  0  0  0  0  0  0  0
    1.8414   -7.3145    0.0000 C   0  0  0  0  0  0  0  0  0  0  0  0
    1.8414   -8.1395    0.0000 C   0  0  0  0  0  0  0  0  0  0  0  0
    2.5559   -8.5520    0.0000 C   0  0  0  0  0  0  0  0  0  0  0  0
    3.2704   -8.1395    0.0000 C   0  0  0  0  0  0  0  0  0  0  0  0
    3.9849   -8.5520    0.0000 C   0  0  0  0  0  0  0  0  0  0  0  0
    3.9849   -9.3770    0.0000 C   0  0  0  0  0  0  0  0  0  0  0  0
    4.6993   -9.7895    0.0000 O   0  0  0  0  0  0  0  0  0  0  0  0
    3.2704   -9.7895    0.0000 C   0  0  0  0  0  0  0  0  0  0  0  0
    2.5559   -9.3770    0.0000 C   0  0  0  0  0  0  0  0  0  0  0  0
  2  1  1  0  0  0  0
  2  3  1  0  0  0  0
  3  4  1  0  0  0  0
  4  5  1  0  0  0  0
  5  6  1  0  0  0  0
  6  7  1  0  0  0  0
  5  7  1  0  0  0  0
  7  8  1  0  0  0  0
  7  9  1  0  0  0  0
  2 10  1  0  0  0  0
 10 11  2  0  0  0  0
 12  2  1  4  0  0  0
 12 13  2  0  0  0  0
 13 14  1  0  0  0  0
 14 15  4  0  0  0  0
 15 16  4  0  0  0  0
 16 17  4  0  0  0  0
 17 18  1  0  0  0  0
 17 19  4  0  0  0  0
 19 20  4  0  0  0  0
 14 20  4  0  0  0  0
M  END
>  <molregno>
428949

>  <canonical_smiles>
C[C@](CCC1OC1(C)C)(C=C)\C=C\c2ccc(O)cc2

>  <standard_inchi_key>
WHJYECILXDIKJA-AVNQGEAYSA-N

>  <standard_value>
50000

>  <standard_units>
nM

>  <standard_type>
IC50

>  <assay_id>
475988

>  <description>
Cytotoxicity against human AGS cells by MTT assay

>  <Mol Mass>
272,388

>  <Act_10_uM>
0

>  <StandardizerResult>
Clean 2D (ID: Clean 2D)
Clear Stereo (ID: Clear Stereo)
Tautomerize (ID: Tautomerize)
Wedge Clean (ID: Wedge Clean)
Aromatize (ID: Aromatize)


$$$$

  Mrv17c0 06171723492D          

 39 40  0  0  1  0            999 V2000
    0.0000   -0.8250    0.0000 C   0  0  0  0  0  0  0  0  0  0  0  0
    0.0000   -1.6500    0.0000 C   0  0  0  0  0  0  0  0  0  0  0  0
   -0.7145   -2.0625    0.0000 C   0  0  0  0  0  0  0  0  0  0  0  0
   -0.7145   -2.8875    0.0000 C   0  0  0  0  0  0  0  0  0  0  0  0
   -1.4289   -3.3000    0.0000 C   0  0  0  0  0  0  0  0  0  0  0  0
   -1.4289   -4.1250    0.0000 C   0  0  0  0  0  0  0  0  0  0  0  0
   -2.2539   -4.1250    0.0000 C   0  0  0  0  0  0  0  0  0  0  0  0
   -0.6039   -4.1250    0.0000 C   0  0  0  0  0  0  0  0  0  0  0  0
   -0.1914   -4.8395    0.0000 C   0  0  0  0  0  0  0  0  0  0  0  0
   -1.4289   -4.9500    0.0000 C   0  0  0  0  0  0  0  0  0  0  0  0
   -2.1434   -5.3625    0.0000 C   0  0  0  0  0  0  0  0  0  0  0  0
   -2.1434   -6.1875    0.0000 C   0  0  0  0  0  0  0  0  0  0  0  0
   -1.4289   -6.6000    0.0000 C   0  0  0  0  0  0  0  0  0  0  0  0
   -1.4289   -7.4250    0.0000 C   0  0  0  0  0  0  0  0  0  0  0  0
   -2.1434   -7.8375    0.0000 C   0  0  0  0  0  0  0  0  0  0  0  0
   -2.1434   -8.6625    0.0000 O   0  0  0  0  0  0  0  0  0  0  0  0
   -2.8579   -9.0750    0.0000 C   0  0  0  0  0  0  0  0  0  0  0  0
   -3.2704   -8.3605    0.0000 C   0  0  0  0  0  0  0  0  0  0  0  0
   -2.4454   -9.7895    0.0000 C   0  0  0  0  0  0  0  0  0  0  0  0
   -3.5724   -9.4875    0.0000 C   0  0  0  0  0  0  0  0  0  0  0  0
   -4.2868   -9.0750    0.0000 O   0  0  0  0  0  0  0  0  0  0  0  0
   -3.5724  -10.3125    0.0000 C   0  0  0  0  0  0  0  0  0  0  0  0
   -4.2868  -10.7250    0.0000 C   0  0  0  0  0  0  0  0  0  0  0  0
   -4.2868  -11.5500    0.0000 C   0  0  0  0  0  0  0  0  0  0  0  0
   -5.1118  -11.5500    0.0000 C   0  0  0  0  0  0  0  0  0  0  0  0
   -3.4618  -11.5500    0.0000 C   0  0  0  0  0  0  0  0  0  0  0  0
   -3.0493  -12.2645    0.0000 C   0  0  0  0  0  0  0  0  0  0  0  0
   -4.2868  -12.3750    0.0000 C   0  0  0  0  0  0  0  0  0  0  0  0
   -5.0013  -12.7875    0.0000 C   0  0  0  0  0  0  0  0  0  0  0  0
   -5.0013  -13.6125    0.0000 C   0  0  0  0  0  0  0  0  0  0  0  0
   -4.2868  -14.0250    0.0000 C   0  0  0  0  0  0  0  0  0  0  0  0
   -4.2868  -14.8500    0.0000 C   0  0  0  0  0  0  0  0  0  0  0  0
   -5.0013  -15.2625    0.0000 C   0  0  0  0  0  0  0  0  0  0  0  0
   -5.0013  -16.0875    0.0000 O   0  0  0  0  0  0  0  0  0  0  0  0
   -5.7158  -14.8500    0.0000 C   0  0  0  0  0  0  0  0  0  0  0  0
   -5.7158  -14.0250    0.0000 C   0  0  0  0  0  0  0  0  0  0  0  0
   -2.8579   -7.4250    0.0000 C   0  0  0  0  0  0  0  0  0  0  0  0
   -2.8579   -6.6000    0.0000 C   0  0  0  0  0  0  0  0  0  0  0  0
    0.7145   -2.0625    0.0000 C   0  0  0  0  0  0  0  0  0  0  0  0
  1  2  1  0  0  0  0
  2  3  2  0  0  0  0
  3  4  1  0  0  0  0
  4  5  1  0  0  0  0
  6  5  1  0  0  0  0
  6  7  1  0  0  0  0
  6  8  1  0  0  0  0
  8  9  2  0  0  0  0
 10  6  1  4  0  0  0
 10 11  2  0  0  0  0
 11 12  1  0  0  0  0
 12 13  4  0  0  0  0
 13 14  4  0  0  0  0
 14 15  4  0  0  0  0
 15 16  1  0  0  0  0
 16 17  1  0  0  0  0
 17 18  1  0  0  0  0
 17 19  1  0  0  0  0
 17 20  1  0  0  0  0
 20 21  1  0  0  0  0
 20 22  1  0  0  0  0
 22 23  1  0  0  0  0
 24 23  1  0  0  0  0
 24 25  1  0  0  0  0
 24 26  1  0  0  0  0
 26 27  2  0  0  0  0
 28 24  1  4  0  0  0
 28 29  2  0  0  0  0
 29 30  1  0  0  0  0
 30 31  4  0  0  0  0
 31 32  4  0  0  0  0
 32 33  4  0  0  0  0
 33 34  1  0  0  0  0
 33 35  4  0  0  0  0
 35 36  4  0  0  0  0
 30 36  4  0  0  0  0
 15 37  4  0  0  0  0
 37 38  4  0  0  0  0
 12 38  4  0  0  0  0
  2 39  1  0  0  0  0
M  END
>  <molregno>
429034

>  <canonical_smiles>
CC(=CCC[C@@](C)(C=C)\C=C\c1ccc(OC(C)(C)[C@@H](O)CC[C@@](C)(C=C)\C=C\c2ccc(O)cc2)cc1)C

>  <standard_inchi_key>
HBUHJZOOZIOPLC-GOBFGHSLSA-N

>  <standard_value>
50000

>  <standard_units>
nM

>  <standard_type>
IC50

>  <assay_id>
475988

>  <description>
Cytotoxicity against human AGS cells by MTT assay

>  <Mol Mass>
528,777

>  <Act_10_uM>
0

>  <StandardizerResult>
Clean 2D (ID: Clean 2D)
Clear Stereo (ID: Clear Stereo)
Tautomerize (ID: Tautomerize)
Wedge Clean (ID: Wedge Clean)
Aromatize (ID: Aromatize)


$$$$

  Mrv17c0 06171723492D          

 23 25  0  0  1  0            999 V2000
   -1.4289    0.0000    0.0000 C   0  0  0  0  0  0  0  0  0  0  0  0
   -0.7145   -0.4125    0.0000 C   0  0  0  0  0  0  0  0  0  0  0  0
   -0.7145   -1.2375    0.0000 C   0  0  0  0  0  0  0  0  0  0  0  0
    0.0000   -1.6500    0.0000 C   0  0  0  0  0  0  0  0  0  0  0  0
    0.7145   -1.2375    0.0000 C   0  0  0  0  0  0  0  0  0  0  0  0
    0.7145   -2.0625    0.0000 C   0  0  0  0  0  0  0  0  0  0  0  0
    0.7145   -0.4125    0.0000 C   0  0  0  0  0  0  0  0  0  0  0  0
    1.4289    0.0000    0.0000 C   0  0  0  0  0  0  0  0  0  0  0  0
    2.1434   -0.4125    0.0000 C   0  0  0  0  0  0  0  0  0  0  0  0
    2.1434   -1.2375    0.0000 C   0  0  0  0  0  0  0  0  0  0  0  0
    1.4289   -1.6500    0.0000 C   0  0  0  0  0  0  0  0  0  0  0  0
    1.4289   -2.4750    0.0000 C   0  0  0  0  0  0  0  0  0  0  0  0
    0.0000    0.0000    0.0000 C   0  0  0  0  0  0  0  0  0  0  0  0
    0.3873    0.7284    0.0000 C   0  0  0  0  0  0  0  0  0  0  0  0
   -0.3873    0.7284    0.0000 C   0  0  0  0  0  0  0  0  0  0  0  0
   -1.2118    0.7572    0.0000 C   0  0  0  0  0  0  0  0  0  0  0  0
   -1.5991    1.4857    0.0000 C   0  0  0  0  0  0  0  0  0  0  0  0
   -2.4161    1.6005    0.0000 C   0  0  0  0  0  0  0  0  0  0  0  0
   -2.5594    2.4129    0.0000 C   0  0  0  0  0  0  0  0  0  0  0  0
   -3.3009    2.7746    0.0000 O   0  0  0  0  0  0  0  0  0  0  0  0
   -1.8309    2.8003    0.0000 O   0  0  0  0  0  0  0  0  0  0  0  0
   -1.2375    2.2272    0.0000 C   0  0  0  0  0  0  0  0  0  0  0  0
   -0.4250    2.3704    0.0000 O   0  0  0  0  0  0  0  0  0  0  0  0
  2  1  1  0  0  0  0
  2  3  1  0  0  0  0
  3  4  1  0  0  0  0
  4  5  1  0  0  0  0
  5  6  1  0  0  0  0
  5  7  1  0  0  0  0
  7  8  1  0  0  0  0
  8  9  1  0  0  0  0
  9 10  1  0  0  0  0
 10 11  2  0  0  0  0
  5 11  1  0  0  0  0
 11 12  1  0  0  0  0
  7 13  1  0  0  0  0
  2 13  1  0  0  0  0
 13 14  1  0  0  0  0
 13 15  1  0  0  0  0
 15 16  1  0  0  0  0
 16 17  1  0  0  0  0
 17 18  2  0  0  0  0
 18 19  1  0  0  0  0
 19 20  2  0  0  0  0
 19 21  1  0  0  0  0
 21 22  1  0  0  0  0
 17 22  1  0  0  0  0
 22 23  1  0  0  0  0
M  END
>  <molregno>
442568

>  <canonical_smiles>
C[C@@H]1CC[C@]2(C)[C@H](CCC=C2C)[C@@]1(C)CCC3=CC(=O)O[C@@H]3O

>  <standard_inchi_key>
LVSCWEDTMWAASP-KXAOQFNBSA-N

>  <standard_value>
26900

>  <standard_units>
nM

>  <standard_type>
IC50

>  <assay_id>
526233

>  <description>
Cytotoxicity against human AGS cells by MTS colorimetric assay

>  <Mol Mass>
318,457

>  <Act_10_uM>
0

>  <StandardizerResult>
Clean 2D (ID: Clean 2D)
Clear Stereo (ID: Clear Stereo)
Tautomerize (ID: Tautomerize)
Wedge Clean (ID: Wedge Clean)


$$$$

  Mrv17c0 06171723492D          

 35 36  0  0  0  0            999 V2000
    0.0000   -4.1250    0.0000 C   0  0  0  0  0  0  0  0  0  0  0  0
    0.7145   -3.7125    0.0000 C   0  0  0  0  0  0  0  0  0  0  0  0
    0.7145   -2.8875    0.0000 C   0  0  0  0  0  0  0  0  0  0  0  0
    0.0000   -2.4750    0.0000 C   0  0  0  0  0  0  0  0  0  0  0  0
    1.4289   -2.4750    0.0000 C   0  0  0  0  0  0  0  0  0  0  0  0
    2.1434   -2.8875    0.0000 O   0  0  0  0  0  0  0  0  0  0  0  0
    1.4289   -1.6500    0.0000 C   0  0  0  0  0  0  0  0  0  0  0  0
    0.7145   -1.2375    0.0000 C   0  0  0  0  0  0  0  0  0  0  0  0
    0.0000   -1.6500    0.0000 O   0  0  0  0  0  0  0  0  0  0  0  0
    0.7145   -0.4125    0.0000 C   0  0  0  0  0  0  0  0  0  0  0  0
    1.4289    0.0000    0.0000 C   0  0  0  0  0  0  0  0  0  0  0  0
    1.4289    0.8250    0.0000 O   0  0  0  0  0  0  0  0  0  0  0  0
    2.1434   -0.4125    0.0000 C   0  0  0  0  0  0  0  0  0  0  0  0
    2.8579    0.0000    0.0000 C   0  0  0  0  0  0  0  0  0  0  0  0
    3.5724   -0.4125    0.0000 C   0  0  0  0  0  0  0  0  0  0  0  0
    4.2868    0.0000    0.0000 C   0  0  0  0  0  0  0  0  0  0  0  0
    5.0013   -0.4125    0.0000 C   0  0  0  0  0  0  0  0  0  0  0  0
    5.7158    0.0000    0.0000 C   0  0  0  0  0  0  0  0  0  0  0  0
    6.4302   -0.4125    0.0000 C   0  0  0  0  0  0  0  0  0  0  0  0
    5.7158    0.8250    0.0000 C   0  0  0  0  0  0  0  0  0  0  0  0
    3.5724   -1.2375    0.0000 C   0  0  0  0  0  0  0  0  0  0  0  0
    4.3848   -1.0942    0.0000 C   0  0  0  0  0  0  0  0  0  0  0  0
    3.8545   -2.0127    0.0000 C   0  0  0  0  0  0  0  0  0  0  0  0
    3.3242   -2.6447    0.0000 C   0  0  0  0  0  0  0  0  0  0  0  0
    3.6064   -3.4200    0.0000 C   0  0  0  0  0  0  0  0  0  0  0  0
    3.0761   -4.0520    0.0000 C   0  0  0  0  0  0  0  0  0  0  0  0
    2.2636   -3.9087    0.0000 C   0  0  0  0  0  0  0  0  0  0  0  0
    3.3583   -4.8272    0.0000 C   0  0  0  0  0  0  0  0  0  0  0  0
    4.1707   -4.9705    0.0000 C   0  0  0  0  0  0  0  0  0  0  0  0
    4.7010   -4.3385    0.0000 C   0  0  0  0  0  0  0  0  0  0  0  0
    5.5135   -4.4817    0.0000 C   0  0  0  0  0  0  0  0  0  0  0  0
    6.0438   -3.8498    0.0000 C   0  0  0  0  0  0  0  0  0  0  0  0
    5.7957   -5.2570    0.0000 C   0  0  0  0  0  0  0  0  0  0  0  0
    2.8579   -1.6500    0.0000 O   0  0  0  0  0  0  0  0  0  0  0  0
    2.1434   -1.2375    0.0000 C   0  0  0  0  0  0  0  0  0  0  0  0
  1  2  1  0  0  0  0
  2  3  1  0  0  0  0
  3  4  1  0  0  0  0
  3  5  1  0  0  0  0
  5  6  2  0  0  0  0
  5  7  1  0  0  0  0
  7  8  4  0  0  0  0
  8  9  1  0  0  0  0
  8 10  4  0  0  0  0
 10 11  4  0  0  0  0
 11 12  1  0  0  0  0
 11 13  4  0  0  0  0
 13 14  1  0  0  0  0
 14 15  1  0  0  0  0
 15 16  1  0  0  0  0
 16 17  1  0  0  0  0
 17 18  2  0  0  0  0
 18 19  1  0  0  0  0
 18 20  1  0  0  0  0
 15 21  1  0  0  0  0
 21 22  1  0  0  0  0
 21 23  1  0  0  0  0
 23 24  1  0  0  0  0
 25 24  1  4  0  0  0
 25 26  2  0  0  0  0
 26 27  1  0  0  0  0
 26 28  1  0  0  0  0
 28 29  1  0  0  0  0
 29 30  1  0  0  0  0
 30 31  2  0  0  0  0
 31 32  1  0  0  0  0
 31 33  1  0  0  0  0
 21 34  1  0  0  0  0
 34 35  1  0  0  0  0
  7 35  4  0  0  0  0
 13 35  4  0  0  0  0
M  END
>  <molregno>
443302

>  <canonical_smiles>
CCC(C)C(=O)c1c(O)cc(O)c2C[C@H](CC=C(C)C)[C@@](C)(CC\C=C(/C)\CCC=C(C)C)Oc12

>  <standard_inchi_key>
KNWRSKBHVUABNU-YIYKOETFSA-N

>  <standard_value>
32400

>  <standard_units>
nM

>  <standard_type>
IC50

>  <assay_id>
527562

>  <description>
Cytotoxicity against human AGS cells by MTT assay

>  <Mol Mass>
482,705

>  <Act_10_uM>
0

>  <StandardizerResult>
Clean 2D (ID: Clean 2D)
Clear Stereo (ID: Clear Stereo)
Tautomerize (ID: Tautomerize)
Wedge Clean (ID: Wedge Clean)
Aromatize (ID: Aromatize)


$$$$

  Mrv17c0 06171723492D          

 39 43  0  0  1  0            999 V2000
    2.1434   -5.3625    0.0000 C   0  0  0  0  0  0  0  0  0  0  0  0
    2.8579   -4.9500    0.0000 O   0  0  0  0  0  0  0  0  0  0  0  0
    2.8579   -4.1250    0.0000 C   0  0  0  0  0  0  0  0  0  0  0  0
    2.1434   -3.7125    0.0000 C   0  0  0  0  0  0  0  0  0  0  0  0
    2.1434   -2.8875    0.0000 C   0  0  0  0  0  0  0  0  0  0  0  0
    2.8579   -2.4750    0.0000 C   0  0  0  0  0  0  0  0  0  0  0  0
    3.5724   -2.8875    0.0000 C   0  0  0  0  0  0  0  0  0  0  0  0
    4.2868   -2.4750    0.0000 C   0  0  0  0  0  0  0  0  0  0  0  0
    4.2868   -1.6500    0.0000 O   0  0  0  0  0  0  0  0  0  0  0  0
    5.0013   -2.8875    0.0000 C   0  0  0  0  0  0  0  0  0  0  0  0
    5.7158   -2.4750    0.0000 C   0  0  0  0  0  0  0  0  0  0  0  0
    5.7158   -1.6500    0.0000 O   0  0  0  0  0  0  0  0  0  0  0  0
    6.4302   -2.8875    0.0000 C   0  0  0  0  0  0  0  0  0  0  0  0
    7.1447   -2.4750    0.0000 C   0  0  0  0  0  0  0  0  0  0  0  0
    7.8592   -2.8875    0.0000 C   0  0  0  0  0  0  0  0  0  0  0  0
    8.6716   -3.0308    0.0000 O   0  0  0  0  0  0  0  0  0  0  0  0
    7.8592   -3.7125    0.0000 C   0  0  0  0  0  0  0  0  0  0  0  0
    7.1447   -4.1250    0.0000 C   0  0  0  0  0  0  0  0  0  0  0  0
    7.1447   -4.9500    0.0000 O   0  0  0  0  0  0  0  0  0  0  0  0
    7.8592   -5.3625    0.0000 C   0  0  0  0  0  0  0  0  0  0  0  0
    8.5737   -4.9500    0.0000 C   0  0  0  0  0  0  0  0  0  0  0  0
    9.2881   -5.3625    0.0000 C   0  0  0  0  0  0  0  0  0  0  0  0
   10.0026   -4.9500    0.0000 N   0  0  0  0  0  0  0  0  0  0  0  0
    9.2881   -6.1875    0.0000 C   0  0  0  0  0  0  0  0  0  0  0  0
   10.0026   -6.6000    0.0000 O   0  0  0  0  0  0  0  0  0  0  0  0
    8.5737   -6.6000    0.0000 C   0  0  0  0  0  0  0  0  0  0  0  0
    8.5737   -7.4250    0.0000 C   0  0  0  0  0  0  0  0  0  0  0  0
    7.8592   -6.1875    0.0000 O   0  0  0  0  0  0  0  0  0  0  0  0
    6.4302   -3.7125    0.0000 C   0  0  0  0  0  0  0  0  0  0  0  0
    5.7158   -4.1250    0.0000 C   0  0  0  0  0  0  0  0  0  0  0  0
    5.7158   -4.9500    0.0000 O   0  0  0  0  0  0  0  0  0  0  0  0
    5.0013   -3.7125    0.0000 C   0  0  0  0  0  0  0  0  0  0  0  0
    4.2868   -4.1250    0.0000 C   0  0  0  0  0  0  0  0  0  0  0  0
    4.2868   -4.9500    0.0000 O   0  0  0  0  0  0  0  0  0  0  0  0
    3.5724   -3.7125    0.0000 C   0  0  0  0  0  0  0  0  0  0  0  0
    8.1413   -2.1123    0.0000 C   0  0  0  0  0  0  0  0  0  0  0  0
    8.9538   -1.9690    0.0000 O   0  0  0  0  0  0  0  0  0  0  0  0
    7.6110   -1.4803    0.0000 C   0  0  0  0  0  0  0  0  0  0  0  0
    7.8932   -0.7050    0.0000 O   0  0  0  0  0  0  0  0  0  0  0  0
  1  2  1  0  0  0  0
  2  3  1  0  0  0  0
  3  4  4  0  0  0  0
  4  5  4  0  0  0  0
  5  6  4  0  0  0  0
  6  7  4  0  0  0  0
  7  8  1  0  0  0  0
  8  9  2  0  0  0  0
  8 10  1  0  0  0  0
 10 11  4  0  0  0  0
 11 12  1  0  0  0  0
 11 13  4  0  0  0  0
 13 14  1  0  0  0  0
 14 15  1  0  0  0  0
 15 16  1  0  0  0  0
 15 17  1  0  0  0  0
 17 18  1  0  0  0  0
 18 19  1  0  0  0  0
 20 19  1  0  0  0  0
 20 21  1  0  0  0  0
 21 22  1  0  0  0  0
 22 23  1  0  0  0  0
 22 24  1  0  0  0  0
 24 25  1  0  0  0  0
 24 26  1  0  0  0  0
 26 27  1  0  0  0  0
 26 28  1  0  0  0  0
 20 28  1  0  0  0  0
 18 29  1  0  0  0  0
 13 29  4  0  0  0  0
 29 30  4  0  0  0  0
 30 31  1  0  0  0  0
 30 32  4  0  0  0  0
 10 32  4  0  0  0  0
 32 33  1  0  0  0  0
 33 34  2  0  0  0  0
 33 35  1  0  0  0  0
  3 35  4  0  0  0  0
  7 35  4  0  0  0  0
 15 36  1  0  0  0  0
 36 37  2  0  0  0  0
 36 38  1  0  0  0  0
 38 39  1  0  0  0  0
M  END
>  <molregno>
78759

>  <canonical_smiles>
COc1cccc2C(=O)c3c(O)c4C[C@](O)(C[C@H](O[C@H]5C[C@H](N)[C@H](O)[C@H](C)O5)c4c(O)c3C(=O)c12)C(=O)CO

>  <standard_inchi_key>
AOJJSUZBOXZQNB-TZSSRYMLSA-N

>  <standard_value>
310

>  <standard_units>
nM

>  <standard_type>
IC50

>  <assay_id>
527562

>  <description>
Cytotoxicity against human AGS cells by MTT assay

>  <Mol Mass>
543,525

>  <Act_10_uM>
1

>  <StandardizerResult>
Clean 2D (ID: Clean 2D)
Clear Stereo (ID: Clear Stereo)
Tautomerize (ID: Tautomerize)
Wedge Clean (ID: Wedge Clean)
Aromatize (ID: Aromatize)


$$$$

  Mrv17c0 06171723492D          

 25 26  0  0  1  0            999 V2000
    2.8579   -4.9500    0.0000 C   0  0  0  0  0  0  0  0  0  0  0  0
    2.1434   -4.5375    0.0000 C   0  0  0  0  0  0  0  0  0  0  0  0
    2.1434   -3.7125    0.0000 C   0  0  0  0  0  0  0  0  0  0  0  0
    2.8579   -3.3000    0.0000 C   0  0  0  0  0  0  0  0  0  0  0  0
    1.4289   -3.3000    0.0000 C   0  0  0  0  0  0  0  0  0  0  0  0
    0.7145   -3.7125    0.0000 O   0  0  0  0  0  0  0  0  0  0  0  0
    1.4289   -2.4750    0.0000 O   0  0  0  0  0  0  0  0  0  0  0  0
    0.7145   -2.0625    0.0000 C   0  0  0  0  0  0  0  0  0  0  0  0
    0.0000   -2.4750    0.0000 C   0  0  0  0  0  0  0  0  0  0  0  0
   -0.7145   -2.0625    0.0000 C   0  0  0  0  0  0  0  0  0  0  0  0
   -0.7145   -1.2375    0.0000 C   0  0  0  0  0  0  0  0  0  0  0  0
    0.0000   -0.8250    0.0000 C   0  0  0  0  0  0  0  0  0  0  0  0
    0.7145   -1.2375    0.0000 C   0  0  0  0  0  0  0  0  0  0  0  0
    1.4289   -0.8250    0.0000 C   0  0  0  0  0  0  0  0  0  0  0  0
    1.4289    0.0000    0.0000 C   0  0  0  0  0  0  0  0  0  0  0  0
    2.1434   -1.2375    0.0000 C   0  0  0  0  0  0  0  0  0  0  0  0
    2.8579   -0.8250    0.0000 C   0  0  0  0  0  0  0  0  0  0  0  0
    3.5724   -1.2375    0.0000 C   0  0  0  0  0  0  0  0  0  0  0  0
    4.2868   -0.8250    0.0000 O   0  0  0  0  0  0  0  0  0  0  0  0
    0.0000    0.0000    0.0000 C   0  0  0  0  0  0  0  0  0  0  0  0
   -1.3276   -2.6145    0.0000 O   0  0  0  0  0  0  0  0  0  0  0  0
   -0.9920   -3.3682    0.0000 C   0  0  0  0  0  0  0  0  0  0  0  0
   -1.4045   -4.0827    0.0000 O   0  0  0  0  0  0  0  0  0  0  0  0
   -0.1715   -3.2820    0.0000 C   0  0  0  0  0  0  0  0  0  0  0  0
    0.3805   -3.8951    0.0000 C   0  0  0  0  0  0  0  0  0  0  0  0
  1  2  1  0  0  0  0
  2  3  1  0  0  0  0
  3  4  1  0  0  0  0
  3  5  1  0  0  0  0
  5  6  2  0  0  0  0
  5  7  1  0  0  0  0
  8  7  1  0  0  0  0
  8  9  1  0  0  0  0
  9 10  1  0  0  0  0
 10 11  1  0  0  0  0
 11 12  1  0  0  0  0
 12 13  2  0  0  0  0
  8 13  1  0  0  0  0
 13 14  1  0  0  0  0
 14 15  1  0  0  0  0
 14 16  1  0  0  0  0
 16 17  1  0  0  0  0
 17 18  1  0  0  0  0
 18 19  1  0  0  0  0
 12 20  1  0  0  0  0
 10 21  1  0  0  0  0
 21 22  1  0  0  0  0
 22 23  2  0  0  0  0
 22 24  1  0  0  0  0
  9 24  1  0  0  0  0
 24 25  2  0  0  0  0
M  END
>  <molregno>
481440

>  <canonical_smiles>
CCC(C)C(=O)O[C@@H]1[C@H]2[C@@H](CC(=C1[C@@H](C)CCCO)C)OC(=O)C2=C

>  <standard_inchi_key>
SVXWZIOAARZZFZ-XKIUHSEASA-N

>  <standard_value>
31300

>  <standard_units>
nM

>  <standard_type>
IC50

>  <assay_id>
528800

>  <description>
Cytotoxicity against human AGS cells after 24 hrs by trypan blue exclusion assay

>  <Mol Mass>
350,455

>  <Act_10_uM>
0

>  <StandardizerResult>
Clean 2D (ID: Clean 2D)
Clear Stereo (ID: Clear Stereo)
Tautomerize (ID: Tautomerize)
Wedge Clean (ID: Wedge Clean)


$$$$

  Mrv17c0 06171723492D          

 25 26  0  0  1  0            999 V2000
   -0.7145   -0.4125    0.0000 C   0  0  0  0  0  0  0  0  0  0  0  0
   -0.7145   -1.2375    0.0000 C   0  0  0  0  0  0  0  0  0  0  0  0
    0.0000   -1.6500    0.0000 C   0  0  0  0  0  0  0  0  0  0  0  0
    0.7145   -1.2375    0.0000 C   0  0  0  0  0  0  0  0  0  0  0  0
    1.4289   -1.6500    0.0000 C   0  0  0  0  0  0  0  0  0  0  0  0
    2.1434   -1.2375    0.0000 O   0  0  0  0  0  0  0  0  0  0  0  0
    2.8579   -1.6500    0.0000 C   0  0  0  0  0  0  0  0  0  0  0  0
    3.5724   -1.2375    0.0000 O   0  0  0  0  0  0  0  0  0  0  0  0
    2.8579   -2.4750    0.0000 C   0  0  0  0  0  0  0  0  0  0  0  0
   -1.4289   -1.6500    0.0000 C   0  0  0  0  0  0  0  0  0  0  0  0
   -1.4289   -2.4750    0.0000 C   0  0  0  0  0  0  0  0  0  0  0  0
   -0.7145   -2.8875    0.0000 C   0  0  0  0  0  0  0  0  0  0  0  0
   -2.1434   -2.8875    0.0000 C   0  0  0  0  0  0  0  0  0  0  0  0
   -2.8579   -2.4750    0.0000 C   0  0  0  0  0  0  0  0  0  0  0  0
   -3.6425   -2.7299    0.0000 O   0  0  0  0  0  0  0  0  0  0  0  0
   -4.1274   -2.0625    0.0000 C   0  0  0  0  0  0  0  0  0  0  0  0
   -4.9524   -2.0625    0.0000 O   0  0  0  0  0  0  0  0  0  0  0  0
   -3.6425   -1.3951    0.0000 C   0  0  0  0  0  0  0  0  0  0  0  0
   -3.8974   -0.6104    0.0000 C   0  0  0  0  0  0  0  0  0  0  0  0
   -2.8579   -1.6500    0.0000 C   0  0  0  0  0  0  0  0  0  0  0  0
   -2.1434   -1.2375    0.0000 C   0  0  0  0  0  0  0  0  0  0  0  0
   -2.1434   -0.4125    0.0000 O   0  0  0  0  0  0  0  0  0  0  0  0
   -2.8579    0.0000    0.0000 C   0  0  0  0  0  0  0  0  0  0  0  0
   -3.5724   -0.4125    0.0000 O   0  0  0  0  0  0  0  0  0  0  0  0
   -2.8579    0.8250    0.0000 C   0  0  0  0  0  0  0  0  0  0  0  0
  2  1  1  0  0  0  0
  2  3  1  0  0  0  0
  3  4  1  0  0  0  0
  4  5  1  0  0  0  0
  5  6  1  0  0  0  0
  6  7  1  0  0  0  0
  7  8  2  0  0  0  0
  7  9  1  0  0  0  0
  2 10  1  0  0  0  0
 10 11  2  0  0  0  0
 11 12  1  0  0  0  0
 11 13  1  0  0  0  0
 13 14  1  0  0  0  0
 14 15  1  0  0  0  0
 15 16  1  0  0  0  0
 16 17  2  0  0  0  0
 16 18  1  0  0  0  0
 18 19  2  0  0  0  0
 20 18  1  0  0  0  0
 14 20  1  0  0  0  0
 20 21  1  0  0  0  0
 10 21  1  0  0  0  0
 21 22  1  0  0  0  0
 22 23  1  0  0  0  0
 23 24  2  0  0  0  0
 23 25  1  0  0  0  0
M  END
>  <molregno>
481474

>  <canonical_smiles>
C[C@@H](CCCOC(=O)C)C1=C(C)C[C@H]2OC(=O)C(=C)[C@H]2[C@H]1OC(=O)C

>  <standard_inchi_key>
MVCCWTMPDBIKCJ-IMKJFWDFSA-N

>  <standard_value>
66400

>  <standard_units>
nM

>  <standard_type>
IC50

>  <assay_id>
528800

>  <description>
Cytotoxicity against human AGS cells after 24 hrs by trypan blue exclusion assay

>  <Mol Mass>
350,411

>  <Act_10_uM>
0

>  <StandardizerResult>
Clean 2D (ID: Clean 2D)
Clear Stereo (ID: Clear Stereo)
Tautomerize (ID: Tautomerize)
Wedge Clean (ID: Wedge Clean)


$$$$

  Mrv17c0 06171723492D          

 19 20  0  0  1  0            999 V2000
   -0.7145   -0.4125    0.0000 C   0  0  0  0  0  0  0  0  0  0  0  0
   -0.7145   -1.2375    0.0000 C   0  0  0  0  0  0  0  0  0  0  0  0
    0.0000   -1.6500    0.0000 C   0  0  0  0  0  0  0  0  0  0  0  0
    0.7145   -1.2375    0.0000 C   0  0  0  0  0  0  0  0  0  0  0  0
    1.4289   -1.6500    0.0000 C   0  0  0  0  0  0  0  0  0  0  0  0
    2.1434   -1.2375    0.0000 O   0  0  0  0  0  0  0  0  0  0  0  0
   -1.4289   -1.6500    0.0000 C   0  0  0  0  0  0  0  0  0  0  0  0
   -1.4289   -2.4750    0.0000 C   0  0  0  0  0  0  0  0  0  0  0  0
   -0.7145   -2.8875    0.0000 C   0  0  0  0  0  0  0  0  0  0  0  0
   -2.1434   -2.8875    0.0000 C   0  0  0  0  0  0  0  0  0  0  0  0
   -2.8579   -2.4750    0.0000 C   0  0  0  0  0  0  0  0  0  0  0  0
   -3.6425   -2.7299    0.0000 O   0  0  0  0  0  0  0  0  0  0  0  0
   -4.1274   -2.0625    0.0000 C   0  0  0  0  0  0  0  0  0  0  0  0
   -4.9524   -2.0625    0.0000 O   0  0  0  0  0  0  0  0  0  0  0  0
   -3.6425   -1.3951    0.0000 C   0  0  0  0  0  0  0  0  0  0  0  0
   -3.8974   -0.6104    0.0000 C   0  0  0  0  0  0  0  0  0  0  0  0
   -2.8579   -1.6500    0.0000 C   0  0  0  0  0  0  0  0  0  0  0  0
   -2.1434   -1.2375    0.0000 C   0  0  0  0  0  0  0  0  0  0  0  0
   -2.1434   -0.4125    0.0000 O   0  0  0  0  0  0  0  0  0  0  0  0
  2  1  1  0  0  0  0
  2  3  1  0  0  0  0
  3  4  1  0  0  0  0
  4  5  1  0  0  0  0
  5  6  1  0  0  0  0
  2  7  1  0  0  0  0
  7  8  2  0  0  0  0
  8  9  1  0  0  0  0
  8 10  1  0  0  0  0
 10 11  1  0  0  0  0
 11 12  1  0  0  0  0
 12 13  1  0  0  0  0
 13 14  2  0  0  0  0
 13 15  1  0  0  0  0
 15 16  2  0  0  0  0
 17 15  1  0  0  0  0
 11 17  1  0  0  0  0
 17 18  1  0  0  0  0
  7 18  1  0  0  0  0
 18 19  1  0  0  0  0
M  END
>  <molregno>
481473

>  <canonical_smiles>
C[C@@H](CCCO)C1=C(C)C[C@H]2OC(=O)C(=C)[C@H]2[C@H]1O

>  <standard_inchi_key>
ASZIGQFYGXSPCO-RHBIEUIISA-N

>  <standard_value>
100000

>  <standard_units>
nM

>  <standard_type>
IC50

>  <assay_id>
528800

>  <description>
Cytotoxicity against human AGS cells after 24 hrs by trypan blue exclusion assay

>  <Mol Mass>
266,337

>  <Act_10_uM>
0

>  <StandardizerResult>
Clean 2D (ID: Clean 2D)
Clear Stereo (ID: Clear Stereo)
Tautomerize (ID: Tautomerize)
Wedge Clean (ID: Wedge Clean)


$$$$

  Mrv17c0 06171723492D          

 21 22  0  0  1  0            999 V2000
    4.7386    4.0240    0.0000 C   0  0  0  0  0  0  0  0  0  0  0  0
    3.9245    4.1577    0.0000 C   0  0  0  0  0  0  0  0  0  0  0  0
    3.6332    4.9295    0.0000 O   0  0  0  0  0  0  0  0  0  0  0  0
    3.4016    3.5195    0.0000 O   0  0  0  0  0  0  0  0  0  0  0  0
    3.6929    2.7476    0.0000 C   0  0  0  0  0  0  0  0  0  0  0  0
    4.5070    2.6139    0.0000 C   0  0  0  0  0  0  0  0  0  0  0  0
    4.7983    1.8420    0.0000 C   0  0  0  0  0  0  0  0  0  0  0  0
    5.6123    1.7083    0.0000 C   0  0  0  0  0  0  0  0  0  0  0  0
    5.9036    0.9365    0.0000 C   0  0  0  0  0  0  0  0  0  0  0  0
    5.3808    0.2983    0.0000 C   0  0  0  0  0  0  0  0  0  0  0  0
    4.5667    0.4320    0.0000 C   0  0  0  0  0  0  0  0  0  0  0  0
    4.2754    1.2038    0.0000 C   0  0  0  0  0  0  0  0  0  0  0  0
    3.4613    1.3375    0.0000 C   0  0  0  0  0  0  0  0  0  0  0  0
    2.8172    0.8220    0.0000 O   0  0  0  0  0  0  0  0  0  0  0  0
    2.1279    1.2753    0.0000 C   0  0  0  0  0  0  0  0  0  0  0  0
    1.3560    0.9840    0.0000 O   0  0  0  0  0  0  0  0  0  0  0  0
    2.3460    2.0709    0.0000 C   0  0  0  0  0  0  0  0  0  0  0  0
    1.8304    2.7150    0.0000 C   0  0  0  0  0  0  0  0  0  0  0  0
    3.1701    2.1094    0.0000 C   0  0  0  0  0  0  0  0  0  0  0  0
    4.0438   -0.2062    0.0000 C   0  0  0  0  0  0  0  0  0  0  0  0
    4.0002    1.6330    0.0000 C   0  0  0  0  0  0  0  0  0  0  0  0
  1  2  1  0  0  0  0
  2  3  2  0  0  0  0
  2  4  1  0  0  0  0
  5  4  1  0  0  0  0
  5  6  1  0  0  0  0
  6  7  1  0  0  0  0
  7  8  2  0  0  0  0
  8  9  1  4  0  0  0
  9 10  1  0  0  0  0
 10 11  1  0  0  0  0
 11 12  2  0  0  0  0
 12 13  1  4  0  0  0
 13 14  1  0  0  0  0
 14 15  1  0  0  0  0
 15 16  2  0  0  0  0
 15 17  1  0  0  0  0
 17 18  2  0  0  0  0
 19 17  1  0  0  0  0
  5 19  1  0  0  0  0
 13 19  1  0  0  0  0
 11 20  1  0  0  0  0
  7 21  1  0  0  0  0
M  END
>  <molregno>
481472

>  <canonical_smiles>
CC(=O)O[C@H]1C\C(=C\CC\C(=C\[C@@H]2OC(=O)C(=C)[C@H]12)\C)\C

>  <standard_inchi_key>
UPNVKIZABMRHNR-LFLWPQTJSA-N

>  <standard_value>
5400

>  <standard_units>
nM

>  <standard_type>
IC50

>  <assay_id>
528800

>  <description>
Cytotoxicity against human AGS cells after 24 hrs by trypan blue exclusion assay

>  <Mol Mass>
290,359

>  <Act_10_uM>
1

>  <StandardizerResult>
Clean 2D (ID: Clean 2D)
Clear Stereo (ID: Clear Stereo)
Tautomerize (ID: Tautomerize)
Wedge Clean (ID: Wedge Clean)


$$$$

  Mrv17c0 06171723492D          

 22 23  0  0  1  0            999 V2000
    0.7145   -2.8875    0.0000 C   0  0  0  0  0  0  0  0  0  0  0  0
    0.7145   -2.0625    0.0000 C   0  0  0  0  0  0  0  0  0  0  0  0
    1.4289   -1.6500    0.0000 C   0  0  0  0  0  0  0  0  0  0  0  0
    2.1434   -2.0625    0.0000 C   0  0  0  0  0  0  0  0  0  0  0  0
    2.8579   -1.6500    0.0000 C   0  0  0  0  0  0  0  0  0  0  0  0
    3.5724   -2.0625    0.0000 O   0  0  0  0  0  0  0  0  0  0  0  0
    4.2868   -1.6500    0.0000 C   0  0  0  0  0  0  0  0  0  0  0  0
    5.0013   -2.0625    0.0000 O   0  0  0  0  0  0  0  0  0  0  0  0
    4.2868   -0.8250    0.0000 C   0  0  0  0  0  0  0  0  0  0  0  0
    0.0000   -1.6500    0.0000 C   0  0  0  0  0  0  0  0  0  0  0  0
   -0.7145   -2.0625    0.0000 C   0  0  0  0  0  0  0  0  0  0  0  0
   -1.4289   -1.6500    0.0000 C   0  0  0  0  0  0  0  0  0  0  0  0
   -2.2136   -1.9049    0.0000 C   0  0  0  0  0  0  0  0  0  0  0  0
   -2.4685   -2.6896    0.0000 C   0  0  0  0  0  0  0  0  0  0  0  0
   -2.6985   -1.2375    0.0000 C   0  0  0  0  0  0  0  0  0  0  0  0
   -3.5235   -1.2375    0.0000 O   0  0  0  0  0  0  0  0  0  0  0  0
   -2.2136   -0.5701    0.0000 O   0  0  0  0  0  0  0  0  0  0  0  0
   -1.4289   -0.8250    0.0000 C   0  0  0  0  0  0  0  0  0  0  0  0
   -0.7145   -0.4125    0.0000 C   0  0  0  0  0  0  0  0  0  0  0  0
    0.0000   -0.8250    0.0000 C   0  0  0  0  0  0  0  0  0  0  0  0
    0.4372   -0.1254    0.0000 C   0  0  0  0  0  0  0  0  0  0  0  0
    0.8245   -0.7962    0.0000 O   0  0  0  0  0  0  0  0  0  0  0  0
  2  1  1  0  0  0  0
  2  3  1  0  0  0  0
  3  4  1  0  0  0  0
  4  5  1  0  0  0  0
  5  6  1  0  0  0  0
  6  7  1  0  0  0  0
  7  8  2  0  0  0  0
  7  9  1  0  0  0  0
  2 10  1  0  0  0  0
 10 11  2  0  0  0  0
 12 11  1  0  0  0  0
 12 13  1  0  0  0  0
 13 14  1  0  0  0  0
 13 15  1  0  0  0  0
 15 16  2  0  0  0  0
 15 17  1  0  0  0  0
 18 17  1  0  0  0  0
 12 18  1  0  0  0  0
 18 19  1  0  0  0  0
 19 20  1  0  0  0  0
 10 20  1  0  0  0  0
 20 21  1  0  0  0  0
 20 22  1  0  0  0  0
M  END
>  <molregno>
481441

>  <canonical_smiles>
C[C@@H](CCCOC(=O)C)C1=C[C@@H]2[C@H](C)C(=O)O[C@@H]2C[C@@]1(C)O

>  <standard_inchi_key>
URCJMQGGAZJGGL-MRJZCNKMSA-N

>  <standard_value>
100000

>  <standard_units>
nM

>  <standard_type>
IC50

>  <assay_id>
528800

>  <description>
Cytotoxicity against human AGS cells after 24 hrs by trypan blue exclusion assay

>  <Mol Mass>
310,39

>  <Act_10_uM>
0

>  <StandardizerResult>
Clean 2D (ID: Clean 2D)
Clear Stereo (ID: Clear Stereo)
Tautomerize (ID: Tautomerize)
Wedge Clean (ID: Wedge Clean)


$$$$

  Mrv17c0 06171723492D          

 17 19  0  0  0  0            999 V2000
    3.6829   -2.2539    0.0000 O   0  0  0  0  0  0  0  0  0  0  0  0
    3.2704   -1.5395    0.0000 C   0  0  0  0  0  0  0  0  0  0  0  0
    2.4454   -1.5395    0.0000 C   0  0  0  0  0  0  0  0  0  0  0  0
    2.0329   -0.8250    0.0000 C   0  0  0  0  0  0  0  0  0  0  0  0
    2.4454   -0.1105    0.0000 C   0  0  0  0  0  0  0  0  0  0  0  0
    3.2704   -0.1105    0.0000 C   0  0  0  0  0  0  0  0  0  0  0  0
    3.6829    0.6039    0.0000 N   0  0  0  0  0  0  0  0  0  0  0  0
    4.5079    0.6039    0.0000 C   0  0  0  0  0  0  0  0  0  0  0  0
    4.9204   -0.1105    0.0000 C   0  0  0  0  0  0  0  0  0  0  0  0
    5.7454   -0.1105    0.0000 C   0  0  0  0  0  0  0  0  0  0  0  0
    6.1579    0.6039    0.0000 O   0  0  0  0  0  0  0  0  0  0  0  0
    6.1579   -0.8250    0.0000 C   0  0  0  0  0  0  0  0  0  0  0  0
    5.7454   -1.5395    0.0000 C   0  0  0  0  0  0  0  0  0  0  0  0
    4.9204   -1.5395    0.0000 C   0  0  0  0  0  0  0  0  0  0  0  0
    4.5079   -2.2539    0.0000 O   0  0  0  0  0  0  0  0  0  0  0  0
    4.5079   -0.8250    0.0000 C   0  0  0  0  0  0  0  0  0  0  0  0
    3.6829   -0.8250    0.0000 C   0  0  0  0  0  0  0  0  0  0  0  0
  1  2  2  0  0  0  0
  2  3  1  0  0  0  0
  3  4  1  0  0  0  0
  4  5  1  0  0  0  0
  5  6  1  0  0  0  0
  6  7  4  0  0  0  0
  7  8  4  0  0  0  0
  8  9  4  0  0  0  0
  9 10  1  0  0  0  0
 10 11  2  0  0  0  0
 10 12  1  0  0  0  0
 12 13  2  0  0  0  0
 13 14  1  0  0  0  0
 14 15  2  0  0  0  0
 14 16  1  0  0  0  0
  9 16  4  0  0  0  0
 16 17  4  0  0  0  0
  2 17  1  0  0  0  0
  6 17  4  0  0  0  0
M  END
>  <molregno>
513705

>  <canonical_smiles>
O=C1CCCc2ncc3C(=O)C=CC(=O)c3c12

>  <standard_inchi_key>
ZSWBBXXLIWPMJS-UHFFFAOYSA-N

>  <standard_value>
19400

>  <standard_units>
nM

>  <standard_type>
IC50

>  <assay_id>
537057

>  <description>
Cytotoxicity against human AGS cells after 3 days by MTT assay

>  <Mol Mass>
227,219

>  <Act_10_uM>
0

>  <StandardizerResult>
Clean 2D (ID: Clean 2D)
Clear Stereo (ID: Clear Stereo)
Tautomerize (ID: Tautomerize)
Wedge Clean (ID: Wedge Clean)
Aromatize (ID: Aromatize)


$$$$

  Mrv17c0 06171723492D          

 18 20  0  0  0  0            999 V2000
    1.1270    2.5559    0.0000 C   0  0  0  0  0  0  0  0  0  0  0  0
    1.5395    1.8414    0.0000 C   0  0  0  0  0  0  0  0  0  0  0  0
    2.3645    1.8414    0.0000 N   0  0  0  0  0  0  0  0  0  0  0  0
    2.7770    1.1270    0.0000 C   0  0  0  0  0  0  0  0  0  0  0  0
    3.6020    1.1270    0.0000 C   0  0  0  0  0  0  0  0  0  0  0  0
    4.0145    0.4125    0.0000 C   0  0  0  0  0  0  0  0  0  0  0  0
    3.6020   -0.3020    0.0000 C   0  0  0  0  0  0  0  0  0  0  0  0
    2.7770   -0.3020    0.0000 C   0  0  0  0  0  0  0  0  0  0  0  0
    2.3645   -1.0164    0.0000 O   0  0  0  0  0  0  0  0  0  0  0  0
    2.3645    0.4125    0.0000 C   0  0  0  0  0  0  0  0  0  0  0  0
    1.5395    0.4125    0.0000 C   0  0  0  0  0  0  0  0  0  0  0  0
    1.1270   -0.3020    0.0000 C   0  0  0  0  0  0  0  0  0  0  0  0
    1.5395   -1.0164    0.0000 O   0  0  0  0  0  0  0  0  0  0  0  0
    0.3020   -0.3020    0.0000 C   0  0  0  0  0  0  0  0  0  0  0  0
   -0.1105    0.4125    0.0000 C   0  0  0  0  0  0  0  0  0  0  0  0
    0.3020    1.1270    0.0000 C   0  0  0  0  0  0  0  0  0  0  0  0
   -0.1105    1.8414    0.0000 O   0  0  0  0  0  0  0  0  0  0  0  0
    1.1270    1.1270    0.0000 C   0  0  0  0  0  0  0  0  0  0  0  0
  1  2  1  0  0  0  0
  2  3  4  0  0  0  0
  3  4  4  0  0  0  0
  4  5  1  0  0  0  0
  5  6  1  0  0  0  0
  6  7  1  0  0  0  0
  7  8  1  0  0  0  0
  8  9  2  0  0  0  0
  8 10  1  0  0  0  0
  4 10  4  0  0  0  0
 10 11  4  0  0  0  0
 11 12  1  0  0  0  0
 12 13  2  0  0  0  0
 12 14  1  0  0  0  0
 14 15  2  0  0  0  0
 15 16  1  0  0  0  0
 16 17  2  0  0  0  0
 16 18  1  0  0  0  0
  2 18  4  0  0  0  0
 11 18  4  0  0  0  0
M  END
>  <molregno>
513706

>  <canonical_smiles>
Cc1nc2CCCC(=O)c2c3C(=O)C=CC(=O)c13

>  <standard_inchi_key>
HMKJJEUAYPSZHI-UHFFFAOYSA-N

>  <standard_value>
22000

>  <standard_units>
nM

>  <standard_type>
IC50

>  <assay_id>
537057

>  <description>
Cytotoxicity against human AGS cells after 3 days by MTT assay

>  <Mol Mass>
241,246

>  <Act_10_uM>
0

>  <StandardizerResult>
Clean 2D (ID: Clean 2D)
Clear Stereo (ID: Clear Stereo)
Tautomerize (ID: Tautomerize)
Wedge Clean (ID: Wedge Clean)
Aromatize (ID: Aromatize)


$$$$

  Mrv17c0 06171723492D          

 19 21  0  0  0  0            999 V2000
    4.6465    0.9428    0.0000 C   0  0  0  0  0  0  0  0  0  0  0  0
    4.0145    0.4125    0.0000 C   0  0  0  0  0  0  0  0  0  0  0  0
    4.6465   -0.1178    0.0000 C   0  0  0  0  0  0  0  0  0  0  0  0
    3.6020    1.1270    0.0000 C   0  0  0  0  0  0  0  0  0  0  0  0
    2.7770    1.1270    0.0000 C   0  0  0  0  0  0  0  0  0  0  0  0
    2.3645    1.8414    0.0000 O   0  0  0  0  0  0  0  0  0  0  0  0
    2.3645    0.4125    0.0000 C   0  0  0  0  0  0  0  0  0  0  0  0
    2.7770   -0.3020    0.0000 C   0  0  0  0  0  0  0  0  0  0  0  0
    3.6020   -0.3020    0.0000 C   0  0  0  0  0  0  0  0  0  0  0  0
    2.3645   -1.0164    0.0000 N   0  0  0  0  0  0  0  0  0  0  0  0
    1.5395   -1.0164    0.0000 C   0  0  0  0  0  0  0  0  0  0  0  0
    1.1270   -0.3020    0.0000 C   0  0  0  0  0  0  0  0  0  0  0  0
    0.3020   -0.3020    0.0000 C   0  0  0  0  0  0  0  0  0  0  0  0
   -0.1105   -1.0164    0.0000 O   0  0  0  0  0  0  0  0  0  0  0  0
   -0.1105    0.4125    0.0000 C   0  0  0  0  0  0  0  0  0  0  0  0
    0.3020    1.1270    0.0000 C   0  0  0  0  0  0  0  0  0  0  0  0
    1.1270    1.1270    0.0000 C   0  0  0  0  0  0  0  0  0  0  0  0
    1.5395    1.8414    0.0000 O   0  0  0  0  0  0  0  0  0  0  0  0
    1.5395    0.4125    0.0000 C   0  0  0  0  0  0  0  0  0  0  0  0
  1  2  1  0  0  0  0
  2  3  1  0  0  0  0
  2  4  1  0  0  0  0
  4  5  1  0  0  0  0
  5  6  2  0  0  0  0
  5  7  1  0  0  0  0
  7  8  4  0  0  0  0
  8  9  1  0  0  0  0
  2  9  1  0  0  0  0
  8 10  4  0  0  0  0
 10 11  4  0  0  0  0
 11 12  4  0  0  0  0
 12 13  1  0  0  0  0
 13 14  2  0  0  0  0
 13 15  1  0  0  0  0
 15 16  2  0  0  0  0
 16 17  1  0  0  0  0
 17 18  2  0  0  0  0
 17 19  1  0  0  0  0
  7 19  4  0  0  0  0
 12 19  4  0  0  0  0
M  END
>  <molregno>
513707

>  <canonical_smiles>
CC1(C)CC(=O)c2c(C1)ncc3C(=O)C=CC(=O)c23

>  <standard_inchi_key>
NJKNDFVYUKQPKS-UHFFFAOYSA-N

>  <standard_value>
75200

>  <standard_units>
nM

>  <standard_type>
IC50

>  <assay_id>
537057

>  <description>
Cytotoxicity against human AGS cells after 3 days by MTT assay

>  <Mol Mass>
255,273

>  <Act_10_uM>
0

>  <StandardizerResult>
Clean 2D (ID: Clean 2D)
Clear Stereo (ID: Clear Stereo)
Tautomerize (ID: Tautomerize)
Wedge Clean (ID: Wedge Clean)
Aromatize (ID: Aromatize)


$$$$

  Mrv17c0 06171723492D          

 21 23  0  0  0  0            999 V2000
    2.0329   -2.2539    0.0000 C   0  0  0  0  0  0  0  0  0  0  0  0
    2.4454   -1.5395    0.0000 N   0  0  0  0  0  0  0  0  0  0  0  0
    2.0329   -0.8250    0.0000 C   0  0  0  0  0  0  0  0  0  0  0  0
    1.2079   -0.8250    0.0000 O   0  0  0  0  0  0  0  0  0  0  0  0
    2.4454   -0.1105    0.0000 N   0  0  0  0  0  0  0  0  0  0  0  0
    2.0329    0.6039    0.0000 C   0  0  0  0  0  0  0  0  0  0  0  0
    3.2704   -0.1105    0.0000 C   0  0  0  0  0  0  0  0  0  0  0  0
    3.6829    0.6039    0.0000 N   0  0  0  0  0  0  0  0  0  0  0  0
    4.5079    0.6039    0.0000 C   0  0  0  0  0  0  0  0  0  0  0  0
    4.9204    1.3184    0.0000 C   0  0  0  0  0  0  0  0  0  0  0  0
    4.9204   -0.1105    0.0000 C   0  0  0  0  0  0  0  0  0  0  0  0
    5.7454   -0.1105    0.0000 C   0  0  0  0  0  0  0  0  0  0  0  0
    6.1579    0.6039    0.0000 O   0  0  0  0  0  0  0  0  0  0  0  0
    6.1579   -0.8250    0.0000 C   0  0  0  0  0  0  0  0  0  0  0  0
    5.7454   -1.5395    0.0000 C   0  0  0  0  0  0  0  0  0  0  0  0
    4.9204   -1.5395    0.0000 C   0  0  0  0  0  0  0  0  0  0  0  0
    4.5079   -2.2539    0.0000 O   0  0  0  0  0  0  0  0  0  0  0  0
    4.5079   -0.8250    0.0000 C   0  0  0  0  0  0  0  0  0  0  0  0
    3.6829   -0.8250    0.0000 C   0  0  0  0  0  0  0  0  0  0  0  0
    3.2704   -1.5395    0.0000 C   0  0  0  0  0  0  0  0  0  0  0  0
    3.6829   -2.2539    0.0000 O   0  0  0  0  0  0  0  0  0  0  0  0
  1  2  1  0  0  0  0
  2  3  4  0  0  0  0
  3  4  2  0  0  0  0
  3  5  4  0  0  0  0
  5  6  1  0  0  0  0
  5  7  4  0  0  0  0
  7  8  4  0  0  0  0
  8  9  4  0  0  0  0
  9 10  1  0  0  0  0
  9 11  4  0  0  0  0
 11 12  1  0  0  0  0
 12 13  2  0  0  0  0
 12 14  1  0  0  0  0
 14 15  2  0  0  0  0
 15 16  1  0  0  0  0
 16 17  2  0  0  0  0
 16 18  1  0  0  0  0
 11 18  4  0  0  0  0
 18 19  4  0  0  0  0
  7 19  4  0  0  0  0
 19 20  4  0  0  0  0
  2 20  4  0  0  0  0
 20 21  2  0  0  0  0
M  END
>  <molregno>
513709

>  <canonical_smiles>
CN1C(=O)N(C)c2nc(C)c3C(=O)C=CC(=O)c3c2C1=O

>  <standard_inchi_key>
UCMBSICEDUFKTK-UHFFFAOYSA-N

>  <standard_value>
50300

>  <standard_units>
nM

>  <standard_type>
IC50

>  <assay_id>
537057

>  <description>
Cytotoxicity against human AGS cells after 3 days by MTT assay

>  <Mol Mass>
285,259

>  <Act_10_uM>
0

>  <StandardizerResult>
Clean 2D (ID: Clean 2D)
Clear Stereo (ID: Clear Stereo)
Tautomerize (ID: Tautomerize)
Wedge Clean (ID: Wedge Clean)
Aromatize (ID: Aromatize)


$$$$

  Mrv17c0 06171723492D          

 21 24  0  0  0  0            999 V2000
    4.6525   -3.3098    0.0000 O   0  0  0  0  0  0  0  0  0  0  0  0
    4.1124   -2.6861    0.0000 C   0  0  0  0  0  0  0  0  0  0  0  0
    3.3023   -2.8421    0.0000 C   0  0  0  0  0  0  0  0  0  0  0  0
    2.7622   -2.2184    0.0000 C   0  0  0  0  0  0  0  0  0  0  0  0
    3.0323   -1.4389    0.0000 C   0  0  0  0  0  0  0  0  0  0  0  0
    3.8424   -1.2829    0.0000 C   0  0  0  0  0  0  0  0  0  0  0  0
    4.1124   -0.5034    0.0000 N   0  0  0  0  0  0  0  0  0  0  0  0
    4.9226   -0.3475    0.0000 C   0  0  0  0  0  0  0  0  0  0  0  0
    5.4627   -0.9711    0.0000 C   0  0  0  0  0  0  0  0  0  0  0  0
    6.2728   -0.8152    0.0000 C   0  0  0  0  0  0  0  0  0  0  0  0
    6.5428   -0.0357    0.0000 O   0  0  0  0  0  0  0  0  0  0  0  0
    6.8129   -1.4389    0.0000 C   0  0  0  0  0  0  0  0  0  0  0  0
    7.6230   -1.2829    0.0000 C   0  0  0  0  0  0  0  0  0  0  0  0
    8.1631   -1.9066    0.0000 C   0  0  0  0  0  0  0  0  0  0  0  0
    7.8931   -2.6861    0.0000 C   0  0  0  0  0  0  0  0  0  0  0  0
    7.0829   -2.8421    0.0000 C   0  0  0  0  0  0  0  0  0  0  0  0
    6.5428   -2.2184    0.0000 C   0  0  0  0  0  0  0  0  0  0  0  0
    5.7327   -2.3743    0.0000 C   0  0  0  0  0  0  0  0  0  0  0  0
    5.4627   -3.1539    0.0000 O   0  0  0  0  0  0  0  0  0  0  0  0
    5.1926   -1.7507    0.0000 C   0  0  0  0  0  0  0  0  0  0  0  0
    4.3825   -1.9066    0.0000 C   0  0  0  0  0  0  0  0  0  0  0  0
  1  2  2  0  0  0  0
  2  3  1  0  0  0  0
  3  4  1  0  0  0  0
  4  5  1  0  0  0  0
  5  6  1  0  0  0  0
  6  7  4  0  0  0  0
  7  8  4  0  0  0  0
  8  9  4  0  0  0  0
  9 10  1  0  0  0  0
 10 11  2  0  0  0  0
 10 12  1  0  0  0  0
 12 13  4  0  0  0  0
 13 14  4  0  0  0  0
 14 15  4  0  0  0  0
 15 16  4  0  0  0  0
 16 17  4  0  0  0  0
 12 17  4  0  0  0  0
 17 18  1  0  0  0  0
 18 19  2  0  0  0  0
 18 20  1  0  0  0  0
  9 20  4  0  0  0  0
 20 21  4  0  0  0  0
  2 21  1  0  0  0  0
  6 21  4  0  0  0  0
M  END
>  <molregno>
512475

>  <canonical_smiles>
O=C1CCCc2ncc3C(=O)c4ccccc4C(=O)c3c12

>  <standard_inchi_key>
MARMPOQVYZHPOD-UHFFFAOYSA-N

>  <standard_value>
19000

>  <standard_units>
nM

>  <standard_type>
IC50

>  <assay_id>
537057

>  <description>
Cytotoxicity against human AGS cells after 3 days by MTT assay

>  <Mol Mass>
277,279

>  <Act_10_uM>
0

>  <StandardizerResult>
Clean 2D (ID: Clean 2D)
Clear Stereo (ID: Clear Stereo)
Tautomerize (ID: Tautomerize)
Wedge Clean (ID: Wedge Clean)
Aromatize (ID: Aromatize)


$$$$

  Mrv17c0 06171723492D          

 22 25  0  0  0  0            999 V2000
    3.0492   -5.7946    0.0000 C   0  0  0  0  0  0  0  0  0  0  0  0
    2.7792   -5.0150    0.0000 C   0  0  0  0  0  0  0  0  0  0  0  0
    1.9690   -4.8591    0.0000 N   0  0  0  0  0  0  0  0  0  0  0  0
    1.6990   -4.0796    0.0000 C   0  0  0  0  0  0  0  0  0  0  0  0
    0.8889   -3.9236    0.0000 C   0  0  0  0  0  0  0  0  0  0  0  0
    0.6188   -3.1441    0.0000 C   0  0  0  0  0  0  0  0  0  0  0  0
    1.1589   -2.5204    0.0000 C   0  0  0  0  0  0  0  0  0  0  0  0
    1.9690   -2.6764    0.0000 C   0  0  0  0  0  0  0  0  0  0  0  0
    2.5091   -2.0527    0.0000 O   0  0  0  0  0  0  0  0  0  0  0  0
    2.2391   -3.4559    0.0000 C   0  0  0  0  0  0  0  0  0  0  0  0
    3.0492   -3.6118    0.0000 C   0  0  0  0  0  0  0  0  0  0  0  0
    3.5893   -2.9882    0.0000 C   0  0  0  0  0  0  0  0  0  0  0  0
    3.3193   -2.2086    0.0000 O   0  0  0  0  0  0  0  0  0  0  0  0
    4.3994   -3.1441    0.0000 C   0  0  0  0  0  0  0  0  0  0  0  0
    4.9395   -2.5204    0.0000 C   0  0  0  0  0  0  0  0  0  0  0  0
    5.7497   -2.6764    0.0000 C   0  0  0  0  0  0  0  0  0  0  0  0
    6.0197   -3.4559    0.0000 C   0  0  0  0  0  0  0  0  0  0  0  0
    5.4796   -4.0796    0.0000 C   0  0  0  0  0  0  0  0  0  0  0  0
    4.6695   -3.9236    0.0000 C   0  0  0  0  0  0  0  0  0  0  0  0
    4.1294   -4.5473    0.0000 C   0  0  0  0  0  0  0  0  0  0  0  0
    4.3994   -5.3268    0.0000 O   0  0  0  0  0  0  0  0  0  0  0  0
    3.3193   -4.3914    0.0000 C   0  0  0  0  0  0  0  0  0  0  0  0
  1  2  1  0  0  0  0
  2  3  4  0  0  0  0
  3  4  4  0  0  0  0
  4  5  1  0  0  0  0
  5  6  1  0  0  0  0
  6  7  1  0  0  0  0
  7  8  1  0  0  0  0
  8  9  2  0  0  0  0
  8 10  1  0  0  0  0
  4 10  4  0  0  0  0
 10 11  4  0  0  0  0
 11 12  1  0  0  0  0
 12 13  2  0  0  0  0
 12 14  1  0  0  0  0
 14 15  4  0  0  0  0
 15 16  4  0  0  0  0
 16 17  4  0  0  0  0
 17 18  4  0  0  0  0
 18 19  4  0  0  0  0
 14 19  4  0  0  0  0
 19 20  1  0  0  0  0
 20 21  2  0  0  0  0
 20 22  1  0  0  0  0
  2 22  4  0  0  0  0
 11 22  4  0  0  0  0
M  END
>  <molregno>
512476

>  <canonical_smiles>
Cc1nc2CCCC(=O)c2c3C(=O)c4ccccc4C(=O)c13

>  <standard_inchi_key>
GYELODXHDZNMIX-UHFFFAOYSA-N

>  <standard_value>
9500

>  <standard_units>
nM

>  <standard_type>
IC50

>  <assay_id>
537057

>  <description>
Cytotoxicity against human AGS cells after 3 days by MTT assay

>  <Mol Mass>
291,306

>  <Act_10_uM>
1

>  <StandardizerResult>
Clean 2D (ID: Clean 2D)
Clear Stereo (ID: Clear Stereo)
Tautomerize (ID: Tautomerize)
Wedge Clean (ID: Wedge Clean)
Aromatize (ID: Aromatize)


$$$$

  Mrv17c0 06171723492D          

 24 27  0  0  0  0            999 V2000
    3.0492   -5.7946    0.0000 C   0  0  0  0  0  0  0  0  0  0  0  0
    2.7792   -5.0150    0.0000 C   0  0  0  0  0  0  0  0  0  0  0  0
    1.9690   -4.8591    0.0000 N   0  0  0  0  0  0  0  0  0  0  0  0
    1.6990   -4.0796    0.0000 C   0  0  0  0  0  0  0  0  0  0  0  0
    0.8889   -3.9236    0.0000 C   0  0  0  0  0  0  0  0  0  0  0  0
    0.6188   -3.1441    0.0000 C   0  0  0  0  0  0  0  0  0  0  0  0
   -0.1020   -3.5454    0.0000 C   0  0  0  0  0  0  0  0  0  0  0  0
    0.0984   -2.5039    0.0000 C   0  0  0  0  0  0  0  0  0  0  0  0
    1.1589   -2.5204    0.0000 C   0  0  0  0  0  0  0  0  0  0  0  0
    1.9690   -2.6764    0.0000 C   0  0  0  0  0  0  0  0  0  0  0  0
    2.5091   -2.0527    0.0000 O   0  0  0  0  0  0  0  0  0  0  0  0
    2.2391   -3.4559    0.0000 C   0  0  0  0  0  0  0  0  0  0  0  0
    3.0492   -3.6118    0.0000 C   0  0  0  0  0  0  0  0  0  0  0  0
    3.5893   -2.9882    0.0000 C   0  0  0  0  0  0  0  0  0  0  0  0
    3.3193   -2.2086    0.0000 O   0  0  0  0  0  0  0  0  0  0  0  0
    4.3994   -3.1441    0.0000 C   0  0  0  0  0  0  0  0  0  0  0  0
    4.9395   -2.5204    0.0000 C   0  0  0  0  0  0  0  0  0  0  0  0
    5.7497   -2.6764    0.0000 C   0  0  0  0  0  0  0  0  0  0  0  0
    6.0197   -3.4559    0.0000 C   0  0  0  0  0  0  0  0  0  0  0  0
    5.4796   -4.0796    0.0000 C   0  0  0  0  0  0  0  0  0  0  0  0
    4.6695   -3.9236    0.0000 C   0  0  0  0  0  0  0  0  0  0  0  0
    4.1294   -4.5473    0.0000 C   0  0  0  0  0  0  0  0  0  0  0  0
    4.3994   -5.3268    0.0000 O   0  0  0  0  0  0  0  0  0  0  0  0
    3.3193   -4.3914    0.0000 C   0  0  0  0  0  0  0  0  0  0  0  0
  1  2  1  0  0  0  0
  2  3  4  0  0  0  0
  3  4  4  0  0  0  0
  4  5  1  0  0  0  0
  5  6  1  0  0  0  0
  6  7  1  0  0  0  0
  6  8  1  0  0  0  0
  6  9  1  0  0  0  0
  9 10  1  0  0  0  0
 10 11  2  0  0  0  0
 10 12  1  0  0  0  0
  4 12  4  0  0  0  0
 12 13  4  0  0  0  0
 13 14  1  0  0  0  0
 14 15  2  0  0  0  0
 14 16  1  0  0  0  0
 16 17  4  0  0  0  0
 17 18  4  0  0  0  0
 18 19  4  0  0  0  0
 19 20  4  0  0  0  0
 20 21  4  0  0  0  0
 16 21  4  0  0  0  0
 21 22  1  0  0  0  0
 22 23  2  0  0  0  0
 22 24  1  0  0  0  0
  2 24  4  0  0  0  0
 13 24  4  0  0  0  0
M  END
>  <molregno>
512477

>  <canonical_smiles>
Cc1nc2CC(C)(C)CC(=O)c2c3C(=O)c4ccccc4C(=O)c13

>  <standard_inchi_key>
SRRQFNADNKJKSB-UHFFFAOYSA-N

>  <standard_value>
4500

>  <standard_units>
nM

>  <standard_type>
IC50

>  <assay_id>
537057

>  <description>
Cytotoxicity against human AGS cells after 3 days by MTT assay

>  <Mol Mass>
319,36

>  <Act_10_uM>
1

>  <StandardizerResult>
Clean 2D (ID: Clean 2D)
Clear Stereo (ID: Clear Stereo)
Tautomerize (ID: Tautomerize)
Wedge Clean (ID: Wedge Clean)
Aromatize (ID: Aromatize)


$$$$

  Mrv17c0 06171723492D          

 22 25  0  0  0  0            999 V2000
   -0.5401   -4.8591    0.0000 O   0  0  0  0  0  0  0  0  0  0  0  0
   -0.2700   -4.0796    0.0000 C   0  0  0  0  0  0  0  0  0  0  0  0
   -0.8101   -3.4559    0.0000 C   0  0  0  0  0  0  0  0  0  0  0  0
   -0.5401   -2.6764    0.0000 C   0  0  0  0  0  0  0  0  0  0  0  0
    0.2700   -2.5204    0.0000 C   0  0  0  0  0  0  0  0  0  0  0  0
    0.8101   -3.1441    0.0000 C   0  0  0  0  0  0  0  0  0  0  0  0
    1.6203   -2.9882    0.0000 C   0  0  0  0  0  0  0  0  0  0  0  0
    1.8903   -2.2086    0.0000 O   0  0  0  0  0  0  0  0  0  0  0  0
    2.1604   -3.6118    0.0000 C   0  0  0  0  0  0  0  0  0  0  0  0
    2.9705   -3.4559    0.0000 C   0  0  0  0  0  0  0  0  0  0  0  0
    3.2405   -2.6764    0.0000 C   0  0  0  0  0  0  0  0  0  0  0  0
    4.0507   -2.5204    0.0000 C   0  0  0  0  0  0  0  0  0  0  0  0
    4.5908   -3.1441    0.0000 C   0  0  0  0  0  0  0  0  0  0  0  0
    4.3207   -3.9236    0.0000 C   0  0  0  0  0  0  0  0  0  0  0  0
    3.5106   -4.0796    0.0000 C   0  0  0  0  0  0  0  0  0  0  0  0
    3.2405   -4.8591    0.0000 C   0  0  0  0  0  0  0  0  0  0  0  0
    2.4304   -5.0150    0.0000 C   0  0  0  0  0  0  0  0  0  0  0  0
    2.1604   -5.7946    0.0000 O   0  0  0  0  0  0  0  0  0  0  0  0
    1.8903   -4.3914    0.0000 C   0  0  0  0  0  0  0  0  0  0  0  0
    1.0802   -4.5473    0.0000 C   0  0  0  0  0  0  0  0  0  0  0  0
    0.8101   -5.3268    0.0000 O   0  0  0  0  0  0  0  0  0  0  0  0
    0.5401   -3.9236    0.0000 C   0  0  0  0  0  0  0  0  0  0  0  0
  1  2  1  0  0  0  0
  2  3  4  0  0  0  0
  3  4  4  0  0  0  0
  4  5  4  0  0  0  0
  5  6  4  0  0  0  0
  6  7  1  0  0  0  0
  7  8  2  0  0  0  0
  7  9  1  0  0  0  0
  9 10  4  0  0  0  0
 10 11  1  0  0  0  0
 11 12  1  0  0  0  0
 12 13  1  0  0  0  0
 13 14  1  0  0  0  0
 14 15  1  0  0  0  0
 10 15  4  0  0  0  0
 15 16  4  0  0  0  0
 16 17  4  0  0  0  0
 17 18  1  0  0  0  0
 17 19  4  0  0  0  0
  9 19  4  0  0  0  0
 19 20  1  0  0  0  0
 20 21  2  0  0  0  0
 20 22  1  0  0  0  0
  2 22  4  0  0  0  0
  6 22  4  0  0  0  0
M  END
>  <molregno>
512478

>  <canonical_smiles>
Oc1cccc2C(=O)c3c4CCCCc4cc(O)c3C(=O)c12

>  <standard_inchi_key>
PAUGQCCIOJAESI-UHFFFAOYSA-N

>  <standard_value>
41600

>  <standard_units>
nM

>  <standard_type>
IC50

>  <assay_id>
537057

>  <description>
Cytotoxicity against human AGS cells after 3 days by MTT assay

>  <Mol Mass>
294,306

>  <Act_10_uM>
0

>  <StandardizerResult>
Clean 2D (ID: Clean 2D)
Clear Stereo (ID: Clear Stereo)
Tautomerize (ID: Tautomerize)
Wedge Clean (ID: Wedge Clean)
Aromatize (ID: Aromatize)


$$$$

  Mrv17c0 06171723492D          

 21 24  0  0  0  0            999 V2000
   -0.5401   -4.8591    0.0000 O   0  0  0  0  0  0  0  0  0  0  0  0
   -0.2700   -4.0796    0.0000 C   0  0  0  0  0  0  0  0  0  0  0  0
   -0.8101   -3.4559    0.0000 C   0  0  0  0  0  0  0  0  0  0  0  0
   -0.5401   -2.6764    0.0000 C   0  0  0  0  0  0  0  0  0  0  0  0
    0.2700   -2.5204    0.0000 C   0  0  0  0  0  0  0  0  0  0  0  0
    0.8101   -3.1441    0.0000 C   0  0  0  0  0  0  0  0  0  0  0  0
    1.6203   -2.9882    0.0000 C   0  0  0  0  0  0  0  0  0  0  0  0
    1.8903   -2.2086    0.0000 O   0  0  0  0  0  0  0  0  0  0  0  0
    2.1604   -3.6118    0.0000 C   0  0  0  0  0  0  0  0  0  0  0  0
    2.9705   -3.4559    0.0000 C   0  0  0  0  0  0  0  0  0  0  0  0
    3.2405   -2.6764    0.0000 C   0  0  0  0  0  0  0  0  0  0  0  0
    4.0507   -2.5204    0.0000 C   0  0  0  0  0  0  0  0  0  0  0  0
    4.5908   -3.1441    0.0000 C   0  0  0  0  0  0  0  0  0  0  0  0
    4.3207   -3.9236    0.0000 C   0  0  0  0  0  0  0  0  0  0  0  0
    3.5106   -4.0796    0.0000 C   0  0  0  0  0  0  0  0  0  0  0  0
    3.2405   -4.8591    0.0000 N   0  0  0  0  0  0  0  0  0  0  0  0
    2.4304   -5.0150    0.0000 C   0  0  0  0  0  0  0  0  0  0  0  0
    1.8903   -4.3914    0.0000 C   0  0  0  0  0  0  0  0  0  0  0  0
    1.0802   -4.5473    0.0000 C   0  0  0  0  0  0  0  0  0  0  0  0
    0.8101   -5.3268    0.0000 O   0  0  0  0  0  0  0  0  0  0  0  0
    0.5401   -3.9236    0.0000 C   0  0  0  0  0  0  0  0  0  0  0  0
  1  2  1  0  0  0  0
  2  3  4  0  0  0  0
  3  4  4  0  0  0  0
  4  5  4  0  0  0  0
  5  6  4  0  0  0  0
  6  7  1  0  0  0  0
  7  8  2  0  0  0  0
  7  9  1  0  0  0  0
  9 10  4  0  0  0  0
 10 11  1  0  0  0  0
 11 12  1  0  0  0  0
 12 13  1  0  0  0  0
 13 14  1  0  0  0  0
 14 15  1  0  0  0  0
 10 15  4  0  0  0  0
 15 16  4  0  0  0  0
 16 17  4  0  0  0  0
 17 18  4  0  0  0  0
  9 18  4  0  0  0  0
 18 19  1  0  0  0  0
 19 20  2  0  0  0  0
 19 21  1  0  0  0  0
  2 21  4  0  0  0  0
  6 21  4  0  0  0  0
M  END
>  <molregno>
512479

>  <canonical_smiles>
Oc1cccc2C(=O)c3c4CCCCc4ncc3C(=O)c12

>  <standard_inchi_key>
UWNCBDMJSNIBOU-UHFFFAOYSA-N

>  <standard_value>
36800

>  <standard_units>
nM

>  <standard_type>
IC50

>  <assay_id>
537057

>  <description>
Cytotoxicity against human AGS cells after 3 days by MTT assay

>  <Mol Mass>
279,295

>  <Act_10_uM>
0

>  <StandardizerResult>
Clean 2D (ID: Clean 2D)
Clear Stereo (ID: Clear Stereo)
Tautomerize (ID: Tautomerize)
Wedge Clean (ID: Wedge Clean)
Aromatize (ID: Aromatize)


$$$$

  Mrv17c0 06171723492D          

 24 27  0  0  0  0            999 V2000
    2.2418   -2.8586    0.0000 C   0  0  0  0  0  0  0  0  0  0  0  0
    2.7622   -2.2184    0.0000 C   0  0  0  0  0  0  0  0  0  0  0  0
    2.0414   -1.8171    0.0000 C   0  0  0  0  0  0  0  0  0  0  0  0
    3.3023   -2.8421    0.0000 C   0  0  0  0  0  0  0  0  0  0  0  0
    4.1124   -2.6861    0.0000 C   0  0  0  0  0  0  0  0  0  0  0  0
    4.6525   -3.3098    0.0000 O   0  0  0  0  0  0  0  0  0  0  0  0
    4.3825   -1.9066    0.0000 C   0  0  0  0  0  0  0  0  0  0  0  0
    3.8424   -1.2829    0.0000 C   0  0  0  0  0  0  0  0  0  0  0  0
    3.0323   -1.4389    0.0000 C   0  0  0  0  0  0  0  0  0  0  0  0
    4.1124   -0.5034    0.0000 N   0  0  0  0  0  0  0  0  0  0  0  0
    4.9226   -0.3475    0.0000 C   0  0  0  0  0  0  0  0  0  0  0  0
    5.4627   -0.9711    0.0000 C   0  0  0  0  0  0  0  0  0  0  0  0
    6.2728   -0.8152    0.0000 C   0  0  0  0  0  0  0  0  0  0  0  0
    6.5428   -0.0357    0.0000 O   0  0  0  0  0  0  0  0  0  0  0  0
    6.8129   -1.4389    0.0000 C   0  0  0  0  0  0  0  0  0  0  0  0
    7.6230   -1.2829    0.0000 C   0  0  0  0  0  0  0  0  0  0  0  0
    7.8931   -0.5034    0.0000 O   0  0  0  0  0  0  0  0  0  0  0  0
    8.1631   -1.9066    0.0000 C   0  0  0  0  0  0  0  0  0  0  0  0
    7.8931   -2.6861    0.0000 C   0  0  0  0  0  0  0  0  0  0  0  0
    7.0829   -2.8421    0.0000 C   0  0  0  0  0  0  0  0  0  0  0  0
    6.5428   -2.2184    0.0000 C   0  0  0  0  0  0  0  0  0  0  0  0
    5.7327   -2.3743    0.0000 C   0  0  0  0  0  0  0  0  0  0  0  0
    5.4627   -3.1539    0.0000 O   0  0  0  0  0  0  0  0  0  0  0  0
    5.1926   -1.7507    0.0000 C   0  0  0  0  0  0  0  0  0  0  0  0
  1  2  1  0  0  0  0
  2  3  1  0  0  0  0
  2  4  1  0  0  0  0
  4  5  1  0  0  0  0
  5  6  2  0  0  0  0
  5  7  1  0  0  0  0
  7  8  4  0  0  0  0
  8  9  1  0  0  0  0
  2  9  1  0  0  0  0
  8 10  4  0  0  0  0
 10 11  4  0  0  0  0
 11 12  4  0  0  0  0
 12 13  1  0  0  0  0
 13 14  2  0  0  0  0
 13 15  1  0  0  0  0
 15 16  4  0  0  0  0
 16 17  1  0  0  0  0
 16 18  4  0  0  0  0
 18 19  4  0  0  0  0
 19 20  4  0  0  0  0
 20 21  4  0  0  0  0
 15 21  4  0  0  0  0
 21 22  1  0  0  0  0
 22 23  2  0  0  0  0
 22 24  1  0  0  0  0
  7 24  4  0  0  0  0
 12 24  4  0  0  0  0
M  END
>  <molregno>
512776

>  <canonical_smiles>
CC1(C)CC(=O)c2c(C1)ncc3C(=O)c4c(O)cccc4C(=O)c23

>  <standard_inchi_key>
WPNFEIJVRLXJER-UHFFFAOYSA-N

>  <standard_value>
11600

>  <standard_units>
nM

>  <standard_type>
IC50

>  <assay_id>
537057

>  <description>
Cytotoxicity against human AGS cells after 3 days by MTT assay

>  <Mol Mass>
321,332

>  <Act_10_uM>
0

>  <StandardizerResult>
Clean 2D (ID: Clean 2D)
Clear Stereo (ID: Clear Stereo)
Tautomerize (ID: Tautomerize)
Wedge Clean (ID: Wedge Clean)
Aromatize (ID: Aromatize)


$$$$

  Mrv17c0 06171723492D          

 22 25  0  0  0  0            999 V2000
    3.2066   -2.0723    0.0000 C   0  0  0  0  0  0  0  0  0  0  0  0
    3.7467   -1.4486    0.0000 C   0  0  0  0  0  0  0  0  0  0  0  0
    3.4767   -0.6691    0.0000 C   0  0  0  0  0  0  0  0  0  0  0  0
    4.0168   -0.0454    0.0000 N   0  0  0  0  0  0  0  0  0  0  0  0
    4.8269   -0.2014    0.0000 C   0  0  0  0  0  0  0  0  0  0  0  0
    5.3670    0.4223    0.0000 C   0  0  0  0  0  0  0  0  0  0  0  0
    5.0970    1.2018    0.0000 O   0  0  0  0  0  0  0  0  0  0  0  0
    6.1771    0.2664    0.0000 C   0  0  0  0  0  0  0  0  0  0  0  0
    6.7172    0.8900    0.0000 C   0  0  0  0  0  0  0  0  0  0  0  0
    7.5274    0.7341    0.0000 N   0  0  0  0  0  0  0  0  0  0  0  0
    7.7974   -0.0454    0.0000 C   0  0  0  0  0  0  0  0  0  0  0  0
    8.6075   -0.2014    0.0000 C   0  0  0  0  0  0  0  0  0  0  0  0
    8.8776   -0.9809    0.0000 C   0  0  0  0  0  0  0  0  0  0  0  0
    8.3375   -1.6046    0.0000 C   0  0  0  0  0  0  0  0  0  0  0  0
    7.5274   -1.4486    0.0000 C   0  0  0  0  0  0  0  0  0  0  0  0
    6.9873   -2.0723    0.0000 O   0  0  0  0  0  0  0  0  0  0  0  0
    7.2573   -0.6691    0.0000 C   0  0  0  0  0  0  0  0  0  0  0  0
    6.4472   -0.5132    0.0000 C   0  0  0  0  0  0  0  0  0  0  0  0
    5.9071   -1.1368    0.0000 C   0  0  0  0  0  0  0  0  0  0  0  0
    6.1771   -1.9164    0.0000 O   0  0  0  0  0  0  0  0  0  0  0  0
    5.0970   -0.9809    0.0000 C   0  0  0  0  0  0  0  0  0  0  0  0
    4.5569   -1.6046    0.0000 C   0  0  0  0  0  0  0  0  0  0  0  0
  1  2  1  0  0  0  0
  2  3  4  0  0  0  0
  3  4  4  0  0  0  0
  4  5  4  0  0  0  0
  5  6  1  0  0  0  0
  6  7  2  0  0  0  0
  6  8  1  0  0  0  0
  8  9  4  0  0  0  0
  9 10  4  0  0  0  0
 10 11  4  0  0  0  0
 11 12  1  0  0  0  0
 12 13  1  0  0  0  0
 13 14  1  0  0  0  0
 14 15  1  0  0  0  0
 15 16  2  0  0  0  0
 15 17  1  0  0  0  0
 11 17  4  0  0  0  0
 17 18  4  0  0  0  0
  8 18  4  0  0  0  0
 18 19  1  0  0  0  0
 19 20  2  0  0  0  0
 19 21  1  0  0  0  0
  5 21  4  0  0  0  0
 21 22  4  0  0  0  0
  2 22  4  0  0  0  0
M  END
>  <molregno>
512778

>  <canonical_smiles>
Cc1cnc2C(=O)c3cnc4CCCC(=O)c4c3C(=O)c2c1

>  <standard_inchi_key>
ICTYHWULVXLPHD-UHFFFAOYSA-N

>  <standard_value>
1200

>  <standard_units>
nM

>  <standard_type>
IC50

>  <assay_id>
537057

>  <description>
Cytotoxicity against human AGS cells after 3 days by MTT assay

>  <Mol Mass>
292,294

>  <Act_10_uM>
1

>  <StandardizerResult>
Clean 2D (ID: Clean 2D)
Clear Stereo (ID: Clear Stereo)
Tautomerize (ID: Tautomerize)
Wedge Clean (ID: Wedge Clean)
Aromatize (ID: Aromatize)


$$$$

  Mrv17c0 06171723492D          

 24 27  0  0  0  0            999 V2000
    3.0323   -3.6216    0.0000 C   0  0  0  0  0  0  0  0  0  0  0  0
    3.3023   -2.8421    0.0000 N   0  0  0  0  0  0  0  0  0  0  0  0
    2.7622   -2.2184    0.0000 C   0  0  0  0  0  0  0  0  0  0  0  0
    1.9521   -2.3743    0.0000 O   0  0  0  0  0  0  0  0  0  0  0  0
    3.0323   -1.4389    0.0000 N   0  0  0  0  0  0  0  0  0  0  0  0
    2.4922   -0.8152    0.0000 C   0  0  0  0  0  0  0  0  0  0  0  0
    3.8424   -1.2829    0.0000 C   0  0  0  0  0  0  0  0  0  0  0  0
    4.1124   -0.5034    0.0000 N   0  0  0  0  0  0  0  0  0  0  0  0
    4.9226   -0.3475    0.0000 C   0  0  0  0  0  0  0  0  0  0  0  0
    5.4627   -0.9711    0.0000 C   0  0  0  0  0  0  0  0  0  0  0  0
    6.2728   -0.8152    0.0000 C   0  0  0  0  0  0  0  0  0  0  0  0
    6.5428   -0.0357    0.0000 O   0  0  0  0  0  0  0  0  0  0  0  0
    6.8129   -1.4389    0.0000 C   0  0  0  0  0  0  0  0  0  0  0  0
    7.6230   -1.2829    0.0000 C   0  0  0  0  0  0  0  0  0  0  0  0
    8.1631   -1.9066    0.0000 C   0  0  0  0  0  0  0  0  0  0  0  0
    7.8931   -2.6861    0.0000 C   0  0  0  0  0  0  0  0  0  0  0  0
    7.0829   -2.8421    0.0000 C   0  0  0  0  0  0  0  0  0  0  0  0
    6.5428   -2.2184    0.0000 C   0  0  0  0  0  0  0  0  0  0  0  0
    5.7327   -2.3743    0.0000 C   0  0  0  0  0  0  0  0  0  0  0  0
    5.4627   -3.1539    0.0000 O   0  0  0  0  0  0  0  0  0  0  0  0
    5.1926   -1.7507    0.0000 C   0  0  0  0  0  0  0  0  0  0  0  0
    4.3825   -1.9066    0.0000 C   0  0  0  0  0  0  0  0  0  0  0  0
    4.1124   -2.6861    0.0000 C   0  0  0  0  0  0  0  0  0  0  0  0
    4.6525   -3.3098    0.0000 O   0  0  0  0  0  0  0  0  0  0  0  0
  1  2  1  0  0  0  0
  2  3  4  0  0  0  0
  3  4  2  0  0  0  0
  3  5  4  0  0  0  0
  5  6  1  0  0  0  0
  5  7  4  0  0  0  0
  7  8  4  0  0  0  0
  8  9  4  0  0  0  0
  9 10  4  0  0  0  0
 10 11  1  0  0  0  0
 11 12  2  0  0  0  0
 11 13  1  0  0  0  0
 13 14  4  0  0  0  0
 14 15  4  0  0  0  0
 15 16  4  0  0  0  0
 16 17  4  0  0  0  0
 17 18  4  0  0  0  0
 13 18  4  0  0  0  0
 18 19  1  0  0  0  0
 19 20  2  0  0  0  0
 19 21  1  0  0  0  0
 10 21  4  0  0  0  0
 21 22  4  0  0  0  0
  7 22  4  0  0  0  0
 22 23  4  0  0  0  0
  2 23  4  0  0  0  0
 23 24  2  0  0  0  0
M  END
>  <molregno>
512779

>  <canonical_smiles>
CN1C(=O)N(C)c2ncc3C(=O)c4ccccc4C(=O)c3c2C1=O

>  <standard_inchi_key>
FSIFYHUNCBXYLQ-UHFFFAOYSA-N

>  <standard_value>
3500

>  <standard_units>
nM

>  <standard_type>
IC50

>  <assay_id>
537057

>  <description>
Cytotoxicity against human AGS cells after 3 days by MTT assay

>  <Mol Mass>
321,292

>  <Act_10_uM>
1

>  <StandardizerResult>
Clean 2D (ID: Clean 2D)
Clear Stereo (ID: Clear Stereo)
Tautomerize (ID: Tautomerize)
Wedge Clean (ID: Wedge Clean)
Aromatize (ID: Aromatize)


$$$$

  Mrv17c0 06171723492D          

 25 28  0  0  0  0            999 V2000
    3.0323   -3.6216    0.0000 C   0  0  0  0  0  0  0  0  0  0  0  0
    3.3023   -2.8421    0.0000 N   0  0  0  0  0  0  0  0  0  0  0  0
    2.7622   -2.2184    0.0000 C   0  0  0  0  0  0  0  0  0  0  0  0
    1.9521   -2.3743    0.0000 O   0  0  0  0  0  0  0  0  0  0  0  0
    3.0323   -1.4389    0.0000 N   0  0  0  0  0  0  0  0  0  0  0  0
    2.4922   -0.8152    0.0000 C   0  0  0  0  0  0  0  0  0  0  0  0
    3.8424   -1.2829    0.0000 C   0  0  0  0  0  0  0  0  0  0  0  0
    4.1124   -0.5034    0.0000 N   0  0  0  0  0  0  0  0  0  0  0  0
    4.9226   -0.3475    0.0000 C   0  0  0  0  0  0  0  0  0  0  0  0
    5.1926    0.4321    0.0000 C   0  0  0  0  0  0  0  0  0  0  0  0
    5.4627   -0.9711    0.0000 C   0  0  0  0  0  0  0  0  0  0  0  0
    6.2728   -0.8152    0.0000 C   0  0  0  0  0  0  0  0  0  0  0  0
    6.5428   -0.0357    0.0000 O   0  0  0  0  0  0  0  0  0  0  0  0
    6.8129   -1.4389    0.0000 C   0  0  0  0  0  0  0  0  0  0  0  0
    7.6230   -1.2829    0.0000 C   0  0  0  0  0  0  0  0  0  0  0  0
    8.1631   -1.9066    0.0000 C   0  0  0  0  0  0  0  0  0  0  0  0
    7.8931   -2.6861    0.0000 C   0  0  0  0  0  0  0  0  0  0  0  0
    7.0829   -2.8421    0.0000 C   0  0  0  0  0  0  0  0  0  0  0  0
    6.5428   -2.2184    0.0000 C   0  0  0  0  0  0  0  0  0  0  0  0
    5.7327   -2.3743    0.0000 C   0  0  0  0  0  0  0  0  0  0  0  0
    5.4627   -3.1539    0.0000 O   0  0  0  0  0  0  0  0  0  0  0  0
    5.1926   -1.7507    0.0000 C   0  0  0  0  0  0  0  0  0  0  0  0
    4.3825   -1.9066    0.0000 C   0  0  0  0  0  0  0  0  0  0  0  0
    4.1124   -2.6861    0.0000 C   0  0  0  0  0  0  0  0  0  0  0  0
    4.6525   -3.3098    0.0000 O   0  0  0  0  0  0  0  0  0  0  0  0
  1  2  1  0  0  0  0
  2  3  4  0  0  0  0
  3  4  2  0  0  0  0
  3  5  4  0  0  0  0
  5  6  1  0  0  0  0
  5  7  4  0  0  0  0
  7  8  4  0  0  0  0
  8  9  4  0  0  0  0
  9 10  1  0  0  0  0
  9 11  4  0  0  0  0
 11 12  1  0  0  0  0
 12 13  2  0  0  0  0
 12 14  1  0  0  0  0
 14 15  4  0  0  0  0
 15 16  4  0  0  0  0
 16 17  4  0  0  0  0
 17 18  4  0  0  0  0
 18 19  4  0  0  0  0
 14 19  4  0  0  0  0
 19 20  1  0  0  0  0
 20 21  2  0  0  0  0
 20 22  1  0  0  0  0
 11 22  4  0  0  0  0
 22 23  4  0  0  0  0
  7 23  4  0  0  0  0
 23 24  4  0  0  0  0
  2 24  4  0  0  0  0
 24 25  2  0  0  0  0
M  END
>  <molregno>
512780

>  <canonical_smiles>
CN1C(=O)N(C)c2nc(C)c3C(=O)c4ccccc4C(=O)c3c2C1=O

>  <standard_inchi_key>
HHHVKJYWJLFHCA-UHFFFAOYSA-N

>  <standard_value>
19100

>  <standard_units>
nM

>  <standard_type>
IC50

>  <assay_id>
537057

>  <description>
Cytotoxicity against human AGS cells after 3 days by MTT assay

>  <Mol Mass>
335,319

>  <Act_10_uM>
0

>  <StandardizerResult>
Clean 2D (ID: Clean 2D)
Clear Stereo (ID: Clear Stereo)
Tautomerize (ID: Tautomerize)
Wedge Clean (ID: Wedge Clean)
Aromatize (ID: Aromatize)


$$$$

  Mrv17c0 06171723492D          

 53 59  0  0  0  0            999 V2000
    1.9233   -6.0604    0.0000 C   0  0  0  0  0  0  0  0  0  0  0  0
    1.9233   -5.2354    0.0000 O   0  0  0  0  0  0  0  0  0  0  0  0
    2.6378   -4.8229    0.0000 C   0  0  0  0  0  0  0  0  0  0  0  0
    2.6378   -3.9979    0.0000 C   0  0  0  0  0  0  0  0  0  0  0  0
    3.3523   -3.5854    0.0000 C   0  0  0  0  0  0  0  0  0  0  0  0
    4.0668   -3.9979    0.0000 C   0  0  0  0  0  0  0  0  0  0  0  0
    4.0668   -4.8229    0.0000 C   0  0  0  0  0  0  0  0  0  0  0  0
    4.7812   -5.2354    0.0000 O   0  0  0  0  0  0  0  0  0  0  0  0
    4.7812   -6.0604    0.0000 C   0  0  0  0  0  0  0  0  0  0  0  0
    3.3523   -5.2354    0.0000 C   0  0  0  0  0  0  0  0  0  0  0  0
    3.3523   -6.0604    0.0000 O   0  0  0  0  0  0  0  0  0  0  0  0
    3.3523   -2.7604    0.0000 C   0  0  0  0  0  0  0  0  0  0  0  0
    2.6378   -2.3479    0.0000 C   0  0  0  0  0  0  0  0  0  0  0  0
    2.6378   -1.5229    0.0000 C   0  0  0  0  0  0  0  0  0  0  0  0
    1.8532   -1.2680    0.0000 C   0  0  0  0  0  0  0  0  0  0  0  0
    1.3683   -1.9354    0.0000 O   0  0  0  0  0  0  0  0  0  0  0  0
    1.8532   -2.6029    0.0000 C   0  0  0  0  0  0  0  0  0  0  0  0
    1.5983   -3.3875    0.0000 O   0  0  0  0  0  0  0  0  0  0  0  0
    3.3523   -1.1104    0.0000 C   0  0  0  0  0  0  0  0  0  0  0  0
    3.3523   -0.2854    0.0000 N   0  0  0  0  0  0  0  0  0  0  0  0
    4.0668    0.1271    0.0000 C   0  0  0  0  0  0  0  0  0  0  0  0
    4.7812   -0.2854    0.0000 C   0  0  0  0  0  0  0  0  0  0  0  0
    5.4957    0.1271    0.0000 C   0  0  0  0  0  0  0  0  0  0  0  0
    5.4957    0.9521    0.0000 C   0  0  0  0  0  0  0  0  0  0  0  0
    6.2102    1.3646    0.0000 C   0  0  0  0  0  0  0  0  0  0  0  0
    6.9246    0.9521    0.0000 C   0  0  0  0  0  0  0  0  0  0  0  0
    7.6391    1.3646    0.0000 O   0  0  0  0  0  0  0  0  0  0  0  0
    6.9246    0.1271    0.0000 C   0  0  0  0  0  0  0  0  0  0  0  0
    6.2102   -0.2854    0.0000 C   0  0  0  0  0  0  0  0  0  0  0  0
    4.0668    0.9521    0.0000 C   0  0  0  0  0  0  0  0  0  0  0  0
    3.3523    1.3646    0.0000 O   0  0  0  0  0  0  0  0  0  0  0  0
    4.7812    1.3646    0.0000 O   0  0  0  0  0  0  0  0  0  0  0  0
    4.7812    2.1896    0.0000 C   0  0  0  0  0  0  0  0  0  0  0  0
    5.4957    2.6021    0.0000 C   0  0  0  0  0  0  0  0  0  0  0  0
    5.4957    3.4271    0.0000 C   0  0  0  0  0  0  0  0  0  0  0  0
    6.2102    3.8396    0.0000 N   0  0  0  0  0  0  0  0  0  0  0  0
    6.2102    4.6646    0.0000 C   0  0  0  0  0  0  0  0  0  0  0  0
    6.9246    5.0771    0.0000 C   0  0  0  0  0  0  0  0  0  0  0  0
    6.9246    5.9021    0.0000 F   0  0  0  0  0  0  0  0  0  0  0  0
    7.6391    4.6646    0.0000 C   0  0  0  0  0  0  0  0  0  0  0  0
    8.3536    5.0771    0.0000 O   0  0  0  0  0  0  0  0  0  0  0  0
    7.6391    3.8396    0.0000 N   0  0  0  0  0  0  0  0  0  0  0  0
    6.9246    3.4271    0.0000 C   0  0  0  0  0  0  0  0  0  0  0  0
    6.9246    2.6021    0.0000 O   0  0  0  0  0  0  0  0  0  0  0  0
    4.0668   -1.5229    0.0000 C   0  0  0  0  0  0  0  0  0  0  0  0
    4.7812   -1.1104    0.0000 C   0  0  0  0  0  0  0  0  0  0  0  0
    5.4957   -1.5229    0.0000 C   0  0  0  0  0  0  0  0  0  0  0  0
    6.2803   -1.2680    0.0000 O   0  0  0  0  0  0  0  0  0  0  0  0
    6.7652   -1.9354    0.0000 C   0  0  0  0  0  0  0  0  0  0  0  0
    6.2803   -2.6029    0.0000 O   0  0  0  0  0  0  0  0  0  0  0  0
    5.4957   -2.3479    0.0000 C   0  0  0  0  0  0  0  0  0  0  0  0
    4.7812   -2.7604    0.0000 C   0  0  0  0  0  0  0  0  0  0  0  0
    4.0668   -2.3479    0.0000 C   0  0  0  0  0  0  0  0  0  0  0  0
  1  2  1  0  0  0  0
  2  3  1  0  0  0  0
  3  4  4  0  0  0  0
  4  5  4  0  0  0  0
  5  6  4  0  0  0  0
  6  7  4  0  0  0  0
  7  8  1  0  0  0  0
  8  9  1  0  0  0  0
  7 10  4  0  0  0  0
  3 10  4  0  0  0  0
 10 11  1  0  0  0  0
 12  5  1  0  0  0  0
 12 13  1  0  0  0  0
 13 14  1  0  0  0  0
 14 15  1  0  0  0  0
 15 16  1  0  0  0  0
 16 17  1  0  0  0  0
 13 17  1  0  0  0  0
 17 18  2  0  0  0  0
 14 19  1  0  0  0  0
 19 20  1  0  0  0  0
 21 20  1  0  0  0  0
 21 22  1  0  0  0  0
 22 23  1  0  0  0  0
 23 24  4  0  0  0  0
 24 25  4  0  0  0  0
 25 26  4  0  0  0  0
 26 27  1  0  0  0  0
 26 28  4  0  0  0  0
 28 29  4  0  0  0  0
 23 29  4  0  0  0  0
 21 30  1  0  0  0  0
 30 31  2  0  0  0  0
 30 32  1  0  0  0  0
 32 33  1  0  0  0  0
 33 34  1  0  0  0  0
 34 35  1  0  0  0  0
 35 36  1  0  0  0  0
 36 37  4  0  0  0  0
 37 38  4  0  0  0  0
 38 39  1  0  0  0  0
 38 40  4  0  0  0  0
 40 41  2  0  0  0  0
 40 42  4  0  0  0  0
 42 43  4  0  0  0  0
 36 43  4  0  0  0  0
 43 44  2  0  0  0  0
 19 45  1  0  0  0  0
 45 46  4  0  0  0  0
 46 47  4  0  0  0  0
 47 48  1  0  0  0  0
 48 49  1  0  0  0  0
 49 50  1  0  0  0  0
 50 51  1  0  0  0  0
 47 51  4  0  0  0  0
 51 52  4  0  0  0  0
 52 53  4  0  0  0  0
 12 53  1  0  0  0  0
 45 53  4  0  0  0  0
M  STY  1   1 DAT
M  SAL   1  1  42
M  SDT   1 MRV_IMPLICIT_H                                        
M  SDD   1     0.0000    0.0000    DR    ALL  0       0  
M  SED   1 IMPL_H1
M  END
>  <molregno>
498947

>  <canonical_smiles>
COc1cc(cc(OC)c1O)[C@H]2[C@@H]3[C@H](COC3=O)[C@H](N[C@@H](Cc4ccc(O)cc4)C(=O)OCCCN5C=C(F)C(=O)NC5=O)c6cc7OCOc7cc26

>  <standard_inchi_key>
QSVOOBYQRKULJV-LWMTVGAJSA-N

>  <standard_value>
114700

>  <standard_units>
nM

>  <standard_type>
IC50

>  <assay_id>
563340

>  <description>
Cytotoxicity against human AGS cells after 72 hrs by SRB method

>  <Mol Mass>
733,702

>  <Act_10_uM>
0

>  <StandardizerResult>
Clean 2D (ID: Clean 2D)
Clear Stereo (ID: Clear Stereo)
Tautomerize (ID: Tautomerize)
Wedge Clean (ID: Wedge Clean)
Aromatize (ID: Aromatize)


$$$$

  Mrv17c0 06171723492D          

 50 55  0  0  0  0            999 V2000
   -3.4105    6.8644    0.0000 C   0  0  0  0  0  0  0  0  0  0  0  0
   -2.8161    6.2924    0.0000 O   0  0  0  0  0  0  0  0  0  0  0  0
   -3.0142    5.4915    0.0000 C   0  0  0  0  0  0  0  0  0  0  0  0
   -2.4197    4.9195    0.0000 C   0  0  0  0  0  0  0  0  0  0  0  0
   -2.6179    4.1186    0.0000 C   0  0  0  0  0  0  0  0  0  0  0  0
   -3.4105    3.8898    0.0000 C   0  0  0  0  0  0  0  0  0  0  0  0
   -4.0050    4.4619    0.0000 C   0  0  0  0  0  0  0  0  0  0  0  0
   -4.7976    4.2331    0.0000 O   0  0  0  0  0  0  0  0  0  0  0  0
   -5.3921    4.8051    0.0000 C   0  0  0  0  0  0  0  0  0  0  0  0
   -3.8068    5.2627    0.0000 C   0  0  0  0  0  0  0  0  0  0  0  0
   -4.4013    5.8348    0.0000 O   0  0  0  0  0  0  0  0  0  0  0  0
   -2.0234    3.5466    0.0000 C   0  0  0  0  0  0  0  0  0  0  0  0
   -1.2308    3.7754    0.0000 C   0  0  0  0  0  0  0  0  0  0  0  0
   -0.6363    3.2034    0.0000 C   0  0  0  0  0  0  0  0  0  0  0  0
    0.0914    3.5920    0.0000 C   0  0  0  0  0  0  0  0  0  0  0  0
   -0.0533    4.4042    0.0000 O   0  0  0  0  0  0  0  0  0  0  0  0
   -0.8704    4.5176    0.0000 C   0  0  0  0  0  0  0  0  0  0  0  0
   -1.2591    5.2453    0.0000 O   0  0  0  0  0  0  0  0  0  0  0  0
   -0.8345    2.4025    0.0000 C   0  0  0  0  0  0  0  0  0  0  0  0
   -0.2400    1.8305    0.0000 N   0  0  0  0  0  0  0  0  0  0  0  0
   -0.4381    1.0297    0.0000 C   0  0  0  0  0  0  0  0  0  0  0  0
   -1.2308    0.8008    0.0000 C   0  0  0  0  0  0  0  0  0  0  0  0
   -1.4289    0.0000    0.0000 C   0  0  0  0  0  0  0  0  0  0  0  0
   -0.8345   -0.5720    0.0000 C   0  0  0  0  0  0  0  0  0  0  0  0
   -2.2216   -0.2288    0.0000 C   0  0  0  0  0  0  0  0  0  0  0  0
    0.1563    0.4576    0.0000 C   0  0  0  0  0  0  0  0  0  0  0  0
   -0.0418   -0.3432    0.0000 O   0  0  0  0  0  0  0  0  0  0  0  0
    0.9490    0.6864    0.0000 O   0  0  0  0  0  0  0  0  0  0  0  0
    1.5434    0.1144    0.0000 C   0  0  0  0  0  0  0  0  0  0  0  0
    2.3361    0.3432    0.0000 C   0  0  0  0  0  0  0  0  0  0  0  0
    2.9305   -0.2288    0.0000 C   0  0  0  0  0  0  0  0  0  0  0  0
    3.7232    0.0000    0.0000 C   0  0  0  0  0  0  0  0  0  0  0  0
    4.3177   -0.5720    0.0000 N   0  0  0  0  0  0  0  0  0  0  0  0
    5.1103   -0.3432    0.0000 C   0  0  0  0  0  0  0  0  0  0  0  0
    5.7048   -0.9153    0.0000 C   0  0  0  0  0  0  0  0  0  0  0  0
    6.4974   -0.6864    0.0000 F   0  0  0  0  0  0  0  0  0  0  0  0
    5.5066   -1.7161    0.0000 C   0  0  0  0  0  0  0  0  0  0  0  0
    6.1011   -2.2881    0.0000 O   0  0  0  0  0  0  0  0  0  0  0  0
    4.7140   -1.9449    0.0000 N   0  0  0  0  0  0  0  0  0  0  0  0
    4.1195   -1.3729    0.0000 C   0  0  0  0  0  0  0  0  0  0  0  0
    3.3269   -1.6017    0.0000 O   0  0  0  0  0  0  0  0  0  0  0  0
   -1.6271    2.1737    0.0000 C   0  0  0  0  0  0  0  0  0  0  0  0
   -1.8253    1.3729    0.0000 C   0  0  0  0  0  0  0  0  0  0  0  0
   -2.6179    1.1441    0.0000 C   0  0  0  0  0  0  0  0  0  0  0  0
   -2.9782    0.4019    0.0000 O   0  0  0  0  0  0  0  0  0  0  0  0
   -3.7954    0.5153    0.0000 C   0  0  0  0  0  0  0  0  0  0  0  0
   -3.9401    1.3275    0.0000 O   0  0  0  0  0  0  0  0  0  0  0  0
   -3.2124    1.7161    0.0000 C   0  0  0  0  0  0  0  0  0  0  0  0
   -3.0142    2.5170    0.0000 C   0  0  0  0  0  0  0  0  0  0  0  0
   -2.2216    2.7458    0.0000 C   0  0  0  0  0  0  0  0  0  0  0  0
  1  2  1  0  0  0  0
  2  3  1  0  0  0  0
  3  4  4  0  0  0  0
  4  5  4  0  0  0  0
  5  6  4  0  0  0  0
  6  7  4  0  0  0  0
  7  8  1  0  0  0  0
  8  9  1  0  0  0  0
  7 10  4  0  0  0  0
  3 10  4  0  0  0  0
 10 11  1  0  0  0  0
 12  5  1  0  0  0  0
 12 13  1  0  0  0  0
 13 14  1  0  0  0  0
 14 15  1  0  0  0  0
 15 16  1  0  0  0  0
 16 17  1  0  0  0  0
 13 17  1  0  0  0  0
 17 18  2  0  0  0  0
 14 19  1  0  0  0  0
 19 20  1  0  0  0  0
 21 20  1  0  0  0  0
 21 22  1  0  0  0  0
 22 23  1  0  0  0  0
 23 24  1  0  0  0  0
 23 25  1  0  0  0  0
 21 26  1  0  0  0  0
 26 27  2  0  0  0  0
 26 28  1  0  0  0  0
 28 29  1  0  0  0  0
 29 30  1  0  0  0  0
 30 31  1  0  0  0  0
 31 32  1  0  0  0  0
 32 33  1  0  0  0  0
 33 34  4  0  0  0  0
 34 35  4  0  0  0  0
 35 36  1  0  0  0  0
 35 37  4  0  0  0  0
 37 38  2  0  0  0  0
 37 39  4  0  0  0  0
 39 40  4  0  0  0  0
 33 40  4  0  0  0  0
 40 41  2  0  0  0  0
 19 42  1  0  0  0  0
 42 43  4  0  0  0  0
 43 44  4  0  0  0  0
 44 45  1  0  0  0  0
 45 46  1  0  0  0  0
 46 47  1  0  0  0  0
 47 48  1  0  0  0  0
 44 48  4  0  0  0  0
 48 49  4  0  0  0  0
 49 50  4  0  0  0  0
 12 50  1  0  0  0  0
 42 50  4  0  0  0  0
M  STY  1   1 DAT
M  SAL   1  1  39
M  SDT   1 MRV_IMPLICIT_H                                        
M  SDD   1     0.0000    0.0000    DR    ALL  0       0  
M  SED   1 IMPL_H1
M  END
>  <molregno>
498948

>  <canonical_smiles>
COc1cc(cc(OC)c1O)[C@H]2[C@@H]3[C@H](COC3=O)[C@H](N[C@@H](CC(C)C)C(=O)OCCCCN4C=C(F)C(=O)NC4=O)c5cc6OCOc6cc25

>  <standard_inchi_key>
YNNLJHVPFPRAAD-ISCITQQPSA-N

>  <standard_value>
34500

>  <standard_units>
nM

>  <standard_type>
IC50

>  <assay_id>
563340

>  <description>
Cytotoxicity against human AGS cells after 72 hrs by SRB method

>  <Mol Mass>
697,713

>  <Act_10_uM>
0

>  <StandardizerResult>
Clean 2D (ID: Clean 2D)
Clear Stereo (ID: Clear Stereo)
Tautomerize (ID: Tautomerize)
Wedge Clean (ID: Wedge Clean)
Aromatize (ID: Aromatize)


$$$$

  Mrv17c0 06171723492D          

 51 56  0  0  0  0            999 V2000
   -7.0555    0.7316    0.0000 C   0  0  0  0  0  0  0  0  0  0  0  0
   -6.2629    0.9604    0.0000 O   0  0  0  0  0  0  0  0  0  0  0  0
   -5.6684    0.3883    0.0000 C   0  0  0  0  0  0  0  0  0  0  0  0
   -4.8758    0.6172    0.0000 C   0  0  0  0  0  0  0  0  0  0  0  0
   -4.2813    0.0451    0.0000 C   0  0  0  0  0  0  0  0  0  0  0  0
   -4.4795   -0.7557    0.0000 C   0  0  0  0  0  0  0  0  0  0  0  0
   -5.2721   -0.9845    0.0000 C   0  0  0  0  0  0  0  0  0  0  0  0
   -5.4703   -1.7854    0.0000 O   0  0  0  0  0  0  0  0  0  0  0  0
   -6.2629   -2.0142    0.0000 C   0  0  0  0  0  0  0  0  0  0  0  0
   -5.8666   -0.4125    0.0000 C   0  0  0  0  0  0  0  0  0  0  0  0
   -6.6592   -0.6413    0.0000 O   0  0  0  0  0  0  0  0  0  0  0  0
   -3.4887    0.2739    0.0000 C   0  0  0  0  0  0  0  0  0  0  0  0
   -3.2905    1.0748    0.0000 C   0  0  0  0  0  0  0  0  0  0  0  0
   -2.4979    1.3036    0.0000 C   0  0  0  0  0  0  0  0  0  0  0  0
   -2.4706    2.1282    0.0000 C   0  0  0  0  0  0  0  0  0  0  0  0
   -3.2463    2.4089    0.0000 O   0  0  0  0  0  0  0  0  0  0  0  0
   -3.7531    1.7579    0.0000 C   0  0  0  0  0  0  0  0  0  0  0  0
   -4.5776    1.7852    0.0000 O   0  0  0  0  0  0  0  0  0  0  0  0
   -1.9034    0.7316    0.0000 C   0  0  0  0  0  0  0  0  0  0  0  0
   -1.1108    0.9604    0.0000 N   0  0  0  0  0  0  0  0  0  0  0  0
   -0.5163    0.3883    0.0000 C   0  0  0  0  0  0  0  0  0  0  0  0
   -0.7145   -0.4125    0.0000 C   0  0  0  0  0  0  0  0  0  0  0  0
   -0.1200   -0.9845    0.0000 C   0  0  0  0  0  0  0  0  0  0  0  0
    0.6726   -0.7557    0.0000 C   0  0  0  0  0  0  0  0  0  0  0  0
   -0.3182   -1.7854    0.0000 C   0  0  0  0  0  0  0  0  0  0  0  0
    0.2763    0.6172    0.0000 C   0  0  0  0  0  0  0  0  0  0  0  0
    0.4745    1.4180    0.0000 O   0  0  0  0  0  0  0  0  0  0  0  0
    0.8708    0.0451    0.0000 O   0  0  0  0  0  0  0  0  0  0  0  0
    1.6634    0.2739    0.0000 C   0  0  0  0  0  0  0  0  0  0  0  0
    2.2579   -0.2981    0.0000 C   0  0  0  0  0  0  0  0  0  0  0  0
    3.0505   -0.0693    0.0000 C   0  0  0  0  0  0  0  0  0  0  0  0
    3.6450   -0.6413    0.0000 C   0  0  0  0  0  0  0  0  0  0  0  0
    4.4377   -0.4125    0.0000 C   0  0  0  0  0  0  0  0  0  0  0  0
    5.0321   -0.9845    0.0000 N   0  0  0  0  0  0  0  0  0  0  0  0
    5.8248   -0.7557    0.0000 C   0  0  0  0  0  0  0  0  0  0  0  0
    6.4192   -1.3278    0.0000 C   0  0  0  0  0  0  0  0  0  0  0  0
    7.2119   -1.0989    0.0000 F   0  0  0  0  0  0  0  0  0  0  0  0
    6.2211   -2.1286    0.0000 C   0  0  0  0  0  0  0  0  0  0  0  0
    6.8156   -2.7006    0.0000 O   0  0  0  0  0  0  0  0  0  0  0  0
    5.4284   -2.3574    0.0000 N   0  0  0  0  0  0  0  0  0  0  0  0
    4.8340   -1.7854    0.0000 C   0  0  0  0  0  0  0  0  0  0  0  0
    4.0413   -2.0142    0.0000 O   0  0  0  0  0  0  0  0  0  0  0  0
   -2.1016   -0.0693    0.0000 C   0  0  0  0  0  0  0  0  0  0  0  0
   -1.5071   -0.6413    0.0000 C   0  0  0  0  0  0  0  0  0  0  0  0
   -1.7053   -1.4422    0.0000 C   0  0  0  0  0  0  0  0  0  0  0  0
   -1.2427   -2.1253    0.0000 O   0  0  0  0  0  0  0  0  0  0  0  0
   -1.7495   -2.7763    0.0000 C   0  0  0  0  0  0  0  0  0  0  0  0
   -2.5252   -2.4955    0.0000 O   0  0  0  0  0  0  0  0  0  0  0  0
   -2.4979   -1.6710    0.0000 C   0  0  0  0  0  0  0  0  0  0  0  0
   -3.0924   -1.0989    0.0000 C   0  0  0  0  0  0  0  0  0  0  0  0
   -2.8942   -0.2981    0.0000 C   0  0  0  0  0  0  0  0  0  0  0  0
  1  2  1  0  0  0  0
  2  3  1  0  0  0  0
  3  4  4  0  0  0  0
  4  5  4  0  0  0  0
  5  6  4  0  0  0  0
  6  7  4  0  0  0  0
  7  8  1  0  0  0  0
  8  9  1  0  0  0  0
  7 10  4  0  0  0  0
  3 10  4  0  0  0  0
 10 11  1  0  0  0  0
 12  5  1  0  0  0  0
 12 13  1  0  0  0  0
 13 14  1  0  0  0  0
 14 15  1  0  0  0  0
 15 16  1  0  0  0  0
 16 17  1  0  0  0  0
 13 17  1  0  0  0  0
 17 18  2  0  0  0  0
 14 19  1  0  0  0  0
 19 20  1  0  0  0  0
 21 20  1  0  0  0  0
 21 22  1  0  0  0  0
 22 23  1  0  0  0  0
 23 24  1  0  0  0  0
 23 25  1  0  0  0  0
 21 26  1  0  0  0  0
 26 27  2  0  0  0  0
 26 28  1  0  0  0  0
 28 29  1  0  0  0  0
 29 30  1  0  0  0  0
 30 31  1  0  0  0  0
 31 32  1  0  0  0  0
 32 33  1  0  0  0  0
 33 34  1  0  0  0  0
 34 35  4  0  0  0  0
 35 36  4  0  0  0  0
 36 37  1  0  0  0  0
 36 38  4  0  0  0  0
 38 39  2  0  0  0  0
 38 40  4  0  0  0  0
 40 41  4  0  0  0  0
 34 41  4  0  0  0  0
 41 42  2  0  0  0  0
 19 43  1  0  0  0  0
 43 44  4  0  0  0  0
 44 45  4  0  0  0  0
 45 46  1  0  0  0  0
 46 47  1  0  0  0  0
 47 48  1  0  0  0  0
 48 49  1  0  0  0  0
 45 49  4  0  0  0  0
 49 50  4  0  0  0  0
 50 51  4  0  0  0  0
 12 51  1  0  0  0  0
 43 51  4  0  0  0  0
M  STY  1   1 DAT
M  SAL   1  1  40
M  SDT   1 MRV_IMPLICIT_H                                        
M  SDD   1     0.0000    0.0000    DR    ALL  0       0  
M  SED   1 IMPL_H1
M  END
>  <molregno>
498950

>  <canonical_smiles>
COc1cc(cc(OC)c1O)[C@H]2[C@@H]3[C@H](COC3=O)[C@H](N[C@@H](CC(C)C)C(=O)OCCCCCN4C=C(F)C(=O)NC4=O)c5cc6OCOc6cc25

>  <standard_inchi_key>
IBTZBIVFJPAJOI-WXQOTDNWSA-N

>  <standard_value>
23500

>  <standard_units>
nM

>  <standard_type>
IC50

>  <assay_id>
563340

>  <description>
Cytotoxicity against human AGS cells after 72 hrs by SRB method

>  <Mol Mass>
711,74

>  <Act_10_uM>
0

>  <StandardizerResult>
Clean 2D (ID: Clean 2D)
Clear Stereo (ID: Clear Stereo)
Tautomerize (ID: Tautomerize)
Wedge Clean (ID: Wedge Clean)
Aromatize (ID: Aromatize)


$$$$

  Mrv17c0 06171723492D          

 54 60  0  0  0  0            999 V2000
   -7.0555    0.7316    0.0000 C   0  0  0  0  0  0  0  0  0  0  0  0
   -6.2629    0.9604    0.0000 O   0  0  0  0  0  0  0  0  0  0  0  0
   -5.6684    0.3883    0.0000 C   0  0  0  0  0  0  0  0  0  0  0  0
   -4.8758    0.6172    0.0000 C   0  0  0  0  0  0  0  0  0  0  0  0
   -4.2813    0.0451    0.0000 C   0  0  0  0  0  0  0  0  0  0  0  0
   -4.4795   -0.7557    0.0000 C   0  0  0  0  0  0  0  0  0  0  0  0
   -5.2721   -0.9845    0.0000 C   0  0  0  0  0  0  0  0  0  0  0  0
   -5.4703   -1.7854    0.0000 O   0  0  0  0  0  0  0  0  0  0  0  0
   -6.2629   -2.0142    0.0000 C   0  0  0  0  0  0  0  0  0  0  0  0
   -5.8666   -0.4125    0.0000 C   0  0  0  0  0  0  0  0  0  0  0  0
   -6.6592   -0.6413    0.0000 O   0  0  0  0  0  0  0  0  0  0  0  0
   -3.4887    0.2739    0.0000 C   0  0  0  0  0  0  0  0  0  0  0  0
   -3.2905    1.0748    0.0000 C   0  0  0  0  0  0  0  0  0  0  0  0
   -2.4979    1.3036    0.0000 C   0  0  0  0  0  0  0  0  0  0  0  0
   -2.4706    2.1282    0.0000 C   0  0  0  0  0  0  0  0  0  0  0  0
   -3.2463    2.4089    0.0000 O   0  0  0  0  0  0  0  0  0  0  0  0
   -3.7531    1.7579    0.0000 C   0  0  0  0  0  0  0  0  0  0  0  0
   -4.5776    1.7852    0.0000 O   0  0  0  0  0  0  0  0  0  0  0  0
   -1.9034    0.7316    0.0000 C   0  0  0  0  0  0  0  0  0  0  0  0
   -1.1108    0.9604    0.0000 N   0  0  0  0  0  0  0  0  0  0  0  0
   -0.5163    0.3883    0.0000 C   0  0  0  0  0  0  0  0  0  0  0  0
   -0.7145   -0.4125    0.0000 C   0  0  0  0  0  0  0  0  0  0  0  0
   -0.1200   -0.9845    0.0000 C   0  0  0  0  0  0  0  0  0  0  0  0
    0.6726   -0.7557    0.0000 C   0  0  0  0  0  0  0  0  0  0  0  0
    1.2671   -1.3278    0.0000 C   0  0  0  0  0  0  0  0  0  0  0  0
    1.0690   -2.1286    0.0000 C   0  0  0  0  0  0  0  0  0  0  0  0
    0.2763   -2.3574    0.0000 C   0  0  0  0  0  0  0  0  0  0  0  0
   -0.3182   -1.7854    0.0000 C   0  0  0  0  0  0  0  0  0  0  0  0
    0.2763    0.6172    0.0000 C   0  0  0  0  0  0  0  0  0  0  0  0
    0.4745    1.4180    0.0000 O   0  0  0  0  0  0  0  0  0  0  0  0
    0.8708    0.0451    0.0000 O   0  0  0  0  0  0  0  0  0  0  0  0
    1.6634    0.2739    0.0000 C   0  0  0  0  0  0  0  0  0  0  0  0
    2.2579   -0.2981    0.0000 C   0  0  0  0  0  0  0  0  0  0  0  0
    3.0505   -0.0693    0.0000 C   0  0  0  0  0  0  0  0  0  0  0  0
    3.6450   -0.6413    0.0000 C   0  0  0  0  0  0  0  0  0  0  0  0
    4.4377   -0.4125    0.0000 C   0  0  0  0  0  0  0  0  0  0  0  0
    5.0321   -0.9845    0.0000 N   0  0  0  0  0  0  0  0  0  0  0  0
    5.8248   -0.7557    0.0000 C   0  0  0  0  0  0  0  0  0  0  0  0
    6.4192   -1.3278    0.0000 C   0  0  0  0  0  0  0  0  0  0  0  0
    7.2119   -1.0989    0.0000 F   0  0  0  0  0  0  0  0  0  0  0  0
    6.2211   -2.1286    0.0000 C   0  0  0  0  0  0  0  0  0  0  0  0
    6.8156   -2.7006    0.0000 O   0  0  0  0  0  0  0  0  0  0  0  0
    5.4284   -2.3574    0.0000 N   0  0  0  0  0  0  0  0  0  0  0  0
    4.8340   -1.7854    0.0000 C   0  0  0  0  0  0  0  0  0  0  0  0
    4.0413   -2.0142    0.0000 O   0  0  0  0  0  0  0  0  0  0  0  0
   -2.1016   -0.0693    0.0000 C   0  0  0  0  0  0  0  0  0  0  0  0
   -1.5071   -0.6413    0.0000 C   0  0  0  0  0  0  0  0  0  0  0  0
   -1.7053   -1.4422    0.0000 C   0  0  0  0  0  0  0  0  0  0  0  0
   -1.2427   -2.1253    0.0000 O   0  0  0  0  0  0  0  0  0  0  0  0
   -1.7495   -2.7763    0.0000 C   0  0  0  0  0  0  0  0  0  0  0  0
   -2.5252   -2.4955    0.0000 O   0  0  0  0  0  0  0  0  0  0  0  0
   -2.4979   -1.6710    0.0000 C   0  0  0  0  0  0  0  0  0  0  0  0
   -3.0924   -1.0989    0.0000 C   0  0  0  0  0  0  0  0  0  0  0  0
   -2.8942   -0.2981    0.0000 C   0  0  0  0  0  0  0  0  0  0  0  0
  1  2  1  0  0  0  0
  2  3  1  0  0  0  0
  3  4  4  0  0  0  0
  4  5  4  0  0  0  0
  5  6  4  0  0  0  0
  6  7  4  0  0  0  0
  7  8  1  0  0  0  0
  8  9  1  0  0  0  0
  7 10  4  0  0  0  0
  3 10  4  0  0  0  0
 10 11  1  0  0  0  0
 12  5  1  0  0  0  0
 12 13  1  0  0  0  0
 13 14  1  0  0  0  0
 14 15  1  0  0  0  0
 15 16  1  0  0  0  0
 16 17  1  0  0  0  0
 13 17  1  0  0  0  0
 17 18  2  0  0  0  0
 14 19  1  0  0  0  0
 19 20  1  0  0  0  0
 21 20  1  0  0  0  0
 21 22  1  0  0  0  0
 22 23  1  0  0  0  0
 23 24  4  0  0  0  0
 24 25  4  0  0  0  0
 25 26  4  0  0  0  0
 26 27  4  0  0  0  0
 27 28  4  0  0  0  0
 23 28  4  0  0  0  0
 21 29  1  0  0  0  0
 29 30  2  0  0  0  0
 29 31  1  0  0  0  0
 31 32  1  0  0  0  0
 32 33  1  0  0  0  0
 33 34  1  0  0  0  0
 34 35  1  0  0  0  0
 35 36  1  0  0  0  0
 36 37  1  0  0  0  0
 37 38  4  0  0  0  0
 38 39  4  0  0  0  0
 39 40  1  0  0  0  0
 39 41  4  0  0  0  0
 41 42  2  0  0  0  0
 41 43  4  0  0  0  0
 43 44  4  0  0  0  0
 37 44  4  0  0  0  0
 44 45  2  0  0  0  0
 19 46  1  0  0  0  0
 46 47  4  0  0  0  0
 47 48  4  0  0  0  0
 48 49  1  0  0  0  0
 49 50  1  0  0  0  0
 50 51  1  0  0  0  0
 51 52  1  0  0  0  0
 48 52  4  0  0  0  0
 52 53  4  0  0  0  0
 53 54  4  0  0  0  0
 12 54  1  0  0  0  0
 46 54  4  0  0  0  0
M  STY  1   1 DAT
M  SAL   1  1  43
M  SDT   1 MRV_IMPLICIT_H                                        
M  SDD   1     0.0000    0.0000    DR    ALL  0       0  
M  SED   1 IMPL_H1
M  END
>  <molregno>
498951

>  <canonical_smiles>
COc1cc(cc(OC)c1O)[C@H]2[C@@H]3[C@H](COC3=O)[C@H](N[C@@H](Cc4ccccc4)C(=O)OCCCCCN5C=C(F)C(=O)NC5=O)c6cc7OCOc7cc26

>  <standard_inchi_key>
FUVNJQGRPYMMFD-CTEYBYRTSA-N

>  <standard_value>
38800

>  <standard_units>
nM

>  <standard_type>
IC50

>  <assay_id>
563340

>  <description>
Cytotoxicity against human AGS cells after 72 hrs by SRB method

>  <Mol Mass>
745,757

>  <Act_10_uM>
0

>  <StandardizerResult>
Clean 2D (ID: Clean 2D)
Clear Stereo (ID: Clear Stereo)
Tautomerize (ID: Tautomerize)
Wedge Clean (ID: Wedge Clean)
Aromatize (ID: Aromatize)


$$$$

  Mrv17c0 06171723492D          

 30 34  0  0  1  0            999 V2000
    1.9233   -6.0604    0.0000 C   0  0  0  0  0  0  0  0  0  0  0  0
    1.9233   -5.2354    0.0000 O   0  0  0  0  0  0  0  0  0  0  0  0
    2.6378   -4.8229    0.0000 C   0  0  0  0  0  0  0  0  0  0  0  0
    2.6378   -3.9979    0.0000 C   0  0  0  0  0  0  0  0  0  0  0  0
    3.3523   -3.5854    0.0000 C   0  0  0  0  0  0  0  0  0  0  0  0
    4.0668   -3.9979    0.0000 C   0  0  0  0  0  0  0  0  0  0  0  0
    4.0668   -4.8229    0.0000 C   0  0  0  0  0  0  0  0  0  0  0  0
    4.7812   -5.2354    0.0000 O   0  0  0  0  0  0  0  0  0  0  0  0
    4.7812   -6.0604    0.0000 C   0  0  0  0  0  0  0  0  0  0  0  0
    3.3523   -5.2354    0.0000 C   0  0  0  0  0  0  0  0  0  0  0  0
    3.3523   -6.0604    0.0000 O   0  0  0  0  0  0  0  0  0  0  0  0
    2.6378   -6.4729    0.0000 C   0  0  0  0  0  0  0  0  0  0  0  0
    3.3523   -2.7604    0.0000 C   0  0  0  0  0  0  0  0  0  0  0  0
    2.6378   -2.3479    0.0000 C   0  0  0  0  0  0  0  0  0  0  0  0
    2.6378   -1.5229    0.0000 C   0  0  0  0  0  0  0  0  0  0  0  0
    1.8532   -1.2680    0.0000 C   0  0  0  0  0  0  0  0  0  0  0  0
    1.3683   -1.9354    0.0000 O   0  0  0  0  0  0  0  0  0  0  0  0
    1.8532   -2.6029    0.0000 C   0  0  0  0  0  0  0  0  0  0  0  0
    1.5983   -3.3875    0.0000 O   0  0  0  0  0  0  0  0  0  0  0  0
    3.3523   -1.1104    0.0000 C   0  0  0  0  0  0  0  0  0  0  0  0
    3.3523   -0.2854    0.0000 O   0  0  0  0  0  0  0  0  0  0  0  0
    4.0668   -1.5229    0.0000 C   0  0  0  0  0  0  0  0  0  0  0  0
    4.7812   -1.1104    0.0000 C   0  0  0  0  0  0  0  0  0  0  0  0
    5.4957   -1.5229    0.0000 C   0  0  0  0  0  0  0  0  0  0  0  0
    6.2803   -1.2680    0.0000 O   0  0  0  0  0  0  0  0  0  0  0  0
    6.7652   -1.9354    0.0000 C   0  0  0  0  0  0  0  0  0  0  0  0
    6.2803   -2.6029    0.0000 O   0  0  0  0  0  0  0  0  0  0  0  0
    5.4957   -2.3479    0.0000 C   0  0  0  0  0  0  0  0  0  0  0  0
    4.7812   -2.7604    0.0000 C   0  0  0  0  0  0  0  0  0  0  0  0
    4.0668   -2.3479    0.0000 C   0  0  0  0  0  0  0  0  0  0  0  0
  1  2  1  0  0  0  0
  2  3  1  0  0  0  0
  3  4  4  0  0  0  0
  4  5  4  0  0  0  0
  5  6  4  0  0  0  0
  6  7  4  0  0  0  0
  7  8  1  0  0  0  0
  8  9  1  0  0  0  0
  7 10  4  0  0  0  0
  3 10  4  0  0  0  0
 10 11  1  0  0  0  0
 11 12  1  0  0  0  0
 13  5  1  0  0  0  0
 13 14  1  0  0  0  0
 14 15  1  0  0  0  0
 15 16  1  0  0  0  0
 16 17  1  0  0  0  0
 17 18  1  0  0  0  0
 14 18  1  0  0  0  0
 18 19  2  0  0  0  0
 15 20  1  0  0  0  0
 20 21  1  0  0  0  0
 20 22  1  0  0  0  0
 22 23  4  0  0  0  0
 23 24  4  0  0  0  0
 24 25  1  0  0  0  0
 25 26  1  0  0  0  0
 26 27  1  0  0  0  0
 27 28  1  0  0  0  0
 24 28  4  0  0  0  0
 28 29  4  0  0  0  0
 29 30  4  0  0  0  0
 13 30  1  0  0  0  0
 22 30  4  0  0  0  0
M  END
>  <molregno>
4775

>  <canonical_smiles>
COc1cc(cc(OC)c1OC)[C@H]2[C@@H]3[C@H](COC3=O)[C@@H](O)c4cc5OCOc5cc24

>  <standard_inchi_key>
YJGVMLPVUAXIQN-XVVDYKMHSA-N

>  <standard_value>
50800

>  <standard_units>
nM

>  <standard_type>
IC50

>  <assay_id>
563340

>  <description>
Cytotoxicity against human AGS cells after 72 hrs by SRB method

>  <Mol Mass>
414,41

>  <Act_10_uM>
0

>  <StandardizerResult>
Clean 2D (ID: Clean 2D)
Clear Stereo (ID: Clear Stereo)
Tautomerize (ID: Tautomerize)
Wedge Clean (ID: Wedge Clean)
Aromatize (ID: Aromatize)


$$$$

  Mrv17c0 06171723492D          

 46 51  0  0  0  0            999 V2000
   -5.7158   -3.3000    0.0000 C   0  0  0  0  0  0  0  0  0  0  0  0
   -5.0013   -2.8875    0.0000 O   0  0  0  0  0  0  0  0  0  0  0  0
   -4.2868   -3.3000    0.0000 C   0  0  0  0  0  0  0  0  0  0  0  0
   -3.5724   -2.8875    0.0000 C   0  0  0  0  0  0  0  0  0  0  0  0
   -2.8579   -3.3000    0.0000 C   0  0  0  0  0  0  0  0  0  0  0  0
   -2.8579   -4.1250    0.0000 C   0  0  0  0  0  0  0  0  0  0  0  0
   -3.5724   -4.5375    0.0000 C   0  0  0  0  0  0  0  0  0  0  0  0
   -3.5724   -5.3625    0.0000 O   0  0  0  0  0  0  0  0  0  0  0  0
   -4.2868   -5.7750    0.0000 C   0  0  0  0  0  0  0  0  0  0  0  0
   -4.2868   -4.1250    0.0000 C   0  0  0  0  0  0  0  0  0  0  0  0
   -5.0013   -4.5375    0.0000 O   0  0  0  0  0  0  0  0  0  0  0  0
   -2.1434   -2.8875    0.0000 C   0  0  0  0  0  0  0  0  0  0  0  0
   -2.1434   -2.0625    0.0000 C   0  0  0  0  0  0  0  0  0  0  0  0
   -1.4289   -1.6500    0.0000 C   0  0  0  0  0  0  0  0  0  0  0  0
   -1.6005   -0.8430    0.0000 C   0  0  0  0  0  0  0  0  0  0  0  0
   -2.4209   -0.7568    0.0000 O   0  0  0  0  0  0  0  0  0  0  0  0
   -2.7565   -1.5105    0.0000 C   0  0  0  0  0  0  0  0  0  0  0  0
   -3.5635   -1.6820    0.0000 O   0  0  0  0  0  0  0  0  0  0  0  0
   -0.7145   -2.0625    0.0000 C   0  0  0  0  0  0  0  0  0  0  0  0
    0.0000   -1.6500    0.0000 N   0  0  0  0  0  0  0  0  0  0  0  0
    0.7145   -2.0625    0.0000 C   0  0  0  0  0  0  0  0  0  0  0  0
    0.7145   -2.8875    0.0000 C   0  0  0  0  0  0  0  0  0  0  0  0
    1.4289   -1.6500    0.0000 C   0  0  0  0  0  0  0  0  0  0  0  0
    1.4289   -0.8250    0.0000 O   0  0  0  0  0  0  0  0  0  0  0  0
    2.1434   -2.0625    0.0000 O   0  0  0  0  0  0  0  0  0  0  0  0
    2.8579   -1.6500    0.0000 C   0  0  0  0  0  0  0  0  0  0  0  0
    3.5724   -2.0625    0.0000 C   0  0  0  0  0  0  0  0  0  0  0  0
    4.2868   -1.6500    0.0000 C   0  0  0  0  0  0  0  0  0  0  0  0
    5.0013   -2.0625    0.0000 N   0  0  0  0  0  0  0  0  0  0  0  0
    5.7158   -1.6500    0.0000 C   0  0  0  0  0  0  0  0  0  0  0  0
    6.4302   -2.0625    0.0000 C   0  0  0  0  0  0  0  0  0  0  0  0
    7.1447   -1.6500    0.0000 F   0  0  0  0  0  0  0  0  0  0  0  0
    6.4302   -2.8875    0.0000 C   0  0  0  0  0  0  0  0  0  0  0  0
    7.1447   -3.3000    0.0000 O   0  0  0  0  0  0  0  0  0  0  0  0
    5.7158   -3.3000    0.0000 N   0  0  0  0  0  0  0  0  0  0  0  0
    5.0013   -2.8875    0.0000 C   0  0  0  0  0  0  0  0  0  0  0  0
    4.2868   -3.3000    0.0000 O   0  0  0  0  0  0  0  0  0  0  0  0
   -0.7145   -2.8875    0.0000 C   0  0  0  0  0  0  0  0  0  0  0  0
    0.0000   -3.3000    0.0000 C   0  0  0  0  0  0  0  0  0  0  0  0
    0.0000   -4.1250    0.0000 C   0  0  0  0  0  0  0  0  0  0  0  0
    0.6131   -4.6770    0.0000 O   0  0  0  0  0  0  0  0  0  0  0  0
    0.2775   -5.4307    0.0000 C   0  0  0  0  0  0  0  0  0  0  0  0
   -0.5429   -5.3445    0.0000 O   0  0  0  0  0  0  0  0  0  0  0  0
   -0.7145   -4.5375    0.0000 C   0  0  0  0  0  0  0  0  0  0  0  0
   -1.4289   -4.1250    0.0000 C   0  0  0  0  0  0  0  0  0  0  0  0
   -1.4289   -3.3000    0.0000 C   0  0  0  0  0  0  0  0  0  0  0  0
  1  2  1  0  0  0  0
  2  3  1  0  0  0  0
  3  4  4  0  0  0  0
  4  5  4  0  0  0  0
  5  6  4  0  0  0  0
  6  7  4  0  0  0  0
  7  8  1  0  0  0  0
  8  9  1  0  0  0  0
  7 10  4  0  0  0  0
  3 10  4  0  0  0  0
 10 11  1  0  0  0  0
 12  5  1  0  0  0  0
 12 13  1  0  0  0  0
 13 14  1  0  0  0  0
 14 15  1  0  0  0  0
 15 16  1  0  0  0  0
 16 17  1  0  0  0  0
 13 17  1  0  0  0  0
 17 18  2  0  0  0  0
 14 19  1  0  0  0  0
 19 20  1  0  0  0  0
 20 21  1  0  0  0  0
 21 22  1  0  0  0  0
 21 23  1  0  0  0  0
 23 24  2  0  0  0  0
 23 25  1  0  0  0  0
 25 26  1  0  0  0  0
 26 27  1  0  0  0  0
 27 28  1  0  0  0  0
 28 29  1  0  0  0  0
 29 30  4  0  0  0  0
 30 31  4  0  0  0  0
 31 32  1  0  0  0  0
 31 33  4  0  0  0  0
 33 34  2  0  0  0  0
 33 35  4  0  0  0  0
 35 36  4  0  0  0  0
 29 36  4  0  0  0  0
 36 37  2  0  0  0  0
 19 38  1  0  0  0  0
 38 39  4  0  0  0  0
 39 40  4  0  0  0  0
 40 41  1  0  0  0  0
 41 42  1  0  0  0  0
 42 43  1  0  0  0  0
 43 44  1  0  0  0  0
 40 44  4  0  0  0  0
 44 45  4  0  0  0  0
 45 46  4  0  0  0  0
 12 46  1  0  0  0  0
 38 46  4  0  0  0  0
M  STY  1   1 DAT
M  SAL   1  1  35
M  SDT   1 MRV_IMPLICIT_H                                        
M  SDD   1     0.0000    0.0000    DR    ALL  0       0  
M  SED   1 IMPL_H1
M  END
>  <molregno>
498940

>  <canonical_smiles>
COc1cc(cc(OC)c1O)[C@H]2[C@@H]3[C@H](COC3=O)[C@H](N[C@@H](C)C(=O)OCCCN4C=C(F)C(=O)NC4=O)c5cc6OCOc6cc25

>  <standard_inchi_key>
TWGKVYRPXWQDKE-UZQKQXRKSA-N

>  <standard_value>
40400

>  <standard_units>
nM

>  <standard_type>
IC50

>  <assay_id>
563340

>  <description>
Cytotoxicity against human AGS cells after 72 hrs by SRB method

>  <Mol Mass>
641,605

>  <Act_10_uM>
0

>  <StandardizerResult>
Clean 2D (ID: Clean 2D)
Clear Stereo (ID: Clear Stereo)
Tautomerize (ID: Tautomerize)
Wedge Clean (ID: Wedge Clean)
Aromatize (ID: Aromatize)


$$$$

  Mrv17c0 06171723492D          

 48 53  0  0  0  0            999 V2000
   -4.2868   -5.7750    0.0000 C   0  0  0  0  0  0  0  0  0  0  0  0
   -3.5724   -5.3625    0.0000 O   0  0  0  0  0  0  0  0  0  0  0  0
   -2.8579   -5.7750    0.0000 C   0  0  0  0  0  0  0  0  0  0  0  0
   -2.1434   -5.3625    0.0000 C   0  0  0  0  0  0  0  0  0  0  0  0
   -1.4290   -5.7750    0.0000 C   0  0  0  0  0  0  0  0  0  0  0  0
   -1.4290   -6.6000    0.0000 C   0  0  0  0  0  0  0  0  0  0  0  0
   -2.1435   -7.0125    0.0000 C   0  0  0  0  0  0  0  0  0  0  0  0
   -2.1435   -7.8375    0.0000 O   0  0  0  0  0  0  0  0  0  0  0  0
   -2.8579   -8.2500    0.0000 C   0  0  0  0  0  0  0  0  0  0  0  0
   -2.8579   -6.6000    0.0000 C   0  0  0  0  0  0  0  0  0  0  0  0
   -3.5724   -7.0125    0.0000 O   0  0  0  0  0  0  0  0  0  0  0  0
   -0.7145   -5.3625    0.0000 C   0  0  0  0  0  0  0  0  0  0  0  0
   -0.7145   -4.5375    0.0000 C   0  0  0  0  0  0  0  0  0  0  0  0
    0.0000   -4.1251    0.0000 C   0  0  0  0  0  0  0  0  0  0  0  0
   -0.1715   -3.3181    0.0000 C   0  0  0  0  0  0  0  0  0  0  0  0
   -0.9920   -3.2318    0.0000 O   0  0  0  0  0  0  0  0  0  0  0  0
   -1.3276   -3.9855    0.0000 C   0  0  0  0  0  0  0  0  0  0  0  0
   -2.1345   -4.1570    0.0000 O   0  0  0  0  0  0  0  0  0  0  0  0
    0.7145   -4.5376    0.0000 C   0  0  0  0  0  0  0  0  0  0  0  0
    1.4290   -4.1251    0.0000 N   0  0  0  0  0  0  0  0  0  0  0  0
    1.4290   -3.3001    0.0000 C   0  0  0  0  0  0  0  0  0  0  0  0
    0.7145   -2.8876    0.0000 C   0  0  0  0  0  0  0  0  0  0  0  0
   -0.1060   -2.8013    0.0000 C   0  0  0  0  0  0  0  0  0  0  0  0
    0.7145   -2.0626    0.0000 C   0  0  0  0  0  0  0  0  0  0  0  0
    2.1434   -2.8876    0.0000 C   0  0  0  0  0  0  0  0  0  0  0  0
    2.1435   -2.0626    0.0000 O   0  0  0  0  0  0  0  0  0  0  0  0
    2.8579   -3.3001    0.0000 O   0  0  0  0  0  0  0  0  0  0  0  0
    3.5724   -2.8876    0.0000 C   0  0  0  0  0  0  0  0  0  0  0  0
    4.2869   -3.3001    0.0000 C   0  0  0  0  0  0  0  0  0  0  0  0
    5.0013   -2.8876    0.0000 C   0  0  0  0  0  0  0  0  0  0  0  0
    5.7158   -3.3002    0.0000 N   0  0  0  0  0  0  0  0  0  0  0  0
    6.4303   -2.8877    0.0000 C   0  0  0  0  0  0  0  0  0  0  0  0
    7.1447   -3.3002    0.0000 C   0  0  0  0  0  0  0  0  0  0  0  0
    7.8592   -2.8877    0.0000 F   0  0  0  0  0  0  0  0  0  0  0  0
    7.1447   -4.1252    0.0000 C   0  0  0  0  0  0  0  0  0  0  0  0
    7.8592   -4.5377    0.0000 O   0  0  0  0  0  0  0  0  0  0  0  0
    6.4302   -4.5377    0.0000 N   0  0  0  0  0  0  0  0  0  0  0  0
    5.7158   -4.1252    0.0000 C   0  0  0  0  0  0  0  0  0  0  0  0
    5.0013   -4.5376    0.0000 O   0  0  0  0  0  0  0  0  0  0  0  0
    0.7145   -5.3626    0.0000 C   0  0  0  0  0  0  0  0  0  0  0  0
    1.4289   -5.7751    0.0000 C   0  0  0  0  0  0  0  0  0  0  0  0
    1.4289   -6.6001    0.0000 C   0  0  0  0  0  0  0  0  0  0  0  0
    2.0420   -7.1521    0.0000 O   0  0  0  0  0  0  0  0  0  0  0  0
    1.7064   -7.9058    0.0000 C   0  0  0  0  0  0  0  0  0  0  0  0
    0.8859   -7.8195    0.0000 O   0  0  0  0  0  0  0  0  0  0  0  0
    0.7144   -7.0126    0.0000 C   0  0  0  0  0  0  0  0  0  0  0  0
   -0.0000   -6.6001    0.0000 C   0  0  0  0  0  0  0  0  0  0  0  0
   -0.0000   -5.7751    0.0000 C   0  0  0  0  0  0  0  0  0  0  0  0
  1  2  1  0  0  0  0
  2  3  1  0  0  0  0
  3  4  4  0  0  0  0
  4  5  4  0  0  0  0
  5  6  4  0  0  0  0
  6  7  4  0  0  0  0
  7  8  1  0  0  0  0
  8  9  1  0  0  0  0
  7 10  4  0  0  0  0
  3 10  4  0  0  0  0
 10 11  1  0  0  0  0
 12  5  1  0  0  0  0
 12 13  1  0  0  0  0
 13 14  1  0  0  0  0
 14 15  1  0  0  0  0
 15 16  1  0  0  0  0
 16 17  1  0  0  0  0
 13 17  1  0  0  0  0
 17 18  2  0  0  0  0
 14 19  1  0  0  0  0
 19 20  1  0  0  0  0
 21 20  1  0  0  0  0
 21 22  1  0  0  0  0
 22 23  1  0  0  0  0
 22 24  1  0  0  0  0
 21 25  1  0  0  0  0
 25 26  2  0  0  0  0
 25 27  1  0  0  0  0
 27 28  1  0  0  0  0
 28 29  1  0  0  0  0
 29 30  1  0  0  0  0
 30 31  1  0  0  0  0
 31 32  4  0  0  0  0
 32 33  4  0  0  0  0
 33 34  1  0  0  0  0
 33 35  4  0  0  0  0
 35 36  2  0  0  0  0
 35 37  4  0  0  0  0
 37 38  4  0  0  0  0
 31 38  4  0  0  0  0
 38 39  2  0  0  0  0
 19 40  1  0  0  0  0
 40 41  4  0  0  0  0
 41 42  4  0  0  0  0
 42 43  1  0  0  0  0
 43 44  1  0  0  0  0
 44 45  1  0  0  0  0
 45 46  1  0  0  0  0
 42 46  4  0  0  0  0
 46 47  4  0  0  0  0
 47 48  4  0  0  0  0
 12 48  1  0  0  0  0
 40 48  4  0  0  0  0
M  STY  1   1 DAT
M  SAL   1  1  37
M  SDT   1 MRV_IMPLICIT_H                                        
M  SDD   1     0.0000    0.0000    DR    ALL  0       0  
M  SED   1 IMPL_H1
M  END
>  <molregno>
498941

>  <canonical_smiles>
COc1cc(cc(OC)c1O)[C@H]2[C@@H]3[C@H](COC3=O)[C@H](N[C@@H](C(C)C)C(=O)OCCCN4C=C(F)C(=O)NC4=O)c5cc6OCOc6cc25

>  <standard_inchi_key>
NBWRGRDNQNBKHG-CMASOGKFSA-N

>  <standard_value>
62500

>  <standard_units>
nM

>  <standard_type>
IC50

>  <assay_id>
563340

>  <description>
Cytotoxicity against human AGS cells after 72 hrs by SRB method

>  <Mol Mass>
669,659

>  <Act_10_uM>
0

>  <StandardizerResult>
Clean 2D (ID: Clean 2D)
Clear Stereo (ID: Clear Stereo)
Tautomerize (ID: Tautomerize)
Wedge Clean (ID: Wedge Clean)
Aromatize (ID: Aromatize)


$$$$

  Mrv17c0 06171723492D          

 48 53  0  0  0  0            999 V2000
   -4.2868   -5.7750    0.0000 C   0  0  0  0  0  0  0  0  0  0  0  0
   -3.5724   -5.3625    0.0000 O   0  0  0  0  0  0  0  0  0  0  0  0
   -2.8579   -5.7750    0.0000 C   0  0  0  0  0  0  0  0  0  0  0  0
   -2.1434   -5.3625    0.0000 C   0  0  0  0  0  0  0  0  0  0  0  0
   -1.4290   -5.7750    0.0000 C   0  0  0  0  0  0  0  0  0  0  0  0
   -1.4290   -6.6000    0.0000 C   0  0  0  0  0  0  0  0  0  0  0  0
   -2.1435   -7.0125    0.0000 C   0  0  0  0  0  0  0  0  0  0  0  0
   -2.1435   -7.8375    0.0000 O   0  0  0  0  0  0  0  0  0  0  0  0
   -2.8579   -8.2500    0.0000 C   0  0  0  0  0  0  0  0  0  0  0  0
   -2.8579   -6.6000    0.0000 C   0  0  0  0  0  0  0  0  0  0  0  0
   -3.5724   -7.0125    0.0000 O   0  0  0  0  0  0  0  0  0  0  0  0
   -0.7145   -5.3625    0.0000 C   0  0  0  0  0  0  0  0  0  0  0  0
   -0.7145   -4.5375    0.0000 C   0  0  0  0  0  0  0  0  0  0  0  0
    0.0000   -4.1251    0.0000 C   0  0  0  0  0  0  0  0  0  0  0  0
   -0.1715   -3.3181    0.0000 C   0  0  0  0  0  0  0  0  0  0  0  0
   -0.9920   -3.2318    0.0000 O   0  0  0  0  0  0  0  0  0  0  0  0
   -1.3276   -3.9855    0.0000 C   0  0  0  0  0  0  0  0  0  0  0  0
   -2.1345   -4.1570    0.0000 O   0  0  0  0  0  0  0  0  0  0  0  0
    0.7145   -4.5376    0.0000 C   0  0  0  0  0  0  0  0  0  0  0  0
    1.4290   -4.1251    0.0000 N   0  0  0  0  0  0  0  0  0  0  0  0
    1.4290   -3.3001    0.0000 C   0  0  0  0  0  0  0  0  0  0  0  0
    0.7145   -2.8876    0.0000 C   0  0  0  0  0  0  0  0  0  0  0  0
    0.7145   -2.0626    0.0000 C   0  0  0  0  0  0  0  0  0  0  0  0
   -0.1060   -2.8013    0.0000 O   0  0  0  0  0  0  0  0  0  0  0  0
    2.1434   -2.8876    0.0000 C   0  0  0  0  0  0  0  0  0  0  0  0
    2.1435   -2.0626    0.0000 O   0  0  0  0  0  0  0  0  0  0  0  0
    2.8579   -3.3001    0.0000 O   0  0  0  0  0  0  0  0  0  0  0  0
    3.5724   -2.8876    0.0000 C   0  0  0  0  0  0  0  0  0  0  0  0
    4.2869   -3.3001    0.0000 C   0  0  0  0  0  0  0  0  0  0  0  0
    5.0013   -2.8876    0.0000 C   0  0  0  0  0  0  0  0  0  0  0  0
    5.7158   -3.3002    0.0000 N   0  0  0  0  0  0  0  0  0  0  0  0
    6.4303   -2.8877    0.0000 C   0  0  0  0  0  0  0  0  0  0  0  0
    7.1447   -3.3002    0.0000 C   0  0  0  0  0  0  0  0  0  0  0  0
    7.8592   -2.8877    0.0000 F   0  0  0  0  0  0  0  0  0  0  0  0
    7.1447   -4.1252    0.0000 C   0  0  0  0  0  0  0  0  0  0  0  0
    7.8592   -4.5377    0.0000 O   0  0  0  0  0  0  0  0  0  0  0  0
    6.4302   -4.5377    0.0000 N   0  0  0  0  0  0  0  0  0  0  0  0
    5.7158   -4.1252    0.0000 C   0  0  0  0  0  0  0  0  0  0  0  0
    5.0013   -4.5376    0.0000 O   0  0  0  0  0  0  0  0  0  0  0  0
    0.7145   -5.3626    0.0000 C   0  0  0  0  0  0  0  0  0  0  0  0
    1.4289   -5.7751    0.0000 C   0  0  0  0  0  0  0  0  0  0  0  0
    1.4289   -6.6001    0.0000 C   0  0  0  0  0  0  0  0  0  0  0  0
    2.0420   -7.1521    0.0000 O   0  0  0  0  0  0  0  0  0  0  0  0
    1.7064   -7.9058    0.0000 C   0  0  0  0  0  0  0  0  0  0  0  0
    0.8859   -7.8195    0.0000 O   0  0  0  0  0  0  0  0  0  0  0  0
    0.7144   -7.0126    0.0000 C   0  0  0  0  0  0  0  0  0  0  0  0
   -0.0000   -6.6001    0.0000 C   0  0  0  0  0  0  0  0  0  0  0  0
   -0.0000   -5.7751    0.0000 C   0  0  0  0  0  0  0  0  0  0  0  0
  1  2  1  0  0  0  0
  2  3  1  0  0  0  0
  3  4  4  0  0  0  0
  4  5  4  0  0  0  0
  5  6  4  0  0  0  0
  6  7  4  0  0  0  0
  7  8  1  0  0  0  0
  8  9  1  0  0  0  0
  7 10  4  0  0  0  0
  3 10  4  0  0  0  0
 10 11  1  0  0  0  0
 12  5  1  0  0  0  0
 12 13  1  0  0  0  0
 13 14  1  0  0  0  0
 14 15  1  0  0  0  0
 15 16  1  0  0  0  0
 16 17  1  0  0  0  0
 13 17  1  0  0  0  0
 17 18  2  0  0  0  0
 14 19  1  0  0  0  0
 19 20  1  0  0  0  0
 21 20  1  0  0  0  0
 21 22  1  0  0  0  0
 22 23  1  0  0  0  0
 22 24  1  0  0  0  0
 21 25  1  0  0  0  0
 25 26  2  0  0  0  0
 25 27  1  0  0  0  0
 27 28  1  0  0  0  0
 28 29  1  0  0  0  0
 29 30  1  0  0  0  0
 30 31  1  0  0  0  0
 31 32  4  0  0  0  0
 32 33  4  0  0  0  0
 33 34  1  0  0  0  0
 33 35  4  0  0  0  0
 35 36  2  0  0  0  0
 35 37  4  0  0  0  0
 37 38  4  0  0  0  0
 31 38  4  0  0  0  0
 38 39  2  0  0  0  0
 19 40  1  0  0  0  0
 40 41  4  0  0  0  0
 41 42  4  0  0  0  0
 42 43  1  0  0  0  0
 43 44  1  0  0  0  0
 44 45  1  0  0  0  0
 45 46  1  0  0  0  0
 42 46  4  0  0  0  0
 46 47  4  0  0  0  0
 47 48  4  0  0  0  0
 12 48  1  0  0  0  0
 40 48  4  0  0  0  0
M  STY  1   1 DAT
M  SAL   1  1  37
M  SDT   1 MRV_IMPLICIT_H                                        
M  SDD   1     0.0000    0.0000    DR    ALL  0       0  
M  SED   1 IMPL_H1
M  END
>  <molregno>
498942

>  <canonical_smiles>
COc1cc(cc(OC)c1O)[C@H]2[C@@H]3[C@H](COC3=O)[C@H](N[C@@H]([C@@H](C)O)C(=O)OCCCN4C=C(F)C(=O)NC4=O)c5cc6OCOc6cc25

>  <standard_inchi_key>
IKDXDSPTMCQPHX-OTBCYVLZSA-N

>  <standard_value>
140800

>  <standard_units>
nM

>  <standard_type>
IC50

>  <assay_id>
563340

>  <description>
Cytotoxicity against human AGS cells after 72 hrs by SRB method

>  <Mol Mass>
671,631

>  <Act_10_uM>
0

>  <StandardizerResult>
Clean 2D (ID: Clean 2D)
Clear Stereo (ID: Clear Stereo)
Tautomerize (ID: Tautomerize)
Wedge Clean (ID: Wedge Clean)
Aromatize (ID: Aromatize)


$$$$

  Mrv17c0 06171723492D          

 49 54  0  0  0  0            999 V2000
    3.8423   -2.6407    0.0000 C   0  0  0  0  0  0  0  0  0  0  0  0
    4.1124   -1.8612    0.0000 C   0  0  0  0  0  0  0  0  0  0  0  0
    3.5723   -1.2375    0.0000 C   0  0  0  0  0  0  0  0  0  0  0  0
    3.0085   -1.8398    0.0000 C   0  0  0  0  0  0  0  0  0  0  0  0
    3.8424   -0.4580    0.0000 C   0  0  0  0  0  0  0  0  0  0  0  0
    3.3023    0.1657    0.0000 N   0  0  0  0  0  0  0  0  0  0  0  0
    2.4922    0.0098    0.0000 C   0  0  0  0  0  0  0  0  0  0  0  0
    2.2221   -0.7697    0.0000 C   0  0  0  0  0  0  0  0  0  0  0  0
    2.6207   -1.4921    0.0000 C   0  0  0  0  0  0  0  0  0  0  0  0
    2.0569   -2.0944    0.0000 O   0  0  0  0  0  0  0  0  0  0  0  0
    1.3099   -1.7443    0.0000 C   0  0  0  0  0  0  0  0  0  0  0  0
    0.5876   -2.1429    0.0000 O   0  0  0  0  0  0  0  0  0  0  0  0
    1.4120   -0.9256    0.0000 C   0  0  0  0  0  0  0  0  0  0  0  0
    0.8719   -0.3019    0.0000 C   0  0  0  0  0  0  0  0  0  0  0  0
    0.0618   -0.4578    0.0000 C   0  0  0  0  0  0  0  0  0  0  0  0
   -0.2083   -1.2374    0.0000 C   0  0  0  0  0  0  0  0  0  0  0  0
   -1.0184   -1.3932    0.0000 C   0  0  0  0  0  0  0  0  0  0  0  0
   -1.2885   -2.1728    0.0000 O   0  0  0  0  0  0  0  0  0  0  0  0
   -2.0987   -2.3287    0.0000 C   0  0  0  0  0  0  0  0  0  0  0  0
   -1.5585   -0.7696    0.0000 C   0  0  0  0  0  0  0  0  0  0  0  0
   -2.3686   -0.9254    0.0000 O   0  0  0  0  0  0  0  0  0  0  0  0
   -1.2884    0.0100    0.0000 C   0  0  0  0  0  0  0  0  0  0  0  0
   -1.8285    0.6336    0.0000 O   0  0  0  0  0  0  0  0  0  0  0  0
   -2.6386    0.4778    0.0000 C   0  0  0  0  0  0  0  0  0  0  0  0
   -0.4783    0.1658    0.0000 C   0  0  0  0  0  0  0  0  0  0  0  0
    1.1420    0.4776    0.0000 C   0  0  0  0  0  0  0  0  0  0  0  0
    0.6019    1.1013    0.0000 C   0  0  0  0  0  0  0  0  0  0  0  0
    0.8720    1.8808    0.0000 C   0  0  0  0  0  0  0  0  0  0  0  0
    0.4734    2.6031    0.0000 O   0  0  0  0  0  0  0  0  0  0  0  0
    1.0372    3.2054    0.0000 C   0  0  0  0  0  0  0  0  0  0  0  0
    1.7843    2.8553    0.0000 O   0  0  0  0  0  0  0  0  0  0  0  0
    1.6822    2.0367    0.0000 C   0  0  0  0  0  0  0  0  0  0  0  0
    2.2222    1.4130    0.0000 C   0  0  0  0  0  0  0  0  0  0  0  0
    1.9521    0.6335    0.0000 C   0  0  0  0  0  0  0  0  0  0  0  0
    4.6525   -0.3021    0.0000 C   0  0  0  0  0  0  0  0  0  0  0  0
    4.9226    0.4774    0.0000 O   0  0  0  0  0  0  0  0  0  0  0  0
    5.1926   -0.9258    0.0000 O   0  0  0  0  0  0  0  0  0  0  0  0
    6.0027   -0.7699    0.0000 C   0  0  0  0  0  0  0  0  0  0  0  0
    6.5428   -1.3936    0.0000 C   0  0  0  0  0  0  0  0  0  0  0  0
    7.3529   -1.2377    0.0000 C   0  0  0  0  0  0  0  0  0  0  0  0
    7.8930   -1.8614    0.0000 N   0  0  0  0  0  0  0  0  0  0  0  0
    8.7032   -1.7055    0.0000 C   0  0  0  0  0  0  0  0  0  0  0  0
    9.2432   -2.3292    0.0000 C   0  0  0  0  0  0  0  0  0  0  0  0
   10.0534   -2.1733    0.0000 F   0  0  0  0  0  0  0  0  0  0  0  0
    8.9731   -3.1087    0.0000 C   0  0  0  0  0  0  0  0  0  0  0  0
    9.5132   -3.7324    0.0000 O   0  0  0  0  0  0  0  0  0  0  0  0
    8.1630   -3.2646    0.0000 N   0  0  0  0  0  0  0  0  0  0  0  0
    7.6229   -2.6409    0.0000 C   0  0  0  0  0  0  0  0  0  0  0  0
    6.8128   -2.7968    0.0000 O   0  0  0  0  0  0  0  0  0  0  0  0
  1  2  1  0  0  0  0
  2  3  1  0  0  0  0
  3  4  1  0  0  0  0
  3  5  1  0  0  0  0
  5  6  1  0  0  0  0
  7  6  1  0  0  0  0
  7  8  1  0  0  0  0
  8  9  1  0  0  0  0
  9 10  1  0  0  0  0
 10 11  1  0  0  0  0
 11 12  2  0  0  0  0
 13 11  1  0  0  0  0
  8 13  1  0  0  0  0
 13 14  1  0  0  0  0
 14 15  1  0  0  0  0
 15 16  4  0  0  0  0
 16 17  4  0  0  0  0
 17 18  1  0  0  0  0
 18 19  1  0  0  0  0
 17 20  4  0  0  0  0
 20 21  1  0  0  0  0
 20 22  4  0  0  0  0
 22 23  1  0  0  0  0
 23 24  1  0  0  0  0
 22 25  4  0  0  0  0
 15 25  4  0  0  0  0
 14 26  1  0  0  0  0
 26 27  4  0  0  0  0
 27 28  4  0  0  0  0
 28 29  1  0  0  0  0
 29 30  1  0  0  0  0
 30 31  1  0  0  0  0
 31 32  1  0  0  0  0
 28 32  4  0  0  0  0
 32 33  4  0  0  0  0
 33 34  4  0  0  0  0
  7 34  1  0  0  0  0
 26 34  4  0  0  0  0
  5 35  1  0  0  0  0
 35 36  2  0  0  0  0
 35 37  1  0  0  0  0
 37 38  1  0  0  0  0
 38 39  1  0  0  0  0
 39 40  1  0  0  0  0
 40 41  1  0  0  0  0
 41 42  4  0  0  0  0
 42 43  4  0  0  0  0
 43 44  1  0  0  0  0
 43 45  4  0  0  0  0
 45 46  2  0  0  0  0
 45 47  4  0  0  0  0
 47 48  4  0  0  0  0
 41 48  4  0  0  0  0
 48 49  2  0  0  0  0
M  STY  1   1 DAT
M  SAL   1  1  47
M  SDT   1 MRV_IMPLICIT_H                                        
M  SDD   1     0.0000    0.0000    DR    ALL  0       0  
M  SED   1 IMPL_H1
M  END
>  <molregno>
498944

>  <canonical_smiles>
CC[C@H](C)[C@H](N[C@H]1[C@H]2COC(=O)[C@@H]2[C@H](c3cc(OC)c(O)c(OC)c3)c4cc5OCOc5cc14)C(=O)OCCCN6C=C(F)C(=O)NC6=O

>  <standard_inchi_key>
FTMJAFQWLHZJFF-VVPLTIPTSA-N

>  <standard_value>
56200

>  <standard_units>
nM

>  <standard_type>
IC50

>  <assay_id>
563340

>  <description>
Cytotoxicity against human AGS cells after 72 hrs by SRB method

>  <Mol Mass>
683,686

>  <Act_10_uM>
0

>  <StandardizerResult>
Clean 2D (ID: Clean 2D)
Clear Stereo (ID: Clear Stereo)
Tautomerize (ID: Tautomerize)
Wedge Clean (ID: Wedge Clean)
Aromatize (ID: Aromatize)


$$$$

  Mrv17c0 06171723492D          

 49 54  0  0  0  0            999 V2000
   -1.7416   -9.1589    0.0000 C   0  0  0  0  0  0  0  0  0  0  0  0
   -1.1471   -8.5869    0.0000 O   0  0  0  0  0  0  0  0  0  0  0  0
   -0.3545   -8.8157    0.0000 C   0  0  0  0  0  0  0  0  0  0  0  0
    0.2400   -8.2436    0.0000 C   0  0  0  0  0  0  0  0  0  0  0  0
    1.0326   -8.4725    0.0000 C   0  0  0  0  0  0  0  0  0  0  0  0
    1.2308   -9.2733    0.0000 C   0  0  0  0  0  0  0  0  0  0  0  0
    0.6363   -9.8453    0.0000 C   0  0  0  0  0  0  0  0  0  0  0  0
    0.8345  -10.6462    0.0000 O   0  0  0  0  0  0  0  0  0  0  0  0
    0.2400  -11.2182    0.0000 C   0  0  0  0  0  0  0  0  0  0  0  0
   -0.1563   -9.6165    0.0000 C   0  0  0  0  0  0  0  0  0  0  0  0
   -0.7508  -10.1886    0.0000 O   0  0  0  0  0  0  0  0  0  0  0  0
    1.6271   -7.9004    0.0000 C   0  0  0  0  0  0  0  0  0  0  0  0
    1.4289   -7.0996    0.0000 C   0  0  0  0  0  0  0  0  0  0  0  0
    2.0234   -6.5275    0.0000 C   0  0  0  0  0  0  0  0  0  0  0  0
    1.6631   -5.7854    0.0000 C   0  0  0  0  0  0  0  0  0  0  0  0
    0.8459   -5.8988    0.0000 O   0  0  0  0  0  0  0  0  0  0  0  0
    0.7012   -6.7110    0.0000 C   0  0  0  0  0  0  0  0  0  0  0  0
   -0.0409   -7.0713    0.0000 O   0  0  0  0  0  0  0  0  0  0  0  0
    2.8161   -6.7564    0.0000 C   0  0  0  0  0  0  0  0  0  0  0  0
    3.4105   -6.1843    0.0000 N   0  0  0  0  0  0  0  0  0  0  0  0
    3.2124   -5.3835    0.0000 C   0  0  0  0  0  0  0  0  0  0  0  0
    2.4197   -5.1547    0.0000 C   0  0  0  0  0  0  0  0  0  0  0  0
    2.2216   -4.3538    0.0000 C   0  0  0  0  0  0  0  0  0  0  0  0
    1.4289   -4.1250    0.0000 S   0  0  0  0  0  0  0  0  0  0  0  0
    1.2308   -3.3242    0.0000 C   0  0  0  0  0  0  0  0  0  0  0  0
    3.8068   -4.8114    0.0000 C   0  0  0  0  0  0  0  0  0  0  0  0
    3.6087   -4.0106    0.0000 O   0  0  0  0  0  0  0  0  0  0  0  0
    4.5995   -5.0403    0.0000 O   0  0  0  0  0  0  0  0  0  0  0  0
    5.1940   -4.4682    0.0000 C   0  0  0  0  0  0  0  0  0  0  0  0
    5.9866   -4.6970    0.0000 C   0  0  0  0  0  0  0  0  0  0  0  0
    6.5811   -4.1250    0.0000 C   0  0  0  0  0  0  0  0  0  0  0  0
    7.3737   -4.3538    0.0000 N   0  0  0  0  0  0  0  0  0  0  0  0
    7.9682   -3.7818    0.0000 C   0  0  0  0  0  0  0  0  0  0  0  0
    8.7608   -4.0106    0.0000 C   0  0  0  0  0  0  0  0  0  0  0  0
    9.3553   -3.4386    0.0000 F   0  0  0  0  0  0  0  0  0  0  0  0
    8.9590   -4.8114    0.0000 C   0  0  0  0  0  0  0  0  0  0  0  0
    9.7516   -5.0403    0.0000 O   0  0  0  0  0  0  0  0  0  0  0  0
    8.3645   -5.3835    0.0000 N   0  0  0  0  0  0  0  0  0  0  0  0
    7.5719   -5.1547    0.0000 C   0  0  0  0  0  0  0  0  0  0  0  0
    6.9774   -5.7267    0.0000 O   0  0  0  0  0  0  0  0  0  0  0  0
    3.0142   -7.5572    0.0000 C   0  0  0  0  0  0  0  0  0  0  0  0
    3.8068   -7.7860    0.0000 C   0  0  0  0  0  0  0  0  0  0  0  0
    4.0050   -8.5869    0.0000 C   0  0  0  0  0  0  0  0  0  0  0  0
    4.7327   -8.9755    0.0000 O   0  0  0  0  0  0  0  0  0  0  0  0
    4.5880   -9.7877    0.0000 C   0  0  0  0  0  0  0  0  0  0  0  0
    3.7709   -9.9011    0.0000 O   0  0  0  0  0  0  0  0  0  0  0  0
    3.4105   -9.1589    0.0000 C   0  0  0  0  0  0  0  0  0  0  0  0
    2.6179   -8.9301    0.0000 C   0  0  0  0  0  0  0  0  0  0  0  0
    2.4197   -8.1292    0.0000 C   0  0  0  0  0  0  0  0  0  0  0  0
  1  2  1  0  0  0  0
  2  3  1  0  0  0  0
  3  4  4  0  0  0  0
  4  5  4  0  0  0  0
  5  6  4  0  0  0  0
  6  7  4  0  0  0  0
  7  8  1  0  0  0  0
  8  9  1  0  0  0  0
  7 10  4  0  0  0  0
  3 10  4  0  0  0  0
 10 11  1  0  0  0  0
 12  5  1  0  0  0  0
 12 13  1  0  0  0  0
 13 14  1  0  0  0  0
 14 15  1  0  0  0  0
 15 16  1  0  0  0  0
 16 17  1  0  0  0  0
 13 17  1  0  0  0  0
 17 18  2  0  0  0  0
 14 19  1  0  0  0  0
 19 20  1  0  0  0  0
 21 20  1  0  0  0  0
 21 22  1  0  0  0  0
 22 23  1  0  0  0  0
 23 24  1  0  0  0  0
 24 25  1  0  0  0  0
 21 26  1  0  0  0  0
 26 27  2  0  0  0  0
 26 28  1  0  0  0  0
 28 29  1  0  0  0  0
 29 30  1  0  0  0  0
 30 31  1  0  0  0  0
 31 32  1  0  0  0  0
 32 33  4  0  0  0  0
 33 34  4  0  0  0  0
 34 35  1  0  0  0  0
 34 36  4  0  0  0  0
 36 37  2  0  0  0  0
 36 38  4  0  0  0  0
 38 39  4  0  0  0  0
 32 39  4  0  0  0  0
 39 40  2  0  0  0  0
 19 41  1  0  0  0  0
 41 42  4  0  0  0  0
 42 43  4  0  0  0  0
 43 44  1  0  0  0  0
 44 45  1  0  0  0  0
 45 46  1  0  0  0  0
 46 47  1  0  0  0  0
 43 47  4  0  0  0  0
 47 48  4  0  0  0  0
 48 49  4  0  0  0  0
 12 49  1  0  0  0  0
 41 49  4  0  0  0  0
M  STY  1   1 DAT
M  SAL   1  1  38
M  SDT   1 MRV_IMPLICIT_H                                        
M  SDD   1     0.0000    0.0000    DR    ALL  0       0  
M  SED   1 IMPL_H1
M  END
>  <molregno>
498945

>  <canonical_smiles>
COc1cc(cc(OC)c1O)[C@H]2[C@@H]3[C@H](COC3=O)[C@H](N[C@@H](CCSC)C(=O)OCCCN4C=C(F)C(=O)NC4=O)c5cc6OCOc6cc25

>  <standard_inchi_key>
NVLGWXFELYLPDL-FKPRCFIBSA-N

>  <standard_value>
24800

>  <standard_units>
nM

>  <standard_type>
IC50

>  <assay_id>
563340

>  <description>
Cytotoxicity against human AGS cells after 72 hrs by SRB method

>  <Mol Mass>
701,72

>  <Act_10_uM>
0

>  <StandardizerResult>
Clean 2D (ID: Clean 2D)
Clear Stereo (ID: Clear Stereo)
Tautomerize (ID: Tautomerize)
Wedge Clean (ID: Wedge Clean)
Aromatize (ID: Aromatize)


$$$$

  Mrv17c0 06171723492D          

 25 27  0  0  0  0            999 V2000
    0.7145   -3.7125    0.0000 C   0  0  0  0  0  0  0  0  0  0  0  0
    0.7145   -2.8875    0.0000 O   0  0  0  0  0  0  0  0  0  0  0  0
    1.4289   -2.4750    0.0000 C   0  0  0  0  0  0  0  0  0  0  0  0
    2.1434   -2.8875    0.0000 O   0  0  0  0  0  0  0  0  0  0  0  0
    1.4289   -1.6500    0.0000 C   0  0  0  0  0  0  0  0  0  0  0  0
    0.7145   -1.2375    0.0000 C   0  0  0  0  0  0  0  0  0  0  0  0
    0.0000   -1.6500    0.0000 C   0  0  0  0  0  0  0  0  0  0  0  0
    0.7145   -0.4125    0.0000 N   0  0  0  0  0  0  0  0  0  0  0  0
    1.4289    0.0000    0.0000 C   0  0  0  0  0  0  0  0  0  0  0  0
    1.4289    0.8250    0.0000 C   0  0  0  0  0  0  0  0  0  0  0  0
    2.1434   -0.4125    0.0000 C   0  0  0  0  0  0  0  0  0  0  0  0
    2.8579    0.0000    0.0000 C   0  0  0  0  0  0  0  0  0  0  0  0
    2.8579    0.8250    0.0000 O   0  0  0  0  0  0  0  0  0  0  0  0
    3.5724   -0.4125    0.0000 C   0  0  0  0  0  0  0  0  0  0  0  0
    3.5724   -1.2375    0.0000 C   0  0  0  0  0  0  0  0  0  0  0  0
    2.8579   -1.6500    0.0000 C   0  0  0  0  0  0  0  0  0  0  0  0
    2.8579   -2.4750    0.0000 O   0  0  0  0  0  0  0  0  0  0  0  0
    2.1434   -1.2375    0.0000 C   0  0  0  0  0  0  0  0  0  0  0  0
    4.2868    0.0000    0.0000 N   0  0  0  0  0  0  0  0  0  0  0  0
    5.0013   -0.4125    0.0000 C   0  0  0  0  0  0  0  0  0  0  0  0
    5.7158    0.0000    0.0000 C   0  0  0  0  0  0  0  0  0  0  0  0
    6.4302   -0.4125    0.0000 C   0  0  0  0  0  0  0  0  0  0  0  0
    6.4302   -1.2375    0.0000 C   0  0  0  0  0  0  0  0  0  0  0  0
    5.7158   -1.6500    0.0000 C   0  0  0  0  0  0  0  0  0  0  0  0
    5.0013   -1.2375    0.0000 C   0  0  0  0  0  0  0  0  0  0  0  0
  1  2  1  0  0  0  0
  2  3  1  0  0  0  0
  3  4  2  0  0  0  0
  3  5  1  0  0  0  0
  5  6  4  0  0  0  0
  6  7  1  0  0  0  0
  6  8  4  0  0  0  0
  8  9  4  0  0  0  0
  9 10  1  0  0  0  0
  9 11  4  0  0  0  0
 11 12  1  0  0  0  0
 12 13  2  0  0  0  0
 12 14  1  0  0  0  0
 14 15  2  0  0  0  0
 15 16  1  0  0  0  0
 16 17  2  0  0  0  0
 16 18  1  0  0  0  0
  5 18  4  0  0  0  0
 11 18  4  0  0  0  0
 14 19  1  0  0  0  0
 19 20  1  0  0  0  0
 20 21  4  0  0  0  0
 21 22  4  0  0  0  0
 22 23  4  0  0  0  0
 23 24  4  0  0  0  0
 24 25  4  0  0  0  0
 20 25  4  0  0  0  0
M  END
>  <molregno>
477158

>  <canonical_smiles>
COC(=O)c1c(C)nc(C)c2C(=O)C(=CC(=O)c12)Nc3ccccc3

>  <standard_inchi_key>
CSSUDARHOVZJTN-UHFFFAOYSA-N

>  <standard_value>
2100

>  <standard_units>
nM

>  <standard_type>
IC50

>  <assay_id>
567116

>  <description>
Cytotoxicity against human AGS cells after 72 hrs by MTT assay

>  <Mol Mass>
336,347

>  <Act_10_uM>
1

>  <StandardizerResult>
Clean 2D (ID: Clean 2D)
Clear Stereo (ID: Clear Stereo)
Tautomerize (ID: Tautomerize)
Wedge Clean (ID: Wedge Clean)
Aromatize (ID: Aromatize)


$$$$

  Mrv17c0 06171723492D          

 27 29  0  0  0  0            999 V2000
    0.7145   -3.7125    0.0000 C   0  0  0  0  0  0  0  0  0  0  0  0
    0.7145   -2.8875    0.0000 O   0  0  0  0  0  0  0  0  0  0  0  0
    1.4289   -2.4750    0.0000 C   0  0  0  0  0  0  0  0  0  0  0  0
    2.1434   -2.8875    0.0000 O   0  0  0  0  0  0  0  0  0  0  0  0
    1.4289   -1.6500    0.0000 C   0  0  0  0  0  0  0  0  0  0  0  0
    0.7145   -1.2375    0.0000 C   0  0  0  0  0  0  0  0  0  0  0  0
    0.0000   -1.6500    0.0000 C   0  0  0  0  0  0  0  0  0  0  0  0
    0.7145   -0.4125    0.0000 N   0  0  0  0  0  0  0  0  0  0  0  0
    1.4289    0.0000    0.0000 C   0  0  0  0  0  0  0  0  0  0  0  0
    1.4289    0.8250    0.0000 C   0  0  0  0  0  0  0  0  0  0  0  0
    2.1434   -0.4125    0.0000 C   0  0  0  0  0  0  0  0  0  0  0  0
    2.8579    0.0000    0.0000 C   0  0  0  0  0  0  0  0  0  0  0  0
    2.8579    0.8250    0.0000 O   0  0  0  0  0  0  0  0  0  0  0  0
    3.5724   -0.4125    0.0000 C   0  0  0  0  0  0  0  0  0  0  0  0
    3.5724   -1.2375    0.0000 C   0  0  0  0  0  0  0  0  0  0  0  0
    2.8579   -1.6500    0.0000 C   0  0  0  0  0  0  0  0  0  0  0  0
    2.8579   -2.4750    0.0000 O   0  0  0  0  0  0  0  0  0  0  0  0
    2.1434   -1.2375    0.0000 C   0  0  0  0  0  0  0  0  0  0  0  0
    4.2868    0.0000    0.0000 N   0  0  0  0  0  0  0  0  0  0  0  0
    5.0013   -0.4125    0.0000 C   0  0  0  0  0  0  0  0  0  0  0  0
    5.7158    0.0000    0.0000 C   0  0  0  0  0  0  0  0  0  0  0  0
    6.4302   -0.4125    0.0000 C   0  0  0  0  0  0  0  0  0  0  0  0
    6.4302   -1.2375    0.0000 C   0  0  0  0  0  0  0  0  0  0  0  0
    7.1447   -1.6500    0.0000 O   0  0  0  0  0  0  0  0  0  0  0  0
    7.8592   -1.2375    0.0000 C   0  0  0  0  0  0  0  0  0  0  0  0
    5.7158   -1.6500    0.0000 C   0  0  0  0  0  0  0  0  0  0  0  0
    5.0013   -1.2375    0.0000 C   0  0  0  0  0  0  0  0  0  0  0  0
  1  2  1  0  0  0  0
  2  3  1  0  0  0  0
  3  4  2  0  0  0  0
  3  5  1  0  0  0  0
  5  6  4  0  0  0  0
  6  7  1  0  0  0  0
  6  8  4  0  0  0  0
  8  9  4  0  0  0  0
  9 10  1  0  0  0  0
  9 11  4  0  0  0  0
 11 12  1  0  0  0  0
 12 13  2  0  0  0  0
 12 14  1  0  0  0  0
 14 15  2  0  0  0  0
 15 16  1  0  0  0  0
 16 17  2  0  0  0  0
 16 18  1  0  0  0  0
  5 18  4  0  0  0  0
 11 18  4  0  0  0  0
 14 19  1  0  0  0  0
 19 20  1  0  0  0  0
 20 21  4  0  0  0  0
 21 22  4  0  0  0  0
 22 23  4  0  0  0  0
 23 24  1  0  0  0  0
 24 25  1  0  0  0  0
 23 26  4  0  0  0  0
 26 27  4  0  0  0  0
 20 27  4  0  0  0  0
M  END
>  <molregno>
477160

>  <canonical_smiles>
COC(=O)c1c(C)nc(C)c2C(=O)C(=CC(=O)c12)Nc3ccc(OC)cc3

>  <standard_inchi_key>
BMXCPHQOWGIJQY-UHFFFAOYSA-N

>  <standard_value>
2300

>  <standard_units>
nM

>  <standard_type>
IC50

>  <assay_id>
567116

>  <description>
Cytotoxicity against human AGS cells after 72 hrs by MTT assay

>  <Mol Mass>
366,373

>  <Act_10_uM>
1

>  <StandardizerResult>
Clean 2D (ID: Clean 2D)
Clear Stereo (ID: Clear Stereo)
Tautomerize (ID: Tautomerize)
Wedge Clean (ID: Wedge Clean)
Aromatize (ID: Aromatize)


$$$$

  Mrv17c0 06171723492D          

 26 28  0  0  0  0            999 V2000
    0.7145   -3.7125    0.0000 C   0  0  0  0  0  0  0  0  0  0  0  0
    0.7145   -2.8875    0.0000 O   0  0  0  0  0  0  0  0  0  0  0  0
    1.4289   -2.4750    0.0000 C   0  0  0  0  0  0  0  0  0  0  0  0
    2.1434   -2.8875    0.0000 O   0  0  0  0  0  0  0  0  0  0  0  0
    1.4289   -1.6500    0.0000 C   0  0  0  0  0  0  0  0  0  0  0  0
    0.7145   -1.2375    0.0000 C   0  0  0  0  0  0  0  0  0  0  0  0
    0.0000   -1.6500    0.0000 C   0  0  0  0  0  0  0  0  0  0  0  0
    0.7145   -0.4125    0.0000 N   0  0  0  0  0  0  0  0  0  0  0  0
    1.4289    0.0000    0.0000 C   0  0  0  0  0  0  0  0  0  0  0  0
    1.4289    0.8250    0.0000 C   0  0  0  0  0  0  0  0  0  0  0  0
    2.1434   -0.4125    0.0000 C   0  0  0  0  0  0  0  0  0  0  0  0
    2.8579    0.0000    0.0000 C   0  0  0  0  0  0  0  0  0  0  0  0
    2.8579    0.8250    0.0000 O   0  0  0  0  0  0  0  0  0  0  0  0
    3.5724   -0.4125    0.0000 C   0  0  0  0  0  0  0  0  0  0  0  0
    3.5724   -1.2375    0.0000 C   0  0  0  0  0  0  0  0  0  0  0  0
    2.8579   -1.6500    0.0000 C   0  0  0  0  0  0  0  0  0  0  0  0
    2.8579   -2.4750    0.0000 O   0  0  0  0  0  0  0  0  0  0  0  0
    2.1434   -1.2375    0.0000 C   0  0  0  0  0  0  0  0  0  0  0  0
    4.2868    0.0000    0.0000 N   0  0  0  0  0  0  0  0  0  0  0  0
    5.0013   -0.4125    0.0000 C   0  0  0  0  0  0  0  0  0  0  0  0
    5.7158    0.0000    0.0000 C   0  0  0  0  0  0  0  0  0  0  0  0
    6.4302   -0.4125    0.0000 C   0  0  0  0  0  0  0  0  0  0  0  0
    6.4302   -1.2375    0.0000 C   0  0  0  0  0  0  0  0  0  0  0  0
    7.1447   -1.6500    0.0000 F   0  0  0  0  0  0  0  0  0  0  0  0
    5.7158   -1.6500    0.0000 C   0  0  0  0  0  0  0  0  0  0  0  0
    5.0013   -1.2375    0.0000 C   0  0  0  0  0  0  0  0  0  0  0  0
  1  2  1  0  0  0  0
  2  3  1  0  0  0  0
  3  4  2  0  0  0  0
  3  5  1  0  0  0  0
  5  6  4  0  0  0  0
  6  7  1  0  0  0  0
  6  8  4  0  0  0  0
  8  9  4  0  0  0  0
  9 10  1  0  0  0  0
  9 11  4  0  0  0  0
 11 12  1  0  0  0  0
 12 13  2  0  0  0  0
 12 14  1  0  0  0  0
 14 15  2  0  0  0  0
 15 16  1  0  0  0  0
 16 17  2  0  0  0  0
 16 18  1  0  0  0  0
  5 18  4  0  0  0  0
 11 18  4  0  0  0  0
 14 19  1  0  0  0  0
 19 20  1  0  0  0  0
 20 21  4  0  0  0  0
 21 22  4  0  0  0  0
 22 23  4  0  0  0  0
 23 24  1  0  0  0  0
 23 25  4  0  0  0  0
 25 26  4  0  0  0  0
 20 26  4  0  0  0  0
M  END
>  <molregno>
477161

>  <canonical_smiles>
COC(=O)c1c(C)nc(C)c2C(=O)C(=CC(=O)c12)Nc3ccc(F)cc3

>  <standard_inchi_key>
BIWNQSONUOHMCM-UHFFFAOYSA-N

>  <standard_value>
2200

>  <standard_units>
nM

>  <standard_type>
IC50

>  <assay_id>
567116

>  <description>
Cytotoxicity against human AGS cells after 72 hrs by MTT assay

>  <Mol Mass>
354,337

>  <Act_10_uM>
1

>  <StandardizerResult>
Clean 2D (ID: Clean 2D)
Clear Stereo (ID: Clear Stereo)
Tautomerize (ID: Tautomerize)
Wedge Clean (ID: Wedge Clean)
Aromatize (ID: Aromatize)


$$$$

  Mrv17c0 06171723492D          

 27 29  0  0  0  0            999 V2000
   -0.7145   -2.8875    0.0000 C   0  0  0  0  0  0  0  0  0  0  0  0
    0.0000   -2.4750    0.0000 C   0  0  0  0  0  0  0  0  0  0  0  0
    0.0000   -1.6500    0.0000 N   0  0  0  0  0  0  0  0  0  0  0  0
    0.7145   -1.2375    0.0000 C   0  0  0  0  0  0  0  0  0  0  0  0
    0.7145   -0.4125    0.0000 C   0  0  0  0  0  0  0  0  0  0  0  0
    1.4289    0.0000    0.0000 C   0  0  0  0  0  0  0  0  0  0  0  0
    1.4289    0.8250    0.0000 O   0  0  0  0  0  0  0  0  0  0  0  0
    2.1434   -0.4125    0.0000 C   0  0  0  0  0  0  0  0  0  0  0  0
    2.8579    0.0000    0.0000 C   0  0  0  0  0  0  0  0  0  0  0  0
    2.8579    0.8250    0.0000 C   0  0  0  0  0  0  0  0  0  0  0  0
    2.1434    1.2375    0.0000 O   0  0  0  0  0  0  0  0  0  0  0  0
    3.5724    1.2375    0.0000 O   0  0  0  0  0  0  0  0  0  0  0  0
    3.5724    2.0625    0.0000 C   0  0  0  0  0  0  0  0  0  0  0  0
    3.5724   -0.4125    0.0000 C   0  0  0  0  0  0  0  0  0  0  0  0
    4.2868    0.0000    0.0000 C   0  0  0  0  0  0  0  0  0  0  0  0
    3.5724   -1.2375    0.0000 N   0  0  0  0  0  0  0  0  0  0  0  0
    2.8579   -1.6500    0.0000 C   0  0  0  0  0  0  0  0  0  0  0  0
    2.8579   -2.4750    0.0000 C   0  0  0  0  0  0  0  0  0  0  0  0
    2.1434   -1.2375    0.0000 C   0  0  0  0  0  0  0  0  0  0  0  0
    1.4289   -1.6500    0.0000 C   0  0  0  0  0  0  0  0  0  0  0  0
    1.4289   -2.4750    0.0000 O   0  0  0  0  0  0  0  0  0  0  0  0
   -0.7145   -1.2375    0.0000 C   0  0  0  0  0  0  0  0  0  0  0  0
   -1.4289   -1.6500    0.0000 C   0  0  0  0  0  0  0  0  0  0  0  0
   -2.1434   -1.2375    0.0000 C   0  0  0  0  0  0  0  0  0  0  0  0
   -2.1434   -0.4125    0.0000 C   0  0  0  0  0  0  0  0  0  0  0  0
   -1.4289    0.0000    0.0000 C   0  0  0  0  0  0  0  0  0  0  0  0
   -0.7145   -0.4125    0.0000 C   0  0  0  0  0  0  0  0  0  0  0  0
  1  2  1  0  0  0  0
  2  3  1  0  0  0  0
  3  4  1  0  0  0  0
  4  5  2  0  0  0  0
  5  6  1  0  0  0  0
  6  7  2  0  0  0  0
  6  8  1  0  0  0  0
  8  9  4  0  0  0  0
  9 10  1  0  0  0  0
 10 11  2  0  0  0  0
 10 12  1  0  0  0  0
 12 13  1  0  0  0  0
  9 14  4  0  0  0  0
 14 15  1  0  0  0  0
 14 16  4  0  0  0  0
 16 17  4  0  0  0  0
 17 18  1  0  0  0  0
 17 19  4  0  0  0  0
  8 19  4  0  0  0  0
 19 20  1  0  0  0  0
  4 20  1  0  0  0  0
 20 21  2  0  0  0  0
  3 22  1  0  0  0  0
 22 23  4  0  0  0  0
 23 24  4  0  0  0  0
 24 25  4  0  0  0  0
 25 26  4  0  0  0  0
 26 27  4  0  0  0  0
 22 27  4  0  0  0  0
M  END
>  <molregno>
477367

>  <canonical_smiles>
CCN(C1=CC(=O)c2c(C(=O)OC)c(C)nc(C)c2C1=O)c3ccccc3

>  <standard_inchi_key>
KDSKRLOGTVNQBZ-UHFFFAOYSA-N

>  <standard_value>
8100

>  <standard_units>
nM

>  <standard_type>
IC50

>  <assay_id>
567116

>  <description>
Cytotoxicity against human AGS cells after 72 hrs by MTT assay

>  <Mol Mass>
364,401

>  <Act_10_uM>
1

>  <StandardizerResult>
Clean 2D (ID: Clean 2D)
Clear Stereo (ID: Clear Stereo)
Tautomerize (ID: Tautomerize)
Wedge Clean (ID: Wedge Clean)
Aromatize (ID: Aromatize)


$$$$

  Mrv17c0 06171723492D          

 23 24  0  0  0  0            999 V2000
    2.8579   -1.6500    0.0000 C   0  0  0  0  0  0  0  0  0  0  0  0
    3.5724   -2.0625    0.0000 C   0  0  0  0  0  0  0  0  0  0  0  0
    4.2868   -1.6500    0.0000 C   0  0  0  0  0  0  0  0  0  0  0  0
    5.0013   -2.0625    0.0000 C   0  0  0  0  0  0  0  0  0  0  0  0
    5.7158   -1.6500    0.0000 N   0  0  0  0  0  0  0  0  0  0  0  0
    6.4302   -2.0625    0.0000 C   0  0  0  0  0  0  0  0  0  0  0  0
    7.1447   -1.6500    0.0000 C   0  0  0  0  0  0  0  0  0  0  0  0
    7.8592   -2.0625    0.0000 C   0  0  0  0  0  0  0  0  0  0  0  0
    8.5737   -1.6500    0.0000 O   0  0  0  0  0  0  0  0  0  0  0  0
    7.8592   -2.8875    0.0000 C   0  0  0  0  0  0  0  0  0  0  0  0
    8.5737   -3.3000    0.0000 C   0  0  0  0  0  0  0  0  0  0  0  0
    9.2881   -2.8875    0.0000 C   0  0  0  0  0  0  0  0  0  0  0  0
    9.2881   -2.0625    0.0000 O   0  0  0  0  0  0  0  0  0  0  0  0
   10.0026   -3.3000    0.0000 O   0  0  0  0  0  0  0  0  0  0  0  0
   10.7171   -2.8875    0.0000 C   0  0  0  0  0  0  0  0  0  0  0  0
    8.5737   -4.1250    0.0000 C   0  0  0  0  0  0  0  0  0  0  0  0
    9.2881   -4.5375    0.0000 C   0  0  0  0  0  0  0  0  0  0  0  0
    7.8592   -4.5375    0.0000 N   0  0  0  0  0  0  0  0  0  0  0  0
    7.1447   -4.1250    0.0000 C   0  0  0  0  0  0  0  0  0  0  0  0
    6.4302   -4.5375    0.0000 C   0  0  0  0  0  0  0  0  0  0  0  0
    7.1447   -3.3000    0.0000 C   0  0  0  0  0  0  0  0  0  0  0  0
    6.4302   -2.8875    0.0000 C   0  0  0  0  0  0  0  0  0  0  0  0
    5.7158   -3.3000    0.0000 O   0  0  0  0  0  0  0  0  0  0  0  0
  1  2  1  0  0  0  0
  2  3  1  0  0  0  0
  3  4  1  0  0  0  0
  4  5  1  0  0  0  0
  5  6  1  0  0  0  0
  6  7  2  0  0  0  0
  7  8  1  0  0  0  0
  8  9  2  0  0  0  0
  8 10  1  0  0  0  0
 10 11  4  0  0  0  0
 11 12  1  0  0  0  0
 12 13  2  0  0  0  0
 12 14  1  0  0  0  0
 14 15  1  0  0  0  0
 11 16  4  0  0  0  0
 16 17  1  0  0  0  0
 16 18  4  0  0  0  0
 18 19  4  0  0  0  0
 19 20  1  0  0  0  0
 19 21  4  0  0  0  0
 10 21  4  0  0  0  0
 21 22  1  0  0  0  0
  6 22  1  0  0  0  0
 22 23  2  0  0  0  0
M  END
>  <molregno>
477368

>  <canonical_smiles>
CCCCNC1=CC(=O)c2c(C(=O)OC)c(C)nc(C)c2C1=O

>  <standard_inchi_key>
BFCFIXIERSDBKQ-UHFFFAOYSA-N

>  <standard_value>
6800

>  <standard_units>
nM

>  <standard_type>
IC50

>  <assay_id>
567116

>  <description>
Cytotoxicity against human AGS cells after 72 hrs by MTT assay

>  <Mol Mass>
316,357

>  <Act_10_uM>
1

>  <StandardizerResult>
Clean 2D (ID: Clean 2D)
Clear Stereo (ID: Clear Stereo)
Tautomerize (ID: Tautomerize)
Wedge Clean (ID: Wedge Clean)
Aromatize (ID: Aromatize)


$$$$

  Mrv17c0 06171723492D          

 29 33  0  0  0  0            999 V2000
   -2.7204   -6.1962    0.0000 C   0  0  0  0  0  0  0  0  0  0  0  0
   -2.7205   -5.3712    0.0000 O   0  0  0  0  0  0  0  0  0  0  0  0
   -2.0060   -4.9587    0.0000 C   0  0  0  0  0  0  0  0  0  0  0  0
   -1.2915   -5.3711    0.0000 O   0  0  0  0  0  0  0  0  0  0  0  0
   -2.0060   -4.1337    0.0000 C   0  0  0  0  0  0  0  0  0  0  0  0
   -2.7205   -3.7212    0.0000 C   0  0  0  0  0  0  0  0  0  0  0  0
   -3.4350   -4.1337    0.0000 C   0  0  0  0  0  0  0  0  0  0  0  0
   -2.7206   -2.8962    0.0000 N   0  0  0  0  0  0  0  0  0  0  0  0
   -2.0061   -2.4837    0.0000 C   0  0  0  0  0  0  0  0  0  0  0  0
   -2.0062   -1.6587    0.0000 C   0  0  0  0  0  0  0  0  0  0  0  0
   -1.2916   -2.8961    0.0000 C   0  0  0  0  0  0  0  0  0  0  0  0
   -0.5772   -2.4836    0.0000 C   0  0  0  0  0  0  0  0  0  0  0  0
   -0.5772   -1.6586    0.0000 O   0  0  0  0  0  0  0  0  0  0  0  0
    0.1373   -2.8960    0.0000 C   0  0  0  0  0  0  0  0  0  0  0  0
    0.1373   -3.7210    0.0000 C   0  0  0  0  0  0  0  0  0  0  0  0
   -0.5771   -4.1336    0.0000 C   0  0  0  0  0  0  0  0  0  0  0  0
   -0.5771   -4.9586    0.0000 O   0  0  0  0  0  0  0  0  0  0  0  0
   -1.2916   -3.7211    0.0000 C   0  0  0  0  0  0  0  0  0  0  0  0
    0.8517   -2.4835    0.0000 N   0  0  0  0  0  0  0  0  0  0  0  0
    0.8517   -1.6585    0.0000 C   0  0  0  0  0  0  0  0  0  0  0  0
    0.1163   -2.0322    0.0000 C   0  0  0  0  0  0  0  0  0  0  0  0
    0.5657   -1.2419    0.0000 C   0  0  0  0  0  0  0  0  0  0  0  0
    0.5657   -0.4945    0.0000 C   0  0  0  0  0  0  0  0  0  0  0  0
    1.3012   -0.1208    0.0000 C   0  0  0  0  0  0  0  0  0  0  0  0
    2.0368   -0.4945    0.0000 C   0  0  0  0  0  0  0  0  0  0  0  0
    2.0368   -1.2419    0.0000 C   0  0  0  0  0  0  0  0  0  0  0  0
    1.3012   -1.6156    0.0000 C   0  0  0  0  0  0  0  0  0  0  0  0
    1.5873   -2.0322    0.0000 C   0  0  0  0  0  0  0  0  0  0  0  0
    0.8517   -0.9111    0.0000 C   0  0  0  0  0  0  0  0  0  0  0  0
  1  2  1  0  0  0  0
  2  3  1  0  0  0  0
  3  4  2  0  0  0  0
  3  5  1  0  0  0  0
  5  6  4  0  0  0  0
  6  7  1  0  0  0  0
  6  8  4  0  0  0  0
  8  9  4  0  0  0  0
  9 10  1  0  0  0  0
  9 11  4  0  0  0  0
 11 12  1  0  0  0  0
 12 13  2  0  0  0  0
 12 14  1  0  0  0  0
 14 15  2  0  0  0  0
 15 16  1  0  0  0  0
 16 17  2  0  0  0  0
 16 18  1  0  0  0  0
  5 18  4  0  0  0  0
 11 18  4  0  0  0  0
 14 19  1  0  0  0  0
 19 20  1  0  0  0  0
 20 21  1  0  0  0  0
 21 22  1  0  0  0  0
 24 29  1  0  0  0  0
 23 24  1  0  0  0  0
 24 25  1  0  0  0  0
 20 28  1  0  0  0  0
 26 27  1  0  0  0  0
 22 27  1  0  0  0  0
 26 28  1  0  0  0  0
 25 26  1  0  0  0  0
 22 23  1  0  0  0  0
 20 29  1  0  0  0  0
M  END
>  <molregno>
477369

>  <canonical_smiles>
COC(=O)c1c(C)nc(C)c2C(=O)C(=CC(=O)c12)NC34CC5CC(CC(C5)C3)C4

>  <standard_inchi_key>
WMELYZSJMQPTIY-UHFFFAOYSA-N

>  <standard_value>
4600

>  <standard_units>
nM

>  <standard_type>
IC50

>  <assay_id>
567116

>  <description>
Cytotoxicity against human AGS cells after 72 hrs by MTT assay

>  <Mol Mass>
394,471

>  <Act_10_uM>
1

>  <StandardizerResult>
Clean 2D (ID: Clean 2D)
Clear Stereo (ID: Clear Stereo)
Tautomerize (ID: Tautomerize)
Wedge Clean (ID: Wedge Clean)
Aromatize (ID: Aromatize)


$$$$

  Mrv17c0 06171723492D          

 24 26  0  0  0  0            999 V2000
    0.7145   -3.7125    0.0000 C   0  0  0  0  0  0  0  0  0  0  0  0
    0.7145   -2.8875    0.0000 O   0  0  0  0  0  0  0  0  0  0  0  0
    1.4289   -2.4750    0.0000 C   0  0  0  0  0  0  0  0  0  0  0  0
    2.1434   -2.8875    0.0000 O   0  0  0  0  0  0  0  0  0  0  0  0
    1.4289   -1.6500    0.0000 C   0  0  0  0  0  0  0  0  0  0  0  0
    0.7145   -1.2375    0.0000 C   0  0  0  0  0  0  0  0  0  0  0  0
    0.0000   -1.6500    0.0000 C   0  0  0  0  0  0  0  0  0  0  0  0
    0.7145   -0.4125    0.0000 N   0  0  0  0  0  0  0  0  0  0  0  0
    1.4289    0.0000    0.0000 C   0  0  0  0  0  0  0  0  0  0  0  0
    1.4289    0.8250    0.0000 C   0  0  0  0  0  0  0  0  0  0  0  0
    2.1434   -0.4125    0.0000 C   0  0  0  0  0  0  0  0  0  0  0  0
    2.8579    0.0000    0.0000 C   0  0  0  0  0  0  0  0  0  0  0  0
    2.8579    0.8250    0.0000 O   0  0  0  0  0  0  0  0  0  0  0  0
    3.5724   -0.4125    0.0000 C   0  0  0  0  0  0  0  0  0  0  0  0
    3.5724   -1.2375    0.0000 C   0  0  0  0  0  0  0  0  0  0  0  0
    2.8579   -1.6500    0.0000 C   0  0  0  0  0  0  0  0  0  0  0  0
    2.8579   -2.4750    0.0000 O   0  0  0  0  0  0  0  0  0  0  0  0
    2.1434   -1.2375    0.0000 C   0  0  0  0  0  0  0  0  0  0  0  0
    4.2868    0.0000    0.0000 N   0  0  0  0  0  0  0  0  0  0  0  0
    4.2868    0.8250    0.0000 C   0  0  0  0  0  0  0  0  0  0  0  0
    5.0013    1.2375    0.0000 C   0  0  0  0  0  0  0  0  0  0  0  0
    5.7158    0.8250    0.0000 O   0  0  0  0  0  0  0  0  0  0  0  0
    5.7158    0.0000    0.0000 C   0  0  0  0  0  0  0  0  0  0  0  0
    5.0013   -0.4125    0.0000 C   0  0  0  0  0  0  0  0  0  0  0  0
  1  2  1  0  0  0  0
  2  3  1  0  0  0  0
  3  4  2  0  0  0  0
  3  5  1  0  0  0  0
  5  6  4  0  0  0  0
  6  7  1  0  0  0  0
  6  8  4  0  0  0  0
  8  9  4  0  0  0  0
  9 10  1  0  0  0  0
  9 11  4  0  0  0  0
 11 12  1  0  0  0  0
 12 13  2  0  0  0  0
 12 14  1  0  0  0  0
 14 15  2  0  0  0  0
 15 16  1  0  0  0  0
 16 17  2  0  0  0  0
 16 18  1  0  0  0  0
  5 18  4  0  0  0  0
 11 18  4  0  0  0  0
 14 19  1  0  0  0  0
 19 20  1  0  0  0  0
 20 21  1  0  0  0  0
 21 22  1  0  0  0  0
 22 23  1  0  0  0  0
 23 24  1  0  0  0  0
 19 24  1  0  0  0  0
M  END
>  <molregno>
476062

>  <canonical_smiles>
COC(=O)c1c(C)nc(C)c2C(=O)C(=CC(=O)c12)N3CCOCC3

>  <standard_inchi_key>
IUCLQYMYZXDEAJ-UHFFFAOYSA-N

>  <standard_value>
9600

>  <standard_units>
nM

>  <standard_type>
IC50

>  <assay_id>
567116

>  <description>
Cytotoxicity against human AGS cells after 72 hrs by MTT assay

>  <Mol Mass>
330,34

>  <Act_10_uM>
1

>  <StandardizerResult>
Clean 2D (ID: Clean 2D)
Clear Stereo (ID: Clear Stereo)
Tautomerize (ID: Tautomerize)
Wedge Clean (ID: Wedge Clean)
Aromatize (ID: Aromatize)


$$$$

  Mrv17c0 06171723492D          

 23 26  0  0  1  0            999 V2000
   -1.0584    0.2713    0.0000 C   0  0  0  0  0  0  0  0  0  0  0  0
   -0.2367    0.1969    0.0000 N   0  0  0  0  0  0  0  0  0  0  0  0
    0.2604    0.9698    0.0000 C   0  0  0  0  0  0  0  0  0  0  0  0
   -0.0455    1.7360    0.0000 O   0  0  0  0  0  0  0  0  0  0  0  0
    1.1621    0.7496    0.0000 C   0  0  0  0  0  0  0  0  0  0  0  0
    1.8648    1.2362    0.0000 C   0  0  0  0  0  0  0  0  0  0  0  0
    2.6043    0.8374    0.0000 C   0  0  0  0  0  0  0  0  0  0  0  0
    3.4085    1.0211    0.0000 C   0  0  0  0  0  0  0  0  0  0  0  0
    3.9698    0.4164    0.0000 C   0  0  0  0  0  0  0  0  0  0  0  0
    3.7267   -0.3719    0.0000 C   0  0  0  0  0  0  0  0  0  0  0  0
    2.9225   -0.5557    0.0000 C   0  0  0  0  0  0  0  0  0  0  0  0
    2.3612    0.0490    0.0000 C   0  0  0  0  0  0  0  0  0  0  0  0
    1.5157   -0.1004    0.0000 N   0  0  0  0  0  0  0  0  0  0  0  0
    0.9919   -0.8672    0.0000 C   0  0  0  0  0  0  0  0  0  0  0  0
    1.2801   -1.6403    0.0000 O   0  0  0  0  0  0  0  0  0  0  0  0
    0.1056   -0.6333    0.0000 C   0  0  0  0  0  0  0  0  0  0  0  0
   -0.4377   -1.2541    0.0000 C   0  0  0  0  0  0  0  0  0  0  0  0
   -1.2470   -1.0941    0.0000 O   0  0  0  0  0  0  0  0  0  0  0  0
    0.7986   -0.2822    0.0000 S   0  0  0  0  0  0  0  0  0  0  0  0
    0.4602    0.3954    0.0000 S   0  0  0  0  0  0  0  0  0  0  0  0
    4.2880   -0.9766    0.0000 N   0  3  0  0  0  0  0  0  0  0  0  0
    5.0923   -0.7929    0.0000 O   0  0  0  0  0  0  0  0  0  0  0  0
    4.0449   -1.7650    0.0000 O   0  5  0  0  0  0  0  0  0  0  0  0
  1  2  1  0  0  0  0
  2  3  1  0  0  0  0
  3  4  2  0  0  0  0
  3  5  1  0  0  0  0
  5  6  1  0  0  0  0
  6  7  1  0  0  0  0
  7  8  4  0  0  0  0
  8  9  4  0  0  0  0
  9 10  4  0  0  0  0
 10 11  4  0  0  0  0
 11 12  4  0  0  0  0
  7 12  4  0  0  0  0
 12 13  1  0  0  0  0
  5 13  1  0  0  0  0
 13 14  1  0  0  0  0
 14 15  2  0  0  0  0
 14 16  1  0  0  0  0
  2 16  1  0  0  0  0
 16 17  1  0  0  0  0
 17 18  1  0  0  0  0
 16 19  1  0  0  0  0
 19 20  1  0  0  0  0
  5 20  1  0  0  0  0
 10 21  1  0  0  0  0
 21 22  2  0  0  0  0
 21 23  1  0  0  0  0
M  CHG  2  21   1  23  -1
M  END
>  <molregno>
563357

>  <canonical_smiles>
CN1C(=O)[C@@]23Cc4ccc(cc4N2C(=O)[C@@]1(CO)SS3)[N+](=O)[O-]

>  <standard_inchi_key>
VRFJINVAZRAFHH-QWHCGFSZSA-N

>  <standard_value>
450

>  <standard_units>
nM

>  <standard_type>
IC50

>  <assay_id>
573189

>  <description>
Cytotoxicity against human AGS cells

>  <Mol Mass>
353,37

>  <Act_10_uM>
1

>  <StandardizerResult>
Clean 2D (ID: Clean 2D)
Clear Stereo (ID: Clear Stereo)
Tautomerize (ID: Tautomerize)
Wedge Clean (ID: Wedge Clean)
Aromatize (ID: Aromatize)


$$$$

  Mrv17c0 06171723492D          

 36 39  0  0  0  0            999 V2000
    0.0699   -4.7297    0.0000 C   0  0  0  0  0  0  0  0  0  0  0  0
   -0.7551   -4.7297    0.0000 N   0  0  0  0  0  0  0  0  0  0  0  0
   -1.2400   -5.3972    0.0000 C   0  0  0  0  0  0  0  0  0  0  0  0
   -2.0247   -5.1422    0.0000 C   0  0  0  0  0  0  0  0  0  0  0  0
   -2.6921   -5.6272    0.0000 N   0  0  0  0  0  0  0  0  0  0  0  0
   -2.6059   -6.4476    0.0000 C   0  0  0  0  0  0  0  0  0  0  0  0
   -1.8522   -6.7832    0.0000 O   0  0  0  0  0  0  0  0  0  0  0  0
   -3.2733   -6.9326    0.0000 C   0  0  0  0  0  0  0  0  0  0  0  0
   -3.2733   -7.7576    0.0000 C   0  0  0  0  0  0  0  0  0  0  0  0
   -4.0579   -8.0125    0.0000 C   0  0  0  0  0  0  0  0  0  0  0  0
   -4.3129   -8.7971    0.0000 N   0  0  0  0  0  0  0  0  0  0  0  0
   -5.1198   -8.9687    0.0000 C   0  0  0  0  0  0  0  0  0  0  0  0
   -5.6719   -8.3556    0.0000 O   0  0  0  0  0  0  0  0  0  0  0  0
   -5.3748   -9.7533    0.0000 C   0  0  0  0  0  0  0  0  0  0  0  0
   -5.6297  -10.5379    0.0000 C   0  0  0  0  0  0  0  0  0  0  0  0
   -4.5902  -10.0082    0.0000 C   0  0  0  0  0  0  0  0  0  0  0  0
   -6.1594   -9.4983    0.0000 C   0  0  0  0  0  0  0  0  0  0  0  0
   -4.5428   -7.3451    0.0000 C   0  0  0  0  0  0  0  0  0  0  0  0
   -4.0579   -6.6776    0.0000 N   0  0  0  0  0  0  0  0  0  0  0  0
   -4.3129   -5.8930    0.0000 C   0  0  0  0  0  0  0  0  0  0  0  0
   -2.0247   -4.3172    0.0000 C   0  0  0  0  0  0  0  0  0  0  0  0
   -1.2400   -4.0623    0.0000 C   0  0  0  0  0  0  0  0  0  0  0  0
   -0.9851   -3.2777    0.0000 C   0  0  0  0  0  0  0  0  0  0  0  0
   -1.5371   -2.6646    0.0000 O   0  0  0  0  0  0  0  0  0  0  0  0
   -0.1781   -3.1062    0.0000 N   0  0  0  0  0  0  0  0  0  0  0  0
    0.0768   -2.3215    0.0000 C   0  0  0  0  0  0  0  0  0  0  0  0
    0.8838   -2.1500    0.0000 C   0  0  0  0  0  0  0  0  0  0  0  0
    1.1387   -1.3654    0.0000 C   0  0  0  0  0  0  0  0  0  0  0  0
    0.6538   -0.6979    0.0000 C   0  0  0  0  0  0  0  0  0  0  0  0
    1.1387   -0.0305    0.0000 N   0  0  0  0  0  0  0  0  0  0  0  0
    1.9233   -0.2854    0.0000 C   0  0  0  0  0  0  0  0  0  0  0  0
    2.6378    0.1271    0.0000 C   0  0  0  0  0  0  0  0  0  0  0  0
    3.3523   -0.2854    0.0000 C   0  0  0  0  0  0  0  0  0  0  0  0
    3.3523   -1.1104    0.0000 C   0  0  0  0  0  0  0  0  0  0  0  0
    2.6378   -1.5229    0.0000 C   0  0  0  0  0  0  0  0  0  0  0  0
    1.9233   -1.1104    0.0000 C   0  0  0  0  0  0  0  0  0  0  0  0
  1  2  1  0  0  0  0
  2  3  4  0  0  0  0
  3  4  4  0  0  0  0
  4  5  1  0  0  0  0
  5  6  1  0  0  0  0
  6  7  2  0  0  0  0
  6  8  1  0  0  0  0
  8  9  4  0  0  0  0
  9 10  4  0  0  0  0
 10 11  1  0  0  0  0
 11 12  1  0  0  0  0
 12 13  2  0  0  0  0
 12 14  1  0  0  0  0
 14 15  1  0  0  0  0
 14 16  1  0  0  0  0
 14 17  1  0  0  0  0
 10 18  4  0  0  0  0
 18 19  4  0  0  0  0
  8 19  4  0  0  0  0
 19 20  1  0  0  0  0
  4 21  4  0  0  0  0
 21 22  4  0  0  0  0
  2 22  4  0  0  0  0
 22 23  1  0  0  0  0
 23 24  2  0  0  0  0
 23 25  1  0  0  0  0
 25 26  1  0  0  0  0
 26 27  1  0  0  0  0
 27 28  1  0  0  0  0
 28 29  4  0  0  0  0
 29 30  4  0  0  0  0
 30 31  4  0  0  0  0
 31 32  4  0  0  0  0
 32 33  4  0  0  0  0
 33 34  4  0  0  0  0
 34 35  4  0  0  0  0
 35 36  4  0  0  0  0
 28 36  4  0  0  0  0
 31 36  4  0  0  0  0
M  STY  1   1 DAT
M  SAL   1  1  30
M  SDT   1 MRV_IMPLICIT_H                                        
M  SDD   1     0.0000    0.0000    DR    ALL  0       0  
M  SED   1 IMPL_H1
M  END
>  <molregno>
560048

>  <canonical_smiles>
Cn1cc(NC(=O)c2cc(NC(=O)C(C)(C)C)cn2C)cc1C(=O)NCCc3c[nH]c4ccccc34

>  <standard_inchi_key>
JVQJRHFVBZHFRD-UHFFFAOYSA-N

>  <standard_value>
23500

>  <standard_units>
nM

>  <standard_type>
GI50

>  <assay_id>
576797

>  <description>
Cytotoxicity against human AGS cells after 48 hrs by sulforhodamine B assay

>  <Mol Mass>
488,592

>  <Act_10_uM>
0

>  <StandardizerResult>
Clean 2D (ID: Clean 2D)
Clear Stereo (ID: Clear Stereo)
Tautomerize (ID: Tautomerize)
Wedge Clean (ID: Wedge Clean)
Aromatize (ID: Aromatize)


$$$$

  Mrv17c0 06171723492D          

 38 41  0  0  0  0            999 V2000
    0.0699   -4.7297    0.0000 C   0  0  0  0  0  0  0  0  0  0  0  0
   -0.7551   -4.7297    0.0000 N   0  0  0  0  0  0  0  0  0  0  0  0
   -1.2400   -5.3972    0.0000 C   0  0  0  0  0  0  0  0  0  0  0  0
   -2.0247   -5.1422    0.0000 C   0  0  0  0  0  0  0  0  0  0  0  0
   -2.6921   -5.6272    0.0000 N   0  0  0  0  0  0  0  0  0  0  0  0
   -2.6059   -6.4476    0.0000 C   0  0  0  0  0  0  0  0  0  0  0  0
   -1.8522   -6.7832    0.0000 O   0  0  0  0  0  0  0  0  0  0  0  0
   -3.2733   -6.9326    0.0000 C   0  0  0  0  0  0  0  0  0  0  0  0
   -3.2733   -7.7576    0.0000 C   0  0  0  0  0  0  0  0  0  0  0  0
   -4.0579   -8.0125    0.0000 C   0  0  0  0  0  0  0  0  0  0  0  0
   -4.3129   -8.7971    0.0000 N   0  0  0  0  0  0  0  0  0  0  0  0
   -5.1198   -8.9687    0.0000 C   0  0  0  0  0  0  0  0  0  0  0  0
   -5.6719   -8.3556    0.0000 O   0  0  0  0  0  0  0  0  0  0  0  0
   -5.3748   -9.7533    0.0000 O   0  0  0  0  0  0  0  0  0  0  0  0
   -6.1817   -9.9248    0.0000 C   0  0  0  0  0  0  0  0  0  0  0  0
   -6.4367  -10.7094    0.0000 C   0  0  0  0  0  0  0  0  0  0  0  0
   -6.6916  -11.4940    0.0000 Cl  0  0  0  0  0  0  0  0  0  0  0  0
   -5.6521  -10.9644    0.0000 Cl  0  0  0  0  0  0  0  0  0  0  0  0
   -7.2213  -10.4545    0.0000 Cl  0  0  0  0  0  0  0  0  0  0  0  0
   -4.5428   -7.3451    0.0000 C   0  0  0  0  0  0  0  0  0  0  0  0
   -4.0579   -6.6776    0.0000 N   0  0  0  0  0  0  0  0  0  0  0  0
   -4.3129   -5.8930    0.0000 C   0  0  0  0  0  0  0  0  0  0  0  0
   -2.0247   -4.3172    0.0000 C   0  0  0  0  0  0  0  0  0  0  0  0
   -1.2400   -4.0623    0.0000 C   0  0  0  0  0  0  0  0  0  0  0  0
   -0.9851   -3.2777    0.0000 C   0  0  0  0  0  0  0  0  0  0  0  0
   -1.5371   -2.6646    0.0000 O   0  0  0  0  0  0  0  0  0  0  0  0
   -0.1781   -3.1062    0.0000 N   0  0  0  0  0  0  0  0  0  0  0  0
    0.0768   -2.3215    0.0000 C   0  0  0  0  0  0  0  0  0  0  0  0
    0.8838   -2.1500    0.0000 C   0  0  0  0  0  0  0  0  0  0  0  0
    1.1387   -1.3654    0.0000 C   0  0  0  0  0  0  0  0  0  0  0  0
    0.6538   -0.6979    0.0000 C   0  0  0  0  0  0  0  0  0  0  0  0
    1.1387   -0.0305    0.0000 N   0  0  0  0  0  0  0  0  0  0  0  0
    1.9233   -0.2854    0.0000 C   0  0  0  0  0  0  0  0  0  0  0  0
    2.6378    0.1271    0.0000 C   0  0  0  0  0  0  0  0  0  0  0  0
    3.3523   -0.2854    0.0000 C   0  0  0  0  0  0  0  0  0  0  0  0
    3.3523   -1.1104    0.0000 C   0  0  0  0  0  0  0  0  0  0  0  0
    2.6378   -1.5229    0.0000 C   0  0  0  0  0  0  0  0  0  0  0  0
    1.9233   -1.1104    0.0000 C   0  0  0  0  0  0  0  0  0  0  0  0
  1  2  1  0  0  0  0
  2  3  4  0  0  0  0
  3  4  4  0  0  0  0
  4  5  1  0  0  0  0
  5  6  1  0  0  0  0
  6  7  2  0  0  0  0
  6  8  1  0  0  0  0
  8  9  4  0  0  0  0
  9 10  4  0  0  0  0
 10 11  1  0  0  0  0
 11 12  1  0  0  0  0
 12 13  2  0  0  0  0
 12 14  1  0  0  0  0
 14 15  1  0  0  0  0
 15 16  1  0  0  0  0
 16 17  1  0  0  0  0
 16 18  1  0  0  0  0
 16 19  1  0  0  0  0
 10 20  4  0  0  0  0
 20 21  4  0  0  0  0
  8 21  4  0  0  0  0
 21 22  1  0  0  0  0
  4 23  4  0  0  0  0
 23 24  4  0  0  0  0
  2 24  4  0  0  0  0
 24 25  1  0  0  0  0
 25 26  2  0  0  0  0
 25 27  1  0  0  0  0
 27 28  1  0  0  0  0
 28 29  1  0  0  0  0
 29 30  1  0  0  0  0
 30 31  4  0  0  0  0
 31 32  4  0  0  0  0
 32 33  4  0  0  0  0
 33 34  4  0  0  0  0
 34 35  4  0  0  0  0
 35 36  4  0  0  0  0
 36 37  4  0  0  0  0
 37 38  4  0  0  0  0
 30 38  4  0  0  0  0
 33 38  4  0  0  0  0
M  STY  1   1 DAT
M  SAL   1  1  32
M  SDT   1 MRV_IMPLICIT_H                                        
M  SDD   1     0.0000    0.0000    DR    ALL  0       0  
M  SED   1 IMPL_H1
M  END
>  <molregno>
561869

>  <canonical_smiles>
Cn1cc(NC(=O)c2cc(NC(=O)OCC(Cl)(Cl)Cl)cn2C)cc1C(=O)NCCc3c[nH]c4ccccc34

>  <standard_inchi_key>
RTJZBXKASIQLBX-UHFFFAOYSA-N

>  <standard_value>
10000

>  <standard_units>
nM

>  <standard_type>
GI50

>  <assay_id>
576797

>  <description>
Cytotoxicity against human AGS cells after 48 hrs by sulforhodamine B assay

>  <Mol Mass>
579,86

>  <Act_10_uM>
0

>  <StandardizerResult>
Clean 2D (ID: Clean 2D)
Clear Stereo (ID: Clear Stereo)
Tautomerize (ID: Tautomerize)
Wedge Clean (ID: Wedge Clean)
Aromatize (ID: Aromatize)


$$$$

  Mrv17c0 06171723492D          

 32 35  0  0  0  0            999 V2000
    0.6648  -11.2703    0.0000 C   0  0  0  0  0  0  0  0  0  0  0  0
    0.7511  -10.4498    0.0000 O   0  0  0  0  0  0  0  0  0  0  0  0
    0.0836   -9.9649    0.0000 C   0  0  0  0  0  0  0  0  0  0  0  0
   -0.6700  -10.3004    0.0000 O   0  0  0  0  0  0  0  0  0  0  0  0
    0.1699   -9.1444    0.0000 N   0  0  0  0  0  0  0  0  0  0  0  0
   -0.4976   -8.6595    0.0000 C   0  0  0  0  0  0  0  0  0  0  0  0
   -1.2822   -8.9144    0.0000 C   0  0  0  0  0  0  0  0  0  0  0  0
   -1.7671   -8.2470    0.0000 O   0  0  0  0  0  0  0  0  0  0  0  0
   -1.2822   -7.5795    0.0000 C   0  0  0  0  0  0  0  0  0  0  0  0
   -0.4976   -7.8345    0.0000 C   0  0  0  0  0  0  0  0  0  0  0  0
   -1.5371   -6.7949    0.0000 C   0  0  0  0  0  0  0  0  0  0  0  0
   -2.3441   -6.6234    0.0000 O   0  0  0  0  0  0  0  0  0  0  0  0
   -0.9851   -6.1818    0.0000 N   0  0  0  0  0  0  0  0  0  0  0  0
   -1.2400   -5.3972    0.0000 C   0  0  0  0  0  0  0  0  0  0  0  0
   -2.0247   -5.1422    0.0000 C   0  0  0  0  0  0  0  0  0  0  0  0
   -2.0247   -4.3172    0.0000 O   0  0  0  0  0  0  0  0  0  0  0  0
   -1.2400   -4.0623    0.0000 C   0  0  0  0  0  0  0  0  0  0  0  0
   -0.7551   -4.7297    0.0000 C   0  0  0  0  0  0  0  0  0  0  0  0
   -0.9851   -3.2777    0.0000 C   0  0  0  0  0  0  0  0  0  0  0  0
   -1.5371   -2.6646    0.0000 O   0  0  0  0  0  0  0  0  0  0  0  0
   -0.1781   -3.1062    0.0000 N   0  0  0  0  0  0  0  0  0  0  0  0
    0.0768   -2.3215    0.0000 C   0  0  0  0  0  0  0  0  0  0  0  0
    0.8838   -2.1500    0.0000 C   0  0  0  0  0  0  0  0  0  0  0  0
    1.1387   -1.3654    0.0000 C   0  0  0  0  0  0  0  0  0  0  0  0
    0.6538   -0.6979    0.0000 C   0  0  0  0  0  0  0  0  0  0  0  0
    1.1387   -0.0305    0.0000 N   0  0  0  0  0  0  0  0  0  0  0  0
    1.9233   -0.2854    0.0000 C   0  0  0  0  0  0  0  0  0  0  0  0
    2.6378    0.1271    0.0000 C   0  0  0  0  0  0  0  0  0  0  0  0
    3.3523   -0.2854    0.0000 C   0  0  0  0  0  0  0  0  0  0  0  0
    3.3523   -1.1104    0.0000 C   0  0  0  0  0  0  0  0  0  0  0  0
    2.6378   -1.5229    0.0000 C   0  0  0  0  0  0  0  0  0  0  0  0
    1.9233   -1.1104    0.0000 C   0  0  0  0  0  0  0  0  0  0  0  0
  1  2  1  0  0  0  0
  2  3  1  0  0  0  0
  3  4  2  0  0  0  0
  3  5  1  0  0  0  0
  5  6  1  0  0  0  0
  6  7  4  0  0  0  0
  7  8  4  0  0  0  0
  8  9  4  0  0  0  0
  9 10  4  0  0  0  0
  6 10  4  0  0  0  0
  9 11  1  0  0  0  0
 11 12  2  0  0  0  0
 11 13  1  0  0  0  0
 13 14  1  0  0  0  0
 14 15  4  0  0  0  0
 15 16  4  0  0  0  0
 16 17  4  0  0  0  0
 17 18  4  0  0  0  0
 14 18  4  0  0  0  0
 17 19  1  0  0  0  0
 19 20  2  0  0  0  0
 19 21  1  0  0  0  0
 21 22  1  0  0  0  0
 22 23  1  0  0  0  0
 23 24  1  0  0  0  0
 24 25  4  0  0  0  0
 25 26  4  0  0  0  0
 26 27  4  0  0  0  0
 27 28  4  0  0  0  0
 28 29  4  0  0  0  0
 29 30  4  0  0  0  0
 30 31  4  0  0  0  0
 31 32  4  0  0  0  0
 24 32  4  0  0  0  0
 27 32  4  0  0  0  0
M  STY  1   1 DAT
M  SAL   1  1  26
M  SDT   1 MRV_IMPLICIT_H                                        
M  SDD   1     0.0000    0.0000    DR    ALL  0       0  
M  SED   1 IMPL_H1
M  END
>  <molregno>
560141

>  <canonical_smiles>
COC(=O)Nc1coc(c1)C(=O)Nc2coc(c2)C(=O)NCCc3c[nH]c4ccccc34

>  <standard_inchi_key>
OHKHJUCMNWFOEB-UHFFFAOYSA-N

>  <standard_value>
600

>  <standard_units>
nM

>  <standard_type>
GI50

>  <assay_id>
576797

>  <description>
Cytotoxicity against human AGS cells after 48 hrs by sulforhodamine B assay

>  <Mol Mass>
436,424

>  <Act_10_uM>
1

>  <StandardizerResult>
Clean 2D (ID: Clean 2D)
Clear Stereo (ID: Clear Stereo)
Tautomerize (ID: Tautomerize)
Wedge Clean (ID: Wedge Clean)
Aromatize (ID: Aromatize)


$$$$

  Mrv17c0 06171723492D          

 30 32  0  0  0  0            999 V2000
   -7.4465   -2.8396    0.0000 C   0  0  0  0  0  0  0  0  0  0  0  0
   -6.6619   -3.0946    0.0000 O   0  0  0  0  0  0  0  0  0  0  0  0
   -6.0488   -2.5425    0.0000 C   0  0  0  0  0  0  0  0  0  0  0  0
   -6.2203   -1.7356    0.0000 O   0  0  0  0  0  0  0  0  0  0  0  0
   -5.2642   -2.7975    0.0000 N   0  0  0  0  0  0  0  0  0  0  0  0
   -4.6511   -2.2454    0.0000 C   0  0  0  0  0  0  0  0  0  0  0  0
   -4.7373   -1.4250    0.0000 C   0  0  0  0  0  0  0  0  0  0  0  0
   -3.9836   -1.0894    0.0000 O   0  0  0  0  0  0  0  0  0  0  0  0
   -3.4316   -1.7025    0.0000 C   0  0  0  0  0  0  0  0  0  0  0  0
   -3.8441   -2.4170    0.0000 C   0  0  0  0  0  0  0  0  0  0  0  0
   -2.6111   -1.6163    0.0000 C   0  0  0  0  0  0  0  0  0  0  0  0
   -2.2756   -0.8626    0.0000 O   0  0  0  0  0  0  0  0  0  0  0  0
   -2.1262   -2.2837    0.0000 N   0  0  0  0  0  0  0  0  0  0  0  0
   -1.3057   -2.1975    0.0000 C   0  0  0  0  0  0  0  0  0  0  0  0
   -0.8932   -1.4830    0.0000 C   0  0  0  0  0  0  0  0  0  0  0  0
   -0.0862   -1.6545    0.0000 O   0  0  0  0  0  0  0  0  0  0  0  0
    0.0000   -2.4750    0.0000 C   0  0  0  0  0  0  0  0  0  0  0  0
   -0.7537   -2.8106    0.0000 C   0  0  0  0  0  0  0  0  0  0  0  0
    0.7145   -2.8875    0.0000 C   0  0  0  0  0  0  0  0  0  0  0  0
    0.7145   -3.7125    0.0000 O   0  0  0  0  0  0  0  0  0  0  0  0
    1.4289   -2.4750    0.0000 N   0  0  0  0  0  0  0  0  0  0  0  0
    2.1434   -2.8875    0.0000 C   0  0  0  0  0  0  0  0  0  0  0  0
    2.8579   -2.4750    0.0000 C   0  0  0  0  0  0  0  0  0  0  0  0
    3.5724   -2.8875    0.0000 C   0  0  0  0  0  0  0  0  0  0  0  0
    4.2868   -2.4750    0.0000 C   0  0  0  0  0  0  0  0  0  0  0  0
    5.0013   -2.8875    0.0000 C   0  0  0  0  0  0  0  0  0  0  0  0
    5.0013   -3.7125    0.0000 C   0  0  0  0  0  0  0  0  0  0  0  0
    5.7158   -4.1250    0.0000 O   0  0  0  0  0  0  0  0  0  0  0  0
    4.2868   -4.1250    0.0000 C   0  0  0  0  0  0  0  0  0  0  0  0
    3.5724   -3.7125    0.0000 C   0  0  0  0  0  0  0  0  0  0  0  0
  1  2  1  0  0  0  0
  2  3  1  0  0  0  0
  3  4  2  0  0  0  0
  3  5  1  0  0  0  0
  5  6  1  0  0  0  0
  6  7  4  0  0  0  0
  7  8  4  0  0  0  0
  8  9  4  0  0  0  0
  9 10  4  0  0  0  0
  6 10  4  0  0  0  0
  9 11  1  0  0  0  0
 11 12  2  0  0  0  0
 11 13  1  0  0  0  0
 13 14  1  0  0  0  0
 14 15  4  0  0  0  0
 15 16  4  0  0  0  0
 16 17  4  0  0  0  0
 17 18  4  0  0  0  0
 14 18  4  0  0  0  0
 17 19  1  0  0  0  0
 19 20  2  0  0  0  0
 19 21  1  0  0  0  0
 21 22  1  0  0  0  0
 22 23  1  0  0  0  0
 23 24  1  0  0  0  0
 24 25  4  0  0  0  0
 25 26  4  0  0  0  0
 26 27  4  0  0  0  0
 27 28  1  0  0  0  0
 27 29  4  0  0  0  0
 29 30  4  0  0  0  0
 24 30  4  0  0  0  0
M  END
>  <molregno>
554895

>  <canonical_smiles>
COC(=O)Nc1coc(c1)C(=O)Nc2coc(c2)C(=O)NCCc3ccc(O)cc3

>  <standard_inchi_key>
BZMYFWODEQYLTK-UHFFFAOYSA-N

>  <standard_value>
3600

>  <standard_units>
nM

>  <standard_type>
GI50

>  <assay_id>
576797

>  <description>
Cytotoxicity against human AGS cells after 48 hrs by sulforhodamine B assay

>  <Mol Mass>
413,386

>  <Act_10_uM>
1

>  <StandardizerResult>
Clean 2D (ID: Clean 2D)
Clear Stereo (ID: Clear Stereo)
Tautomerize (ID: Tautomerize)
Wedge Clean (ID: Wedge Clean)
Aromatize (ID: Aromatize)


$$$$

  Mrv17c0 06171723492D          

 21 22  0  0  0  0            999 V2000
    2.3883    0.0721    0.0000 C   0  0  0  0  0  0  0  0  0  0  0  0
    1.6738   -0.3404    0.0000 O   0  0  0  0  0  0  0  0  0  0  0  0
    1.6738   -1.1654    0.0000 C   0  0  0  0  0  0  0  0  0  0  0  0
    2.3883   -1.5779    0.0000 O   0  0  0  0  0  0  0  0  0  0  0  0
    0.9593   -1.5779    0.0000 N   0  0  0  0  0  0  0  0  0  0  0  0
    0.9593   -2.4029    0.0000 C   0  0  0  0  0  0  0  0  0  0  0  0
    1.6268   -2.8879    0.0000 C   0  0  0  0  0  0  0  0  0  0  0  0
    1.3718   -3.6725    0.0000 O   0  0  0  0  0  0  0  0  0  0  0  0
    0.5468   -3.6725    0.0000 C   0  0  0  0  0  0  0  0  0  0  0  0
    0.2919   -2.8879    0.0000 C   0  0  0  0  0  0  0  0  0  0  0  0
    0.0619   -4.3399    0.0000 C   0  0  0  0  0  0  0  0  0  0  0  0
    0.3975   -5.0936    0.0000 O   0  0  0  0  0  0  0  0  0  0  0  0
   -0.7586   -4.2537    0.0000 N   0  0  0  0  0  0  0  0  0  0  0  0
   -1.2435   -4.9211    0.0000 C   0  0  0  0  0  0  0  0  0  0  0  0
   -0.9886   -5.7057    0.0000 C   0  0  0  0  0  0  0  0  0  0  0  0
   -1.6560   -6.1907    0.0000 O   0  0  0  0  0  0  0  0  0  0  0  0
   -2.3234   -5.7057    0.0000 C   0  0  0  0  0  0  0  0  0  0  0  0
   -2.0685   -4.9211    0.0000 C   0  0  0  0  0  0  0  0  0  0  0  0
   -3.1081   -5.9607    0.0000 C   0  0  0  0  0  0  0  0  0  0  0  0
   -3.2796   -6.7676    0.0000 O   0  0  0  0  0  0  0  0  0  0  0  0
   -3.7212   -5.4086    0.0000 N   0  0  0  0  0  0  0  0  0  0  0  0
  1  2  1  0  0  0  0
  2  3  1  0  0  0  0
  3  4  2  0  0  0  0
  3  5  1  0  0  0  0
  5  6  1  0  0  0  0
  6  7  4  0  0  0  0
  7  8  4  0  0  0  0
  8  9  4  0  0  0  0
  9 10  4  0  0  0  0
  6 10  4  0  0  0  0
  9 11  1  0  0  0  0
 11 12  2  0  0  0  0
 11 13  1  0  0  0  0
 13 14  1  0  0  0  0
 14 15  4  0  0  0  0
 15 16  4  0  0  0  0
 16 17  4  0  0  0  0
 17 18  4  0  0  0  0
 14 18  4  0  0  0  0
 17 19  1  0  0  0  0
 19 20  2  0  0  0  0
 19 21  1  0  0  0  0
M  END
>  <molregno>
554891

>  <canonical_smiles>
COC(=O)Nc1coc(c1)C(=O)Nc2coc(c2)C(=O)N

>  <standard_inchi_key>
LUNJGRUKBOURFM-UHFFFAOYSA-N

>  <standard_value>
2000

>  <standard_units>
nM

>  <standard_type>
GI50

>  <assay_id>
576797

>  <description>
Cytotoxicity against human AGS cells after 48 hrs by sulforhodamine B assay

>  <Mol Mass>
293,235

>  <Act_10_uM>
1

>  <StandardizerResult>
Clean 2D (ID: Clean 2D)
Clear Stereo (ID: Clear Stereo)
Tautomerize (ID: Tautomerize)
Wedge Clean (ID: Wedge Clean)
Aromatize (ID: Aromatize)


$$$$

  Mrv17c0 06171723492D          

 29 33  0  0  0  0            999 V2000
   -2.5728   -1.7478    0.0000 C   0  0  0  0  0  0  0  0  0  0  0  0
   -1.7478   -1.7478    0.0000 C   0  0  0  0  0  0  0  0  0  0  0  0
   -1.3353   -2.4623    0.0000 N   0  0  0  0  0  0  0  0  0  0  0  0
   -0.5103   -2.4623    0.0000 C   0  0  0  0  0  0  0  0  0  0  0  0
   -0.0978   -3.1768    0.0000 C   0  0  0  0  0  0  0  0  0  0  0  0
   -0.5103   -3.8913    0.0000 C   0  0  0  0  0  0  0  0  0  0  0  0
   -0.0978   -4.6057    0.0000 O   0  0  0  0  0  0  0  0  0  0  0  0
   -1.3353   -3.8913    0.0000 C   0  0  0  0  0  0  0  0  0  0  0  0
   -1.7478   -4.6057    0.0000 C   0  0  0  0  0  0  0  0  0  0  0  0
   -2.5728   -4.6057    0.0000 C   0  0  0  0  0  0  0  0  0  0  0  0
   -2.9853   -5.3202    0.0000 F   0  0  0  0  0  0  0  0  0  0  0  0
   -2.9853   -3.8913    0.0000 C   0  0  0  0  0  0  0  0  0  0  0  0
   -2.5728   -3.1768    0.0000 N   0  0  0  0  0  0  0  0  0  0  0  0
   -1.7478   -3.1768    0.0000 C   0  0  0  0  0  0  0  0  0  0  0  0
   -3.8103   -3.8913    0.0000 N   0  0  0  0  0  0  0  0  0  0  0  0
   -4.2228   -4.6057    0.0000 C   0  0  0  0  0  0  0  0  0  0  0  0
   -5.0478   -4.6057    0.0000 C   0  0  0  0  0  0  0  0  0  0  0  0
   -5.4603   -3.8913    0.0000 N   0  0  0  0  0  0  0  0  0  0  0  0
   -5.0478   -3.1768    0.0000 C   0  0  0  0  0  0  0  0  0  0  0  0
   -4.2228   -3.1768    0.0000 C   0  0  0  0  0  0  0  0  0  0  0  0
    0.7272   -3.1768    0.0000 C   0  0  0  0  0  0  0  0  0  0  0  0
    1.2121   -2.5093    0.0000 N   0  0  0  0  0  0  0  0  0  0  0  0
    1.9967   -2.7643    0.0000 C   0  0  0  0  0  0  0  0  0  0  0  0
    2.7112   -2.3518    0.0000 C   0  0  0  0  0  0  0  0  0  0  0  0
    3.4256   -2.7643    0.0000 C   0  0  0  0  0  0  0  0  0  0  0  0
    3.4256   -3.5893    0.0000 C   0  0  0  0  0  0  0  0  0  0  0  0
    2.7112   -4.0018    0.0000 C   0  0  0  0  0  0  0  0  0  0  0  0
    1.9967   -3.5893    0.0000 C   0  0  0  0  0  0  0  0  0  0  0  0
    1.2121   -3.8442    0.0000 N   0  0  0  0  0  0  0  0  0  0  0  0
  1  2  1  0  0  0  0
  2  3  1  0  0  0  0
  3  4  4  0  0  0  0
  4  5  4  0  0  0  0
  5  6  4  0  0  0  0
  6  7  2  0  0  0  0
  6  8  4  0  0  0  0
  8  9  4  0  0  0  0
  9 10  4  0  0  0  0
 10 11  1  0  0  0  0
 10 12  4  0  0  0  0
 12 13  4  0  0  0  0
 13 14  4  0  0  0  0
  3 14  4  0  0  0  0
  8 14  4  0  0  0  0
 12 15  1  0  0  0  0
 15 16  1  0  0  0  0
 16 17  1  0  0  0  0
 17 18  1  0  0  0  0
 18 19  1  0  0  0  0
 19 20  1  0  0  0  0
 15 20  1  0  0  0  0
  5 21  1  0  0  0  0
 21 22  4  0  0  0  0
 22 23  4  0  0  0  0
 23 24  4  0  0  0  0
 24 25  4  0  0  0  0
 25 26  4  0  0  0  0
 26 27  4  0  0  0  0
 27 28  4  0  0  0  0
 23 28  4  0  0  0  0
 28 29  4  0  0  0  0
 21 29  4  0  0  0  0
M  STY  1   1 DAT
M  SAL   1  1  29
M  SDT   1 MRV_IMPLICIT_H                                        
M  SDD   1     0.0000    0.0000    DR    ALL  0       0  
M  SED   1 IMPL_H1
M  END
>  <molregno>
562683

>  <canonical_smiles>
CCN1C=C(C(=O)c2cc(F)c(nc12)N3CCNCC3)c4nc5ccccc5[nH]4

>  <standard_inchi_key>
IPXKARMSGJMGLJ-UHFFFAOYSA-N

>  <standard_value>
2100

>  <standard_units>
nM

>  <standard_type>
GI50

>  <assay_id>
583161

>  <description>
Cytotoxicity against human AGS cells expressing wild type p53 after 48 hrs by SRB assay

>  <Mol Mass>
392,438

>  <Act_10_uM>
1

>  <StandardizerResult>
Clean 2D (ID: Clean 2D)
Clear Stereo (ID: Clear Stereo)
Tautomerize (ID: Tautomerize)
Wedge Clean (ID: Wedge Clean)
Aromatize (ID: Aromatize)


$$$$

  Mrv17c0 06171723492D          

 30 34  0  0  0  0            999 V2000
   -2.5728   -1.7478    0.0000 C   0  0  0  0  0  0  0  0  0  0  0  0
   -1.7478   -1.7478    0.0000 C   0  0  0  0  0  0  0  0  0  0  0  0
   -1.3353   -2.4623    0.0000 N   0  0  0  0  0  0  0  0  0  0  0  0
   -0.5103   -2.4623    0.0000 C   0  0  0  0  0  0  0  0  0  0  0  0
   -0.0978   -3.1768    0.0000 C   0  0  0  0  0  0  0  0  0  0  0  0
   -0.5103   -3.8913    0.0000 C   0  0  0  0  0  0  0  0  0  0  0  0
   -0.0978   -4.6057    0.0000 O   0  0  0  0  0  0  0  0  0  0  0  0
   -1.3353   -3.8913    0.0000 C   0  0  0  0  0  0  0  0  0  0  0  0
   -1.7478   -4.6057    0.0000 C   0  0  0  0  0  0  0  0  0  0  0  0
   -2.5728   -4.6057    0.0000 C   0  0  0  0  0  0  0  0  0  0  0  0
   -2.9853   -5.3202    0.0000 F   0  0  0  0  0  0  0  0  0  0  0  0
   -2.9853   -3.8913    0.0000 C   0  0  0  0  0  0  0  0  0  0  0  0
   -2.5728   -3.1768    0.0000 C   0  0  0  0  0  0  0  0  0  0  0  0
   -1.7478   -3.1768    0.0000 C   0  0  0  0  0  0  0  0  0  0  0  0
   -3.8103   -3.8913    0.0000 N   0  0  0  0  0  0  0  0  0  0  0  0
   -4.2228   -4.6057    0.0000 C   0  0  0  0  0  0  0  0  0  0  0  0
   -5.0478   -4.6057    0.0000 C   0  0  0  0  0  0  0  0  0  0  0  0
   -5.4603   -3.8913    0.0000 N   0  0  0  0  0  0  0  0  0  0  0  0
   -5.0478   -3.1768    0.0000 C   0  0  0  0  0  0  0  0  0  0  0  0
   -4.2228   -3.1768    0.0000 C   0  0  0  0  0  0  0  0  0  0  0  0
    0.7272   -3.1768    0.0000 C   0  0  0  0  0  0  0  0  0  0  0  0
    1.2121   -2.5093    0.0000 N   0  0  0  0  0  0  0  0  0  0  0  0
    1.9967   -2.7643    0.0000 C   0  0  0  0  0  0  0  0  0  0  0  0
    2.7112   -2.3518    0.0000 C   0  0  0  0  0  0  0  0  0  0  0  0
    3.4256   -2.7643    0.0000 C   0  0  0  0  0  0  0  0  0  0  0  0
    3.4256   -3.5893    0.0000 C   0  0  0  0  0  0  0  0  0  0  0  0
    4.1401   -4.0018    0.0000 Cl  0  0  0  0  0  0  0  0  0  0  0  0
    2.7112   -4.0018    0.0000 C   0  0  0  0  0  0  0  0  0  0  0  0
    1.9967   -3.5893    0.0000 C   0  0  0  0  0  0  0  0  0  0  0  0
    1.2121   -3.8442    0.0000 N   0  0  0  0  0  0  0  0  0  0  0  0
  1  2  1  0  0  0  0
  2  3  1  0  0  0  0
  3  4  4  0  0  0  0
  4  5  4  0  0  0  0
  5  6  4  0  0  0  0
  6  7  2  0  0  0  0
  6  8  4  0  0  0  0
  8  9  4  0  0  0  0
  9 10  4  0  0  0  0
 10 11  1  0  0  0  0
 10 12  4  0  0  0  0
 12 13  4  0  0  0  0
 13 14  4  0  0  0  0
  3 14  4  0  0  0  0
  8 14  4  0  0  0  0
 12 15  1  0  0  0  0
 15 16  1  0  0  0  0
 16 17  1  0  0  0  0
 17 18  1  0  0  0  0
 18 19  1  0  0  0  0
 19 20  1  0  0  0  0
 15 20  1  0  0  0  0
  5 21  1  0  0  0  0
 21 22  4  0  0  0  0
 22 23  4  0  0  0  0
 23 24  4  0  0  0  0
 24 25  4  0  0  0  0
 25 26  4  0  0  0  0
 26 27  1  0  0  0  0
 26 28  4  0  0  0  0
 28 29  4  0  0  0  0
 23 29  4  0  0  0  0
 29 30  4  0  0  0  0
 21 30  4  0  0  0  0
M  STY  1   1 DAT
M  SAL   1  1  30
M  SDT   1 MRV_IMPLICIT_H                                        
M  SDD   1     0.0000    0.0000    DR    ALL  0       0  
M  SED   1 IMPL_H1
M  END
>  <molregno>
562696

>  <canonical_smiles>
CCN1C=C(C(=O)c2cc(F)c(cc12)N3CCNCC3)c4nc5ccc(Cl)cc5[nH]4

>  <standard_inchi_key>
UHNHYTLSWBFNEE-UHFFFAOYSA-N

>  <standard_value>
4500

>  <standard_units>
nM

>  <standard_type>
GI50

>  <assay_id>
583161

>  <description>
Cytotoxicity against human AGS cells expressing wild type p53 after 48 hrs by SRB assay

>  <Mol Mass>
425,89

>  <Act_10_uM>
1

>  <StandardizerResult>
Clean 2D (ID: Clean 2D)
Clear Stereo (ID: Clear Stereo)
Tautomerize (ID: Tautomerize)
Wedge Clean (ID: Wedge Clean)
Aromatize (ID: Aromatize)


$$$$

  Mrv17c0 06171723492D          

 34 38  0  0  0  0            999 V2000
   -2.5728   -1.7478    0.0000 C   0  0  0  0  0  0  0  0  0  0  0  0
   -1.7478   -1.7478    0.0000 C   0  0  0  0  0  0  0  0  0  0  0  0
   -1.3353   -2.4623    0.0000 N   0  0  0  0  0  0  0  0  0  0  0  0
   -0.5103   -2.4623    0.0000 C   0  0  0  0  0  0  0  0  0  0  0  0
   -0.0978   -3.1768    0.0000 C   0  0  0  0  0  0  0  0  0  0  0  0
   -0.5103   -3.8913    0.0000 C   0  0  0  0  0  0  0  0  0  0  0  0
   -0.0978   -4.6057    0.0000 O   0  0  0  0  0  0  0  0  0  0  0  0
   -1.3353   -3.8913    0.0000 C   0  0  0  0  0  0  0  0  0  0  0  0
   -1.7478   -4.6057    0.0000 C   0  0  0  0  0  0  0  0  0  0  0  0
   -2.5728   -4.6057    0.0000 C   0  0  0  0  0  0  0  0  0  0  0  0
   -2.9853   -5.3202    0.0000 F   0  0  0  0  0  0  0  0  0  0  0  0
   -2.9853   -3.8913    0.0000 C   0  0  0  0  0  0  0  0  0  0  0  0
   -3.8103   -3.8913    0.0000 N   0  0  0  0  0  0  0  0  0  0  0  0
   -4.2228   -4.6057    0.0000 C   0  0  0  0  0  0  0  0  0  0  0  0
   -5.0478   -4.6057    0.0000 C   0  0  0  0  0  0  0  0  0  0  0  0
   -5.4603   -3.8913    0.0000 N   0  0  0  0  0  0  0  0  0  0  0  0
   -5.0478   -3.1768    0.0000 C   0  0  0  0  0  0  0  0  0  0  0  0
   -5.4603   -2.4623    0.0000 C   0  0  0  0  0  0  0  0  0  0  0  0
   -4.2228   -3.1768    0.0000 C   0  0  0  0  0  0  0  0  0  0  0  0
   -2.5728   -3.1768    0.0000 C   0  0  0  0  0  0  0  0  0  0  0  0
   -2.9853   -2.4623    0.0000 F   0  0  0  0  0  0  0  0  0  0  0  0
   -1.7478   -3.1768    0.0000 C   0  0  0  0  0  0  0  0  0  0  0  0
    0.7272   -3.1768    0.0000 C   0  0  0  0  0  0  0  0  0  0  0  0
    1.2121   -2.5093    0.0000 N   0  0  0  0  0  0  0  0  0  0  0  0
    1.9967   -2.7643    0.0000 C   0  0  0  0  0  0  0  0  0  0  0  0
    2.7112   -2.3518    0.0000 C   0  0  0  0  0  0  0  0  0  0  0  0
    3.4256   -2.7643    0.0000 C   0  0  0  0  0  0  0  0  0  0  0  0
    3.4256   -3.5893    0.0000 C   0  0  0  0  0  0  0  0  0  0  0  0
    2.7112   -4.0018    0.0000 C   0  0  0  0  0  0  0  0  0  0  0  0
    1.9967   -3.5893    0.0000 C   0  0  0  0  0  0  0  0  0  0  0  0
    1.2121   -3.8442    0.0000 N   0  0  0  0  0  0  0  0  0  0  0  0
    4.1401   -4.0018    0.0000 N   0  3  0  0  0  0  0  0  0  0  0  0
    4.8546   -3.5893    0.0000 O   0  0  0  0  0  0  0  0  0  0  0  0
    4.1401   -4.8268    0.0000 O   0  5  0  0  0  0  0  0  0  0  0  0
  1  2  1  0  0  0  0
  2  3  1  0  0  0  0
  3  4  4  0  0  0  0
  4  5  4  0  0  0  0
  5  6  4  0  0  0  0
  6  7  2  0  0  0  0
  6  8  4  0  0  0  0
  8  9  4  0  0  0  0
  9 10  4  0  0  0  0
 10 11  1  0  0  0  0
 10 12  4  0  0  0  0
 12 13  1  0  0  0  0
 13 14  1  0  0  0  0
 14 15  1  0  0  0  0
 15 16  1  0  0  0  0
 16 17  1  0  0  0  0
 17 18  1  0  0  0  0
 17 19  1  0  0  0  0
 13 19  1  0  0  0  0
 12 20  4  0  0  0  0
 20 21  1  0  0  0  0
 20 22  4  0  0  0  0
  3 22  4  0  0  0  0
  8 22  4  0  0  0  0
  5 23  1  0  0  0  0
 23 24  4  0  0  0  0
 24 25  4  0  0  0  0
 25 26  4  0  0  0  0
 26 27  4  0  0  0  0
 27 28  4  0  0  0  0
 28 29  4  0  0  0  0
 29 30  4  0  0  0  0
 25 30  4  0  0  0  0
 30 31  4  0  0  0  0
 23 31  4  0  0  0  0
 28 32  1  0  0  0  0
 32 33  2  0  0  0  0
 32 34  1  0  0  0  0
M  CHG  2  32   1  34  -1
M  STY  1   1 DAT
M  SAL   1  1  31
M  SDT   1 MRV_IMPLICIT_H                                        
M  SDD   1     0.0000    0.0000    DR    ALL  0       0  
M  SED   1 IMPL_H1
M  END
>  <molregno>
566191

>  <canonical_smiles>
CCN1C=C(C(=O)c2cc(F)c(N3CCNC(C)C3)c(F)c12)c4nc5ccc(cc5[nH]4)[N+](=O)[O-]

>  <standard_inchi_key>
RZZFBQBYOJVYAG-UHFFFAOYSA-N

>  <standard_value>
2600

>  <standard_units>
nM

>  <standard_type>
GI50

>  <assay_id>
583161

>  <description>
Cytotoxicity against human AGS cells expressing wild type p53 after 48 hrs by SRB assay

>  <Mol Mass>
468,465

>  <Act_10_uM>
1

>  <StandardizerResult>
Clean 2D (ID: Clean 2D)
Clear Stereo (ID: Clear Stereo)
Tautomerize (ID: Tautomerize)
Wedge Clean (ID: Wedge Clean)
Aromatize (ID: Aromatize)


$$$$

  Mrv17c0 06171723492D          

 34 38  0  0  0  0            999 V2000
   -2.5728   -1.7478    0.0000 C   0  0  0  0  0  0  0  0  0  0  0  0
   -1.7478   -1.7478    0.0000 C   0  0  0  0  0  0  0  0  0  0  0  0
   -1.3353   -2.4623    0.0000 N   0  0  0  0  0  0  0  0  0  0  0  0
   -0.5103   -2.4623    0.0000 C   0  0  0  0  0  0  0  0  0  0  0  0
   -0.0978   -3.1768    0.0000 C   0  0  0  0  0  0  0  0  0  0  0  0
   -0.5103   -3.8913    0.0000 C   0  0  0  0  0  0  0  0  0  0  0  0
   -0.0978   -4.6057    0.0000 O   0  0  0  0  0  0  0  0  0  0  0  0
   -1.3353   -3.8913    0.0000 C   0  0  0  0  0  0  0  0  0  0  0  0
   -1.7478   -4.6057    0.0000 C   0  0  0  0  0  0  0  0  0  0  0  0
   -2.5728   -4.6057    0.0000 C   0  0  0  0  0  0  0  0  0  0  0  0
   -2.9853   -5.3202    0.0000 F   0  0  0  0  0  0  0  0  0  0  0  0
   -2.9853   -3.8913    0.0000 C   0  0  0  0  0  0  0  0  0  0  0  0
   -3.8103   -3.8913    0.0000 N   0  0  0  0  0  0  0  0  0  0  0  0
   -4.2228   -4.6057    0.0000 C   0  0  0  0  0  0  0  0  0  0  0  0
   -5.0478   -4.6057    0.0000 C   0  0  0  0  0  0  0  0  0  0  0  0
   -5.4603   -3.8913    0.0000 N   0  0  0  0  0  0  0  0  0  0  0  0
   -5.0478   -3.1768    0.0000 C   0  0  0  0  0  0  0  0  0  0  0  0
   -5.4603   -2.4623    0.0000 C   0  0  0  0  0  0  0  0  0  0  0  0
   -4.2228   -3.1768    0.0000 C   0  0  0  0  0  0  0  0  0  0  0  0
   -2.5728   -3.1768    0.0000 C   0  0  0  0  0  0  0  0  0  0  0  0
   -2.9853   -2.4623    0.0000 F   0  0  0  0  0  0  0  0  0  0  0  0
   -1.7478   -3.1768    0.0000 C   0  0  0  0  0  0  0  0  0  0  0  0
    0.7272   -3.1768    0.0000 C   0  0  0  0  0  0  0  0  0  0  0  0
    1.2121   -2.5093    0.0000 O   0  0  0  0  0  0  0  0  0  0  0  0
    1.9967   -2.7643    0.0000 C   0  0  0  0  0  0  0  0  0  0  0  0
    2.7112   -2.3518    0.0000 C   0  0  0  0  0  0  0  0  0  0  0  0
    3.4256   -2.7643    0.0000 C   0  0  0  0  0  0  0  0  0  0  0  0
    3.4256   -3.5893    0.0000 C   0  0  0  0  0  0  0  0  0  0  0  0
    2.7112   -4.0018    0.0000 C   0  0  0  0  0  0  0  0  0  0  0  0
    1.9967   -3.5893    0.0000 C   0  0  0  0  0  0  0  0  0  0  0  0
    1.2121   -3.8442    0.0000 N   0  0  0  0  0  0  0  0  0  0  0  0
    4.1401   -2.3518    0.0000 N   0  3  0  0  0  0  0  0  0  0  0  0
    4.1401   -1.5268    0.0000 O   0  0  0  0  0  0  0  0  0  0  0  0
    4.8546   -2.7643    0.0000 O   0  5  0  0  0  0  0  0  0  0  0  0
  1  2  1  0  0  0  0
  2  3  1  0  0  0  0
  3  4  4  0  0  0  0
  4  5  4  0  0  0  0
  5  6  4  0  0  0  0
  6  7  2  0  0  0  0
  6  8  4  0  0  0  0
  8  9  4  0  0  0  0
  9 10  4  0  0  0  0
 10 11  1  0  0  0  0
 10 12  4  0  0  0  0
 12 13  1  0  0  0  0
 13 14  1  0  0  0  0
 14 15  1  0  0  0  0
 15 16  1  0  0  0  0
 16 17  1  0  0  0  0
 17 18  1  0  0  0  0
 17 19  1  0  0  0  0
 13 19  1  0  0  0  0
 12 20  4  0  0  0  0
 20 21  1  0  0  0  0
 20 22  4  0  0  0  0
  3 22  4  0  0  0  0
  8 22  4  0  0  0  0
  5 23  1  0  0  0  0
 23 24  4  0  0  0  0
 24 25  4  0  0  0  0
 25 26  4  0  0  0  0
 26 27  4  0  0  0  0
 27 28  4  0  0  0  0
 28 29  4  0  0  0  0
 29 30  4  0  0  0  0
 25 30  4  0  0  0  0
 30 31  4  0  0  0  0
 23 31  4  0  0  0  0
 27 32  1  0  0  0  0
 32 33  2  0  0  0  0
 32 34  1  0  0  0  0
M  CHG  2  32   1  34  -1
M  END
>  <molregno>
557385

>  <canonical_smiles>
CCN1C=C(C(=O)c2cc(F)c(N3CCNC(C)C3)c(F)c12)c4oc5cc(ccc5n4)[N+](=O)[O-]

>  <standard_inchi_key>
KQVHOGMUVXIHNQ-UHFFFAOYSA-N

>  <standard_value>
700

>  <standard_units>
nM

>  <standard_type>
GI50

>  <assay_id>
583161

>  <description>
Cytotoxicity against human AGS cells expressing wild type p53 after 48 hrs by SRB assay

>  <Mol Mass>
469,449

>  <Act_10_uM>
1

>  <StandardizerResult>
Clean 2D (ID: Clean 2D)
Clear Stereo (ID: Clear Stereo)
Tautomerize (ID: Tautomerize)
Wedge Clean (ID: Wedge Clean)
Aromatize (ID: Aromatize)


$$$$

  Mrv17c0 06171723492D          

 32 36  0  0  0  0            999 V2000
   -2.5728   -1.7478    0.0000 C   0  0  0  0  0  0  0  0  0  0  0  0
   -1.7478   -1.7478    0.0000 C   0  0  0  0  0  0  0  0  0  0  0  0
   -1.3353   -2.4623    0.0000 N   0  0  0  0  0  0  0  0  0  0  0  0
   -0.5103   -2.4623    0.0000 C   0  0  0  0  0  0  0  0  0  0  0  0
   -0.0978   -3.1768    0.0000 C   0  0  0  0  0  0  0  0  0  0  0  0
   -0.5103   -3.8913    0.0000 C   0  0  0  0  0  0  0  0  0  0  0  0
   -0.0978   -4.6057    0.0000 O   0  0  0  0  0  0  0  0  0  0  0  0
   -1.3353   -3.8913    0.0000 C   0  0  0  0  0  0  0  0  0  0  0  0
   -1.7478   -4.6057    0.0000 C   0  0  0  0  0  0  0  0  0  0  0  0
   -2.5728   -4.6057    0.0000 C   0  0  0  0  0  0  0  0  0  0  0  0
   -2.9853   -5.3202    0.0000 F   0  0  0  0  0  0  0  0  0  0  0  0
   -2.9853   -3.8913    0.0000 C   0  0  0  0  0  0  0  0  0  0  0  0
   -2.5728   -3.1768    0.0000 N   0  0  0  0  0  0  0  0  0  0  0  0
   -1.7478   -3.1768    0.0000 C   0  0  0  0  0  0  0  0  0  0  0  0
   -3.8103   -3.8913    0.0000 N   0  0  0  0  0  0  0  0  0  0  0  0
   -4.2228   -4.6057    0.0000 C   0  0  0  0  0  0  0  0  0  0  0  0
   -5.0478   -4.6057    0.0000 C   0  0  0  0  0  0  0  0  0  0  0  0
   -5.4603   -3.8913    0.0000 N   0  0  0  0  0  0  0  0  0  0  0  0
   -5.0478   -3.1768    0.0000 C   0  0  0  0  0  0  0  0  0  0  0  0
   -4.2228   -3.1768    0.0000 C   0  0  0  0  0  0  0  0  0  0  0  0
    0.7272   -3.1768    0.0000 C   0  0  0  0  0  0  0  0  0  0  0  0
    1.2121   -2.5093    0.0000 O   0  0  0  0  0  0  0  0  0  0  0  0
    1.9967   -2.7643    0.0000 C   0  0  0  0  0  0  0  0  0  0  0  0
    2.7112   -2.3518    0.0000 C   0  0  0  0  0  0  0  0  0  0  0  0
    3.4256   -2.7643    0.0000 C   0  0  0  0  0  0  0  0  0  0  0  0
    3.4256   -3.5893    0.0000 C   0  0  0  0  0  0  0  0  0  0  0  0
    2.7112   -4.0018    0.0000 C   0  0  0  0  0  0  0  0  0  0  0  0
    1.9967   -3.5893    0.0000 C   0  0  0  0  0  0  0  0  0  0  0  0
    1.2121   -3.8442    0.0000 N   0  0  0  0  0  0  0  0  0  0  0  0
    4.1401   -2.3518    0.0000 N   0  3  0  0  0  0  0  0  0  0  0  0
    4.1401   -1.5268    0.0000 O   0  0  0  0  0  0  0  0  0  0  0  0
    4.8546   -2.7643    0.0000 O   0  5  0  0  0  0  0  0  0  0  0  0
  1  2  1  0  0  0  0
  2  3  1  0  0  0  0
  3  4  4  0  0  0  0
  4  5  4  0  0  0  0
  5  6  4  0  0  0  0
  6  7  2  0  0  0  0
  6  8  4  0  0  0  0
  8  9  4  0  0  0  0
  9 10  4  0  0  0  0
 10 11  1  0  0  0  0
 10 12  4  0  0  0  0
 12 13  4  0  0  0  0
 13 14  4  0  0  0  0
  3 14  4  0  0  0  0
  8 14  4  0  0  0  0
 12 15  1  0  0  0  0
 15 16  1  0  0  0  0
 16 17  1  0  0  0  0
 17 18  1  0  0  0  0
 18 19  1  0  0  0  0
 19 20  1  0  0  0  0
 15 20  1  0  0  0  0
  5 21  1  0  0  0  0
 21 22  4  0  0  0  0
 22 23  4  0  0  0  0
 23 24  4  0  0  0  0
 24 25  4  0  0  0  0
 25 26  4  0  0  0  0
 26 27  4  0  0  0  0
 27 28  4  0  0  0  0
 23 28  4  0  0  0  0
 28 29  4  0  0  0  0
 21 29  4  0  0  0  0
 25 30  1  0  0  0  0
 30 31  2  0  0  0  0
 30 32  1  0  0  0  0
M  CHG  2  30   1  32  -1
M  END
>  <molregno>
555660

>  <canonical_smiles>
CCN1C=C(C(=O)c2cc(F)c(nc12)N3CCNCC3)c4oc5cc(ccc5n4)[N+](=O)[O-]

>  <standard_inchi_key>
PQWNFMNMXNWVME-UHFFFAOYSA-N

>  <standard_value>
2300

>  <standard_units>
nM

>  <standard_type>
GI50

>  <assay_id>
583161

>  <description>
Cytotoxicity against human AGS cells expressing wild type p53 after 48 hrs by SRB assay

>  <Mol Mass>
438,419

>  <Act_10_uM>
1

>  <StandardizerResult>
Clean 2D (ID: Clean 2D)
Clear Stereo (ID: Clear Stereo)
Tautomerize (ID: Tautomerize)
Wedge Clean (ID: Wedge Clean)
Aromatize (ID: Aromatize)


$$$$

  Mrv17c0 06171723492D          

 33 37  0  0  0  0            999 V2000
   -2.5728   -1.7478    0.0000 C   0  0  0  0  0  0  0  0  0  0  0  0
   -1.7478   -1.7478    0.0000 C   0  0  0  0  0  0  0  0  0  0  0  0
   -1.3353   -2.4623    0.0000 N   0  0  0  0  0  0  0  0  0  0  0  0
   -0.5103   -2.4623    0.0000 C   0  0  0  0  0  0  0  0  0  0  0  0
   -0.0978   -3.1768    0.0000 C   0  0  0  0  0  0  0  0  0  0  0  0
   -0.5103   -3.8913    0.0000 C   0  0  0  0  0  0  0  0  0  0  0  0
   -0.0978   -4.6057    0.0000 O   0  0  0  0  0  0  0  0  0  0  0  0
   -1.3353   -3.8913    0.0000 C   0  0  0  0  0  0  0  0  0  0  0  0
   -1.7478   -4.6057    0.0000 C   0  0  0  0  0  0  0  0  0  0  0  0
   -2.5728   -4.6057    0.0000 C   0  0  0  0  0  0  0  0  0  0  0  0
   -2.9853   -5.3202    0.0000 F   0  0  0  0  0  0  0  0  0  0  0  0
   -2.9853   -3.8913    0.0000 C   0  0  0  0  0  0  0  0  0  0  0  0
   -2.5728   -3.1768    0.0000 C   0  0  0  0  0  0  0  0  0  0  0  0
   -1.7478   -3.1768    0.0000 C   0  0  0  0  0  0  0  0  0  0  0  0
   -3.8103   -3.8913    0.0000 N   0  0  0  0  0  0  0  0  0  0  0  0
   -4.2228   -4.6057    0.0000 C   0  0  0  0  0  0  0  0  0  0  0  0
   -5.0478   -4.6057    0.0000 C   0  0  0  0  0  0  0  0  0  0  0  0
   -5.4603   -3.8913    0.0000 N   0  0  0  0  0  0  0  0  0  0  0  0
   -6.2853   -3.8913    0.0000 C   0  0  0  0  0  0  0  0  0  0  0  0
   -5.0478   -3.1768    0.0000 C   0  0  0  0  0  0  0  0  0  0  0  0
   -4.2228   -3.1768    0.0000 C   0  0  0  0  0  0  0  0  0  0  0  0
    0.7272   -3.1768    0.0000 C   0  0  0  0  0  0  0  0  0  0  0  0
    1.2121   -2.5093    0.0000 N   0  0  0  0  0  0  0  0  0  0  0  0
    1.9967   -2.7643    0.0000 C   0  0  0  0  0  0  0  0  0  0  0  0
    2.7112   -2.3518    0.0000 C   0  0  0  0  0  0  0  0  0  0  0  0
    3.4256   -2.7643    0.0000 C   0  0  0  0  0  0  0  0  0  0  0  0
    3.4256   -3.5893    0.0000 C   0  0  0  0  0  0  0  0  0  0  0  0
    2.7112   -4.0018    0.0000 C   0  0  0  0  0  0  0  0  0  0  0  0
    1.9967   -3.5893    0.0000 C   0  0  0  0  0  0  0  0  0  0  0  0
    1.2121   -3.8442    0.0000 S   0  0  0  0  0  0  0  0  0  0  0  0
    4.1401   -4.0018    0.0000 N   0  3  0  0  0  0  0  0  0  0  0  0
    4.8546   -3.5893    0.0000 O   0  0  0  0  0  0  0  0  0  0  0  0
    4.1401   -4.8268    0.0000 O   0  5  0  0  0  0  0  0  0  0  0  0
  1  2  1  0  0  0  0
  2  3  1  0  0  0  0
  3  4  4  0  0  0  0
  4  5  4  0  0  0  0
  5  6  4  0  0  0  0
  6  7  2  0  0  0  0
  6  8  4  0  0  0  0
  8  9  4  0  0  0  0
  9 10  4  0  0  0  0
 10 11  1  0  0  0  0
 10 12  4  0  0  0  0
 12 13  4  0  0  0  0
 13 14  4  0  0  0  0
  3 14  4  0  0  0  0
  8 14  4  0  0  0  0
 12 15  1  0  0  0  0
 15 16  1  0  0  0  0
 16 17  1  0  0  0  0
 17 18  1  0  0  0  0
 18 19  1  0  0  0  0
 18 20  1  0  0  0  0
 20 21  1  0  0  0  0
 15 21  1  0  0  0  0
  5 22  1  0  0  0  0
 22 23  4  0  0  0  0
 23 24  4  0  0  0  0
 24 25  4  0  0  0  0
 25 26  4  0  0  0  0
 26 27  4  0  0  0  0
 27 28  4  0  0  0  0
 28 29  4  0  0  0  0
 24 29  4  0  0  0  0
 29 30  4  0  0  0  0
 22 30  4  0  0  0  0
 27 31  1  0  0  0  0
 31 32  2  0  0  0  0
 31 33  1  0  0  0  0
M  CHG  2  31   1  33  -1
M  END
>  <molregno>
564409

>  <canonical_smiles>
CCN1C=C(C(=O)c2cc(F)c(cc12)N3CCN(C)CC3)c4nc5ccc(cc5s4)[N+](=O)[O-]

>  <standard_inchi_key>
HURHXZDLKDAVCF-UHFFFAOYSA-N

>  <standard_value>
2600

>  <standard_units>
nM

>  <standard_type>
GI50

>  <assay_id>
583161

>  <description>
Cytotoxicity against human AGS cells expressing wild type p53 after 48 hrs by SRB assay

>  <Mol Mass>
467,52

>  <Act_10_uM>
1

>  <StandardizerResult>
Clean 2D (ID: Clean 2D)
Clear Stereo (ID: Clear Stereo)
Tautomerize (ID: Tautomerize)
Wedge Clean (ID: Wedge Clean)
Aromatize (ID: Aromatize)


$$$$

  Mrv17c0 06171723492D          

 35 40  0  0  1  0            999 V2000
    3.5724   -2.8875    0.0000 C   0  0  0  0  0  0  0  0  0  0  0  0
    2.8579   -2.4750    0.0000 C   0  0  0  0  0  0  0  0  0  0  0  0
    2.1434   -2.8875    0.0000 C   0  0  0  0  0  0  0  0  0  0  0  0
    1.4289   -2.4750    0.0000 O   0  0  0  0  0  0  0  0  0  0  0  0
    1.4289   -1.6500    0.0000 C   0  0  0  0  0  0  0  0  0  0  0  0
    0.7145   -1.2375    0.0000 C   0  0  0  0  0  0  0  0  0  0  0  0
    0.0000   -1.6500    0.0000 N   0  0  0  0  0  0  0  0  0  0  0  0
    0.0000   -2.4750    0.0000 C   0  0  0  0  0  0  0  0  0  0  0  0
   -0.7145   -2.8875    0.0000 C   0  0  0  0  0  0  0  0  0  0  0  0
   -1.4289   -2.4750    0.0000 N   0  0  0  0  0  0  0  0  0  0  0  0
   -2.1434   -2.8875    0.0000 C   0  0  0  0  0  0  0  0  0  0  0  0
   -1.4289   -1.6500    0.0000 C   0  0  0  0  0  0  0  0  0  0  0  0
   -0.7145   -1.2375    0.0000 C   0  0  0  0  0  0  0  0  0  0  0  0
    0.7145   -0.4125    0.0000 C   0  0  0  0  0  0  0  0  0  0  0  0
    0.0000    0.0000    0.0000 F   0  0  0  0  0  0  0  0  0  0  0  0
    1.4289    0.0000    0.0000 C   0  0  0  0  0  0  0  0  0  0  0  0
    2.1434   -0.4125    0.0000 C   0  0  0  0  0  0  0  0  0  0  0  0
    2.8579    0.0000    0.0000 C   0  0  0  0  0  0  0  0  0  0  0  0
    2.8579    0.8250    0.0000 O   0  0  0  0  0  0  0  0  0  0  0  0
    3.5724   -0.4125    0.0000 C   0  0  0  0  0  0  0  0  0  0  0  0
    3.5724   -1.2375    0.0000 C   0  0  0  0  0  0  0  0  0  0  0  0
    2.8579   -1.6500    0.0000 N   0  0  0  0  0  0  0  0  0  0  0  0
    2.1434   -1.2375    0.0000 C   0  0  0  0  0  0  0  0  0  0  0  0
    4.2868    0.0000    0.0000 C   0  0  0  0  0  0  0  0  0  0  0  0
    4.3731    0.8205    0.0000 N   0  0  0  0  0  0  0  0  0  0  0  0
    5.1800    0.9920    0.0000 C   0  0  0  0  0  0  0  0  0  0  0  0
    5.5925    1.7065    0.0000 C   0  0  0  0  0  0  0  0  0  0  0  0
    6.4175    1.7065    0.0000 C   0  0  0  0  0  0  0  0  0  0  0  0
    6.8300    0.9920    0.0000 C   0  0  0  0  0  0  0  0  0  0  0  0
    6.4175    0.2775    0.0000 C   0  0  0  0  0  0  0  0  0  0  0  0
    5.5925    0.2775    0.0000 C   0  0  0  0  0  0  0  0  0  0  0  0
    5.0405   -0.3356    0.0000 S   0  0  0  0  0  0  0  0  0  0  0  0
    7.6550    0.9920    0.0000 N   0  3  0  0  0  0  0  0  0  0  0  0
    8.0675    1.7065    0.0000 O   0  0  0  0  0  0  0  0  0  0  0  0
    8.0675    0.2775    0.0000 O   0  5  0  0  0  0  0  0  0  0  0  0
  2  1  1  0  0  0  0
  2  3  1  0  0  0  0
  3  4  1  0  0  0  0
  4  5  1  0  0  0  0
  5  6  4  0  0  0  0
  6  7  1  0  0  0  0
  7  8  1  0  0  0  0
  8  9  1  0  0  0  0
  9 10  1  0  0  0  0
 10 11  1  0  0  0  0
 10 12  1  0  0  0  0
 12 13  1  0  0  0  0
  7 13  1  0  0  0  0
  6 14  4  0  0  0  0
 14 15  1  0  0  0  0
 14 16  4  0  0  0  0
 16 17  4  0  0  0  0
 17 18  4  0  0  0  0
 18 19  2  0  0  0  0
 18 20  4  0  0  0  0
 20 21  4  0  0  0  0
 21 22  4  0  0  0  0
  2 22  1  0  0  0  0
 22 23  4  0  0  0  0
  5 23  4  0  0  0  0
 17 23  4  0  0  0  0
 20 24  1  0  0  0  0
 24 25  4  0  0  0  0
 25 26  4  0  0  0  0
 26 27  4  0  0  0  0
 27 28  4  0  0  0  0
 28 29  4  0  0  0  0
 29 30  4  0  0  0  0
 30 31  4  0  0  0  0
 26 31  4  0  0  0  0
 31 32  4  0  0  0  0
 24 32  4  0  0  0  0
 29 33  1  0  0  0  0
 33 34  2  0  0  0  0
 33 35  1  0  0  0  0
M  CHG  2  33   1  35  -1
M  END
>  <molregno>
562711

>  <canonical_smiles>
C[C@H]1COc2c(N3CCN(C)CC3)c(F)cc4C(=O)C(=CN1c24)c5nc6ccc(cc6s5)[N+](=O)[O-]

>  <standard_inchi_key>
FFVYZGDHPFNTCQ-ZDUSSCGKSA-N

>  <standard_value>
7000

>  <standard_units>
nM

>  <standard_type>
GI50

>  <assay_id>
583161

>  <description>
Cytotoxicity against human AGS cells expressing wild type p53 after 48 hrs by SRB assay

>  <Mol Mass>
495,53

>  <Act_10_uM>
1

>  <StandardizerResult>
Clean 2D (ID: Clean 2D)
Clear Stereo (ID: Clear Stereo)
Tautomerize (ID: Tautomerize)
Wedge Clean (ID: Wedge Clean)
Aromatize (ID: Aromatize)


$$$$

  Mrv17c0 06171723492D          

 31 35  0  0  1  0            999 V2000
    5.4176    2.6122    0.0000 C   0  0  0  0  0  0  0  0  0  0  0  0
    5.9255    1.9620    0.0000 C   0  0  0  0  0  0  0  0  0  0  0  0
    5.6165    1.1971    0.0000 C   0  0  0  0  0  0  0  0  0  0  0  0
    4.9168    1.6343    0.0000 O   0  0  0  0  0  0  0  0  0  0  0  0
    6.4235    1.0256    0.0000 C   0  0  0  0  0  0  0  0  0  0  0  0
    6.9755    1.6387    0.0000 O   0  0  0  0  0  0  0  0  0  0  0  0
    6.6784    0.2410    0.0000 O   0  0  0  0  0  0  0  0  0  0  0  0
    6.1264   -0.3721    0.0000 C   0  0  0  0  0  0  0  0  0  0  0  0
    5.3194   -0.2006    0.0000 C   0  0  0  0  0  0  0  0  0  0  0  0
    5.0645    0.5840    0.0000 C   0  0  0  0  0  0  0  0  0  0  0  0
    4.2575    0.7556    0.0000 C   0  0  0  0  0  0  0  0  0  0  0  0
    3.7054    0.1425    0.0000 C   0  0  0  0  0  0  0  0  0  0  0  0
    3.9604   -0.6422    0.0000 N   0  0  0  0  0  0  0  0  0  0  0  0
    3.2929   -1.1271    0.0000 C   0  0  0  0  0  0  0  0  0  0  0  0
    2.6255   -0.6422    0.0000 C   0  0  0  0  0  0  0  0  0  0  0  0
    1.8185   -0.8137    0.0000 C   0  0  0  0  0  0  0  0  0  0  0  0
    1.2665   -0.2006    0.0000 C   0  0  0  0  0  0  0  0  0  0  0  0
    0.4595   -0.3721    0.0000 C   0  0  0  0  0  0  0  0  0  0  0  0
    0.2046   -1.1567    0.0000 C   0  0  0  0  0  0  0  0  0  0  0  0
   -0.6024   -1.3283    0.0000 N   0  0  0  0  0  0  0  0  0  0  0  0
   -0.8573   -2.1129    0.0000 C   0  0  0  0  0  0  0  0  0  0  0  0
   -1.1544   -0.7152    0.0000 C   0  0  0  0  0  0  0  0  0  0  0  0
   -0.0925    0.2410    0.0000 C   0  0  0  0  0  0  0  0  0  0  0  0
   -0.8995    0.0694    0.0000 O   0  0  0  0  0  0  0  0  0  0  0  0
    0.1624    1.0256    0.0000 C   0  0  0  0  0  0  0  0  0  0  0  0
    0.9694    1.1971    0.0000 C   0  0  0  0  0  0  0  0  0  0  0  0
    1.5214    0.5840    0.0000 C   0  0  0  0  0  0  0  0  0  0  0  0
    2.3284    0.7556    0.0000 N   0  0  0  0  0  0  0  0  0  0  0  0
    2.8804    0.1425    0.0000 C   0  0  0  0  0  0  0  0  0  0  0  0
    4.7674   -0.8137    0.0000 C   0  0  0  0  0  0  0  0  0  0  0  0
    5.0223   -1.5983    0.0000 O   0  0  0  0  0  0  0  0  0  0  0  0
  1  2  1  0  0  0  0
  3  2  1  0  0  0  0
  3  4  1  0  0  0  0
  3  5  1  0  0  0  0
  5  6  2  0  0  0  0
  5  7  1  0  0  0  0
  7  8  1  0  0  0  0
  8  9  1  0  0  0  0
  9 10  4  0  0  0  0
  3 10  1  0  0  0  0
 10 11  4  0  0  0  0
 11 12  4  0  0  0  0
 12 13  4  0  0  0  0
 13 14  1  0  0  0  0
 14 15  1  0  0  0  0
 15 16  4  0  0  0  0
 16 17  4  0  0  0  0
 17 18  4  0  0  0  0
 18 19  1  0  0  0  0
 19 20  1  0  0  0  0
 20 21  1  0  0  0  0
 20 22  1  0  0  0  0
 18 23  4  0  0  0  0
 23 24  1  0  0  0  0
 23 25  4  0  0  0  0
 25 26  4  0  0  0  0
 26 27  4  0  0  0  0
 17 27  4  0  0  0  0
 27 28  4  0  0  0  0
 28 29  4  0  0  0  0
 12 29  1  0  0  0  0
 15 29  4  0  0  0  0
 13 30  4  0  0  0  0
  9 30  4  0  0  0  0
 30 31  2  0  0  0  0
M  END
>  <molregno>
7501

>  <canonical_smiles>
CC[C@@]1(O)C(=O)OCC2=C1C=C3N(Cc4cc5c(CN(C)C)c(O)ccc5nc34)C2=O

>  <standard_inchi_key>
UCFGDBYHRUNTLO-QHCPKHFHSA-N

>  <standard_value>
100

>  <standard_units>
nM

>  <standard_type>
GI50

>  <assay_id>
583161

>  <description>
Cytotoxicity against human AGS cells expressing wild type p53 after 48 hrs by SRB assay

>  <Mol Mass>
421,453

>  <Act_10_uM>
1

>  <StandardizerResult>
Clean 2D (ID: Clean 2D)
Clear Stereo (ID: Clear Stereo)
Tautomerize (ID: Tautomerize)
Wedge Clean (ID: Wedge Clean)
Aromatize (ID: Aromatize)


$$$$

  Mrv17c0 06171723492D          

 17 20  0  0  1  0            999 V2000
    2.2237   -1.9509    0.0000 C   0  0  0  0  0  0  0  0  0  0  0  0
    1.8527   -2.6877    0.0000 C   0  0  0  0  0  0  0  0  0  0  0  0
    2.3053   -3.3775    0.0000 C   0  0  0  0  0  0  0  0  0  0  0  0
    3.1290   -3.3303    0.0000 N   0  0  0  0  0  0  0  0  0  0  0  0
    3.5816   -4.0200    0.0000 C   0  0  0  0  0  0  0  0  0  0  0  0
    4.4053   -3.9729    0.0000 C   0  0  0  0  0  0  0  0  0  0  0  0
    4.7763   -3.2360    0.0000 C   0  0  0  0  0  0  0  0  0  0  0  0
    4.3236   -2.5463    0.0000 C   0  0  0  0  0  0  0  0  0  0  0  0
    4.8397   -1.9027    0.0000 N   0  0  0  0  0  0  0  0  0  0  0  0
    5.6113   -2.1946    0.0000 C   0  0  0  0  0  0  0  0  0  0  0  0
    6.3446   -1.8165    0.0000 C   0  0  0  0  0  0  0  0  0  0  0  0
    7.0387   -2.2625    0.0000 C   0  0  0  0  0  0  0  0  0  0  0  0
    6.9995   -3.0866    0.0000 C   0  0  0  0  0  0  0  0  0  0  0  0
    6.2662   -3.4647    0.0000 C   0  0  0  0  0  0  0  0  0  0  0  0
    5.5721   -3.0187    0.0000 C   0  0  0  0  0  0  0  0  0  0  0  0
    3.5000   -2.5934    0.0000 C   0  0  0  0  0  0  0  0  0  0  0  0
    3.0473   -1.9037    0.0000 C   0  0  0  0  0  0  0  0  0  0  0  0
  1  2  1  0  0  0  0
  2  3  1  0  0  0  0
  3  4  1  0  0  0  0
  4  5  1  0  0  0  0
  5  6  1  0  0  0  0
  6  7  1  0  0  0  0
  7  8  4  0  0  0  0
  8  9  4  0  0  0  0
  9 10  4  0  0  0  0
 10 11  4  0  0  0  0
 11 12  4  0  0  0  0
 12 13  4  0  0  0  0
 13 14  4  0  0  0  0
 14 15  4  0  0  0  0
  7 15  4  0  0  0  0
 10 15  4  0  0  0  0
 16  8  1  0  0  0  0
  4 16  1  0  0  0  0
 16 17  1  0  0  0  0
  1 17  1  0  0  0  0
M  STY  1   1 DAT
M  SAL   1  1   9
M  SDT   1 MRV_IMPLICIT_H                                        
M  SDD   1     0.0000    0.0000    DR    ALL  0       0  
M  SED   1 IMPL_H1
M  END
>  <molregno>
152281

>  <canonical_smiles>
C1CCN2CCc3c([nH]c4ccccc34)[C@@H]2C1

>  <standard_inchi_key>
OURDZMSSMGUMKR-AWEZNQCLSA-N

>  <standard_value>
50400

>  <standard_units>
nM

>  <standard_type>
IC50

>  <assay_id>
583447

>  <description>
Cytotoxicity against human AGS cells after 3 days by MTT assay

>  <Mol Mass>
226,323

>  <Act_10_uM>
0

>  <StandardizerResult>
Clean 2D (ID: Clean 2D)
Clear Stereo (ID: Clear Stereo)
Tautomerize (ID: Tautomerize)
Wedge Clean (ID: Wedge Clean)
Aromatize (ID: Aromatize)


$$$$

  Mrv17c0 06171723492D          

 20 23  0  0  1  0            999 V2000
   -1.7214   -1.7613    0.0000 C   0  0  0  0  0  0  0  0  0  0  0  0
   -0.9784   -1.4029    0.0000 N   0  0  0  0  0  0  0  0  0  0  0  0
   -0.3027   -1.8764    0.0000 C   0  0  0  0  0  0  0  0  0  0  0  0
    0.4451   -1.5280    0.0000 C   0  0  0  0  0  0  0  0  0  0  0  0
    0.5173   -0.7062    0.0000 C   0  0  0  0  0  0  0  0  0  0  0  0
   -0.1583   -0.2327    0.0000 C   0  0  0  0  0  0  0  0  0  0  0  0
   -0.9256   -0.5357    0.0000 C   0  0  0  0  0  0  0  0  0  0  0  0
   -1.6410   -0.1247    0.0000 C   0  0  0  0  0  0  0  0  0  0  0  0
   -1.7656    0.6908    0.0000 C   0  0  0  0  0  0  0  0  0  0  0  0
   -1.2058    1.2968    0.0000 C   0  0  0  0  0  0  0  0  0  0  0  0
   -0.3829    1.2368    0.0000 C   0  0  0  0  0  0  0  0  0  0  0  0
    0.0281    1.9522    0.0000 O   0  0  0  0  0  0  0  0  0  0  0  0
    0.0832    0.5562    0.0000 N   0  0  0  0  0  0  0  0  0  0  0  0
    0.9081    0.5702    0.0000 C   0  0  0  0  0  0  0  0  0  0  0  0
    1.4496    1.1927    0.0000 C   0  0  0  0  0  0  0  0  0  0  0  0
    2.2594    1.0349    0.0000 C   0  0  0  0  0  0  0  0  0  0  0  0
    2.8009    1.6573    0.0000 Br  0  0  0  0  0  0  0  0  0  0  0  0
    2.5277    0.2548    0.0000 C   0  0  0  0  0  0  0  0  0  0  0  0
    1.9862   -0.3677    0.0000 C   0  0  0  0  0  0  0  0  0  0  0  0
    1.1764   -0.2099    0.0000 C   0  0  0  0  0  0  0  0  0  0  0  0
  1  2  1  0  0  0  0
  2  3  1  0  0  0  0
  3  4  1  0  0  0  0
  4  5  1  0  0  0  0
  5  6  4  0  0  0  0
  7  6  1  0  0  0  0
  2  7  1  0  0  0  0
  7  8  1  0  0  0  0
  8  9  1  0  0  0  0
  9 10  1  0  0  0  0
 10 11  1  0  0  0  0
 11 12  1  0  0  0  0
 11 13  1  0  0  0  0
  6 13  4  0  0  0  0
 13 14  4  0  0  0  0
 14 15  4  0  0  0  0
 15 16  4  0  0  0  0
 16 17  1  0  0  0  0
 16 18  4  0  0  0  0
 18 19  4  0  0  0  0
 19 20  4  0  0  0  0
  5 20  4  0  0  0  0
 14 20  4  0  0  0  0
M  END
>  <molregno>
562868

>  <canonical_smiles>
CN1CCc2c3[C@@H]1CCC[C@H](O)n3c4cc(Br)ccc24

>  <standard_inchi_key>
SEKCREXSGCGPFK-ZFWWWQNUSA-N

>  <standard_value>
30900

>  <standard_units>
nM

>  <standard_type>
IC50

>  <assay_id>
583447

>  <description>
Cytotoxicity against human AGS cells after 3 days by MTT assay

>  <Mol Mass>
335,245

>  <Act_10_uM>
0

>  <StandardizerResult>
Clean 2D (ID: Clean 2D)
Clear Stereo (ID: Clear Stereo)
Tautomerize (ID: Tautomerize)
Wedge Clean (ID: Wedge Clean)
Aromatize (ID: Aromatize)


$$$$

  Mrv17c0 06171723492D          

 19 22  0  0  1  0            999 V2000
   -1.7214   -1.7613    0.0000 C   0  0  0  0  0  0  0  0  0  0  0  0
   -0.9784   -1.4029    0.0000 N   0  0  0  0  0  0  0  0  0  0  0  0
   -0.3027   -1.8764    0.0000 C   0  0  0  0  0  0  0  0  0  0  0  0
    0.4451   -1.5280    0.0000 C   0  0  0  0  0  0  0  0  0  0  0  0
    0.5173   -0.7062    0.0000 C   0  0  0  0  0  0  0  0  0  0  0  0
   -0.1583   -0.2327    0.0000 C   0  0  0  0  0  0  0  0  0  0  0  0
   -0.9256   -0.5357    0.0000 C   0  0  0  0  0  0  0  0  0  0  0  0
   -1.6410   -0.1247    0.0000 C   0  0  0  0  0  0  0  0  0  0  0  0
   -1.7656    0.6908    0.0000 C   0  0  0  0  0  0  0  0  0  0  0  0
   -1.2058    1.2968    0.0000 C   0  0  0  0  0  0  0  0  0  0  0  0
   -0.3829    1.2368    0.0000 C   0  0  0  0  0  0  0  0  0  0  0  0
    0.0281    1.9522    0.0000 O   0  0  0  0  0  0  0  0  0  0  0  0
    0.0832    0.5562    0.0000 N   0  0  0  0  0  0  0  0  0  0  0  0
    0.9081    0.5702    0.0000 C   0  0  0  0  0  0  0  0  0  0  0  0
    1.4496    1.1927    0.0000 C   0  0  0  0  0  0  0  0  0  0  0  0
    2.2594    1.0349    0.0000 C   0  0  0  0  0  0  0  0  0  0  0  0
    2.5277    0.2548    0.0000 C   0  0  0  0  0  0  0  0  0  0  0  0
    1.9862   -0.3677    0.0000 C   0  0  0  0  0  0  0  0  0  0  0  0
    1.1764   -0.2099    0.0000 C   0  0  0  0  0  0  0  0  0  0  0  0
  1  2  1  0  0  0  0
  2  3  1  0  0  0  0
  3  4  1  0  0  0  0
  4  5  1  0  0  0  0
  5  6  4  0  0  0  0
  7  6  1  0  0  0  0
  2  7  1  0  0  0  0
  7  8  1  0  0  0  0
  8  9  1  0  0  0  0
  9 10  1  0  0  0  0
 10 11  1  0  0  0  0
 11 12  1  0  0  0  0
 11 13  1  0  0  0  0
  6 13  4  0  0  0  0
 13 14  4  0  0  0  0
 14 15  4  0  0  0  0
 15 16  4  0  0  0  0
 16 17  4  0  0  0  0
 17 18  4  0  0  0  0
 18 19  4  0  0  0  0
  5 19  4  0  0  0  0
 14 19  4  0  0  0  0
M  END
>  <molregno>
559273

>  <canonical_smiles>
CN1CCc2c3[C@@H]1CCC[C@H](O)n3c4ccccc24

>  <standard_inchi_key>
FFHFXMISRGNTKW-GJZGRUSLSA-N

>  <standard_value>
100000

>  <standard_units>
nM

>  <standard_type>
IC50

>  <assay_id>
583447

>  <description>
Cytotoxicity against human AGS cells after 3 days by MTT assay

>  <Mol Mass>
256,349

>  <Act_10_uM>
0

>  <StandardizerResult>
Clean 2D (ID: Clean 2D)
Clear Stereo (ID: Clear Stereo)
Tautomerize (ID: Tautomerize)
[truncated: 1,134,209 more chars]
