# Supplementary material for: A desirability-based multi objective approach for the virtual screening discovery of broad-spectrum anti-gastric cancer agents
Source: PLoS One. 2018 Feb 8;13(2):e0192176. doi: 10.1371/journal.pone.0192176 (PMC5805264; doi:10.1371/journal.pone.0192176)
Supplement: S1 File — (ZIP) [file pone.0192176.s004.zip › NCI_N87_External.sdf]

557072
  Mrv1722006291716482D          

 32 34  0  0  0  0            999 V2000
    3.0979   -1.9691    0.0000 O   0  0  0  0  0  0  0  0  0  0  0  0
    3.6923   -1.3970    0.0000 C   0  0  0  0  0  0  0  0  0  0  0  0
    3.4942   -0.5962    0.0000 C   0  0  0  0  0  0  0  0  0  0  0  0
    4.0887   -0.0242    0.0000 C   0  0  0  0  0  0  0  0  0  0  0  0
    3.8905    0.7767    0.0000 O   0  0  0  0  0  0  0  0  0  0  0  0
    4.8813   -0.2530    0.0000 C   0  0  0  0  0  0  0  0  0  0  0  0
    5.4758    0.3191    0.0000 C   0  0  0  0  0  0  0  0  0  0  0  0
    5.2776    1.1199    0.0000 O   0  0  0  0  0  0  0  0  0  0  0  0
    6.2684    0.0903    0.0000 O   0  0  0  0  0  0  0  0  0  0  0  0
    6.8629    0.6623    0.0000 C   0  0  0  0  0  0  0  0  0  0  0  0
    7.6555    0.4335    0.0000 C   0  0  0  0  0  0  0  0  0  0  0  0
    7.8537   -0.3674    0.0000 C   0  0  0  0  0  0  0  0  0  0  0  0
    8.6463   -0.5962    0.0000 C   0  0  0  0  0  0  0  0  0  0  0  0
    8.8445   -1.3970    0.0000 C   0  0  0  0  0  0  0  0  0  0  0  0
    8.2500   -1.9691    0.0000 C   0  0  0  0  0  0  0  0  0  0  0  0
    7.4574   -1.7403    0.0000 C   0  0  0  0  0  0  0  0  0  0  0  0
    6.8629   -2.3123    0.0000 C   0  0  0  0  0  0  0  0  0  0  0  0
    6.0703   -2.0835    0.0000 C   0  0  0  0  0  0  0  0  0  0  0  0
    5.4758   -2.6555    0.0000 N   0  0  0  0  0  0  0  0  0  0  0  0
    4.6831   -2.4267    0.0000 O   0  0  0  0  0  0  0  0  0  0  0  0
    4.0887   -2.9987    0.0000 C   0  0  0  0  0  0  0  0  0  0  0  0
    4.2868   -3.7996    0.0000 C   0  0  0  0  0  0  0  0  0  0  0  0
    5.0795   -4.0284    0.0000 O   0  0  0  0  0  0  0  0  0  0  0  0
    3.6923   -4.3716    0.0000 N   0  0  0  0  0  0  0  0  0  0  0  0
    3.8905   -5.1725    0.0000 C   0  0  0  0  0  0  0  0  0  0  0  0
    3.2960   -5.7445    0.0000 C   0  0  0  0  0  0  0  0  0  0  0  0
    2.5034   -5.5157    0.0000 C   0  0  0  0  0  0  0  0  0  0  0  0
    2.3052   -4.7148    0.0000 C   0  0  0  0  0  0  0  0  0  0  0  0
    2.8997   -4.1428    0.0000 C   0  0  0  0  0  0  0  0  0  0  0  0
    5.8721   -1.2826    0.0000 C   0  0  0  0  0  0  0  0  0  0  0  0
    5.0795   -1.0538    0.0000 C   0  0  0  0  0  0  0  0  0  0  0  0
    4.4850   -1.6258    0.0000 C   0  0  0  0  0  0  0  0  0  0  0  0
  1  2  1  0  0  0  0
  2  3  4  0  0  0  0
  3  4  4  0  0  0  0
  4  5  1  0  0  0  0
  4  6  4  0  0  0  0
  6  7  1  0  0  0  0
  7  8  2  0  0  0  0
  7  9  1  0  0  0  0
  9 10  1  0  0  0  0
 10 11  1  0  0  0  0
 12 11  1  4  0  0  0
 12 13  2  0  0  0  0
 13 14  1  0  0  0  0
 14 15  1  0  0  0  0
 16 15  1  4  0  0  0
 16 17  2  0  0  0  0
 17 18  1  0  0  0  0
 18 19  2  0  0  0  0
 19 20  1  4  0  0  0
 20 21  1  0  0  0  0
 21 22  1  0  0  0  0
 22 23  2  0  0  0  0
 22 24  1  0  0  0  0
 24 25  1  0  0  0  0
 25 26  1  0  0  0  0
 26 27  1  0  0  0  0
 27 28  1  0  0  0  0
 28 29  1  0  0  0  0
 24 29  1  0  0  0  0
 18 30  1  0  0  0  0
 30 31  1  0  0  0  0
  6 31  4  0  0  0  0
 31 32  4  0  0  0  0
  2 32  4  0  0  0  0
M  END
>  <molregno>
557072

>  <canonical_smiles>
Oc1cc(O)c2C(=O)OCC\C=C\CC\C=C\C(=N\OCC(=O)N3CCCCC3)\Cc2c1

>  <standard_inchi_key>
NHVOTZLAUSUFLW-LUHBRQSQSA-N

>  <standard_value>
1

>  <standard_units>
nM

>  <standard_type>
GI50

>  <assay_id>
581136

>  <description>
Growth inhibition of human NCI-N87 cells assessed as ATP level after 4 days

>  <Mol Mass>
443

>  <Act_10_uM>
1

>  <Act_1_uM>
1

>  <StandardizerResult>
Clean 2D (ID: Clean 2D)
Clear Stereo (ID: Clear Stereo)
Tautomerize (ID: Tautomerize)
Wedge Clean (ID: Wedge Clean)
Aromatize (ID: Aromatize)

$$$$
358430
  Mrv1722006291716482D          

 39 44  0  0  0  0            999 V2000
   -3.4684    1.1734    0.0000 O   0  0  0  0  0  0  0  0  0  0  0  0
   -3.1329    0.4197    0.0000 S   0  0  0  0  0  0  0  0  0  0  0  0
   -2.3124    0.3335    0.0000 C   0  0  0  0  0  0  0  0  0  0  0  0
   -1.9768   -0.4202    0.0000 C   0  0  0  0  0  0  0  0  0  0  0  0
   -2.4617   -1.0876    0.0000 N   0  0  0  0  0  0  0  0  0  0  0  0
   -2.1262   -1.8413    0.0000 C   0  0  0  0  0  0  0  0  0  0  0  0
   -1.3057   -1.9275    0.0000 C   0  0  0  0  0  0  0  0  0  0  0  0
   -0.7537   -1.3144    0.0000 O   0  0  0  0  0  0  0  0  0  0  0  0
    0.0000   -1.6500    0.0000 C   0  0  0  0  0  0  0  0  0  0  0  0
   -0.0862   -2.4705    0.0000 C   0  0  0  0  0  0  0  0  0  0  0  0
   -0.8932   -2.6420    0.0000 C   0  0  0  0  0  0  0  0  0  0  0  0
    0.7145   -1.2375    0.0000 C   0  0  0  0  0  0  0  0  0  0  0  0
    0.7145   -0.4125    0.0000 C   0  0  0  0  0  0  0  0  0  0  0  0
    1.4289    0.0000    0.0000 C   0  0  0  0  0  0  0  0  0  0  0  0
    2.1434   -0.4125    0.0000 C   0  0  0  0  0  0  0  0  0  0  0  0
    2.8579    0.0000    0.0000 N   0  0  0  0  0  0  0  0  0  0  0  0
    3.5724   -0.4125    0.0000 C   0  0  0  0  0  0  0  0  0  0  0  0
    3.5724   -1.2375    0.0000 N   0  0  0  0  0  0  0  0  0  0  0  0
    2.8579   -1.6500    0.0000 C   0  0  0  0  0  0  0  0  0  0  0  0
    2.8579   -2.4750    0.0000 N   0  0  0  0  0  0  0  0  0  0  0  0
    2.1434   -2.8875    0.0000 C   0  0  0  0  0  0  0  0  0  0  0  0
    1.4289   -2.4750    0.0000 C   0  0  0  0  0  0  0  0  0  0  0  0
    0.7145   -2.8875    0.0000 C   0  0  0  0  0  0  0  0  0  0  0  0
    0.7145   -3.7125    0.0000 C   0  0  0  0  0  0  0  0  0  0  0  0
    0.0000   -4.1250    0.0000 O   0  0  0  0  0  0  0  0  0  0  0  0
   -0.7145   -3.7125    0.0000 C   0  0  0  0  0  0  0  0  0  0  0  0
   -1.4289   -4.1250    0.0000 C   0  0  0  0  0  0  0  0  0  0  0  0
   -1.4289   -4.9500    0.0000 C   0  0  0  0  0  0  0  0  0  0  0  0
   -2.1434   -5.3625    0.0000 C   0  0  0  0  0  0  0  0  0  0  0  0
   -2.8579   -4.9500    0.0000 C   0  0  0  0  0  0  0  0  0  0  0  0
   -2.8579   -4.1250    0.0000 C   0  0  0  0  0  0  0  0  0  0  0  0
   -2.1434   -3.7125    0.0000 C   0  0  0  0  0  0  0  0  0  0  0  0
    1.4289   -4.1250    0.0000 C   0  0  0  0  0  0  0  0  0  0  0  0
    1.4289   -4.9500    0.0000 F   0  0  0  0  0  0  0  0  0  0  0  0
    2.1434   -3.7125    0.0000 C   0  0  0  0  0  0  0  0  0  0  0  0
    2.1434   -1.2375    0.0000 C   0  0  0  0  0  0  0  0  0  0  0  0
    1.4289   -1.6500    0.0000 C   0  0  0  0  0  0  0  0  0  0  0  0
   -3.2822   -1.0014    0.0000 C   0  0  0  0  0  0  0  0  0  0  0  0
   -3.6178   -0.2477    0.0000 C   0  0  0  0  0  0  0  0  0  0  0  0
  1  2  2  0  0  0  0
  2  3  1  0  0  0  0
  3  4  1  0  0  0  0
  4  5  1  0  0  0  0
  5  6  1  0  0  0  0
  6  7  1  0  0  0  0
  7  8  4  0  0  0  0
  8  9  4  0  0  0  0
  9 10  4  0  0  0  0
 10 11  4  0  0  0  0
  7 11  4  0  0  0  0
  9 12  1  0  0  0  0
 12 13  4  0  0  0  0
 13 14  4  0  0  0  0
 14 15  4  0  0  0  0
 15 16  4  0  0  0  0
 16 17  4  0  0  0  0
 17 18  4  0  0  0  0
 18 19  4  0  0  0  0
 19 20  1  0  0  0  0
 20 21  1  0  0  0  0
 21 22  4  0  0  0  0
 22 23  4  0  0  0  0
 23 24  4  0  0  0  0
 24 25  1  0  0  0  0
 25 26  1  0  0  0  0
 26 27  1  0  0  0  0
 27 28  4  0  0  0  0
 28 29  4  0  0  0  0
 29 30  4  0  0  0  0
 30 31  4  0  0  0  0
 31 32  4  0  0  0  0
 27 32  4  0  0  0  0
 24 33  4  0  0  0  0
 33 34  1  0  0  0  0
 33 35  4  0  0  0  0
 21 35  4  0  0  0  0
 19 36  4  0  0  0  0
 15 36  4  0  0  0  0
 36 37  4  0  0  0  0
 12 37  4  0  0  0  0
  5 38  1  0  0  0  0
 38 39  1  0  0  0  0
  2 39  1  0  0  0  0
M  END
>  <molregno>
358430

>  <canonical_smiles>
[O-][S+]1CCN(Cc2oc(cc2)c3ccc4ncnc(Nc5ccc(OCc6ccccc6)c(F)c5)c4c3)CC1

>  <standard_inchi_key>
QLLLIGGXRUNRDR-UHFFFAOYSA-N

>  <standard_value>
1130

>  <standard_units>
nM

>  <standard_type>
IC50

>  <assay_id>
396276

>  <description>
Inhibition of N87 cell growth after 72 hrs

>  <Mol Mass>
542,63

>  <Act_10_uM>
1

>  <Act_1_uM>
0

>  <StandardizerResult>
Clean 2D (ID: Clean 2D)
Clear Stereo (ID: Clear Stereo)
Tautomerize (ID: Tautomerize)
Wedge Clean (ID: Wedge Clean)
Aromatize (ID: Aromatize)

$$$$
393462
  Mrv1722006291716482D          

 28 32  0  0  0  0            999 V2000
    1.0305   -1.7209    0.0000 C   0  0  0  0  0  0  0  0  0  0  0  0
    1.2854   -2.5055    0.0000 C   0  0  0  0  0  0  0  0  0  0  0  0
    0.8005   -3.1729    0.0000 C   0  0  0  0  0  0  0  0  0  0  0  0
    1.2854   -3.8404    0.0000 C   0  0  0  0  0  0  0  0  0  0  0  0
    2.0701   -3.5854    0.0000 N   0  0  0  0  0  0  0  0  0  0  0  0
    2.7845   -3.9979    0.0000 N   0  0  0  0  0  0  0  0  0  0  0  0
    3.4990   -3.5854    0.0000 C   0  0  0  0  0  0  0  0  0  0  0  0
    3.4990   -2.7604    0.0000 N   0  0  0  0  0  0  0  0  0  0  0  0
    2.7845   -2.3479    0.0000 C   0  0  0  0  0  0  0  0  0  0  0  0
    2.7845   -1.5229    0.0000 N   0  0  0  0  0  0  0  0  0  0  0  0
    3.4990   -1.1104    0.0000 C   0  0  0  0  0  0  0  0  0  0  0  0
    3.4990   -0.2854    0.0000 C   0  0  0  0  0  0  0  0  0  0  0  0
    4.2135    0.1271    0.0000 C   0  0  0  0  0  0  0  0  0  0  0  0
    4.9279   -0.2854    0.0000 C   0  0  0  0  0  0  0  0  0  0  0  0
    4.9279   -1.1104    0.0000 C   0  0  0  0  0  0  0  0  0  0  0  0
    5.7126   -1.3654    0.0000 C   0  0  0  0  0  0  0  0  0  0  0  0
    6.1975   -0.6979    0.0000 N   0  0  0  0  0  0  0  0  0  0  0  0
    5.7126   -0.0305    0.0000 N   0  0  0  0  0  0  0  0  0  0  0  0
    5.9675    0.7541    0.0000 C   0  0  0  0  0  0  0  0  0  0  0  0
    6.7745    0.9256    0.0000 C   0  0  0  0  0  0  0  0  0  0  0  0
    7.0294    1.7103    0.0000 C   0  0  0  0  0  0  0  0  0  0  0  0
    7.8364    1.8818    0.0000 C   0  0  0  0  0  0  0  0  0  0  0  0
    8.3884    1.2687    0.0000 C   0  0  0  0  0  0  0  0  0  0  0  0
    8.1335    0.4841    0.0000 C   0  0  0  0  0  0  0  0  0  0  0  0
    8.6855   -0.1290    0.0000 F   0  0  0  0  0  0  0  0  0  0  0  0
    7.3265    0.3126    0.0000 C   0  0  0  0  0  0  0  0  0  0  0  0
    4.2135   -1.5229    0.0000 C   0  0  0  0  0  0  0  0  0  0  0  0
    2.0701   -2.7604    0.0000 C   0  0  0  0  0  0  0  0  0  0  0  0
  1  2  1  0  0  0  0
  2  3  4  0  0  0  0
  3  4  4  0  0  0  0
  4  5  4  0  0  0  0
  5  6  4  0  0  0  0
  6  7  4  0  0  0  0
  7  8  4  0  0  0  0
  8  9  4  0  0  0  0
  9 10  1  0  0  0  0
 10 11  1  0  0  0  0
 11 12  4  0  0  0  0
 12 13  4  0  0  0  0
 13 14  4  0  0  0  0
 14 15  4  0  0  0  0
 15 16  4  0  0  0  0
 16 17  4  0  0  0  0
 17 18  4  0  0  0  0
 14 18  4  0  0  0  0
 18 19  1  0  0  0  0
 19 20  1  0  0  0  0
 20 21  4  0  0  0  0
 21 22  4  0  0  0  0
 22 23  4  0  0  0  0
 23 24  4  0  0  0  0
 24 25  1  0  0  0  0
 24 26  4  0  0  0  0
 20 26  4  0  0  0  0
 15 27  4  0  0  0  0
 11 27  4  0  0  0  0
  9 28  4  0  0  0  0
  2 28  4  0  0  0  0
  5 28  4  0  0  0  0
M  END
>  <molregno>
393462

>  <canonical_smiles>
Cc1ccn2ncnc(Nc3ccc4c(cnn4Cc5cccc(F)c5)c3)c12

>  <standard_inchi_key>
BLRPVPKLIFBVIC-UHFFFAOYSA-N

>  <standard_value>
380

>  <standard_units>
nM

>  <standard_type>
IC50

>  <assay_id>
443223

>  <description>
Antiproliferative activity against human N87 cells

>  <Mol Mass>
372,407

>  <Act_10_uM>
1

>  <Act_1_uM>
1

>  <StandardizerResult>
Clean 2D (ID: Clean 2D)
Clear Stereo (ID: Clear Stereo)
Tautomerize (ID: Tautomerize)
Wedge Clean (ID: Wedge Clean)
Aromatize (ID: Aromatize)

$$$$
412219
  Mrv1722006291716482D          

 34 38  0  0  0  0            999 V2000
    7.5658    7.0125    0.0000 F   0  0  0  0  0  0  0  0  0  0  0  0
    7.5658    6.1875    0.0000 C   0  0  0  0  0  0  0  0  0  0  0  0
    8.2802    5.7750    0.0000 C   0  0  0  0  0  0  0  0  0  0  0  0
    8.2802    4.9500    0.0000 C   0  0  0  0  0  0  0  0  0  0  0  0
    7.5658    4.5375    0.0000 C   0  0  0  0  0  0  0  0  0  0  0  0
    6.8513    4.9500    0.0000 C   0  0  0  0  0  0  0  0  0  0  0  0
    6.1368    4.5375    0.0000 C   0  0  0  0  0  0  0  0  0  0  0  0
    6.1368    3.7125    0.0000 O   0  0  0  0  0  0  0  0  0  0  0  0
    5.4223    3.3000    0.0000 C   0  0  0  0  0  0  0  0  0  0  0  0
    5.4223    2.4750    0.0000 C   0  0  0  0  0  0  0  0  0  0  0  0
    4.7079    2.0625    0.0000 C   0  0  0  0  0  0  0  0  0  0  0  0
    3.9934    2.4750    0.0000 C   0  0  0  0  0  0  0  0  0  0  0  0
    3.2789    2.0625    0.0000 N   0  0  0  0  0  0  0  0  0  0  0  0
    3.2789    1.2375    0.0000 C   0  0  0  0  0  0  0  0  0  0  0  0
    3.9934    0.8250    0.0000 N   0  0  0  0  0  0  0  0  0  0  0  0
    3.9934    0.0000    0.0000 C   0  0  0  0  0  0  0  0  0  0  0  0
    3.2789   -0.4125    0.0000 N   0  0  0  0  0  0  0  0  0  0  0  0
    2.5645    0.0000    0.0000 N   0  0  0  0  0  0  0  0  0  0  0  0
    1.7798   -0.2549    0.0000 C   0  0  0  0  0  0  0  0  0  0  0  0
    1.2949    0.4125    0.0000 C   0  0  0  0  0  0  0  0  0  0  0  0
    1.7798    1.0799    0.0000 C   0  0  0  0  0  0  0  0  0  0  0  0
    1.5249    1.8646    0.0000 C   0  0  0  0  0  0  0  0  0  0  0  0
    2.0769    2.4777    0.0000 N   0  0  0  0  0  0  0  0  0  0  0  0
    1.7641    3.2410    0.0000 C   0  0  0  0  0  0  0  0  0  0  0  0
    2.1658    3.9616    0.0000 C   0  0  0  0  0  0  0  0  0  0  0  0
    2.9797    4.0967    0.0000 C   0  0  0  0  0  0  0  0  0  0  0  0
    3.5928    3.5447    0.0000 N   0  0  0  0  0  0  0  0  0  0  0  0
    3.5434    2.7212    0.0000 C   0  0  0  0  0  0  0  0  0  0  0  0
    2.8688    2.2463    0.0000 C   0  0  0  0  0  0  0  0  0  0  0  0
    2.5645    0.8250    0.0000 C   0  0  0  0  0  0  0  0  0  0  0  0
    3.9934    3.3000    0.0000 C   0  0  0  0  0  0  0  0  0  0  0  0
    4.7079    3.7125    0.0000 C   0  0  0  0  0  0  0  0  0  0  0  0
    4.7079    4.5375    0.0000 Cl  0  0  0  0  0  0  0  0  0  0  0  0
    6.8513    5.7750    0.0000 C   0  0  0  0  0  0  0  0  0  0  0  0
  1  2  1  0  0  0  0
  2  3  4  0  0  0  0
  3  4  4  0  0  0  0
  4  5  4  0  0  0  0
  5  6  4  0  0  0  0
  6  7  1  0  0  0  0
  7  8  1  0  0  0  0
  8  9  1  0  0  0  0
  9 10  4  0  0  0  0
 10 11  4  0  0  0  0
 11 12  4  0  0  0  0
 12 13  1  0  0  0  0
 13 14  1  0  0  0  0
 14 15  4  0  0  0  0
 15 16  4  0  0  0  0
 16 17  4  0  0  0  0
 17 18  4  0  0  0  0
 18 19  4  0  0  0  0
 19 20  4  0  0  0  0
 20 21  4  0  0  0  0
 21 22  1  0  0  0  0
 22 23  1  0  0  0  0
 23 24  1  0  0  0  0
 24 25  1  0  0  0  0
 25 26  1  0  0  0  0
 26 27  1  0  0  0  0
 27 28  1  0  0  0  0
 28 29  1  0  0  0  0
 23 29  1  0  0  0  0
 21 30  4  0  0  0  0
 14 30  4  0  0  0  0
 18 30  4  0  0  0  0
 12 31  4  0  0  0  0
 31 32  4  0  0  0  0
  9 32  4  0  0  0  0
 32 33  1  0  0  0  0
  6 34  4  0  0  0  0
  2 34  4  0  0  0  0
M  END
>  <molregno>
412219

>  <canonical_smiles>
Fc1cccc(COc2ccc(Nc3ncnn4ccc(CN5CCCNCC5)c34)cc2Cl)c1

>  <standard_inchi_key>
HRJCFUJRPZRZAO-UHFFFAOYSA-N

>  <standard_value>
600

>  <standard_units>
nM

>  <standard_type>
IC50

>  <assay_id>
456856

>  <description>
Antiproliferative activity against human N87 cells

>  <Mol Mass>
480,97

>  <Act_10_uM>
1

>  <Act_1_uM>
1

>  <StandardizerResult>
Clean 2D (ID: Clean 2D)
Clear Stereo (ID: Clear Stereo)
Tautomerize (ID: Tautomerize)
Wedge Clean (ID: Wedge Clean)
Aromatize (ID: Aromatize)

$$$$
475734
  Mrv1722006291716482D          

 33 36  0  0  0  0            999 V2000
    3.4990    1.1104    0.0000 C   0  0  0  0  0  0  0  0  0  0  0  0
    2.7845    0.6979    0.0000 O   0  0  0  0  0  0  0  0  0  0  0  0
    2.0701    1.1104    0.0000 C   0  0  0  0  0  0  0  0  0  0  0  0
    1.3556    0.6979    0.0000 C   0  0  0  0  0  0  0  0  0  0  0  0
    0.6411    1.1104    0.0000 C   0  0  0  0  0  0  0  0  0  0  0  0
   -0.1435    0.8555    0.0000 N   0  0  0  0  0  0  0  0  0  0  0  0
   -0.6284    1.5229    0.0000 C   0  0  0  0  0  0  0  0  0  0  0  0
   -0.1435    2.1904    0.0000 N   0  0  0  0  0  0  0  0  0  0  0  0
   -0.3984    2.9750    0.0000 C   0  0  0  0  0  0  0  0  0  0  0  0
   -1.1831    3.2299    0.0000 C   0  0  0  0  0  0  0  0  0  0  0  0
   -1.1831    4.0549    0.0000 C   0  0  0  0  0  0  0  0  0  0  0  0
   -1.8505    4.5399    0.0000 O   0  0  0  0  0  0  0  0  0  0  0  0
   -2.6042    4.2043    0.0000 C   0  0  0  0  0  0  0  0  0  0  0  0
   -3.2716    4.6892    0.0000 C   0  0  0  0  0  0  0  0  0  0  0  0
   -4.0253    4.3537    0.0000 C   0  0  0  0  0  0  0  0  0  0  0  0
   -4.6927    4.8386    0.0000 C   0  0  0  0  0  0  0  0  0  0  0  0
   -4.6065    5.6591    0.0000 C   0  0  0  0  0  0  0  0  0  0  0  0
   -3.8528    5.9946    0.0000 C   0  0  0  0  0  0  0  0  0  0  0  0
   -3.1854    5.5097    0.0000 C   0  0  0  0  0  0  0  0  0  0  0  0
   -2.4317    5.8453    0.0000 C   0  0  0  0  0  0  0  0  0  0  0  0
   -1.6780    6.1808    0.0000 F   0  0  0  0  0  0  0  0  0  0  0  0
   -2.0962    5.0916    0.0000 F   0  0  0  0  0  0  0  0  0  0  0  0
   -2.7673    6.5989    0.0000 F   0  0  0  0  0  0  0  0  0  0  0  0
   -0.3984    4.3099    0.0000 C   0  0  0  0  0  0  0  0  0  0  0  0
    0.0865    3.6424    0.0000 S   0  0  0  0  0  0  0  0  0  0  0  0
   -0.1435    5.0945    0.0000 C   0  0  0  0  0  0  0  0  0  0  0  0
    0.6635    5.2660    0.0000 O   0  0  0  0  0  0  0  0  0  0  0  0
   -0.6955    5.7076    0.0000 N   0  0  0  0  0  0  0  0  0  0  0  0
    0.6411    1.9354    0.0000 C   0  0  0  0  0  0  0  0  0  0  0  0
    1.3556    2.3479    0.0000 C   0  0  0  0  0  0  0  0  0  0  0  0
    2.0701    1.9354    0.0000 C   0  0  0  0  0  0  0  0  0  0  0  0
    2.7845    2.3479    0.0000 O   0  0  0  0  0  0  0  0  0  0  0  0
    3.4990    1.9354    0.0000 C   0  0  0  0  0  0  0  0  0  0  0  0
  1  2  1  0  0  0  0
  2  3  1  0  0  0  0
  3  4  4  0  0  0  0
  4  5  4  0  0  0  0
  5  6  4  0  0  0  0
  6  7  4  0  0  0  0
  7  8  4  0  0  0  0
  8  9  1  0  0  0  0
  9 10  4  0  0  0  0
 10 11  4  0  0  0  0
 11 12  1  0  0  0  0
 12 13  1  0  0  0  0
 13 14  1  0  0  0  0
 14 15  4  0  0  0  0
 15 16  4  0  0  0  0
 16 17  4  0  0  0  0
 17 18  4  0  0  0  0
 18 19  4  0  0  0  0
 14 19  4  0  0  0  0
 19 20  1  0  0  0  0
 20 21  1  0  0  0  0
 20 22  1  0  0  0  0
 20 23  1  0  0  0  0
 11 24  4  0  0  0  0
 24 25  4  0  0  0  0
  9 25  4  0  0  0  0
 24 26  1  0  0  0  0
 26 27  2  0  0  0  0
 26 28  1  0  0  0  0
  8 29  4  0  0  0  0
  5 29  4  0  0  0  0
 29 30  4  0  0  0  0
 30 31  4  0  0  0  0
  3 31  4  0  0  0  0
 31 32  1  0  0  0  0
 32 33  1  0  0  0  0
M  END
>  <molregno>
475734

>  <canonical_smiles>
COc1cc2ncn(c3cc(OCc4ccccc4C(F)(F)F)c(s3)C(=O)N)c2cc1OC

>  <standard_inchi_key>
JSKUWFIZUALZLX-UHFFFAOYSA-N

>  <standard_value>
601

>  <standard_units>
nM

>  <standard_type>
IC50

>  <assay_id>
518995

>  <description>
Antiproliferative activity against human NCI-N87 cells after 3 days by methylene blue stain technique

>  <Mol Mass>
477,46

>  <Act_10_uM>
1

>  <Act_1_uM>
1

>  <StandardizerResult>
Clean 2D (ID: Clean 2D)
Clear Stereo (ID: Clear Stereo)
Tautomerize (ID: Tautomerize)
Wedge Clean (ID: Wedge Clean)
Aromatize (ID: Aromatize)

$$$$
573538
  Mrv1722006291716482D          

 39 44  0  0  0  0            999 V2000
    5.3701    4.5526    0.0000 C   0  0  0  0  0  0  0  0  0  0  0  0
    5.1152    3.7680    0.0000 C   0  0  0  0  0  0  0  0  0  0  0  0
    5.6672    3.1549    0.0000 C   0  0  0  0  0  0  0  0  0  0  0  0
    5.4957    2.3479    0.0000 C   0  0  0  0  0  0  0  0  0  0  0  0
    6.2102    1.9354    0.0000 C   0  0  0  0  0  0  0  0  0  0  0  0
    6.2102    1.1104    0.0000 N   0  0  0  0  0  0  0  0  0  0  0  0
    5.4957    0.6979    0.0000 C   0  0  0  0  0  0  0  0  0  0  0  0
    4.7812    1.1104    0.0000 N   0  0  0  0  0  0  0  0  0  0  0  0
    4.7812    1.9354    0.0000 C   0  0  0  0  0  0  0  0  0  0  0  0
    4.0668    2.3479    0.0000 N   0  0  0  0  0  0  0  0  0  0  0  0
    3.3523    1.9354    0.0000 C   0  0  0  0  0  0  0  0  0  0  0  0
    3.3523    1.1104    0.0000 C   0  0  0  0  0  0  0  0  0  0  0  0
    2.6378    0.6979    0.0000 C   0  0  0  0  0  0  0  0  0  0  0  0
    1.9233    1.1104    0.0000 C   0  0  0  0  0  0  0  0  0  0  0  0
    1.9233    1.9354    0.0000 C   0  0  0  0  0  0  0  0  0  0  0  0
    1.1387    2.1904    0.0000 C   0  0  0  0  0  0  0  0  0  0  0  0
    0.6538    1.5229    0.0000 N   0  0  0  0  0  0  0  0  0  0  0  0
    1.1387    0.8555    0.0000 N   0  0  0  0  0  0  0  0  0  0  0  0
    0.8838    0.0709    0.0000 C   0  0  0  0  0  0  0  0  0  0  0  0
    0.0768   -0.1006    0.0000 C   0  0  0  0  0  0  0  0  0  0  0  0
   -0.1781   -0.8853    0.0000 C   0  0  0  0  0  0  0  0  0  0  0  0
   -0.9851   -1.0568    0.0000 C   0  0  0  0  0  0  0  0  0  0  0  0
   -1.5371   -0.4437    0.0000 C   0  0  0  0  0  0  0  0  0  0  0  0
   -1.2822    0.3409    0.0000 C   0  0  0  0  0  0  0  0  0  0  0  0
   -0.4752    0.5124    0.0000 C   0  0  0  0  0  0  0  0  0  0  0  0
    2.6378    2.3479    0.0000 C   0  0  0  0  0  0  0  0  0  0  0  0
    6.8233    2.4875    0.0000 N   0  0  0  0  0  0  0  0  0  0  0  0
    6.4877    3.2412    0.0000 C   0  0  0  0  0  0  0  0  0  0  0  0
    6.9002    3.9556    0.0000 N   0  0  0  0  0  0  0  0  0  0  0  0
    7.7252    3.9556    0.0000 C   0  0  0  0  0  0  0  0  0  0  0  0
    8.1377    3.2412    0.0000 O   0  0  0  0  0  0  0  0  0  0  0  0
    8.1377    4.6701    0.0000 O   0  0  0  0  0  0  0  0  0  0  0  0
    8.9627    4.6701    0.0000 C   0  0  0  0  0  0  0  0  0  0  0  0
    9.3752    5.3846    0.0000 C   0  0  0  0  0  0  0  0  0  0  0  0
   10.2002    5.3846    0.0000 N   0  0  0  0  0  0  0  0  0  0  0  0
   10.6851    6.0520    0.0000 C   0  0  0  0  0  0  0  0  0  0  0  0
   11.4697    5.7971    0.0000 C   0  0  0  0  0  0  0  0  0  0  0  0
   11.4697    4.9721    0.0000 N   0  0  0  0  0  0  0  0  0  0  0  0
   10.6851    4.7171    0.0000 C   0  0  0  0  0  0  0  0  0  0  0  0
  1  2  1  0  0  0  0
  2  3  1  0  0  0  0
  3  4  2  0  0  0  0
  4  5  1  0  0  0  0
  5  6  1  0  0  0  0
  6  7  2  0  0  0  0
  7  8  1  0  0  0  0
  8  9  1  0  0  0  0
  4  9  1  0  0  0  0
  9 10  2  0  0  0  0
 10 11  1  4  0  0  0
 11 12  4  0  0  0  0
 12 13  4  0  0  0  0
 13 14  4  0  0  0  0
 14 15  4  0  0  0  0
 15 16  4  0  0  0  0
 16 17  4  0  0  0  0
 17 18  4  0  0  0  0
 14 18  4  0  0  0  0
 18 19  1  0  0  0  0
 19 20  1  0  0  0  0
 20 21  4  0  0  0  0
 21 22  4  0  0  0  0
 22 23  4  0  0  0  0
 23 24  4  0  0  0  0
 24 25  4  0  0  0  0
 20 25  4  0  0  0  0
 15 26  4  0  0  0  0
 11 26  4  0  0  0  0
  5 27  1  0  0  0  0
 27 28  1  0  0  0  0
  3 28  1  0  0  0  0
 28 29  2  0  0  0  0
 29 30  1  4  0  0  0
 30 31  2  0  0  0  0
 30 32  1  0  0  0  0
 32 33  1  0  0  0  0
 33 34  1  0  0  0  0
 34 35  1  0  0  0  0
 35 36  4  0  0  0  0
 36 37  4  0  0  0  0
 37 38  4  0  0  0  0
 38 39  4  0  0  0  0
 35 39  4  0  0  0  0
M  END
>  <molregno>
573538

>  <canonical_smiles>
CCC1=C2C(N=CN=C2Nc3ccc4c(cnn4Cc5ccccc5)c3)N=C1NC(=O)OCCn6ccnc6

>  <standard_inchi_key>
RWAFVRRIJKQZIU-UHFFFAOYSA-N

>  <standard_value>
980

>  <standard_units>
nM

>  <standard_type>
IC50

>  <assay_id>
591077

>  <description>
Antiproliferative activity against human NCI-N87 cells after 72 hrs by MTT assay

>  <Mol Mass>
521,585

>  <Act_10_uM>
1

>  <Act_1_uM>
1

>  <StandardizerResult>
Clean 2D (ID: Clean 2D)
Clear Stereo (ID: Clear Stereo)
Tautomerize (ID: Tautomerize)
Wedge Clean (ID: Wedge Clean)
Aromatize (ID: Aromatize)

$$$$
1272100
  Mrv1722006291716482D          

 36 39  0  0  0  0            999 V2000
   -3.5724    6.1875    0.0000 C   0  0  0  0  0  0  0  0  0  0  0  0
   -3.5724    5.3625    0.0000 N   0  0  0  0  0  0  0  0  0  0  0  0
   -2.8579    4.9500    0.0000 C   0  0  0  0  0  0  0  0  0  0  0  0
   -4.2868    4.9500    0.0000 C   0  0  0  0  0  0  0  0  0  0  0  0
   -4.2868    4.1250    0.0000 C   0  0  0  0  0  0  0  0  0  0  0  0
   -3.5724    3.7125    0.0000 C   0  0  0  0  0  0  0  0  0  0  0  0
   -3.5724    2.8875    0.0000 C   0  0  0  0  0  0  0  0  0  0  0  0
   -4.2868    2.4750    0.0000 C   0  0  0  0  0  0  0  0  0  0  0  0
   -5.0013    2.8875    0.0000 C   0  0  0  0  0  0  0  0  0  0  0  0
   -5.0013    3.7125    0.0000 C   0  0  0  0  0  0  0  0  0  0  0  0
   -5.7158    2.4750    0.0000 C   0  0  0  0  0  0  0  0  0  0  0  0
   -6.4302    2.0625    0.0000 C   0  0  0  0  0  0  0  0  0  0  0  0
   -7.1447    1.6500    0.0000 C   0  0  0  0  0  0  0  0  0  0  0  0
   -7.8592    2.0625    0.0000 C   0  0  0  0  0  0  0  0  0  0  0  0
   -7.8592    2.8875    0.0000 C   0  0  0  0  0  0  0  0  0  0  0  0
   -8.5737    1.6500    0.0000 N   0  0  0  0  0  0  0  0  0  0  0  0
   -8.5737    0.8250    0.0000 C   0  0  0  0  0  0  0  0  0  0  0  0
   -7.8592    0.4125    0.0000 N   0  0  0  0  0  0  0  0  0  0  0  0
   -7.1447    0.8250    0.0000 C   0  0  0  0  0  0  0  0  0  0  0  0
   -6.4302    0.4125    0.0000 N   0  0  0  0  0  0  0  0  0  0  0  0
   -6.4302   -0.4125    0.0000 C   0  0  0  0  0  0  0  0  0  0  0  0
   -5.7158   -0.8250    0.0000 C   0  0  0  0  0  0  0  0  0  0  0  0
   -5.7158   -1.6500    0.0000 C   0  0  0  0  0  0  0  0  0  0  0  0
   -6.4302   -2.0625    0.0000 C   0  0  0  0  0  0  0  0  0  0  0  0
   -6.4302   -2.8875    0.0000 O   0  0  0  0  0  0  0  0  0  0  0  0
   -5.7158   -3.3000    0.0000 C   0  0  0  0  0  0  0  0  0  0  0  0
   -5.0013   -2.8875    0.0000 C   0  0  0  0  0  0  0  0  0  0  0  0
   -5.0013   -2.0625    0.0000 C   0  0  0  0  0  0  0  0  0  0  0  0
   -4.2868   -1.6500    0.0000 C   0  0  0  0  0  0  0  0  0  0  0  0
   -3.5724   -2.0625    0.0000 C   0  0  0  0  0  0  0  0  0  0  0  0
   -3.5724   -2.8875    0.0000 C   0  0  0  0  0  0  0  0  0  0  0  0
   -2.8579   -3.3000    0.0000 F   0  0  0  0  0  0  0  0  0  0  0  0
   -4.2868   -3.3000    0.0000 C   0  0  0  0  0  0  0  0  0  0  0  0
   -7.1447   -1.6500    0.0000 C   0  0  0  0  0  0  0  0  0  0  0  0
   -7.8592   -2.0625    0.0000 Cl  0  0  0  0  0  0  0  0  0  0  0  0
   -7.1447   -0.8250    0.0000 C   0  0  0  0  0  0  0  0  0  0  0  0
  1  2  1  0  0  0  0
  2  3  1  0  0  0  0
  2  4  1  0  0  0  0
  4  5  1  0  0  0  0
  5  6  4  0  0  0  0
  6  7  4  0  0  0  0
  7  8  4  0  0  0  0
  8  9  4  0  0  0  0
  9 10  4  0  0  0  0
  5 10  4  0  0  0  0
  9 11  1  0  0  0  0
 11 12  3  0  0  0  0
 12 13  1  0  0  0  0
 13 14  4  0  0  0  0
 14 15  1  0  0  0  0
 14 16  4  0  0  0  0
 16 17  4  0  0  0  0
 17 18  4  0  0  0  0
 18 19  4  0  0  0  0
 13 19  4  0  0  0  0
 19 20  1  0  0  0  0
 20 21  1  0  0  0  0
 21 22  4  0  0  0  0
 22 23  4  0  0  0  0
 23 24  4  0  0  0  0
 24 25  1  0  0  0  0
 25 26  1  0  0  0  0
 26 27  1  0  0  0  0
 27 28  4  0  0  0  0
 28 29  4  0  0  0  0
 29 30  4  0  0  0  0
 30 31  4  0  0  0  0
 31 32  1  0  0  0  0
 31 33  4  0  0  0  0
 27 33  4  0  0  0  0
 24 34  4  0  0  0  0
 34 35  1  0  0  0  0
 34 36  4  0  0  0  0
 21 36  4  0  0  0  0
M  END
>  <molregno>
1272100

>  <canonical_smiles>
CN(C)Cc1cccc(c1)C#Cc2c(C)ncnc2Nc3ccc(OCc4cccc(F)c4)c(Cl)c3

>  <standard_inchi_key>
CGOUWZICCMZSAS-UHFFFAOYSA-N

>  <standard_value>
1140

>  <standard_units>
nM

>  <standard_type>
IC50

>  <assay_id>
795518

>  <description>
Antiproliferative activity against human NCI-N87 cells after 3 days by methylene blue staining

>  <Mol Mass>
501

>  <Act_10_uM>
1

>  <Act_1_uM>
0

>  <StandardizerResult>
Clean 2D (ID: Clean 2D)
Clear Stereo (ID: Clear Stereo)
Tautomerize (ID: Tautomerize)
Wedge Clean (ID: Wedge Clean)
Aromatize (ID: Aromatize)

$$$$
1272102
  Mrv1722006291716482D          

 40 43  0  0  0  0            999 V2000
    1.4289   -1.6500    0.0000 C   0  0  0  0  0  0  0  0  0  0  0  0
    1.4289   -2.4750    0.0000 C   0  0  0  0  0  0  0  0  0  0  0  0
    2.1434   -2.8875    0.0000 N   0  0  0  0  0  0  0  0  0  0  0  0
    2.1434   -3.7125    0.0000 C   0  0  0  0  0  0  0  0  0  0  0  0
    1.4289   -4.1250    0.0000 N   0  0  0  0  0  0  0  0  0  0  0  0
    0.7145   -3.7125    0.0000 C   0  0  0  0  0  0  0  0  0  0  0  0
    0.0000   -4.1250    0.0000 N   0  0  0  0  0  0  0  0  0  0  0  0
    0.0000   -4.9500    0.0000 C   0  0  0  0  0  0  0  0  0  0  0  0
    0.7145   -5.3625    0.0000 C   0  0  0  0  0  0  0  0  0  0  0  0
    0.7145   -6.1875    0.0000 C   0  0  0  0  0  0  0  0  0  0  0  0
    0.0000   -6.6000    0.0000 C   0  0  0  0  0  0  0  0  0  0  0  0
    0.0000   -7.4250    0.0000 O   0  0  0  0  0  0  0  0  0  0  0  0
   -0.7145   -7.8375    0.0000 C   0  0  0  0  0  0  0  0  0  0  0  0
   -0.7145   -8.6625    0.0000 C   0  0  0  0  0  0  0  0  0  0  0  0
    0.0000   -9.0750    0.0000 C   0  0  0  0  0  0  0  0  0  0  0  0
    0.0000   -9.9000    0.0000 C   0  0  0  0  0  0  0  0  0  0  0  0
   -0.7145  -10.3125    0.0000 C   0  0  0  0  0  0  0  0  0  0  0  0
   -1.4289   -9.9000    0.0000 C   0  0  0  0  0  0  0  0  0  0  0  0
   -2.1434  -10.3125    0.0000 F   0  0  0  0  0  0  0  0  0  0  0  0
   -1.4289   -9.0750    0.0000 C   0  0  0  0  0  0  0  0  0  0  0  0
   -0.7145   -6.1875    0.0000 C   0  0  0  0  0  0  0  0  0  0  0  0
   -1.4289   -6.6000    0.0000 Cl  0  0  0  0  0  0  0  0  0  0  0  0
   -0.7145   -5.3625    0.0000 C   0  0  0  0  0  0  0  0  0  0  0  0
    0.7145   -2.8875    0.0000 C   0  0  0  0  0  0  0  0  0  0  0  0
    0.0000   -2.4750    0.0000 C   0  0  0  0  0  0  0  0  0  0  0  0
   -0.7145   -2.8875    0.0000 C   0  0  0  0  0  0  0  0  0  0  0  0
   -1.4289   -2.4750    0.0000 C   0  0  0  0  0  0  0  0  0  0  0  0
   -2.1434   -2.8875    0.0000 C   0  0  0  0  0  0  0  0  0  0  0  0
   -2.8579   -2.4750    0.0000 C   0  0  0  0  0  0  0  0  0  0  0  0
   -2.8579   -1.6500    0.0000 C   0  0  0  0  0  0  0  0  0  0  0  0
   -3.5724   -1.2375    0.0000 C   0  0  0  0  0  0  0  0  0  0  0  0
   -3.5724   -0.4125    0.0000 N   0  0  0  0  0  0  0  0  0  0  0  0
   -4.2868    0.0000    0.0000 C   0  0  0  0  0  0  0  0  0  0  0  0
   -4.2868    0.8250    0.0000 C   0  0  0  0  0  0  0  0  0  0  0  0
   -5.0013    1.2375    0.0000 S   0  0  0  0  0  0  0  0  0  0  0  0
   -5.7158    1.6500    0.0000 O   0  0  0  0  0  0  0  0  0  0  0  0
   -4.5888    1.9520    0.0000 O   0  0  0  0  0  0  0  0  0  0  0  0
   -5.4138    0.5230    0.0000 C   0  0  0  0  0  0  0  0  0  0  0  0
   -2.1434   -1.2375    0.0000 C   0  0  0  0  0  0  0  0  0  0  0  0
   -1.4289   -1.6500    0.0000 C   0  0  0  0  0  0  0  0  0  0  0  0
  1  2  1  0  0  0  0
  2  3  4  0  0  0  0
  3  4  4  0  0  0  0
  4  5  4  0  0  0  0
  5  6  4  0  0  0  0
  6  7  1  0  0  0  0
  7  8  1  0  0  0  0
  8  9  4  0  0  0  0
  9 10  4  0  0  0  0
 10 11  4  0  0  0  0
 11 12  1  0  0  0  0
 12 13  1  0  0  0  0
 13 14  1  0  0  0  0
 14 15  4  0  0  0  0
 15 16  4  0  0  0  0
 16 17  4  0  0  0  0
 17 18  4  0  0  0  0
 18 19  1  0  0  0  0
 18 20  4  0  0  0  0
 14 20  4  0  0  0  0
 11 21  4  0  0  0  0
 21 22  1  0  0  0  0
 21 23  4  0  0  0  0
  8 23  4  0  0  0  0
  6 24  4  0  0  0  0
  2 24  4  0  0  0  0
 25 24  1  4  0  0  0
 25 26  2  0  0  0  0
 26 27  1  0  0  0  0
 27 28  4  0  0  0  0
 28 29  4  0  0  0  0
 29 30  4  0  0  0  0
 30 31  1  0  0  0  0
 31 32  1  0  0  0  0
 32 33  1  0  0  0  0
 33 34  1  0  0  0  0
 34 35  1  0  0  0  0
 35 36  2  0  0  0  0
 35 37  2  0  0  0  0
 35 38  1  0  0  0  0
 30 39  4  0  0  0  0
 39 40  4  0  0  0  0
 27 40  4  0  0  0  0
M  END
>  <molregno>
1272102

>  <canonical_smiles>
Cc1ncnc(Nc2ccc(OCc3cccc(F)c3)c(Cl)c2)c1\C=C\c4ccc(CNCCS(=O)(=O)C)cc4

>  <standard_inchi_key>
BLLJPLGCOYWICB-ZRDIBKRKSA-N

>  <standard_value>
780

>  <standard_units>
nM

>  <standard_type>
IC50

>  <assay_id>
795518

>  <description>
Antiproliferative activity against human NCI-N87 cells after 3 days by methylene blue staining

>  <Mol Mass>
581,1

>  <Act_10_uM>
1

>  <Act_1_uM>
1

>  <StandardizerResult>
Clean 2D (ID: Clean 2D)
Clear Stereo (ID: Clear Stereo)
Tautomerize (ID: Tautomerize)
Wedge Clean (ID: Wedge Clean)
Aromatize (ID: Aromatize)

$$$$
1274229
  Mrv1722006291716482D          

 27 29  0  0  0  0            999 V2000
    6.2684   -2.0625    0.0000 C   0  0  0  0  0  0  0  0  0  0  0  0
    5.4434   -2.0625    0.0000 C   0  0  0  0  0  0  0  0  0  0  0  0
    5.0309   -1.3480    0.0000 C   0  0  0  0  0  0  0  0  0  0  0  0
    4.2059   -1.3480    0.0000 C   0  0  0  0  0  0  0  0  0  0  0  0
    3.7934   -0.6336    0.0000 C   0  0  0  0  0  0  0  0  0  0  0  0
    3.7934   -2.0625    0.0000 C   0  0  0  0  0  0  0  0  0  0  0  0
    4.2059   -2.7770    0.0000 C   0  0  0  0  0  0  0  0  0  0  0  0
    5.0309   -2.7770    0.0000 C   0  0  0  0  0  0  0  0  0  0  0  0
    5.4434   -3.4914    0.0000 C   0  0  0  0  0  0  0  0  0  0  0  0
    6.2684   -3.4914    0.0000 O   0  0  0  0  0  0  0  0  0  0  0  0
    5.0309   -4.2059    0.0000 N   0  0  0  0  0  0  0  0  0  0  0  0
    4.2059   -4.2059    0.0000 C   0  0  0  0  0  0  0  0  0  0  0  0
    3.7934   -4.9204    0.0000 C   0  0  0  0  0  0  0  0  0  0  0  0
    2.9684   -4.9204    0.0000 N   0  0  0  0  0  0  0  0  0  0  0  0
    2.5559   -5.6349    0.0000 C   0  0  0  0  0  0  0  0  0  0  0  0
    2.9684   -6.3493    0.0000 O   0  0  0  0  0  0  0  0  0  0  0  0
    1.7309   -5.6349    0.0000 O   0  0  0  0  0  0  0  0  0  0  0  0
    1.3184   -4.9204    0.0000 C   0  0  0  0  0  0  0  0  0  0  0  0
    1.7309   -4.2059    0.0000 C   0  0  0  0  0  0  0  0  0  0  0  0
    1.3184   -3.4914    0.0000 S   0  0  0  0  0  0  0  0  0  0  0  0
    1.7309   -2.7770    0.0000 C   0  0  0  0  0  0  0  0  0  0  0  0
    2.5559   -2.7770    0.0000 C   0  0  0  0  0  0  0  0  0  0  0  0
    2.9684   -2.0625    0.0000 C   0  0  0  0  0  0  0  0  0  0  0  0
    2.5559   -1.3480    0.0000 N   0  0  0  0  0  0  0  0  0  0  0  0
    1.7309   -1.3480    0.0000 C   0  0  0  0  0  0  0  0  0  0  0  0
    1.3184   -0.6336    0.0000 N   0  0  0  0  0  0  0  0  0  0  0  0
    1.3184   -2.0625    0.0000 N   0  0  0  0  0  0  0  0  0  0  0  0
  1  2  1  0  0  0  0
  2  3  4  0  0  0  0
  3  4  4  0  0  0  0
  4  5  1  0  0  0  0
  4  6  4  0  0  0  0
  6  7  4  0  0  0  0
  7  8  4  0  0  0  0
  2  8  4  0  0  0  0
  8  9  1  0  0  0  0
  9 10  2  0  0  0  0
  9 11  1  0  0  0  0
 11 12  1  0  0  0  0
 12 13  1  0  0  0  0
 13 14  1  0  0  0  0
 14 15  1  0  0  0  0
 15 16  2  0  0  0  0
 15 17  1  0  0  0  0
 17 18  1  0  0  0  0
 18 19  1  0  0  0  0
 19 20  1  0  0  0  0
 20 21  1  0  0  0  0
 21 22  4  0  0  0  0
 22 23  4  0  0  0  0
  6 23  1  0  0  0  0
 23 24  4  0  0  0  0
 24 25  4  0  0  0  0
 25 26  1  0  0  0  0
 25 27  4  0  0  0  0
 21 27  4  0  0  0  0
M  END
>  <molregno>
1274229

>  <canonical_smiles>
Cc1cc(C)c2cc1C(=O)NCCNC(=O)OCCSc3cc2nc(N)n3

>  <standard_inchi_key>
WQRBZIPHNFHQBO-UHFFFAOYSA-N

>  <standard_value>
170

>  <standard_units>
nM

>  <standard_type>
IC50

>  <assay_id>
798462

>  <description>
Antiproliferative activity against human NCI-N87 cells overexpressing Her-2

>  <Mol Mass>
387,46

>  <Act_10_uM>
1

>  <Act_1_uM>
1

>  <StandardizerResult>
Clean 2D (ID: Clean 2D)
Clear Stereo (ID: Clear Stereo)
Tautomerize (ID: Tautomerize)
Wedge Clean (ID: Wedge Clean)
Aromatize (ID: Aromatize)

$$$$
1274228
  Mrv1722006291716482D          

 27 29  0  0  0  0            999 V2000
    6.2684   -2.0625    0.0000 C   0  0  0  0  0  0  0  0  0  0  0  0
    5.4434   -2.0625    0.0000 C   0  0  0  0  0  0  0  0  0  0  0  0
    5.0309   -1.3480    0.0000 C   0  0  0  0  0  0  0  0  0  0  0  0
    4.2059   -1.3480    0.0000 C   0  0  0  0  0  0  0  0  0  0  0  0
    3.7934   -0.6336    0.0000 C   0  0  0  0  0  0  0  0  0  0  0  0
    3.7934   -2.0625    0.0000 C   0  0  0  0  0  0  0  0  0  0  0  0
    4.2059   -2.7770    0.0000 C   0  0  0  0  0  0  0  0  0  0  0  0
    5.0309   -2.7770    0.0000 C   0  0  0  0  0  0  0  0  0  0  0  0
    5.4434   -3.4914    0.0000 C   0  0  0  0  0  0  0  0  0  0  0  0
    6.2684   -3.4914    0.0000 O   0  0  0  0  0  0  0  0  0  0  0  0
    5.0309   -4.2059    0.0000 N   0  0  0  0  0  0  0  0  0  0  0  0
    4.2059   -4.2059    0.0000 C   0  0  0  0  0  0  0  0  0  0  0  0
    3.7934   -4.9204    0.0000 C   0  0  0  0  0  0  0  0  0  0  0  0
    2.9684   -4.9204    0.0000 O   0  0  0  0  0  0  0  0  0  0  0  0
    2.5559   -5.6349    0.0000 C   0  0  0  0  0  0  0  0  0  0  0  0
    2.9684   -6.3493    0.0000 O   0  0  0  0  0  0  0  0  0  0  0  0
    1.7309   -5.6349    0.0000 N   0  0  0  0  0  0  0  0  0  0  0  0
    1.3184   -4.9204    0.0000 C   0  0  0  0  0  0  0  0  0  0  0  0
    1.7309   -4.2059    0.0000 C   0  0  0  0  0  0  0  0  0  0  0  0
    1.3184   -3.4914    0.0000 S   0  0  0  0  0  0  0  0  0  0  0  0
    1.7309   -2.7770    0.0000 C   0  0  0  0  0  0  0  0  0  0  0  0
    2.5559   -2.7770    0.0000 C   0  0  0  0  0  0  0  0  0  0  0  0
    2.9684   -2.0625    0.0000 C   0  0  0  0  0  0  0  0  0  0  0  0
    2.5559   -1.3480    0.0000 N   0  0  0  0  0  0  0  0  0  0  0  0
    1.7309   -1.3480    0.0000 C   0  0  0  0  0  0  0  0  0  0  0  0
    1.3184   -0.6336    0.0000 N   0  0  0  0  0  0  0  0  0  0  0  0
    1.3184   -2.0625    0.0000 N   0  0  0  0  0  0  0  0  0  0  0  0
  1  2  1  0  0  0  0
  2  3  4  0  0  0  0
  3  4  4  0  0  0  0
  4  5  1  0  0  0  0
  4  6  4  0  0  0  0
  6  7  4  0  0  0  0
  7  8  4  0  0  0  0
  2  8  4  0  0  0  0
  8  9  1  0  0  0  0
  9 10  2  0  0  0  0
  9 11  1  0  0  0  0
 11 12  1  0  0  0  0
 12 13  1  0  0  0  0
 13 14  1  0  0  0  0
 14 15  1  0  0  0  0
 15 16  2  0  0  0  0
 15 17  1  0  0  0  0
 17 18  1  0  0  0  0
 18 19  1  0  0  0  0
 19 20  1  0  0  0  0
 20 21  1  0  0  0  0
 21 22  4  0  0  0  0
 22 23  4  0  0  0  0
  6 23  1  0  0  0  0
 23 24  4  0  0  0  0
 24 25  4  0  0  0  0
 25 26  1  0  0  0  0
 25 27  4  0  0  0  0
 21 27  4  0  0  0  0
M  END
>  <molregno>
1274228

>  <canonical_smiles>
Cc1cc(C)c2cc1C(=O)NCCOC(=O)NCCSc3cc2nc(N)n3

>  <standard_inchi_key>
OCXHPRWGVPUSAP-UHFFFAOYSA-N

>  <standard_value>
100

>  <standard_units>
nM

>  <standard_type>
IC50

>  <assay_id>
798462

>  <description>
Antiproliferative activity against human NCI-N87 cells overexpressing Her-2

>  <Mol Mass>
387,46

>  <Act_10_uM>
1

>  <Act_1_uM>
1

>  <StandardizerResult>
Clean 2D (ID: Clean 2D)
Clear Stereo (ID: Clear Stereo)
Tautomerize (ID: Tautomerize)
Wedge Clean (ID: Wedge Clean)
Aromatize (ID: Aromatize)

$$$$
1274225
  Mrv1722006291716482D          

 29 31  0  0  0  0            999 V2000
    6.2657   -1.3503    0.0000 C   0  0  0  0  0  0  0  0  0  0  0  0
    5.6712   -0.7783    0.0000 C   0  0  0  0  0  0  0  0  0  0  0  0
    5.8693    0.0226    0.0000 C   0  0  0  0  0  0  0  0  0  0  0  0
    5.2749    0.5946    0.0000 C   0  0  0  0  0  0  0  0  0  0  0  0
    5.4730    1.3954    0.0000 C   0  0  0  0  0  0  0  0  0  0  0  0
    4.4822    0.3658    0.0000 C   0  0  0  0  0  0  0  0  0  0  0  0
    4.2841   -0.4351    0.0000 C   0  0  0  0  0  0  0  0  0  0  0  0
    4.8786   -1.0071    0.0000 C   0  0  0  0  0  0  0  0  0  0  0  0
    4.6804   -1.8079    0.0000 C   0  0  0  0  0  0  0  0  0  0  0  0
    5.2749   -2.3800    0.0000 O   0  0  0  0  0  0  0  0  0  0  0  0
    3.8878   -2.0368    0.0000 N   0  0  0  0  0  0  0  0  0  0  0  0
    3.2933   -1.4647    0.0000 C   0  0  0  0  0  0  0  0  0  0  0  0
    2.5006   -1.6935    0.0000 C   0  0  0  0  0  0  0  0  0  0  0  0
    1.9062   -1.1215    0.0000 C   0  0  0  0  0  0  0  0  0  0  0  0
    1.1135   -1.3503    0.0000 C   0  0  0  0  0  0  0  0  0  0  0  0
    0.5191   -0.7783    0.0000 C   0  0  0  0  0  0  0  0  0  0  0  0
    0.7172    0.0226    0.0000 N   0  0  0  0  0  0  0  0  0  0  0  0
    0.1227    0.5946    0.0000 C   0  0  0  0  0  0  0  0  0  0  0  0
   -0.6699    0.3658    0.0000 O   0  0  0  0  0  0  0  0  0  0  0  0
    0.3209    1.3954    0.0000 C   0  0  0  0  0  0  0  0  0  0  0  0
    1.1135    1.6243    0.0000 C   0  0  0  0  0  0  0  0  0  0  0  0
    1.7080    1.0522    0.0000 S   0  0  0  0  0  0  0  0  0  0  0  0
    2.5006    1.2810    0.0000 C   0  0  0  0  0  0  0  0  0  0  0  0
    3.0951    0.7090    0.0000 C   0  0  0  0  0  0  0  0  0  0  0  0
    3.8878    0.9378    0.0000 C   0  0  0  0  0  0  0  0  0  0  0  0
    4.0859    1.7387    0.0000 N   0  0  0  0  0  0  0  0  0  0  0  0
    3.4914    2.3107    0.0000 C   0  0  0  0  0  0  0  0  0  0  0  0
    3.6896    3.1116    0.0000 N   0  0  0  0  0  0  0  0  0  0  0  0
    2.6988    2.0819    0.0000 N   0  0  0  0  0  0  0  0  0  0  0  0
  1  2  1  0  0  0  0
  2  3  4  0  0  0  0
  3  4  4  0  0  0  0
  4  5  1  0  0  0  0
  4  6  4  0  0  0  0
  6  7  4  0  0  0  0
  7  8  4  0  0  0  0
  2  8  4  0  0  0  0
  8  9  1  0  0  0  0
  9 10  2  0  0  0  0
  9 11  1  0  0  0  0
 11 12  1  0  0  0  0
 12 13  1  0  0  0  0
 13 14  1  0  0  0  0
 14 15  1  0  0  0  0
 15 16  1  0  0  0  0
 16 17  1  0  0  0  0
 17 18  1  0  0  0  0
 18 19  2  0  0  0  0
 18 20  1  0  0  0  0
 20 21  1  0  0  0  0
 21 22  1  0  0  0  0
 22 23  1  0  0  0  0
 23 24  4  0  0  0  0
 24 25  4  0  0  0  0
  6 25  1  0  0  0  0
 25 26  4  0  0  0  0
 26 27  4  0  0  0  0
 27 28  1  0  0  0  0
 27 29  4  0  0  0  0
 23 29  4  0  0  0  0
M  END
>  <molregno>
1274225

>  <canonical_smiles>
Cc1cc(C)c2cc1C(=O)NCCCCCNC(=O)CCSc3cc2nc(N)n3

>  <standard_inchi_key>
DNNLUHZMPFRCHW-UHFFFAOYSA-N

>  <standard_value>
91

>  <standard_units>
nM

>  <standard_type>
IC50

>  <assay_id>
798462

>  <description>
Antiproliferative activity against human NCI-N87 cells overexpressing Her-2

>  <Mol Mass>
413,54

>  <Act_10_uM>
1

>  <Act_1_uM>
1

>  <StandardizerResult>
Clean 2D (ID: Clean 2D)
Clear Stereo (ID: Clear Stereo)
Tautomerize (ID: Tautomerize)
Wedge Clean (ID: Wedge Clean)
Aromatize (ID: Aromatize)

$$$$
62111
  Mrv1722006291716482D          

 36 39  0  0  0  0            999 V2000
   -2.1434   -2.8875    0.0000 C   0  0  0  0  0  0  0  0  0  0  0  0
   -1.4289   -2.4750    0.0000 O   0  0  0  0  0  0  0  0  0  0  0  0
   -0.7145   -2.8875    0.0000 C   0  0  0  0  0  0  0  0  0  0  0  0
    0.0000   -2.4750    0.0000 C   0  0  0  0  0  0  0  0  0  0  0  0
    0.7145   -2.8875    0.0000 C   0  0  0  0  0  0  0  0  0  0  0  0
    1.4289   -2.4750    0.0000 N   0  0  0  0  0  0  0  0  0  0  0  0
    1.4289   -1.6500    0.0000 C   0  0  0  0  0  0  0  0  0  0  0  0
    0.7145   -1.2375    0.0000 C   0  0  0  0  0  0  0  0  0  0  0  0
    0.7145   -0.4125    0.0000 C   0  0  0  0  0  0  0  0  0  0  0  0
    1.4289    0.0000    0.0000 N   0  0  0  0  0  0  0  0  0  0  0  0
    2.1434   -0.4125    0.0000 C   0  0  0  0  0  0  0  0  0  0  0  0
    2.8579    0.0000    0.0000 C   0  0  0  0  0  0  0  0  0  0  0  0
    3.5724   -0.4125    0.0000 C   0  0  0  0  0  0  0  0  0  0  0  0
    4.2868    0.0000    0.0000 O   0  0  0  0  0  0  0  0  0  0  0  0
    4.2868    0.8250    0.0000 C   0  0  0  0  0  0  0  0  0  0  0  0
    5.0013    1.2375    0.0000 C   0  0  0  0  0  0  0  0  0  0  0  0
    5.0013    2.0625    0.0000 C   0  0  0  0  0  0  0  0  0  0  0  0
    5.7158    2.4750    0.0000 N   0  0  0  0  0  0  0  0  0  0  0  0
    5.7158    3.3000    0.0000 C   0  0  0  0  0  0  0  0  0  0  0  0
    6.4302    3.7125    0.0000 C   0  0  0  0  0  0  0  0  0  0  0  0
    7.1447    3.3000    0.0000 N   0  0  0  0  0  0  0  0  0  0  0  0
    7.8592    3.7125    0.0000 C   0  0  0  0  0  0  0  0  0  0  0  0
    7.1447    2.4750    0.0000 C   0  0  0  0  0  0  0  0  0  0  0  0
    6.4302    2.0625    0.0000 C   0  0  0  0  0  0  0  0  0  0  0  0
    3.5724   -1.2375    0.0000 C   0  0  0  0  0  0  0  0  0  0  0  0
    4.2868   -1.6500    0.0000 O   0  0  0  0  0  0  0  0  0  0  0  0
    4.2868   -2.4750    0.0000 C   0  0  0  0  0  0  0  0  0  0  0  0
    2.8579   -1.6500    0.0000 C   0  0  0  0  0  0  0  0  0  0  0  0
    2.1434   -1.2375    0.0000 C   0  0  0  0  0  0  0  0  0  0  0  0
    0.0000   -1.6500    0.0000 C   0  0  0  0  0  0  0  0  0  0  0  0
   -0.7145   -2.0625    0.0000 N   0  0  0  0  0  0  0  0  0  0  0  0
    0.7145   -3.7125    0.0000 C   0  0  0  0  0  0  0  0  0  0  0  0
    1.4289   -4.1250    0.0000 Cl  0  0  0  0  0  0  0  0  0  0  0  0
    0.0000   -4.1250    0.0000 C   0  0  0  0  0  0  0  0  0  0  0  0
   -0.7145   -3.7125    0.0000 C   0  0  0  0  0  0  0  0  0  0  0  0
   -1.4289   -4.1250    0.0000 Cl  0  0  0  0  0  0  0  0  0  0  0  0
  1  2  1  0  0  0  0
  2  3  1  0  0  0  0
  3  4  4  0  0  0  0
  4  5  4  0  0  0  0
  5  6  1  0  0  0  0
  6  7  1  0  0  0  0
  7  8  4  0  0  0  0
  8  9  4  0  0  0  0
  9 10  4  0  0  0  0
 10 11  4  0  0  0  0
 11 12  4  0  0  0  0
 12 13  4  0  0  0  0
 13 14  1  0  0  0  0
 14 15  1  0  0  0  0
 15 16  1  0  0  0  0
 16 17  1  0  0  0  0
 17 18  1  0  0  0  0
 18 19  1  0  0  0  0
 19 20  1  0  0  0  0
 20 21  1  0  0  0  0
 21 22  1  0  0  0  0
 21 23  1  0  0  0  0
 23 24  1  0  0  0  0
 18 24  1  0  0  0  0
 13 25  4  0  0  0  0
 25 26  1  0  0  0  0
 26 27  1  0  0  0  0
 25 28  4  0  0  0  0
 28 29  4  0  0  0  0
  7 29  4  0  0  0  0
 11 29  4  0  0  0  0
  8 30  1  0  0  0  0
 30 31  3  0  0  0  0
  5 32  4  0  0  0  0
 32 33  1  0  0  0  0
 32 34  4  0  0  0  0
 34 35  4  0  0  0  0
  3 35  4  0  0  0  0
 35 36  1  0  0  0  0
M  END
>  <molregno>
62111

>  <canonical_smiles>
COc1cc(Nc2c(cnc3cc(OCCCN4CCN(C)CC4)c(OC)cc23)C#N)c(Cl)cc1Cl

>  <standard_inchi_key>
UBPYILGKFZZVDX-UHFFFAOYSA-N

>  <standard_value>
3301,72

>  <standard_units>
nM

>  <standard_type>
IC50

>  <assay_id>
954459

>  <description>
SANGER: Inhibition of human NCI-N87 cell growth in a cell viability assay.

>  <Mol Mass>
530,45

>  <Act_10_uM>
1

>  <Act_1_uM>
0

>  <StandardizerResult>
Clean 2D (ID: Clean 2D)
Clear Stereo (ID: Clear Stereo)
Tautomerize (ID: Tautomerize)
Wedge Clean (ID: Wedge Clean)
Aromatize (ID: Aromatize)

$$$$
355473
  Mrv1722006291716482D          

 26 30  0  0  0  0            999 V2000
    2.0410   -2.7963    0.0000 O   0  0  0  0  0  0  0  0  0  0  0  0
    2.2840   -2.0079    0.0000 C   0  0  0  0  0  0  0  0  0  0  0  0
    1.7227   -1.4032    0.0000 C   0  0  0  0  0  0  0  0  0  0  0  0
    1.9657   -0.6148    0.0000 C   0  0  0  0  0  0  0  0  0  0  0  0
    2.7699   -0.4311    0.0000 C   0  0  0  0  0  0  0  0  0  0  0  0
    3.1715    0.2896    0.0000 N   0  0  0  0  0  0  0  0  0  0  0  0
    3.9810    0.1304    0.0000 C   0  0  0  0  0  0  0  0  0  0  0  0
    4.6410    0.6254    0.0000 C   0  0  0  0  0  0  0  0  0  0  0  0
    5.3997    0.3013    0.0000 C   0  0  0  0  0  0  0  0  0  0  0  0
    6.0597    0.7963    0.0000 C   0  0  0  0  0  0  0  0  0  0  0  0
    6.8184    0.4723    0.0000 C   0  0  0  0  0  0  0  0  0  0  0  0
    7.4784    0.9673    0.0000 C   0  0  0  0  0  0  0  0  0  0  0  0
    7.3797    1.7864    0.0000 C   0  0  0  0  0  0  0  0  0  0  0  0
    6.6210    2.1104    0.0000 C   0  0  0  0  0  0  0  0  0  0  0  0
    5.9610    1.6154    0.0000 C   0  0  0  0  0  0  0  0  0  0  0  0
    5.2023    1.9395    0.0000 Cl  0  0  0  0  0  0  0  0  0  0  0  0
    5.4984   -0.5178    0.0000 C   0  0  0  0  0  0  0  0  0  0  0  0
    6.1731   -0.9925    0.0000 C   0  0  0  0  0  0  0  0  0  0  0  0
    6.9538   -0.7256    0.0000 O   0  0  0  0  0  0  0  0  0  0  0  0
    5.9301   -1.7809    0.0000 N   0  0  0  0  0  0  0  0  0  0  0  0
    5.1052   -1.7934    0.0000 C   0  0  0  0  0  0  0  0  0  0  0  0
    4.6305   -2.4682    0.0000 O   0  0  0  0  0  0  0  0  0  0  0  0
    4.8384   -1.0128    0.0000 C   0  0  0  0  0  0  0  0  0  0  0  0
    4.0797   -0.6887    0.0000 C   0  0  0  0  0  0  0  0  0  0  0  0
    3.3312   -1.0357    0.0000 C   0  0  0  0  0  0  0  0  0  0  0  0
    3.0882   -1.8241    0.0000 C   0  0  0  0  0  0  0  0  0  0  0  0
  1  2  1  0  0  0  0
  2  3  4  0  0  0  0
  3  4  4  0  0  0  0
  4  5  4  0  0  0  0
  5  6  4  0  0  0  0
  6  7  4  0  0  0  0
  7  8  4  0  0  0  0
  8  9  4  0  0  0  0
  9 10  1  0  0  0  0
 10 11  4  0  0  0  0
 11 12  4  0  0  0  0
 12 13  4  0  0  0  0
 13 14  4  0  0  0  0
 14 15  4  0  0  0  0
 10 15  4  0  0  0  0
 15 16  1  0  0  0  0
  9 17  4  0  0  0  0
 17 18  1  0  0  0  0
 18 19  2  0  0  0  0
 18 20  1  0  0  0  0
 20 21  1  0  0  0  0
 21 22  2  0  0  0  0
 21 23  1  0  0  0  0
 17 23  4  0  0  0  0
 23 24  4  0  0  0  0
  7 24  4  0  0  0  0
 24 25  4  0  0  0  0
  5 25  4  0  0  0  0
 25 26  4  0  0  0  0
  2 26  4  0  0  0  0
M  STY  1   1 DAT
M  SAL   1  1   6
M  SDT   1 MRV_IMPLICIT_H                                        
M  SDD   1     0.0000    0.0000    DR    ALL  0       0  
M  SED   1 IMPL_H1
M  END
>  <molregno>
355473

>  <canonical_smiles>
Oc1ccc2[nH]c3cc(c4ccccc4Cl)c5C(=O)NC(=O)c5c3c2c1

>  <standard_inchi_key>
DPEXRCOBPACFOO-UHFFFAOYSA-N

>  <standard_value>
6184,76

>  <standard_units>
nM

>  <standard_type>
IC50

>  <assay_id>
954459

>  <description>
SANGER: Inhibition of human NCI-N87 cell growth in a cell viability assay.

>  <Mol Mass>
362,77

>  <Act_10_uM>
1

>  <Act_1_uM>
0

>  <StandardizerResult>
Clean 2D (ID: Clean 2D)
Clear Stereo (ID: Clear Stereo)
Tautomerize (ID: Tautomerize)
Wedge Clean (ID: Wedge Clean)
Aromatize (ID: Aromatize)

$$$$
5295
  Mrv1722006291716482D          

 23 24  0  0  0  0            999 V2000
    3.5724    1.2375    0.0000 C   0  0  0  0  0  0  0  0  0  0  0  0
    2.8579    0.8250    0.0000 O   0  0  0  0  0  0  0  0  0  0  0  0
    2.8579    0.0000    0.0000 C   0  0  0  0  0  0  0  0  0  0  0  0
    2.1434   -0.4125    0.0000 C   0  0  0  0  0  0  0  0  0  0  0  0
    2.1434   -1.2375    0.0000 C   0  0  0  0  0  0  0  0  0  0  0  0
    2.8579   -1.6500    0.0000 C   0  0  0  0  0  0  0  0  0  0  0  0
    2.8579   -2.4750    0.0000 C   0  0  0  0  0  0  0  0  0  0  0  0
    2.1434   -2.8875    0.0000 C   0  0  0  0  0  0  0  0  0  0  0  0
    1.4289   -2.4750    0.0000 C   0  0  0  0  0  0  0  0  0  0  0  0
    0.7145   -2.8875    0.0000 C   0  0  0  0  0  0  0  0  0  0  0  0
    0.0000   -2.4750    0.0000 C   0  0  0  0  0  0  0  0  0  0  0  0
   -0.7145   -2.8875    0.0000 O   0  0  0  0  0  0  0  0  0  0  0  0
   -1.4289   -2.4750    0.0000 C   0  0  0  0  0  0  0  0  0  0  0  0
    0.0000   -1.6500    0.0000 C   0  0  0  0  0  0  0  0  0  0  0  0
   -0.7145   -1.2375    0.0000 O   0  0  0  0  0  0  0  0  0  0  0  0
   -1.4289   -1.6500    0.0000 C   0  0  0  0  0  0  0  0  0  0  0  0
    0.7145   -1.2375    0.0000 C   0  0  0  0  0  0  0  0  0  0  0  0
    0.7145   -0.4125    0.0000 O   0  0  0  0  0  0  0  0  0  0  0  0
    1.4289    0.0000    0.0000 C   0  0  0  0  0  0  0  0  0  0  0  0
    1.4289   -1.6500    0.0000 C   0  0  0  0  0  0  0  0  0  0  0  0
    3.5724   -1.2375    0.0000 C   0  0  0  0  0  0  0  0  0  0  0  0
    3.5724   -0.4125    0.0000 C   0  0  0  0  0  0  0  0  0  0  0  0
    4.2868    0.0000    0.0000 O   0  0  0  0  0  0  0  0  0  0  0  0
  1  2  1  0  0  0  0
  2  3  1  0  0  0  0
  3  4  4  0  0  0  0
  4  5  4  0  0  0  0
  5  6  4  0  0  0  0
  7  6  1  4  0  0  0
  7  8  2  0  0  0  0
  8  9  1  0  0  0  0
  9 10  4  0  0  0  0
 10 11  4  0  0  0  0
 11 12  1  0  0  0  0
 12 13  1  0  0  0  0
 11 14  4  0  0  0  0
 14 15  1  0  0  0  0
 15 16  1  0  0  0  0
 14 17  4  0  0  0  0
 17 18  1  0  0  0  0
 18 19  1  0  0  0  0
 17 20  4  0  0  0  0
  9 20  4  0  0  0  0
  6 21  4  0  0  0  0
 21 22  4  0  0  0  0
  3 22  4  0  0  0  0
 22 23  1  0  0  0  0
M  END
>  <molregno>
5295

>  <canonical_smiles>
COc1ccc(\C=C/c2cc(OC)c(OC)c(OC)c2)cc1O

>  <standard_inchi_key>
HVXBOLULGPECHP-WAYWQWQTSA-N

>  <standard_value>
2,5

>  <standard_units>
nM

>  <standard_type>
IC50

>  <assay_id>
1280623

>  <description>
Cytotoxicity against human NCI-N87 cells assessed as cell viability after 4 days by MTS assay

>  <Mol Mass>
316,353

>  <Act_10_uM>
1

>  <Act_1_uM>
1

>  <StandardizerResult>
Clean 2D (ID: Clean 2D)
Clear Stereo (ID: Clear Stereo)
Tautomerize (ID: Tautomerize)
Wedge Clean (ID: Wedge Clean)
Aromatize (ID: Aromatize)

$$$$
1617670
  Mrv1722006291716482D          

 34 38  0  0  0  0            999 V2000
    2.8579   -4.1250    0.0000 O   0  0  0  0  0  0  0  0  0  0  0  0
    2.1434   -3.7125    0.0000 C   0  0  0  0  0  0  0  0  0  0  0  0
    1.4289   -4.1250    0.0000 C   0  0  0  0  0  0  0  0  0  0  0  0
    0.7145   -3.7125    0.0000 C   0  0  0  0  0  0  0  0  0  0  0  0
    0.0000   -4.1250    0.0000 C   0  0  0  0  0  0  0  0  0  0  0  0
   -0.7145   -3.7125    0.0000 N   0  0  0  0  0  0  0  0  0  0  0  0
   -1.4289   -4.1250    0.0000 C   0  0  0  0  0  0  0  0  0  0  0  0
   -2.1434   -3.7125    0.0000 C   0  0  0  0  0  0  0  0  0  0  0  0
   -2.1434   -2.8875    0.0000 O   0  0  0  0  0  0  0  0  0  0  0  0
   -1.4289   -2.4750    0.0000 C   0  0  0  0  0  0  0  0  0  0  0  0
   -0.7145   -2.8875    0.0000 C   0  0  0  0  0  0  0  0  0  0  0  0
    2.1434   -2.8875    0.0000 N   0  0  0  0  0  0  0  0  0  0  0  0
    1.4289   -2.4750    0.0000 C   0  0  0  0  0  0  0  0  0  0  0  0
    1.4289   -1.6500    0.0000 C   0  0  0  0  0  0  0  0  0  0  0  0
    2.1434   -1.2375    0.0000 O   0  0  0  0  0  0  0  0  0  0  0  0
    2.8579   -1.6500    0.0000 C   0  0  0  0  0  0  0  0  0  0  0  0
    3.5724   -1.2375    0.0000 C   0  0  0  0  0  0  0  0  0  0  0  0
    4.2868   -1.6500    0.0000 C   0  0  0  0  0  0  0  0  0  0  0  0
    5.0013   -1.2375    0.0000 N   0  0  0  0  0  0  0  0  0  0  0  0
    5.7158   -1.6500    0.0000 C   0  0  0  0  0  0  0  0  0  0  0  0
    5.7158   -2.4750    0.0000 N   0  0  0  0  0  0  0  0  0  0  0  0
    5.0013   -2.8875    0.0000 C   0  0  0  0  0  0  0  0  0  0  0  0
    5.0013   -3.7125    0.0000 N   0  0  0  0  0  0  0  0  0  0  0  0
    5.7158   -4.1250    0.0000 C   0  0  0  0  0  0  0  0  0  0  0  0
    6.4302   -3.7125    0.0000 C   0  0  0  0  0  0  0  0  0  0  0  0
    7.1447   -4.1250    0.0000 C   0  0  0  0  0  0  0  0  0  0  0  0
    7.1447   -4.9500    0.0000 C   0  0  0  0  0  0  0  0  0  0  0  0
    6.4302   -5.3625    0.0000 C   0  0  0  0  0  0  0  0  0  0  0  0
    5.7158   -4.9500    0.0000 C   0  0  0  0  0  0  0  0  0  0  0  0
    6.4302   -6.1875    0.0000 C   0  0  0  0  0  0  0  0  0  0  0  0
    6.4302   -7.0125    0.0000 C   0  0  0  0  0  0  0  0  0  0  0  0
    4.2868   -2.4750    0.0000 C   0  0  0  0  0  0  0  0  0  0  0  0
    3.5724   -2.8875    0.0000 C   0  0  0  0  0  0  0  0  0  0  0  0
    2.8579   -2.4750    0.0000 C   0  0  0  0  0  0  0  0  0  0  0  0
  1  2  2  0  0  0  0
  3  2  1  4  0  0  0
  3  4  2  0  0  0  0
  4  5  1  0  0  0  0
  5  6  1  0  0  0  0
  6  7  1  0  0  0  0
  7  8  1  0  0  0  0
  8  9  1  0  0  0  0
  9 10  1  0  0  0  0
 10 11  1  0  0  0  0
  6 11  1  0  0  0  0
  2 12  1  0  0  0  0
 12 13  1  0  0  0  0
 13 14  1  0  0  0  0
 14 15  1  0  0  0  0
 15 16  1  0  0  0  0
 16 17  4  0  0  0  0
 17 18  4  0  0  0  0
 18 19  4  0  0  0  0
 19 20  4  0  0  0  0
 20 21  4  0  0  0  0
 21 22  4  0  0  0  0
 22 23  1  0  0  0  0
 23 24  1  0  0  0  0
 24 25  4  0  0  0  0
 25 26  4  0  0  0  0
 26 27  4  0  0  0  0
 27 28  4  0  0  0  0
 28 29  4  0  0  0  0
 24 29  4  0  0  0  0
 28 30  1  0  0  0  0
 30 31  3  0  0  0  0
 22 32  4  0  0  0  0
 18 32  4  0  0  0  0
 32 33  4  0  0  0  0
 33 34  4  0  0  0  0
 12 34  1  0  0  0  0
 16 34  4  0  0  0  0
M  END
>  <molregno>
1617670

>  <canonical_smiles>
O=C(\C=C\CN1CCOCC1)N2CCOc3cc4ncnc(Nc5cccc(c5)C#C)c4cc23

>  <standard_inchi_key>
LKWYXKBTCVQGAD-QPJJXVBHSA-N

>  <standard_value>
600

>  <standard_units>
nM

>  <standard_type>
IC50

>  <assay_id>
1291558

>  <description>
Cytotoxicity against human NCI-N87 cells expressing HER2 after 72 hrs by MTT assay

>  <Mol Mass>
455,518

>  <Act_10_uM>
1

>  <Act_1_uM>
1

>  <StandardizerResult>
Clean 2D (ID: Clean 2D)
Clear Stereo (ID: Clear Stereo)
Tautomerize (ID: Tautomerize)
Wedge Clean (ID: Wedge Clean)
Aromatize (ID: Aromatize)

$$$$
1735715
  Mrv1722006291716482D          

 30 33  0  0  0  0            999 V2000
   -7.7525    3.5277    0.0000 C   0  0  0  0  0  0  0  0  0  0  0  0
   -7.0380    3.1152    0.0000 O   0  0  0  0  0  0  0  0  0  0  0  0
   -6.3235    3.5277    0.0000 C   0  0  0  0  0  0  0  0  0  0  0  0
   -6.3235    4.3527    0.0000 O   0  0  0  0  0  0  0  0  0  0  0  0
   -5.6091    3.1152    0.0000 C   0  0  0  0  0  0  0  0  0  0  0  0
   -4.8946    3.5277    0.0000 C   0  0  0  0  0  0  0  0  0  0  0  0
   -4.1801    3.1152    0.0000 C   0  0  0  0  0  0  0  0  0  0  0  0
   -4.1801    2.2902    0.0000 C   0  0  0  0  0  0  0  0  0  0  0  0
   -3.4656    1.8777    0.0000 N   0  0  0  0  0  0  0  0  0  0  0  0
   -3.4656    1.0527    0.0000 C   0  0  0  0  0  0  0  0  0  0  0  0
   -2.7512    0.6402    0.0000 N   0  0  0  0  0  0  0  0  0  0  0  0
   -2.7512   -0.1848    0.0000 C   0  0  0  0  0  0  0  0  0  0  0  0
   -2.0367   -0.5973    0.0000 N   0  0  0  0  0  0  0  0  0  0  0  0
   -2.0367   -1.4223    0.0000 C   0  0  0  0  0  0  0  0  0  0  0  0
   -1.3693   -1.9072    0.0000 C   0  0  0  0  0  0  0  0  0  0  0  0
   -1.6242   -2.6919    0.0000 C   0  0  0  0  0  0  0  0  0  0  0  0
   -1.1393   -3.3593    0.0000 C   0  0  0  0  0  0  0  0  0  0  0  0
   -2.4492   -2.6919    0.0000 N   0  0  0  0  0  0  0  0  0  0  0  0
   -2.7041   -1.9072    0.0000 N   0  0  0  0  0  0  0  0  0  0  0  0
   -3.4656   -0.5973    0.0000 C   0  0  0  0  0  0  0  0  0  0  0  0
   -4.1801   -0.1848    0.0000 C   0  0  0  0  0  0  0  0  0  0  0  0
   -4.1801    0.6402    0.0000 N   0  0  0  0  0  0  0  0  0  0  0  0
   -4.8946   -0.5973    0.0000 N   0  0  0  0  0  0  0  0  0  0  0  0
   -4.8946   -1.4223    0.0000 C   0  0  0  0  0  0  0  0  0  0  0  0
   -5.6091   -1.8348    0.0000 C   0  0  0  0  0  0  0  0  0  0  0  0
   -6.3235   -1.4223    0.0000 O   0  0  0  0  0  0  0  0  0  0  0  0
   -6.3235   -0.5973    0.0000 C   0  0  0  0  0  0  0  0  0  0  0  0
   -5.6091   -0.1848    0.0000 C   0  0  0  0  0  0  0  0  0  0  0  0
   -4.8946    1.8777    0.0000 C   0  0  0  0  0  0  0  0  0  0  0  0
   -5.6091    2.2902    0.0000 C   0  0  0  0  0  0  0  0  0  0  0  0
  1  2  1  0  0  0  0
  2  3  1  0  0  0  0
  3  4  2  0  0  0  0
  3  5  1  0  0  0  0
  5  6  4  0  0  0  0
  6  7  4  0  0  0  0
  7  8  4  0  0  0  0
  8  9  1  0  0  0  0
  9 10  1  0  0  0  0
 10 11  4  0  0  0  0
 11 12  4  0  0  0  0
 12 13  1  0  0  0  0
 13 14  1  0  0  0  0
 14 15  4  0  0  0  0
 15 16  4  0  0  0  0
 16 17  1  0  0  0  0
 16 18  4  0  0  0  0
 18 19  4  0  0  0  0
 14 19  4  0  0  0  0
 12 20  4  0  0  0  0
 20 21  4  0  0  0  0
 21 22  4  0  0  0  0
 10 22  4  0  0  0  0
 21 23  1  0  0  0  0
 23 24  1  0  0  0  0
 24 25  1  0  0  0  0
 25 26  1  0  0  0  0
 26 27  1  0  0  0  0
 27 28  1  0  0  0  0
 23 28  1  0  0  0  0
  8 29  4  0  0  0  0
 29 30  4  0  0  0  0
  5 30  4  0  0  0  0
M  STY  1   1 DAT
M  SAL   1  1  19
M  SDT   1 MRV_IMPLICIT_H                                        
M  SDD   1     0.0000    0.0000    DR    ALL  0       0  
M  SED   1 IMPL_H1
M  END
>  <molregno>
1735715

>  <canonical_smiles>
COC(=O)c1ccc(Nc2nc(Nc3cc(C)[nH]n3)cc(n2)N4CCOCC4)cc1

>  <standard_inchi_key>
IKXGXIHBHZAPHF-UHFFFAOYSA-N

>  <standard_value>
3230

>  <standard_units>
nM

>  <standard_type>
IC50

>  <assay_id>
1339816

>  <description>
Antiproliferative activity against human NCI-N87 cells assessed as cell viability after 72 hrs by CCK8 assay

>  <Mol Mass>
409,45

>  <Act_10_uM>
1

>  <Act_1_uM>
0

>  <StandardizerResult>
Clean 2D (ID: Clean 2D)
Clear Stereo (ID: Clear Stereo)
Tautomerize (ID: Tautomerize)
Wedge Clean (ID: Wedge Clean)
Aromatize (ID: Aromatize)

$$$$
1735707
  Mrv1722006291716482D          

 29 32  0  0  0  0            999 V2000
   -0.6078    2.0009    0.0000 C   0  0  0  0  0  0  0  0  0  0  0  0
   -0.6078    1.1759    0.0000 N   0  0  0  0  0  0  0  0  0  0  0  0
    0.1067    0.7634    0.0000 C   0  0  0  0  0  0  0  0  0  0  0  0
    0.1067   -0.0616    0.0000 C   0  0  0  0  0  0  0  0  0  0  0  0
   -0.6078   -0.4741    0.0000 N   0  0  0  0  0  0  0  0  0  0  0  0
   -1.3222   -0.0616    0.0000 C   0  0  0  0  0  0  0  0  0  0  0  0
   -1.3222    0.7634    0.0000 C   0  0  0  0  0  0  0  0  0  0  0  0
   -0.6078   -1.2991    0.0000 C   0  0  0  0  0  0  0  0  0  0  0  0
    0.1067   -1.7116    0.0000 C   0  0  0  0  0  0  0  0  0  0  0  0
    0.1067   -2.5366    0.0000 C   0  0  0  0  0  0  0  0  0  0  0  0
    0.8212   -2.9491    0.0000 N   0  0  0  0  0  0  0  0  0  0  0  0
    0.8212   -3.7741    0.0000 C   0  0  0  0  0  0  0  0  0  0  0  0
    1.4886   -4.2590    0.0000 C   0  0  0  0  0  0  0  0  0  0  0  0
    1.2337   -5.0437    0.0000 C   0  0  0  0  0  0  0  0  0  0  0  0
    1.7186   -5.7111    0.0000 C   0  0  0  0  0  0  0  0  0  0  0  0
    0.4087   -5.0437    0.0000 N   0  0  0  0  0  0  0  0  0  0  0  0
    0.1537   -4.2590    0.0000 N   0  0  0  0  0  0  0  0  0  0  0  0
   -0.6078   -2.9491    0.0000 N   0  0  0  0  0  0  0  0  0  0  0  0
   -1.3222   -2.5366    0.0000 C   0  0  0  0  0  0  0  0  0  0  0  0
   -2.0367   -2.9491    0.0000 N   0  0  0  0  0  0  0  0  0  0  0  0
   -2.7512   -2.5366    0.0000 C   0  0  0  0  0  0  0  0  0  0  0  0
   -3.4656   -2.9491    0.0000 C   0  0  0  0  0  0  0  0  0  0  0  0
   -4.1801   -2.5366    0.0000 C   0  0  0  0  0  0  0  0  0  0  0  0
   -4.1801   -1.7116    0.0000 C   0  0  0  0  0  0  0  0  0  0  0  0
   -3.4656   -1.2991    0.0000 C   0  0  0  0  0  0  0  0  0  0  0  0
   -2.7512   -1.7116    0.0000 C   0  0  0  0  0  0  0  0  0  0  0  0
   -4.8946   -1.2991    0.0000 C   0  0  0  0  0  0  0  0  0  0  0  0
   -5.6091   -0.8866    0.0000 N   0  0  0  0  0  0  0  0  0  0  0  0
   -1.3222   -1.7116    0.0000 N   0  0  0  0  0  0  0  0  0  0  0  0
  1  2  1  0  0  0  0
  2  3  1  0  0  0  0
  3  4  1  0  0  0  0
  4  5  1  0  0  0  0
  5  6  1  0  0  0  0
  6  7  1  0  0  0  0
  2  7  1  0  0  0  0
  5  8  1  0  0  0  0
  8  9  4  0  0  0  0
  9 10  4  0  0  0  0
 10 11  1  0  0  0  0
 11 12  1  0  0  0  0
 12 13  4  0  0  0  0
 13 14  4  0  0  0  0
 14 15  1  0  0  0  0
 14 16  4  0  0  0  0
 16 17  4  0  0  0  0
 12 17  4  0  0  0  0
 10 18  4  0  0  0  0
 18 19  4  0  0  0  0
 19 20  1  0  0  0  0
 20 21  1  0  0  0  0
 21 22  4  0  0  0  0
 22 23  4  0  0  0  0
 23 24  4  0  0  0  0
 24 25  4  0  0  0  0
 25 26  4  0  0  0  0
 21 26  4  0  0  0  0
 24 27  1  0  0  0  0
 27 28  3  0  0  0  0
 19 29  4  0  0  0  0
  8 29  4  0  0  0  0
M  STY  1   1 DAT
M  SAL   1  1  17
M  SDT   1 MRV_IMPLICIT_H                                        
M  SDD   1     0.0000    0.0000    DR    ALL  0       0  
M  SED   1 IMPL_H1
M  END
>  <molregno>
1735707

>  <canonical_smiles>
CN1CCN(CC1)c2cc(Nc3cc(C)[nH]n3)nc(Nc4ccc(cc4)C#N)n2

>  <standard_inchi_key>
KGYVTIPESOORDH-UHFFFAOYSA-N

>  <standard_value>
5780

>  <standard_units>
nM

>  <standard_type>
IC50

>  <assay_id>
1339816

>  <description>
Antiproliferative activity against human NCI-N87 cells assessed as cell viability after 72 hrs by CCK8 assay

>  <Mol Mass>
389,467

>  <Act_10_uM>
1

>  <Act_1_uM>
0

>  <StandardizerResult>
Clean 2D (ID: Clean 2D)
Clear Stereo (ID: Clear Stereo)
Tautomerize (ID: Tautomerize)
Wedge Clean (ID: Wedge Clean)
Aromatize (ID: Aromatize)

$$$$

  Mrv1722006291716492D          

 26 30  0  0  0  0            999 V2000
    1.4289   -2.4750    0.0000 O   0  0  0  0  0  0  0  0  0  0  0  0
    1.4289   -1.6500    0.0000 C   0  0  0  0  0  0  0  0  0  0  0  0
    0.7145   -1.2375    0.0000 N   0  0  0  0  0  0  0  0  0  0  0  0
    0.7145   -0.4125    0.0000 C   0  0  0  0  0  0  0  0  0  0  0  0
    1.4289    0.0000    0.0000 C   0  0  0  0  0  0  0  0  0  0  0  0
    2.1434   -0.4125    0.0000 C   0  0  0  0  0  0  0  0  0  0  0  0
    2.8579    0.0000    0.0000 C   0  0  0  0  0  0  0  0  0  0  0  0
    2.8579    0.8250    0.0000 C   0  0  0  0  0  0  0  0  0  0  0  0
    2.1434    1.2375    0.0000 C   0  0  0  0  0  0  0  0  0  0  0  0
    1.3897    0.9019    0.0000 N   0  0  0  0  0  0  0  0  0  0  0  0
    0.8377    1.5150    0.0000 N   0  0  0  0  0  0  0  0  0  0  0  0
    1.2502    2.2295    0.0000 C   0  0  0  0  0  0  0  0  0  0  0  0
    0.9953    3.0141    0.0000 C   0  0  0  0  0  0  0  0  0  0  0  0
    1.5473    3.6272    0.0000 C   0  0  0  0  0  0  0  0  0  0  0  0
    2.3543    3.4557    0.0000 C   0  0  0  0  0  0  0  0  0  0  0  0
    2.6092    2.6711    0.0000 N   0  0  0  0  0  0  0  0  0  0  0  0
    2.0572    2.0580    0.0000 N   0  0  0  0  0  0  0  0  0  0  0  0
    2.9063    4.0688    0.0000 C   0  0  0  0  0  0  0  0  0  0  0  0
    2.7348    4.8758    0.0000 C   0  0  0  0  0  0  0  0  0  0  0  0
    3.4492    5.2883    0.0000 C   0  0  0  0  0  0  0  0  0  0  0  0
    4.0623    4.7362    0.0000 S   0  0  0  0  0  0  0  0  0  0  0  0
    3.7268    3.9826    0.0000 C   0  0  0  0  0  0  0  0  0  0  0  0
    3.5724   -0.4125    0.0000 C   0  0  0  0  0  0  0  0  0  0  0  0
    3.5724   -1.2375    0.0000 C   0  0  0  0  0  0  0  0  0  0  0  0
    2.8579   -1.6500    0.0000 C   0  0  0  0  0  0  0  0  0  0  0  0
    2.1434   -1.2375    0.0000 C   0  0  0  0  0  0  0  0  0  0  0  0
  1  2  2  0  0  0  0
  2  3  4  0  0  0  0
  3  4  4  0  0  0  0
  4  5  4  0  0  0  0
  5  6  4  0  0  0  0
  6  7  4  0  0  0  0
  7  8  1  0  0  0  0
  8  9  1  0  0  0  0
  9 10  4  0  0  0  0
 10 11  4  0  0  0  0
 11 12  4  0  0  0  0
 12 13  4  0  0  0  0
 13 14  4  0  0  0  0
 14 15  4  0  0  0  0
 15 16  4  0  0  0  0
 16 17  4  0  0  0  0
  9 17  4  0  0  0  0
 12 17  4  0  0  0  0
 15 18  1  0  0  0  0
 18 19  4  0  0  0  0
 19 20  4  0  0  0  0
 20 21  4  0  0  0  0
 21 22  4  0  0  0  0
 18 22  4  0  0  0  0
  7 23  4  0  0  0  0
 23 24  4  0  0  0  0
 24 25  4  0  0  0  0
 25 26  4  0  0  0  0
  2 26  4  0  0  0  0
  6 26  4  0  0  0  0
M  STY  1   1 DAT
M  SAL   1  1   3
M  SDT   1 MRV_IMPLICIT_H                                        
M  SDD   1     0.0000    0.0000    DR    ALL  0       0  
M  SED   1 IMPL_H1
M  END
>  <molregno>
1266005

>  <canonical_smiles>
O=C1NC=Cc2c(Cc3nnc4ccc(nn34)c5ccsc5)cccc12

>  <standard_inchi_key>
PXGMSJAGIPJNCA-UHFFFAOYSA-N

>  <standard_value>
10000

>  <standard_units>
nM

>  <standard_type>
GI50

>  <assay_id>
790953

>  <description>
Growth inhibition of c-met-independent human NCI-N87 cells after 72 hrs by MTS assay

>  <Mol Mass>
359,41

>  <Act_10_uM>
0

>  <Act_1_uM>
0

>  <StandardizerResult>
Clean 2D (ID: Clean 2D)
Clear Stereo (ID: Clear Stereo)
Tautomerize (ID: Tautomerize)
Wedge Clean (ID: Wedge Clean)
Aromatize (ID: Aromatize)

$$$$

  Mrv1722006291716492D          

 27 31  0  0  0  0            999 V2000
    1.4289   -2.4750    0.0000 O   0  0  0  0  0  0  0  0  0  0  0  0
    1.4289   -1.6500    0.0000 C   0  0  0  0  0  0  0  0  0  0  0  0
    0.7145   -1.2375    0.0000 N   0  0  0  0  0  0  0  0  0  0  0  0
    0.7145   -0.4125    0.0000 C   0  0  0  0  0  0  0  0  0  0  0  0
    1.4289    0.0000    0.0000 C   0  0  0  0  0  0  0  0  0  0  0  0
    2.1434   -0.4125    0.0000 C   0  0  0  0  0  0  0  0  0  0  0  0
    2.8579    0.0000    0.0000 C   0  0  0  0  0  0  0  0  0  0  0  0
    2.8579    0.8250    0.0000 C   0  0  0  0  0  0  0  0  0  0  0  0
    2.1434    1.2375    0.0000 C   0  0  0  0  0  0  0  0  0  0  0  0
    1.3897    0.9019    0.0000 N   0  0  0  0  0  0  0  0  0  0  0  0
    0.8377    1.5150    0.0000 N   0  0  0  0  0  0  0  0  0  0  0  0
    1.2502    2.2295    0.0000 C   0  0  0  0  0  0  0  0  0  0  0  0
    0.9953    3.0141    0.0000 C   0  0  0  0  0  0  0  0  0  0  0  0
    1.5473    3.6272    0.0000 C   0  0  0  0  0  0  0  0  0  0  0  0
    2.3543    3.4557    0.0000 C   0  0  0  0  0  0  0  0  0  0  0  0
    2.6092    2.6711    0.0000 N   0  0  0  0  0  0  0  0  0  0  0  0
    2.0572    2.0580    0.0000 N   0  0  0  0  0  0  0  0  0  0  0  0
    2.9063    4.0688    0.0000 C   0  0  0  0  0  0  0  0  0  0  0  0
    2.6514    4.8534    0.0000 C   0  0  0  0  0  0  0  0  0  0  0  0
    3.2034    5.4665    0.0000 C   0  0  0  0  0  0  0  0  0  0  0  0
    4.0104    5.2950    0.0000 C   0  0  0  0  0  0  0  0  0  0  0  0
    4.2653    4.5104    0.0000 N   0  0  0  0  0  0  0  0  0  0  0  0
    3.7133    3.8973    0.0000 C   0  0  0  0  0  0  0  0  0  0  0  0
    3.5724   -0.4125    0.0000 C   0  0  0  0  0  0  0  0  0  0  0  0
    3.5724   -1.2375    0.0000 C   0  0  0  0  0  0  0  0  0  0  0  0
    2.8579   -1.6500    0.0000 C   0  0  0  0  0  0  0  0  0  0  0  0
    2.1434   -1.2375    0.0000 C   0  0  0  0  0  0  0  0  0  0  0  0
  1  2  2  0  0  0  0
  2  3  4  0  0  0  0
  3  4  4  0  0  0  0
  4  5  4  0  0  0  0
  5  6  4  0  0  0  0
  6  7  4  0  0  0  0
  7  8  1  0  0  0  0
  8  9  1  0  0  0  0
  9 10  4  0  0  0  0
 10 11  4  0  0  0  0
 11 12  4  0  0  0  0
 12 13  4  0  0  0  0
 13 14  4  0  0  0  0
 14 15  4  0  0  0  0
 15 16  4  0  0  0  0
 16 17  4  0  0  0  0
  9 17  4  0  0  0  0
 12 17  4  0  0  0  0
 15 18  1  0  0  0  0
 18 19  4  0  0  0  0
 19 20  4  0  0  0  0
 20 21  4  0  0  0  0
 21 22  4  0  0  0  0
 22 23  4  0  0  0  0
 18 23  4  0  0  0  0
  7 24  4  0  0  0  0
 24 25  4  0  0  0  0
 25 26  4  0  0  0  0
 26 27  4  0  0  0  0
  2 27  4  0  0  0  0
  6 27  4  0  0  0  0
M  STY  1   1 DAT
M  SAL   1  1   3
M  SDT   1 MRV_IMPLICIT_H                                        
M  SDD   1     0.0000    0.0000    DR    ALL  0       0  
M  SED   1 IMPL_H1
M  END
>  <molregno>
1266006

>  <canonical_smiles>
O=C1NC=Cc2c(Cc3nnc4ccc(nn34)c5cccnc5)cccc12

>  <standard_inchi_key>
PPXVCOFUDPKTMW-UHFFFAOYSA-N

>  <standard_value>
10000

>  <standard_units>
nM

>  <standard_type>
GI50

>  <assay_id>
790953

>  <description>
Growth inhibition of c-met-independent human NCI-N87 cells after 72 hrs by MTS assay

>  <Mol Mass>
354

>  <Act_10_uM>
0

>  <Act_1_uM>
0

>  <StandardizerResult>
Clean 2D (ID: Clean 2D)
Clear Stereo (ID: Clear Stereo)
Tautomerize (ID: Tautomerize)
Wedge Clean (ID: Wedge Clean)
Aromatize (ID: Aromatize)

$$$$

  Mrv1722006291716492D          

 29 33  0  0  0  0            999 V2000
    0.0069   -5.2381    0.0000 C   0  0  0  0  0  0  0  0  0  0  0  0
   -0.5452   -4.6250    0.0000 C   0  0  0  0  0  0  0  0  0  0  0  0
   -1.3521   -4.7965    0.0000 C   0  0  0  0  0  0  0  0  0  0  0  0
   -0.2902   -3.8404    0.0000 C   0  0  0  0  0  0  0  0  0  0  0  0
   -0.7751   -3.1729    0.0000 C   0  0  0  0  0  0  0  0  0  0  0  0
   -0.2902   -2.5055    0.0000 C   0  0  0  0  0  0  0  0  0  0  0  0
    0.4944   -2.7604    0.0000 N   0  0  0  0  0  0  0  0  0  0  0  0
    1.2089   -2.3479    0.0000 N   0  0  0  0  0  0  0  0  0  0  0  0
    1.9233   -2.7604    0.0000 C   0  0  0  0  0  0  0  0  0  0  0  0
    1.9233   -3.5854    0.0000 N   0  0  0  0  0  0  0  0  0  0  0  0
    1.2089   -3.9979    0.0000 C   0  0  0  0  0  0  0  0  0  0  0  0
    1.2089   -4.8229    0.0000 N   0  0  0  0  0  0  0  0  0  0  0  0
    1.9233   -5.2354    0.0000 C   0  0  0  0  0  0  0  0  0  0  0  0
    2.6378   -4.8229    0.0000 C   0  0  0  0  0  0  0  0  0  0  0  0
    3.3523   -5.2354    0.0000 N   0  0  0  0  0  0  0  0  0  0  0  0
    3.3523   -6.0604    0.0000 C   0  0  0  0  0  0  0  0  0  0  0  0
    3.9654   -6.6125    0.0000 N   0  0  0  0  0  0  0  0  0  0  0  0
    3.6298   -7.3662    0.0000 C   0  0  0  0  0  0  0  0  0  0  0  0
    4.0423   -8.0806    0.0000 C   0  0  0  0  0  0  0  0  0  0  0  0
    2.8093   -7.2799    0.0000 C   0  0  0  0  0  0  0  0  0  0  0  0
    2.6378   -6.4729    0.0000 C   0  0  0  0  0  0  0  0  0  0  0  0
    1.9233   -6.0604    0.0000 C   0  0  0  0  0  0  0  0  0  0  0  0
    0.4944   -3.5854    0.0000 C   0  0  0  0  0  0  0  0  0  0  0  0
   -1.6001   -3.1729    0.0000 C   0  0  0  0  0  0  0  0  0  0  0  0
   -2.0851   -3.8404    0.0000 O   0  0  0  0  0  0  0  0  0  0  0  0
   -2.8697   -3.5854    0.0000 C   0  0  0  0  0  0  0  0  0  0  0  0
   -3.5371   -4.0704    0.0000 C   0  0  0  0  0  0  0  0  0  0  0  0
   -2.8697   -2.7604    0.0000 N   0  0  0  0  0  0  0  0  0  0  0  0
   -2.0851   -2.5055    0.0000 N   0  0  0  0  0  0  0  0  0  0  0  0
  1  2  1  0  0  0  0
  2  3  1  0  0  0  0
  2  4  1  0  0  0  0
  4  5  4  0  0  0  0
  5  6  4  0  0  0  0
  6  7  4  0  0  0  0
  7  8  4  0  0  0  0
  8  9  4  0  0  0  0
  9 10  4  0  0  0  0
 10 11  4  0  0  0  0
 11 12  1  0  0  0  0
 12 13  1  0  0  0  0
 13 14  4  0  0  0  0
 14 15  4  0  0  0  0
 15 16  4  0  0  0  0
 16 17  4  0  0  0  0
 17 18  4  0  0  0  0
 18 19  1  0  0  0  0
 18 20  4  0  0  0  0
 20 21  4  0  0  0  0
 16 21  4  0  0  0  0
 21 22  4  0  0  0  0
 13 22  4  0  0  0  0
 11 23  4  0  0  0  0
  4 23  4  0  0  0  0
  7 23  4  0  0  0  0
  5 24  1  0  0  0  0
 24 25  4  0  0  0  0
 25 26  4  0  0  0  0
 26 27  1  0  0  0  0
 26 28  4  0  0  0  0
 28 29  4  0  0  0  0
 24 29  4  0  0  0  0
M  STY  1   1 DAT
M  SAL   1  1  17
M  SDT   1 MRV_IMPLICIT_H                                        
M  SDD   1     0.0000    0.0000    DR    ALL  0       0  
M  SED   1 IMPL_H1
M  END
>  <molregno>
427497

>  <canonical_smiles>
CC(C)c1c(cn2ncnc(Nc3cnc4[nH]c(C)cc4c3)c12)c5oc(C)nn5

>  <standard_inchi_key>
OOQXPATWSOGSAV-UHFFFAOYSA-N

>  <standard_value>
10000

>  <standard_units>
nM

>  <standard_type>
IC50

>  <assay_id>
479581

>  <description>
Antitumor activity against human N87 cells

>  <Mol Mass>
388,435

>  <Act_10_uM>
0

>  <Act_1_uM>
0

>  <StandardizerResult>
Clean 2D (ID: Clean 2D)
Clear Stereo (ID: Clear Stereo)
Tautomerize (ID: Tautomerize)
Wedge Clean (ID: Wedge Clean)
Aromatize (ID: Aromatize)

$$$$

  Mrv1722006291716492D          

 30 33  0  0  1  0            999 V2000
    4.1801   -0.0616    0.0000 C   0  0  0  0  0  0  0  0  0  0  0  0
    4.8946   -0.4741    0.0000 C   0  0  0  0  0  0  0  0  0  0  0  0
    4.8946   -1.2991    0.0000 O   0  0  0  0  0  0  0  0  0  0  0  0
    4.1801   -1.7116    0.0000 C   0  0  0  0  0  0  0  0  0  0  0  0
    4.1801   -2.5366    0.0000 C   0  0  0  0  0  0  0  0  0  0  0  0
    3.4656   -2.9491    0.0000 C   0  0  0  0  0  0  0  0  0  0  0  0
    2.7512   -2.5366    0.0000 C   0  0  0  0  0  0  0  0  0  0  0  0
    2.7512   -1.7116    0.0000 N   0  0  0  0  0  0  0  0  0  0  0  0
    3.4656   -1.2991    0.0000 C   0  0  0  0  0  0  0  0  0  0  0  0
    3.4656   -0.4741    0.0000 N   0  0  0  0  0  0  0  0  0  0  0  0
    3.4656   -3.7741    0.0000 C   0  0  0  0  0  0  0  0  0  0  0  0
    4.1331   -4.2590    0.0000 C   0  0  0  0  0  0  0  0  0  0  0  0
    3.8781   -5.0437    0.0000 N   0  0  0  0  0  0  0  0  0  0  0  0
    3.0531   -5.0437    0.0000 N   0  0  0  0  0  0  0  0  0  0  0  0
    2.7982   -4.2590    0.0000 C   0  0  0  0  0  0  0  0  0  0  0  0
    2.5682   -5.7111    0.0000 C   0  0  0  0  0  0  0  0  0  0  0  0
    2.9038   -6.4648    0.0000 C   0  0  0  0  0  0  0  0  0  0  0  0
    2.4189   -7.1322    0.0000 C   0  0  0  0  0  0  0  0  0  0  0  0
    1.5984   -7.0460    0.0000 N   0  0  0  0  0  0  0  0  0  0  0  0
    1.2628   -6.2923    0.0000 C   0  0  0  0  0  0  0  0  0  0  0  0
    1.7477   -5.6249    0.0000 C   0  0  0  0  0  0  0  0  0  0  0  0
    5.6091   -0.0616    0.0000 C   0  0  0  0  0  0  0  0  0  0  0  0
    5.6091    0.7634    0.0000 C   0  0  0  0  0  0  0  0  0  0  0  0
    4.8946    1.1759    0.0000 Cl  0  0  0  0  0  0  0  0  0  0  0  0
    6.3235    1.1759    0.0000 C   0  0  0  0  0  0  0  0  0  0  0  0
    7.0380    0.7634    0.0000 C   0  0  0  0  0  0  0  0  0  0  0  0
    7.0380   -0.0616    0.0000 C   0  0  0  0  0  0  0  0  0  0  0  0
    7.7525   -0.4741    0.0000 F   0  0  0  0  0  0  0  0  0  0  0  0
    6.3235   -0.4741    0.0000 C   0  0  0  0  0  0  0  0  0  0  0  0
    6.3235   -1.2991    0.0000 Cl  0  0  0  0  0  0  0  0  0  0  0  0
  2  1  1  0  0  0  0
  2  3  1  0  0  0  0
  3  4  1  0  0  0  0
  4  5  4  0  0  0  0
  5  6  4  0  0  0  0
  6  7  4  0  0  0  0
  7  8  4  0  0  0  0
  8  9  4  0  0  0  0
  4  9  4  0  0  0  0
  9 10  1  0  0  0  0
  6 11  1  0  0  0  0
 11 12  4  0  0  0  0
 12 13  4  0  0  0  0
 13 14  4  0  0  0  0
 14 15  4  0  0  0  0
 11 15  4  0  0  0  0
 14 16  1  0  0  0  0
 16 17  1  0  0  0  0
 17 18  1  0  0  0  0
 18 19  1  0  0  0  0
 19 20  1  0  0  0  0
 20 21  1  0  0  0  0
 16 21  1  0  0  0  0
  2 22  1  0  0  0  0
 22 23  4  0  0  0  0
 23 24  1  0  0  0  0
 23 25  4  0  0  0  0
 25 26  4  0  0  0  0
 26 27  4  0  0  0  0
 27 28  1  0  0  0  0
 27 29  4  0  0  0  0
 22 29  4  0  0  0  0
 29 30  1  0  0  0  0
M  END
>  <molregno>
602271

>  <canonical_smiles>
C[C@@H](Oc1cc(cnc1N)c2cnn(c2)C3CCNCC3)c4c(Cl)ccc(F)c4Cl

>  <standard_inchi_key>
KTEIFNKAUNYNJU-GFCCVEGCSA-N

>  <standard_value>
159354,93

>  <standard_units>
nM

>  <standard_type>
IC50

>  <assay_id>
954459

>  <description>
SANGER: Inhibition of human NCI-N87 cell growth in a cell viability assay.

>  <Mol Mass>
450,34

>  <Act_10_uM>
0

>  <Act_1_uM>
0

>  <StandardizerResult>
Clean 2D (ID: Clean 2D)
Clear Stereo (ID: Clear Stereo)
Tautomerize (ID: Tautomerize)
Wedge Clean (ID: Wedge Clean)
Aromatize (ID: Aromatize)

$$$$

  Mrv1722006291716492D          

 29 30  0  0  0  0            999 V2000
    4.6993   -2.3645    0.0000 C   0  0  0  0  0  0  0  0  0  0  0  0
    4.2868   -1.6500    0.0000 C   0  0  0  0  0  0  0  0  0  0  0  0
    3.8743   -0.9355    0.0000 O   0  0  0  0  0  0  0  0  0  0  0  0
    3.5724   -2.0625    0.0000 C   0  0  0  0  0  0  0  0  0  0  0  0
    3.5724   -2.8875    0.0000 S   0  0  0  0  0  0  0  0  0  0  0  0
    4.3974   -2.8875    0.0000 O   0  0  0  0  0  0  0  0  0  0  0  0
    2.7474   -2.8875    0.0000 O   0  0  0  0  0  0  0  0  0  0  0  0
    3.5724   -3.7125    0.0000 C   0  0  0  0  0  0  0  0  0  0  0  0
    4.2868   -4.1250    0.0000 C   0  0  0  0  0  0  0  0  0  0  0  0
    4.2868   -4.9500    0.0000 C   0  0  0  0  0  0  0  0  0  0  0  0
    3.5724   -5.3625    0.0000 C   0  0  0  0  0  0  0  0  0  0  0  0
    3.5724   -6.1875    0.0000 F   0  0  0  0  0  0  0  0  0  0  0  0
    2.8579   -4.9500    0.0000 C   0  0  0  0  0  0  0  0  0  0  0  0
    2.8579   -4.1250    0.0000 C   0  0  0  0  0  0  0  0  0  0  0  0
    5.0013   -1.2375    0.0000 C   0  0  0  0  0  0  0  0  0  0  0  0
    5.7158   -1.6500    0.0000 O   0  0  0  0  0  0  0  0  0  0  0  0
    5.0013   -0.4125    0.0000 N   0  0  0  0  0  0  0  0  0  0  0  0
    5.7158    0.0000    0.0000 C   0  0  0  0  0  0  0  0  0  0  0  0
    5.7158    0.8250    0.0000 C   0  0  0  0  0  0  0  0  0  0  0  0
    6.4302    1.2375    0.0000 C   0  0  0  0  0  0  0  0  0  0  0  0
    7.1447    0.8250    0.0000 C   0  0  0  0  0  0  0  0  0  0  0  0
    7.8592    1.2375    0.0000 C   0  0  0  0  0  0  0  0  0  0  0  0
    8.5737    1.6500    0.0000 N   0  0  0  0  0  0  0  0  0  0  0  0
    7.1447    0.0000    0.0000 C   0  0  0  0  0  0  0  0  0  0  0  0
    6.4302   -0.4125    0.0000 C   0  0  0  0  0  0  0  0  0  0  0  0
    7.8592   -0.4125    0.0000 C   0  0  0  0  0  0  0  0  0  0  0  0
    8.5737   -0.8250    0.0000 F   0  0  0  0  0  0  0  0  0  0  0  0
    7.4467   -1.1270    0.0000 F   0  0  0  0  0  0  0  0  0  0  0  0
    8.2717    0.3020    0.0000 F   0  0  0  0  0  0  0  0  0  0  0  0
  1  2  1  0  0  0  0
  2  3  1  0  0  0  0
  2  4  1  0  0  0  0
  4  5  1  0  0  0  0
  5  6  2  0  0  0  0
  5  7  2  0  0  0  0
  5  8  1  0  0  0  0
  8  9  4  0  0  0  0
  9 10  4  0  0  0  0
 10 11  4  0  0  0  0
 11 12  1  0  0  0  0
 11 13  4  0  0  0  0
 13 14  4  0  0  0  0
  8 14  4  0  0  0  0
  2 15  1  0  0  0  0
 15 16  2  0  0  0  0
 15 17  1  0  0  0  0
 17 18  1  0  0  0  0
 18 19  4  0  0  0  0
 19 20  4  0  0  0  0
 20 21  4  0  0  0  0
 21 22  1  0  0  0  0
 22 23  3  0  0  0  0
 21 24  4  0  0  0  0
 24 25  4  0  0  0  0
 18 25  4  0  0  0  0
 24 26  1  0  0  0  0
 26 27  1  0  0  0  0
 26 28  1  0  0  0  0
 26 29  1  0  0  0  0
M  END
>  <molregno>
717

>  <canonical_smiles>
CC(O)(CS(=O)(=O)c1ccc(F)cc1)C(=O)Nc2ccc(C#N)c(c2)C(F)(F)F

>  <standard_inchi_key>
LKJPYSCBVHEWIU-UHFFFAOYSA-N

>  <standard_value>
105560,9

>  <standard_units>
nM

>  <standard_type>
IC50

>  <assay_id>
954459

>  <description>
SANGER: Inhibition of human NCI-N87 cell growth in a cell viability assay.

>  <Mol Mass>
430,37

>  <Act_10_uM>
0

>  <Act_1_uM>
0

>  <StandardizerResult>
Clean 2D (ID: Clean 2D)
Clear Stereo (ID: Clear Stereo)
Tautomerize (ID: Tautomerize)
Wedge Clean (ID: Wedge Clean)
Aromatize (ID: Aromatize)

$$$$

  Mrv1722006291716492D          

 30 33  0  0  1  0            999 V2000
    2.1434   -2.8875    0.0000 C   0  0  0  0  0  0  0  0  0  0  0  0
    1.4289   -2.4750    0.0000 C   0  0  0  0  0  0  0  0  0  0  0  0
    0.7145   -2.8875    0.0000 N   0  0  0  0  0  0  0  0  0  0  0  0
    0.7145   -3.7125    0.0000 C   0  0  0  0  0  0  0  0  0  0  0  0
    1.4289   -4.1250    0.0000 C   0  0  0  0  0  0  0  0  0  0  0  0
    1.4289   -4.9500    0.0000 C   0  0  0  0  0  0  0  0  0  0  0  0
    0.7145   -5.3625    0.0000 C   0  0  0  0  0  0  0  0  0  0  0  0
    0.0000   -4.9500    0.0000 C   0  0  0  0  0  0  0  0  0  0  0  0
    0.0000   -4.1250    0.0000 C   0  0  0  0  0  0  0  0  0  0  0  0
   -0.7145   -3.7125    0.0000 C   0  0  0  0  0  0  0  0  0  0  0  0
   -0.7145   -2.8875    0.0000 O   0  0  0  0  0  0  0  0  0  0  0  0
   -1.4289   -4.1250    0.0000 O   0  0  0  0  0  0  0  0  0  0  0  0
    1.4289   -1.6500    0.0000 C   0  0  0  0  0  0  0  0  0  0  0  0
    0.7145   -1.2375    0.0000 C   0  0  0  0  0  0  0  0  0  0  0  0
    0.7145   -0.4125    0.0000 C   0  0  0  0  0  0  0  0  0  0  0  0
    1.4289    0.0000    0.0000 C   0  0  0  0  0  0  0  0  0  0  0  0
    2.1434   -0.4125    0.0000 N   0  0  0  0  0  0  0  0  0  0  0  0
    2.8579    0.0000    0.0000 C   0  0  0  0  0  0  0  0  0  0  0  0
    2.8579    0.8250    0.0000 O   0  0  0  0  0  0  0  0  0  0  0  0
    3.5724   -0.4125    0.0000 C   0  0  0  0  0  0  0  0  0  0  0  0
    3.5724   -1.2375    0.0000 C   0  0  0  0  0  0  0  0  0  0  0  0
    2.8579   -1.6500    0.0000 N   0  0  0  0  0  0  0  0  0  0  0  0
    2.1434   -1.2375    0.0000 C   0  0  0  0  0  0  0  0  0  0  0  0
    4.2868   -1.6500    0.0000 N   0  0  0  0  0  0  0  0  0  0  0  0
    5.0013   -1.2375    0.0000 C   0  0  0  0  0  0  0  0  0  0  0  0
    5.7158   -1.6500    0.0000 C   0  0  0  0  0  0  0  0  0  0  0  0
    5.7158   -2.4750    0.0000 O   0  0  0  0  0  0  0  0  0  0  0  0
    5.0013   -2.8875    0.0000 C   0  0  0  0  0  0  0  0  0  0  0  0
    4.2868   -2.4750    0.0000 C   0  0  0  0  0  0  0  0  0  0  0  0
    0.0000    0.0000    0.0000 C   0  0  0  0  0  0  0  0  0  0  0  0
  2  1  1  0  0  0  0
  2  3  1  0  0  0  0
  3  4  1  0  0  0  0
  4  5  4  0  0  0  0
  5  6  4  0  0  0  0
  6  7  4  0  0  0  0
  7  8  4  0  0  0  0
  8  9  4  0  0  0  0
  4  9  4  0  0  0  0
  9 10  1  0  0  0  0
 10 11  2  0  0  0  0
 10 12  1  0  0  0  0
  2 13  1  0  0  0  0
 13 14  4  0  0  0  0
 14 15  4  0  0  0  0
 15 16  4  0  0  0  0
 16 17  4  0  0  0  0
 17 18  4  0  0  0  0
 18 19  2  0  0  0  0
 18 20  4  0  0  0  0
 20 21  4  0  0  0  0
 21 22  4  0  0  0  0
 22 23  4  0  0  0  0
 13 23  4  0  0  0  0
 17 23  4  0  0  0  0
 21 24  1  0  0  0  0
 24 25  1  0  0  0  0
 25 26  1  0  0  0  0
 26 27  1  0  0  0  0
 27 28  1  0  0  0  0
 28 29  1  0  0  0  0
 24 29  1  0  0  0  0
 15 30  1  0  0  0  0
M  END
>  <molregno>
1428626

>  <canonical_smiles>
C[C@@H](Nc1ccccc1C(=O)O)C2=CC(=CN3C(=O)C=C(N=C23)N4CCOCC4)C

>  <standard_inchi_key>
IRTDIKMSKMREGO-OAHLLOKOSA-N

>  <standard_value>
283042,2

>  <standard_units>
nM

>  <standard_type>
IC50

>  <assay_id>
954459

>  <description>
SANGER: Inhibition of human NCI-N87 cell growth in a cell viability assay.

>  <Mol Mass>
408,458

>  <Act_10_uM>
0

>  <Act_1_uM>
0

>  <StandardizerResult>
Clean 2D (ID: Clean 2D)
Clear Stereo (ID: Clear Stereo)
Tautomerize (ID: Tautomerize)
Wedge Clean (ID: Wedge Clean)
Aromatize (ID: Aromatize)

$$$$

  Mrv1722006291716492D          

 37 42  0  0  0  0            999 V2000
    9.2881    5.9411    0.0000 F   0  0  0  0  0  0  0  0  0  0  0  0
    8.5737    5.5286    0.0000 C   0  0  0  0  0  0  0  0  0  0  0  0
    8.5737    4.7036    0.0000 C   0  0  0  0  0  0  0  0  0  0  0  0
    7.8592    4.2911    0.0000 C   0  0  0  0  0  0  0  0  0  0  0  0
    7.1447    4.7036    0.0000 C   0  0  0  0  0  0  0  0  0  0  0  0
    7.1447    5.5286    0.0000 C   0  0  0  0  0  0  0  0  0  0  0  0
    7.8592    5.9411    0.0000 C   0  0  0  0  0  0  0  0  0  0  0  0
    6.4302    5.9411    0.0000 C   0  0  0  0  0  0  0  0  0  0  0  0
    5.7158    5.5286    0.0000 N   0  0  0  0  0  0  0  0  0  0  0  0
    5.0013    5.9411    0.0000 C   0  0  0  0  0  0  0  0  0  0  0  0
    4.2868    5.5286    0.0000 N   0  0  0  0  0  0  0  0  0  0  0  0
    4.2868    4.7036    0.0000 C   0  0  0  0  0  0  0  0  0  0  0  0
    5.0013    4.2911    0.0000 C   0  0  0  0  0  0  0  0  0  0  0  0
    5.0013    3.4661    0.0000 C   0  0  0  0  0  0  0  0  0  0  0  0
    4.2868    3.0536    0.0000 C   0  0  0  0  0  0  0  0  0  0  0  0
    3.5724    3.4661    0.0000 C   0  0  0  0  0  0  0  0  0  0  0  0
    3.5724    4.2911    0.0000 C   0  0  0  0  0  0  0  0  0  0  0  0
    4.2868    2.2286    0.0000 N   0  0  0  0  0  0  0  0  0  0  0  0
    4.9543    1.7437    0.0000 C   0  0  0  0  0  0  0  0  0  0  0  0
    4.6993    0.9590    0.0000 N   0  0  0  0  0  0  0  0  0  0  0  0
    3.8743    0.9590    0.0000 C   0  0  0  0  0  0  0  0  0  0  0  0
    3.6194    1.7437    0.0000 N   0  0  0  0  0  0  0  0  0  0  0  0
    3.3894    0.2916    0.0000 N   0  0  0  0  0  0  0  0  0  0  0  0
    3.7250   -0.4621    0.0000 C   0  0  0  0  0  0  0  0  0  0  0  0
    3.2400   -1.1295    0.0000 C   0  0  0  0  0  0  0  0  0  0  0  0
    2.4196   -1.0433    0.0000 O   0  0  0  0  0  0  0  0  0  0  0  0
    2.0840   -0.2896    0.0000 C   0  0  0  0  0  0  0  0  0  0  0  0
    2.5689    0.3778    0.0000 C   0  0  0  0  0  0  0  0  0  0  0  0
    5.0013    6.7661    0.0000 N   0  0  0  0  0  0  0  0  0  0  0  0
    5.7158    7.1786    0.0000 C   0  0  0  0  0  0  0  0  0  0  0  0
    6.4302    6.7661    0.0000 C   0  0  0  0  0  0  0  0  0  0  0  0
    7.8592    3.4661    0.0000 N   0  0  0  0  0  0  0  0  0  0  0  0
    8.5737    3.0536    0.0000 C   0  0  0  0  0  0  0  0  0  0  0  0
    8.5737    2.2286    0.0000 C   0  0  0  0  0  0  0  0  0  0  0  0
    7.8592    1.8161    0.0000 O   0  0  0  0  0  0  0  0  0  0  0  0
    7.1447    2.2286    0.0000 C   0  0  0  0  0  0  0  0  0  0  0  0
    7.1447    3.0536    0.0000 C   0  0  0  0  0  0  0  0  0  0  0  0
  1  2  1  0  0  0  0
  2  3  4  0  0  0  0
  3  4  4  0  0  0  0
  4  5  4  0  0  0  0
  5  6  4  0  0  0  0
  6  7  4  0  0  0  0
  2  7  4  0  0  0  0
  6  8  1  0  0  0  0
  8  9  4  0  0  0  0
  9 10  4  0  0  0  0
 10 11  1  0  0  0  0
 11 12  1  0  0  0  0
 12 13  4  0  0  0  0
 13 14  4  0  0  0  0
 14 15  4  0  0  0  0
 15 16  4  0  0  0  0
 16 17  4  0  0  0  0
 12 17  4  0  0  0  0
 15 18  1  0  0  0  0
 18 19  4  0  0  0  0
 19 20  4  0  0  0  0
 20 21  4  0  0  0  0
 21 22  4  0  0  0  0
 18 22  4  0  0  0  0
 21 23  1  0  0  0  0
 23 24  1  0  0  0  0
 24 25  1  0  0  0  0
 25 26  1  0  0  0  0
 26 27  1  0  0  0  0
 27 28  1  0  0  0  0
 23 28  1  0  0  0  0
 10 29  4  0  0  0  0
 29 30  4  0  0  0  0
 30 31  4  0  0  0  0
  8 31  4  0  0  0  0
  4 32  1  0  0  0  0
 32 33  1  0  0  0  0
 33 34  1  0  0  0  0
 34 35  1  0  0  0  0
 35 36  1  0  0  0  0
 36 37  1  0  0  0  0
 32 37  1  0  0  0  0
M  END
>  <molregno>
583374

>  <canonical_smiles>
Fc1cc(cc(c1)C2=N\C(=N/c3ccc(cc3)n4cnc(n4)N5CCOCC5)\NC=C2)N6CCOCC6

>  <standard_inchi_key>
AHMHIFXJPSHHPH-UHFFFAOYSA-N

>  <standard_value>
28419,74

>  <standard_units>
nM

>  <standard_type>
IC50

>  <assay_id>
954459

>  <description>
SANGER: Inhibition of human NCI-N87 cell growth in a cell viability assay.

>  <Mol Mass>
502,554

>  <Act_10_uM>
0

>  <Act_1_uM>
0

>  <StandardizerResult>
Clean 2D (ID: Clean 2D)
Clear Stereo (ID: Clear Stereo)
Tautomerize (ID: Tautomerize)
Wedge Clean (ID: Wedge Clean)
Aromatize (ID: Aromatize)

$$$$

  Mrv1722006291716492D          

 21 21  0  0  0  0            999 V2000
    2.1434   -6.1875    0.0000 C   0  0  0  0  0  0  0  0  0  0  0  0
    2.8579   -6.6000    0.0000 C   0  0  0  0  0  0  0  0  0  0  0  0
    3.5724   -6.1875    0.0000 C   0  0  0  0  0  0  0  0  0  0  0  0
    4.2868   -6.6000    0.0000 C   0  0  0  0  0  0  0  0  0  0  0  0
    5.0013   -6.1875    0.0000 C   0  0  0  0  0  0  0  0  0  0  0  0
    5.7158   -6.6000    0.0000 C   0  0  0  0  0  0  0  0  0  0  0  0
    6.4302   -6.1875    0.0000 C   0  0  0  0  0  0  0  0  0  0  0  0
    7.1447   -6.6000    0.0000 C   0  0  0  0  0  0  0  0  0  0  0  0
    7.8592   -6.1875    0.0000 C   0  0  0  0  0  0  0  0  0  0  0  0
    8.5737   -6.6000    0.0000 C   0  0  0  0  0  0  0  0  0  0  0  0
    9.2881   -6.1875    0.0000 C   0  0  0  0  0  0  0  0  0  0  0  0
   10.0026   -6.6000    0.0000 C   0  0  0  0  0  0  0  0  0  0  0  0
   10.7171   -6.1875    0.0000 C   0  0  0  0  0  0  0  0  0  0  0  0
   10.7171   -5.3625    0.0000 O   0  0  0  0  0  0  0  0  0  0  0  0
   11.4315   -6.6000    0.0000 C   0  0  0  0  0  0  0  0  0  0  0  0
   12.1460   -6.1875    0.0000 O   0  0  0  0  0  0  0  0  0  0  0  0
   11.4315   -7.4250    0.0000 C   0  0  0  0  0  0  0  0  0  0  0  0
   10.7171   -7.8375    0.0000 C   0  0  0  0  0  0  0  0  0  0  0  0
   10.7171   -8.6625    0.0000 O   0  0  0  0  0  0  0  0  0  0  0  0
   10.0026   -7.4250    0.0000 C   0  0  0  0  0  0  0  0  0  0  0  0
    9.2881   -7.8375    0.0000 O   0  0  0  0  0  0  0  0  0  0  0  0
  1  2  1  0  0  0  0
  2  3  1  0  0  0  0
  3  4  1  0  0  0  0
  4  5  1  0  0  0  0
  5  6  1  0  0  0  0
  6  7  1  0  0  0  0
  7  8  1  0  0  0  0
  8  9  1  0  0  0  0
  9 10  1  0  0  0  0
 10 11  1  0  0  0  0
 11 12  1  0  0  0  0
 12 13  2  0  0  0  0
 13 14  1  0  0  0  0
 13 15  1  0  0  0  0
 15 16  2  0  0  0  0
 15 17  1  0  0  0  0
 17 18  2  0  0  0  0
 18 19  1  0  0  0  0
 18 20  1  0  0  0  0
 12 20  1  0  0  0  0
 20 21  2  0  0  0  0
M  END
>  <molregno>
368320

>  <canonical_smiles>
CCCCCCCCCCCC1=C(O)C(=O)C=C(O)C1=O

>  <standard_inchi_key>
IRSFLDGTOHBADP-UHFFFAOYSA-N

>  <standard_value>
44810,43

>  <standard_units>
nM

>  <standard_type>
IC50

>  <assay_id>
954459

>  <description>
SANGER: Inhibition of human NCI-N87 cell growth in a cell viability assay.

>  <Mol Mass>
294,391

>  <Act_10_uM>
0

>  <Act_1_uM>
0

>  <StandardizerResult>
Clean 2D (ID: Clean 2D)
Clear Stereo (ID: Clear Stereo)
Tautomerize (ID: Tautomerize)
Wedge Clean (ID: Wedge Clean)

$$$$

  Mrv1722006291716492D          

 29 33  0  0  0  0            999 V2000
    0.6710   -5.1170    0.0000 O   0  0  0  0  0  0  0  0  0  0  0  0
    0.1190   -4.5039    0.0000 C   0  0  0  0  0  0  0  0  0  0  0  0
   -0.6880   -4.6754    0.0000 O   0  0  0  0  0  0  0  0  0  0  0  0
    0.3739   -3.7192    0.0000 C   0  0  0  0  0  0  0  0  0  0  0  0
   -0.1781   -3.1062    0.0000 C   0  0  0  0  0  0  0  0  0  0  0  0
    0.0768   -2.3215    0.0000 C   0  0  0  0  0  0  0  0  0  0  0  0
    0.8838   -2.1500    0.0000 C   0  0  0  0  0  0  0  0  0  0  0  0
    1.4358   -2.7631    0.0000 C   0  0  0  0  0  0  0  0  0  0  0  0
    1.1809   -3.5477    0.0000 C   0  0  0  0  0  0  0  0  0  0  0  0
    1.7329   -4.1608    0.0000 C   0  0  0  0  0  0  0  0  0  0  0  0
    2.5534   -4.0746    0.0000 C   0  0  0  0  0  0  0  0  0  0  0  0
    2.8889   -4.8283    0.0000 C   0  0  0  0  0  0  0  0  0  0  0  0
    2.2759   -5.3803    0.0000 C   0  0  0  0  0  0  0  0  0  0  0  0
    1.5614   -4.9678    0.0000 C   0  0  0  0  0  0  0  0  0  0  0  0
    1.1387   -1.3654    0.0000 C   0  0  0  0  0  0  0  0  0  0  0  0
    0.6538   -0.6979    0.0000 C   0  0  0  0  0  0  0  0  0  0  0  0
    1.1387   -0.0305    0.0000 N   0  0  0  0  0  0  0  0  0  0  0  0
    1.9233   -0.2854    0.0000 C   0  0  0  0  0  0  0  0  0  0  0  0
    2.6378    0.1271    0.0000 N   0  0  0  0  0  0  0  0  0  0  0  0
    3.3523   -0.2854    0.0000 C   0  0  0  0  0  0  0  0  0  0  0  0
    3.3523   -1.1104    0.0000 C   0  0  0  0  0  0  0  0  0  0  0  0
    2.6378   -1.5229    0.0000 C   0  0  0  0  0  0  0  0  0  0  0  0
    1.9233   -1.1104    0.0000 C   0  0  0  0  0  0  0  0  0  0  0  0
    4.0668   -1.5229    0.0000 C   0  0  0  0  0  0  0  0  0  0  0  0
    4.7812   -1.1104    0.0000 C   0  0  0  0  0  0  0  0  0  0  0  0
    5.4957   -1.5229    0.0000 C   0  0  0  0  0  0  0  0  0  0  0  0
    5.4957   -2.3479    0.0000 C   0  0  0  0  0  0  0  0  0  0  0  0
    4.7812   -2.7604    0.0000 C   0  0  0  0  0  0  0  0  0  0  0  0
    4.0668   -2.3479    0.0000 C   0  0  0  0  0  0  0  0  0  0  0  0
  1  2  1  0  0  0  0
  2  3  2  0  0  0  0
  2  4  1  0  0  0  0
  4  5  4  0  0  0  0
  5  6  4  0  0  0  0
  6  7  4  0  0  0  0
  7  8  4  0  0  0  0
  8  9  4  0  0  0  0
  4  9  4  0  0  0  0
  9 10  1  0  0  0  0
 10 11  1  0  0  0  0
 11 12  1  0  0  0  0
 12 13  1  0  0  0  0
 13 14  1  0  0  0  0
 10 14  1  0  0  0  0
  7 15  1  0  0  0  0
 15 16  4  0  0  0  0
 16 17  4  0  0  0  0
 17 18  4  0  0  0  0
 18 19  4  0  0  0  0
 19 20  4  0  0  0  0
 20 21  4  0  0  0  0
 21 22  4  0  0  0  0
 22 23  4  0  0  0  0
 15 23  4  0  0  0  0
 18 23  4  0  0  0  0
 21 24  1  0  0  0  0
 24 25  4  0  0  0  0
 25 26  4  0  0  0  0
 26 27  4  0  0  0  0
 27 28  4  0  0  0  0
 28 29  4  0  0  0  0
 24 29  4  0  0  0  0
M  STY  1   1 DAT
M  SAL   1  1  17
M  SDT   1 MRV_IMPLICIT_H                                        
M  SDD   1     0.0000    0.0000    DR    ALL  0       0  
M  SED   1 IMPL_H1
M  END
>  <molregno>
565844

>  <canonical_smiles>
OC(=O)c1ccc(cc1C2CCCC2)c3c[nH]c4ncc(cc34)c5ccccc5

>  <standard_inchi_key>
WVSBGSNVCDAMCF-UHFFFAOYSA-N

>  <standard_value>
1734913,79

>  <standard_units>
nM

>  <standard_type>
IC50

>  <assay_id>
954459

>  <description>
SANGER: Inhibition of human NCI-N87 cell growth in a cell viability assay.

>  <Mol Mass>
382,463

>  <Act_10_uM>
0

>  <Act_1_uM>
0

>  <StandardizerResult>
Clean 2D (ID: Clean 2D)
Clear Stereo (ID: Clear Stereo)
Tautomerize (ID: Tautomerize)
Wedge Clean (ID: Wedge Clean)
Aromatize (ID: Aromatize)

$$$$

  Mrv1722006291716492D          

 34 39  0  0  0  0            999 V2000
    3.3280    3.1684    0.0000 C   0  0  0  0  0  0  0  0  0  0  0  0
    4.1530    3.1684    0.0000 C   0  0  0  0  0  0  0  0  0  0  0  0
    4.9600    3.3400    0.0000 C   0  0  0  0  0  0  0  0  0  0  0  0
    5.3725    2.6255    0.0000 C   0  0  0  0  0  0  0  0  0  0  0  0
    4.8204    2.0124    0.0000 C   0  0  0  0  0  0  0  0  0  0  0  0
    4.0668    2.3479    0.0000 N   0  0  0  0  0  0  0  0  0  0  0  0
    3.3523    1.9354    0.0000 C   0  0  0  0  0  0  0  0  0  0  0  0
    3.3523    1.1104    0.0000 N   0  0  0  0  0  0  0  0  0  0  0  0
    2.6378    0.6979    0.0000 C   0  0  0  0  0  0  0  0  0  0  0  0
    2.6378   -0.1271    0.0000 N   0  0  0  0  0  0  0  0  0  0  0  0
    1.9233   -0.5396    0.0000 C   0  0  0  0  0  0  0  0  0  0  0  0
    1.8371   -1.3600    0.0000 C   0  0  0  0  0  0  0  0  0  0  0  0
    1.0301   -1.5316    0.0000 C   0  0  0  0  0  0  0  0  0  0  0  0
    0.6176   -0.8171    0.0000 N   0  0  0  0  0  0  0  0  0  0  0  0
    1.1697   -0.2040    0.0000 N   0  0  0  0  0  0  0  0  0  0  0  0
    0.6946   -2.2852    0.0000 C   0  0  0  0  0  0  0  0  0  0  0  0
    0.7808   -3.1057    0.0000 C   0  0  0  0  0  0  0  0  0  0  0  0
    0.0271   -2.7702    0.0000 C   0  0  0  0  0  0  0  0  0  0  0  0
    1.9233    1.1104    0.0000 C   0  0  0  0  0  0  0  0  0  0  0  0
    1.1387    0.8555    0.0000 C   0  0  0  0  0  0  0  0  0  0  0  0
    0.6538    1.5229    0.0000 C   0  0  0  0  0  0  0  0  0  0  0  0
    1.1387    2.1904    0.0000 C   0  0  0  0  0  0  0  0  0  0  0  0
    1.9233    1.9354    0.0000 N   0  0  0  0  0  0  0  0  0  0  0  0
    2.6378    2.3479    0.0000 N   0  0  0  0  0  0  0  0  0  0  0  0
    3.9772    3.9745    0.0000 C   0  0  0  0  0  0  0  0  0  0  0  0
    4.5873    4.5297    0.0000 O   0  0  0  0  0  0  0  0  0  0  0  0
    3.1912    4.2252    0.0000 N   0  0  0  0  0  0  0  0  0  0  0  0
    3.0153    5.0312    0.0000 C   0  0  0  0  0  0  0  0  0  0  0  0
    2.2294    5.2820    0.0000 C   0  0  0  0  0  0  0  0  0  0  0  0
    2.0535    6.0880    0.0000 C   0  0  0  0  0  0  0  0  0  0  0  0
    2.6637    6.6433    0.0000 C   0  0  0  0  0  0  0  0  0  0  0  0
    2.4878    7.4494    0.0000 F   0  0  0  0  0  0  0  0  0  0  0  0
    3.4496    6.3925    0.0000 N   0  0  0  0  0  0  0  0  0  0  0  0
    3.6255    5.5866    0.0000 C   0  0  0  0  0  0  0  0  0  0  0  0
  2  1  1  0  0  0  0
  2  3  1  0  0  0  0
  3  4  1  0  0  0  0
  4  5  1  0  0  0  0
  5  6  1  0  0  0  0
  2  6  1  0  0  0  0
  6  7  1  0  0  0  0
  7  8  4  0  0  0  0
  8  9  4  0  0  0  0
  9 10  1  0  0  0  0
 10 11  1  0  0  0  0
 11 12  4  0  0  0  0
 12 13  4  0  0  0  0
 13 14  4  0  0  0  0
 14 15  4  0  0  0  0
 11 15  4  0  0  0  0
 13 16  1  0  0  0  0
 16 17  1  0  0  0  0
 17 18  1  0  0  0  0
 16 18  1  0  0  0  0
  9 19  4  0  0  0  0
 19 20  4  0  0  0  0
 20 21  4  0  0  0  0
 21 22  4  0  0  0  0
 22 23  4  0  0  0  0
 19 23  4  0  0  0  0
 23 24  4  0  0  0  0
  7 24  4  0  0  0  0
  2 25  1  0  0  0  0
 25 26  2  0  0  0  0
 25 27  1  0  0  0  0
 27 28  1  0  0  0  0
 28 29  4  0  0  0  0
 29 30  4  0  0  0  0
 30 31  4  0  0  0  0
 31 32  1  0  0  0  0
 31 33  4  0  0  0  0
 33 34  4  0  0  0  0
 28 34  4  0  0  0  0
M  STY  1   1 DAT
M  SAL   1  1  15
M  SDT   1 MRV_IMPLICIT_H                                        
M  SDD   1     0.0000    0.0000    DR    ALL  0       0  
M  SED   1 IMPL_H1
M  END
>  <molregno>
570962

>  <canonical_smiles>
C[C@]1(CCCN1c2nc(Nc3cc([nH]n3)C4CC4)c5cccn5n2)C(=O)Nc6ccc(F)nc6

>  <standard_inchi_key>
LQVXSNNAFNGRAH-QHCPKHFHSA-N

>  <standard_value>
88095,99

>  <standard_units>
nM

>  <standard_type>
IC50

>  <assay_id>
954459

>  <description>
SANGER: Inhibition of human NCI-N87 cell growth in a cell viability assay.

>  <Mol Mass>
461,505

>  <Act_10_uM>
0

>  <Act_1_uM>
0

>  <StandardizerResult>
Clean 2D (ID: Clean 2D)
Clear Stereo (ID: Clear Stereo)
Tautomerize (ID: Tautomerize)
Wedge Clean (ID: Wedge Clean)
Aromatize (ID: Aromatize)

$$$$

  Mrv1722006291716492D          

 31 34  0  0  0  0            999 V2000
    0.0000    0.8250    0.0000 C   0  0  0  0  0  0  0  0  0  0  0  0
    0.0000    0.0000    0.0000 O   0  0  0  0  0  0  0  0  0  0  0  0
    0.7145   -0.4125    0.0000 C   0  0  0  0  0  0  0  0  0  0  0  0
    1.4289    0.0000    0.0000 C   0  0  0  0  0  0  0  0  0  0  0  0
    2.1434   -0.4125    0.0000 C   0  0  0  0  0  0  0  0  0  0  0  0
    2.8579    0.0000    0.0000 N   0  0  0  0  0  0  0  0  0  0  0  0
    3.5724   -0.4125    0.0000 C   0  0  0  0  0  0  0  0  0  0  0  0
    3.5724   -1.2375    0.0000 N   0  0  0  0  0  0  0  0  0  0  0  0
    2.8579   -1.6500    0.0000 C   0  0  0  0  0  0  0  0  0  0  0  0
    2.8579   -2.4750    0.0000 N   0  0  0  0  0  0  0  0  0  0  0  0
    3.5724   -2.8875    0.0000 C   0  0  0  0  0  0  0  0  0  0  0  0
    4.2868   -2.4750    0.0000 C   0  0  0  0  0  0  0  0  0  0  0  0
    5.0013   -2.8875    0.0000 C   0  0  0  0  0  0  0  0  0  0  0  0
    5.0013   -3.7125    0.0000 C   0  0  0  0  0  0  0  0  0  0  0  0
    5.7158   -4.1250    0.0000 F   0  0  0  0  0  0  0  0  0  0  0  0
    4.2868   -4.1250    0.0000 C   0  0  0  0  0  0  0  0  0  0  0  0
    4.2868   -4.9500    0.0000 Cl  0  0  0  0  0  0  0  0  0  0  0  0
    3.5724   -3.7125    0.0000 C   0  0  0  0  0  0  0  0  0  0  0  0
    2.1434   -1.2375    0.0000 C   0  0  0  0  0  0  0  0  0  0  0  0
    1.4289   -1.6500    0.0000 C   0  0  0  0  0  0  0  0  0  0  0  0
    0.7145   -1.2375    0.0000 C   0  0  0  0  0  0  0  0  0  0  0  0
    0.0000   -1.6500    0.0000 O   0  0  0  0  0  0  0  0  0  0  0  0
   -0.7145   -1.2375    0.0000 C   0  0  0  0  0  0  0  0  0  0  0  0
   -0.7145   -0.4125    0.0000 C   0  0  0  0  0  0  0  0  0  0  0  0
   -1.4289    0.0000    0.0000 C   0  0  0  0  0  0  0  0  0  0  0  0
   -1.4289    0.8250    0.0000 N   0  0  0  0  0  0  0  0  0  0  0  0
   -2.1434    1.2375    0.0000 C   0  0  0  0  0  0  0  0  0  0  0  0
   -2.1434    2.0625    0.0000 C   0  0  0  0  0  0  0  0  0  0  0  0
   -1.4289    2.4750    0.0000 O   0  0  0  0  0  0  0  0  0  0  0  0
   -0.7145    2.0625    0.0000 C   0  0  0  0  0  0  0  0  0  0  0  0
   -0.7145    1.2375    0.0000 C   0  0  0  0  0  0  0  0  0  0  0  0
  1  2  1  0  0  0  0
  2  3  1  0  0  0  0
  3  4  4  0  0  0  0
  4  5  4  0  0  0  0
  5  6  4  0  0  0  0
  6  7  4  0  0  0  0
  7  8  4  0  0  0  0
  8  9  4  0  0  0  0
  9 10  1  0  0  0  0
 10 11  1  0  0  0  0
 11 12  4  0  0  0  0
 12 13  4  0  0  0  0
 13 14  4  0  0  0  0
 14 15  1  0  0  0  0
 14 16  4  0  0  0  0
 16 17  1  0  0  0  0
 16 18  4  0  0  0  0
 11 18  4  0  0  0  0
  9 19  4  0  0  0  0
  5 19  4  0  0  0  0
 19 20  4  0  0  0  0
 20 21  4  0  0  0  0
  3 21  4  0  0  0  0
 21 22  1  0  0  0  0
 22 23  1  0  0  0  0
 23 24  1  0  0  0  0
 24 25  1  0  0  0  0
 25 26  1  0  0  0  0
 26 27  1  0  0  0  0
 27 28  1  0  0  0  0
 28 29  1  0  0  0  0
 29 30  1  0  0  0  0
 30 31  1  0  0  0  0
 26 31  1  0  0  0  0
M  END
>  <molregno>
88232

>  <canonical_smiles>
COc1cc2ncnc(Nc3ccc(F)c(Cl)c3)c2cc1OCCCN4CCOCC4

>  <standard_inchi_key>
XGALLCVXEZPNRQ-UHFFFAOYSA-N

>  <standard_value>
19599,24

>  <standard_units>
nM

>  <standard_type>
IC50

>  <assay_id>
954459

>  <description>
SANGER: Inhibition of human NCI-N87 cell growth in a cell viability assay.

>  <Mol Mass>
446,91

>  <Act_10_uM>
0

>  <Act_1_uM>
0

>  <StandardizerResult>
Clean 2D (ID: Clean 2D)
Clear Stereo (ID: Clear Stereo)
Tautomerize (ID: Tautomerize)
Wedge Clean (ID: Wedge Clean)
Aromatize (ID: Aromatize)

$$$$

  Mrv1722006291716492D          

 39 43  0  0  0  0            999 V2000
    5.0013   -7.8375    0.0000 C   0  0  0  0  0  0  0  0  0  0  0  0
    5.0013   -8.6625    0.0000 C   0  0  0  0  0  0  0  0  0  0  0  0
    5.6687   -9.1474    0.0000 C   0  0  0  0  0  0  0  0  0  0  0  0
    5.4138   -9.9320    0.0000 N   0  0  0  0  0  0  0  0  0  0  0  0
    4.5888   -9.9320    0.0000 C   0  0  0  0  0  0  0  0  0  0  0  0
    4.3339   -9.1474    0.0000 N   0  0  0  0  0  0  0  0  0  0  0  0
    5.8987  -10.5995    0.0000 C   0  0  0  0  0  0  0  0  0  0  0  0
    6.7192  -10.5132    0.0000 C   0  0  0  0  0  0  0  0  0  0  0  0
    7.2041  -11.1807    0.0000 C   0  0  0  0  0  0  0  0  0  0  0  0
    8.0246  -11.0945    0.0000 N   0  0  0  0  0  0  0  0  0  0  0  0
    8.5095  -11.7619    0.0000 C   0  0  0  0  0  0  0  0  0  0  0  0
    8.1740  -12.5156    0.0000 O   0  0  0  0  0  0  0  0  0  0  0  0
    9.3300  -11.6757    0.0000 C   0  0  0  0  0  0  0  0  0  0  0  0
    9.6656  -10.9220    0.0000 C   0  0  0  0  0  0  0  0  0  0  0  0
   10.4860  -10.8357    0.0000 C   0  0  0  0  0  0  0  0  0  0  0  0
   10.9710  -11.5032    0.0000 C   0  0  0  0  0  0  0  0  0  0  0  0
   11.7914  -11.4169    0.0000 C   0  0  0  0  0  0  0  0  0  0  0  0
   10.6354  -12.2569    0.0000 C   0  0  0  0  0  0  0  0  0  0  0  0
   11.1203  -12.9243    0.0000 N   0  0  0  0  0  0  0  0  0  0  0  0
   11.9408  -12.8381    0.0000 C   0  0  0  0  0  0  0  0  0  0  0  0
   12.2764  -12.0844    0.0000 N   0  0  0  0  0  0  0  0  0  0  0  0
   13.0969  -11.9981    0.0000 C   0  0  0  0  0  0  0  0  0  0  0  0
   13.5818  -12.6656    0.0000 C   0  0  0  0  0  0  0  0  0  0  0  0
   13.2462  -13.4193    0.0000 C   0  0  0  0  0  0  0  0  0  0  0  0
   12.4257  -13.5055    0.0000 N   0  0  0  0  0  0  0  0  0  0  0  0
   13.7311  -14.0867    0.0000 C   0  0  0  0  0  0  0  0  0  0  0  0
   14.5516  -14.0005    0.0000 C   0  0  0  0  0  0  0  0  0  0  0  0
   15.0365  -14.6679    0.0000 C   0  0  0  0  0  0  0  0  0  0  0  0
   14.7010  -15.4216    0.0000 C   0  0  0  0  0  0  0  0  0  0  0  0
   13.8805  -15.5078    0.0000 N   0  0  0  0  0  0  0  0  0  0  0  0
   13.3956  -14.8404    0.0000 C   0  0  0  0  0  0  0  0  0  0  0  0
    9.8149  -12.3431    0.0000 C   0  0  0  0  0  0  0  0  0  0  0  0
    6.8686  -11.9344    0.0000 C   0  0  0  0  0  0  0  0  0  0  0  0
    6.0481  -12.0206    0.0000 C   0  0  0  0  0  0  0  0  0  0  0  0
    5.5632  -11.3532    0.0000 C   0  0  0  0  0  0  0  0  0  0  0  0
    5.7125  -12.7743    0.0000 C   0  0  0  0  0  0  0  0  0  0  0  0
    5.3770  -13.5279    0.0000 F   0  0  0  0  0  0  0  0  0  0  0  0
    4.9589  -12.4387    0.0000 F   0  0  0  0  0  0  0  0  0  0  0  0
    6.4662  -13.1098    0.0000 F   0  0  0  0  0  0  0  0  0  0  0  0
  1  2  1  0  0  0  0
  2  3  4  0  0  0  0
  3  4  4  0  0  0  0
  4  5  4  0  0  0  0
  5  6  4  0  0  0  0
  2  6  4  0  0  0  0
  4  7  1  0  0  0  0
  7  8  4  0  0  0  0
  8  9  4  0  0  0  0
  9 10  1  0  0  0  0
 10 11  1  0  0  0  0
 11 12  2  0  0  0  0
 11 13  1  0  0  0  0
 13 14  4  0  0  0  0
 14 15  4  0  0  0  0
 15 16  4  0  0  0  0
 16 17  1  0  0  0  0
 16 18  4  0  0  0  0
 18 19  1  0  0  0  0
 19 20  1  0  0  0  0
 20 21  4  0  0  0  0
 21 22  4  0  0  0  0
 22 23  4  0  0  0  0
 23 24  4  0  0  0  0
 24 25  4  0  0  0  0
 20 25  4  0  0  0  0
 24 26  1  0  0  0  0
 26 27  4  0  0  0  0
 27 28  4  0  0  0  0
 28 29  4  0  0  0  0
 29 30  4  0  0  0  0
 30 31  4  0  0  0  0
 26 31  4  0  0  0  0
 18 32  4  0  0  0  0
 13 32  4  0  0  0  0
  9 33  4  0  0  0  0
 33 34  4  0  0  0  0
 34 35  4  0  0  0  0
  7 35  4  0  0  0  0
 34 36  1  0  0  0  0
 36 37  1  0  0  0  0
 36 38  1  0  0  0  0
 36 39  1  0  0  0  0
M  END
>  <molregno>
426660

>  <canonical_smiles>
Cc1cn(cn1)c2cc(NC(=O)c3ccc(C)c(Nc4nccc(n4)c5cccnc5)c3)cc(c2)C(F)(F)F

>  <standard_inchi_key>
HHZIURLSWUIHRB-UHFFFAOYSA-N

>  <standard_value>
11773,12

>  <standard_units>
nM

>  <standard_type>
IC50

>  <assay_id>
954459

>  <description>
SANGER: Inhibition of human NCI-N87 cell growth in a cell viability assay.

>  <Mol Mass>
529,527

>  <Act_10_uM>
0

>  <Act_1_uM>
0

>  <StandardizerResult>
Clean 2D (ID: Clean 2D)
Clear Stereo (ID: Clear Stereo)
Tautomerize (ID: Tautomerize)
Wedge Clean (ID: Wedge Clean)
Aromatize (ID: Aromatize)

$$$$

  Mrv1722006291716492D          

 31 33  0  0  0  0            999 V2000
    0.0176   -2.4603    0.0000 C   0  0  0  0  0  0  0  0  0  0  0  0
    0.7928   -2.7424    0.0000 O   0  0  0  0  0  0  0  0  0  0  0  0
    1.4248   -2.2121    0.0000 C   0  0  0  0  0  0  0  0  0  0  0  0
    1.2816   -1.3997    0.0000 C   0  0  0  0  0  0  0  0  0  0  0  0
    1.9135   -0.8694    0.0000 C   0  0  0  0  0  0  0  0  0  0  0  0
    1.7703   -0.0569    0.0000 F   0  0  0  0  0  0  0  0  0  0  0  0
    2.6888   -1.1515    0.0000 C   0  0  0  0  0  0  0  0  0  0  0  0
    3.3208   -0.6212    0.0000 F   0  0  0  0  0  0  0  0  0  0  0  0
    2.8320   -1.9640    0.0000 C   0  0  0  0  0  0  0  0  0  0  0  0
    3.6073   -2.2462    0.0000 N   0  0  0  0  0  0  0  0  0  0  0  0
    4.2393   -1.7159    0.0000 C   0  0  0  0  0  0  0  0  0  0  0  0
    4.0960   -0.9034    0.0000 C   0  0  0  0  0  0  0  0  0  0  0  0
    4.7280   -0.3731    0.0000 C   0  0  0  0  0  0  0  0  0  0  0  0
    5.5033   -0.6553    0.0000 C   0  0  0  0  0  0  0  0  0  0  0  0
    6.1352   -0.1250    0.0000 I   0  0  0  0  0  0  0  0  0  0  0  0
    5.6465   -1.4677    0.0000 C   0  0  0  0  0  0  0  0  0  0  0  0
    5.0145   -1.9980    0.0000 C   0  0  0  0  0  0  0  0  0  0  0  0
    5.1578   -2.8105    0.0000 F   0  0  0  0  0  0  0  0  0  0  0  0
    2.2001   -2.4943    0.0000 C   0  0  0  0  0  0  0  0  0  0  0  0
    2.3433   -3.3068    0.0000 N   0  0  0  0  0  0  0  0  0  0  0  0
    1.7113   -3.8371    0.0000 S   0  0  0  0  0  0  0  0  0  0  0  0
    1.1810   -3.2051    0.0000 O   0  0  0  0  0  0  0  0  0  0  0  0
    2.2416   -4.4690    0.0000 O   0  0  0  0  0  0  0  0  0  0  0  0
    1.0793   -4.3674    0.0000 C   0  0  0  0  0  0  0  0  0  0  0  0
    0.6062   -3.6916    0.0000 C   0  0  0  0  0  0  0  0  0  0  0  0
   -0.2157   -3.7635    0.0000 C   0  0  0  0  0  0  0  0  0  0  0  0
   -0.5643   -4.5113    0.0000 O   0  0  0  0  0  0  0  0  0  0  0  0
   -0.6890   -3.0877    0.0000 C   0  0  0  0  0  0  0  0  0  0  0  0
   -1.5108   -3.1597    0.0000 O   0  0  0  0  0  0  0  0  0  0  0  0
    1.3950   -5.1295    0.0000 C   0  0  0  0  0  0  0  0  0  0  0  0
    0.5771   -5.0218    0.0000 C   0  0  0  0  0  0  0  0  0  0  0  0
  1  2  1  0  0  0  0
  2  3  1  0  0  0  0
  3  4  4  0  0  0  0
  4  5  4  0  0  0  0
  5  6  1  0  0  0  0
  5  7  4  0  0  0  0
  7  8  1  0  0  0  0
  7  9  4  0  0  0  0
  9 10  1  0  0  0  0
 10 11  1  0  0  0  0
 11 12  4  0  0  0  0
 12 13  4  0  0  0  0
 13 14  4  0  0  0  0
 14 15  1  0  0  0  0
 14 16  4  0  0  0  0
 16 17  4  0  0  0  0
 11 17  4  0  0  0  0
 17 18  1  0  0  0  0
  9 19  4  0  0  0  0
  3 19  4  0  0  0  0
 19 20  1  0  0  0  0
 20 21  1  0  0  0  0
 21 22  2  0  0  0  0
 21 23  2  0  0  0  0
 21 24  1  0  0  0  0
 24 25  1  0  0  0  0
 25 26  1  0  0  0  0
 26 27  1  0  0  0  0
 26 28  1  0  0  0  0
 28 29  1  0  0  0  0
 24 30  1  0  0  0  0
 30 31  1  0  0  0  0
 24 31  1  0  0  0  0
M  END
>  <molregno>
1797953

>  <canonical_smiles>
COc1cc(F)c(F)c(Nc2ccc(I)cc2F)c1NS(=O)(=O)C3(CC(O)CO)CC3

>  <standard_inchi_key>
RDSACQWTXKSHJT-UHFFFAOYSA-N

>  <standard_value>
14817,65

>  <standard_units>
nM

>  <standard_type>
IC50

>  <assay_id>
954459

>  <description>
SANGER: Inhibition of human NCI-N87 cell growth in a cell viability assay.

>  <Mol Mass>
572,34

>  <Act_10_uM>
0

>  <Act_1_uM>
0

>  <StandardizerResult>
Clean 2D (ID: Clean 2D)
Clear Stereo (ID: Clear Stereo)
Tautomerize (ID: Tautomerize)
Wedge Clean (ID: Wedge Clean)
Aromatize (ID: Aromatize)

$$$$

  Mrv1722006291716492D          

 25 28  0  0  0  0            999 V2000
    0.8838   -2.1500    0.0000 C   0  0  0  0  0  0  0  0  0  0  0  0
    1.1387   -1.3654    0.0000 N   0  0  0  0  0  0  0  0  0  0  0  0
    0.6538   -0.6979    0.0000 C   0  0  0  0  0  0  0  0  0  0  0  0
    1.1387   -0.0305    0.0000 C   0  0  0  0  0  0  0  0  0  0  0  0
    0.8838    0.7541    0.0000 C   0  0  0  0  0  0  0  0  0  0  0  0
    0.0992    1.0091    0.0000 C   0  0  0  0  0  0  0  0  0  0  0  0
    0.0992    1.8341    0.0000 C   0  0  0  0  0  0  0  0  0  0  0  0
   -0.5683    2.3190    0.0000 O   0  0  0  0  0  0  0  0  0  0  0  0
    0.8838    2.0890    0.0000 N   0  0  0  0  0  0  0  0  0  0  0  0
    1.3687    1.4216    0.0000 C   0  0  0  0  0  0  0  0  0  0  0  0
    2.1937    1.4216    0.0000 O   0  0  0  0  0  0  0  0  0  0  0  0
   -0.5683    0.5241    0.0000 C   0  0  0  0  0  0  0  0  0  0  0  0
   -0.4820   -0.2963    0.0000 C   0  0  0  0  0  0  0  0  0  0  0  0
   -1.1495   -0.7813    0.0000 C   0  0  0  0  0  0  0  0  0  0  0  0
   -1.9032   -0.4457    0.0000 C   0  0  0  0  0  0  0  0  0  0  0  0
   -2.5706   -0.9306    0.0000 Cl  0  0  0  0  0  0  0  0  0  0  0  0
   -1.9894    0.3748    0.0000 C   0  0  0  0  0  0  0  0  0  0  0  0
   -1.3220    0.8597    0.0000 C   0  0  0  0  0  0  0  0  0  0  0  0
   -1.4082    1.6802    0.0000 Cl  0  0  0  0  0  0  0  0  0  0  0  0
    1.9233   -0.2854    0.0000 C   0  0  0  0  0  0  0  0  0  0  0  0
    2.6378    0.1271    0.0000 C   0  0  0  0  0  0  0  0  0  0  0  0
    3.3523   -0.2854    0.0000 C   0  0  0  0  0  0  0  0  0  0  0  0
    3.3523   -1.1104    0.0000 C   0  0  0  0  0  0  0  0  0  0  0  0
    2.6378   -1.5229    0.0000 C   0  0  0  0  0  0  0  0  0  0  0  0
    1.9233   -1.1104    0.0000 C   0  0  0  0  0  0  0  0  0  0  0  0
  1  2  1  0  0  0  0
  2  3  4  0  0  0  0
  3  4  4  0  0  0  0
  4  5  1  0  0  0  0
  5  6  2  0  0  0  0
  6  7  1  0  0  0  0
  7  8  2  0  0  0  0
  7  9  1  0  0  0  0
  9 10  1  0  0  0  0
  5 10  1  0  0  0  0
 10 11  2  0  0  0  0
  6 12  1  0  0  0  0
 12 13  4  0  0  0  0
 13 14  4  0  0  0  0
 14 15  4  0  0  0  0
 15 16  1  0  0  0  0
 15 17  4  0  0  0  0
 17 18  4  0  0  0  0
 12 18  4  0  0  0  0
 18 19  1  0  0  0  0
  4 20  4  0  0  0  0
 20 21  4  0  0  0  0
 21 22  4  0  0  0  0
 22 23  4  0  0  0  0
 23 24  4  0  0  0  0
 24 25  4  0  0  0  0
  2 25  4  0  0  0  0
 20 25  4  0  0  0  0
M  END
>  <molregno>
169962

>  <canonical_smiles>
Cn1cc(C2=C(C(=O)NC2=O)c3ccc(Cl)cc3Cl)c4ccccc14

>  <standard_inchi_key>
JCSGFHVFHSKIJH-UHFFFAOYSA-N

>  <standard_value>
47884,79

>  <standard_units>
nM

>  <standard_type>
IC50

>  <assay_id>
954459

>  <description>
SANGER: Inhibition of human NCI-N87 cell growth in a cell viability assay.

>  <Mol Mass>
371,22

>  <Act_10_uM>
0

>  <Act_1_uM>
0

>  <StandardizerResult>
Clean 2D (ID: Clean 2D)
Clear Stereo (ID: Clear Stereo)
Tautomerize (ID: Tautomerize)
Wedge Clean (ID: Wedge Clean)
Aromatize (ID: Aromatize)

$$$$

  Mrv1722006291716492D          

 29 31  0  0  0  0            999 V2000
    0.7145   -0.4125    0.0000 N   0  0  0  0  0  0  0  0  0  0  0  0
    1.4289    0.0000    0.0000 C   0  0  0  0  0  0  0  0  0  0  0  0
    1.4289    0.8250    0.0000 O   0  0  0  0  0  0  0  0  0  0  0  0
    2.1434   -0.4125    0.0000 N   0  0  0  0  0  0  0  0  0  0  0  0
    2.1434   -1.2375    0.0000 C   0  0  0  0  0  0  0  0  0  0  0  0
    2.8579   -1.6500    0.0000 C   0  0  0  0  0  0  0  0  0  0  0  0
    2.8579   -2.4750    0.0000 C   0  0  0  0  0  0  0  0  0  0  0  0
    2.1434   -2.8875    0.0000 C   0  0  0  0  0  0  0  0  0  0  0  0
    2.1434   -3.7125    0.0000 C   0  0  0  0  0  0  0  0  0  0  0  0
    1.4289   -4.1250    0.0000 O   0  0  0  0  0  0  0  0  0  0  0  0
    2.8579   -4.1250    0.0000 N   0  0  0  0  0  0  0  0  0  0  0  0
    1.4289   -2.4750    0.0000 C   0  0  0  0  0  0  0  0  0  0  0  0
    1.4289   -1.6500    0.0000 N   0  0  0  0  0  0  0  0  0  0  0  0
    0.7145   -2.8875    0.0000 C   0  0  0  0  0  0  0  0  0  0  0  0
    0.7145   -3.7125    0.0000 C   0  0  0  0  0  0  0  0  0  0  0  0
    0.0000   -4.1250    0.0000 C   0  0  0  0  0  0  0  0  0  0  0  0
   -0.7145   -3.7125    0.0000 C   0  0  0  0  0  0  0  0  0  0  0  0
   -1.4289   -4.1250    0.0000 F   0  0  0  0  0  0  0  0  0  0  0  0
   -0.7145   -2.8875    0.0000 C   0  0  0  0  0  0  0  0  0  0  0  0
    0.0000   -2.4750    0.0000 C   0  0  0  0  0  0  0  0  0  0  0  0
    0.0000   -1.6500    0.0000 F   0  0  0  0  0  0  0  0  0  0  0  0
    2.8579    0.0000    0.0000 C   0  0  0  0  0  0  0  0  0  0  0  0
    2.8579    0.8250    0.0000 C   0  0  0  0  0  0  0  0  0  0  0  0
    2.1434    1.2375    0.0000 F   0  0  0  0  0  0  0  0  0  0  0  0
    3.5724    1.2375    0.0000 C   0  0  0  0  0  0  0  0  0  0  0  0
    4.2868    0.8250    0.0000 C   0  0  0  0  0  0  0  0  0  0  0  0
    4.2868    0.0000    0.0000 C   0  0  0  0  0  0  0  0  0  0  0  0
    3.5724   -0.4125    0.0000 C   0  0  0  0  0  0  0  0  0  0  0  0
    3.5724   -1.2375    0.0000 F   0  0  0  0  0  0  0  0  0  0  0  0
  1  2  1  0  0  0  0
  2  3  2  0  0  0  0
  2  4  1  0  0  0  0
  4  5  1  0  0  0  0
  5  6  4  0  0  0  0
  6  7  4  0  0  0  0
  7  8  4  0  0  0  0
  8  9  1  0  0  0  0
  9 10  2  0  0  0  0
  9 11  1  0  0  0  0
  8 12  4  0  0  0  0
 12 13  4  0  0  0  0
  5 13  4  0  0  0  0
 12 14  1  0  0  0  0
 14 15  4  0  0  0  0
 15 16  4  0  0  0  0
 16 17  4  0  0  0  0
 17 18  1  0  0  0  0
 17 19  4  0  0  0  0
 19 20  4  0  0  0  0
 14 20  4  0  0  0  0
 20 21  1  0  0  0  0
  4 22  1  0  0  0  0
 22 23  4  0  0  0  0
 23 24  1  0  0  0  0
 23 25  4  0  0  0  0
 25 26  4  0  0  0  0
 26 27  4  0  0  0  0
 27 28  4  0  0  0  0
 22 28  4  0  0  0  0
 28 29  1  0  0  0  0
M  END
>  <molregno>
619385

>  <canonical_smiles>
NC(=O)N(c1ccc(C(=O)N)c(n1)c2ccc(F)cc2F)c3c(F)cccc3F

>  <standard_inchi_key>
FYSRKRZDBHOFAY-UHFFFAOYSA-N

>  <standard_value>
133405,85

>  <standard_units>
nM

>  <standard_type>
IC50

>  <assay_id>
954459

>  <description>
SANGER: Inhibition of human NCI-N87 cell growth in a cell viability assay.

>  <Mol Mass>
404,325

>  <Act_10_uM>
0

>  <Act_1_uM>
0

>  <StandardizerResult>
Clean 2D (ID: Clean 2D)
Clear Stereo (ID: Clear Stereo)
Tautomerize (ID: Tautomerize)
Wedge Clean (ID: Wedge Clean)
Aromatize (ID: Aromatize)

$$$$

  Mrv1722006291716492D          

 30 35  0  0  0  0            999 V2000
    1.3059   -6.3378    0.0000 O   0  0  0  0  0  0  0  0  0  0  0  0
    1.5608   -5.5532    0.0000 C   0  0  0  0  0  0  0  0  0  0  0  0
    2.3678   -5.3817    0.0000 C   0  0  0  0  0  0  0  0  0  0  0  0
    2.6227   -4.5971    0.0000 C   0  0  0  0  0  0  0  0  0  0  0  0
    2.0707   -3.9840    0.0000 O   0  0  0  0  0  0  0  0  0  0  0  0
    1.2637   -4.1555    0.0000 C   0  0  0  0  0  0  0  0  0  0  0  0
    1.0088   -4.9401    0.0000 C   0  0  0  0  0  0  0  0  0  0  0  0
    0.2018   -5.1116    0.0000 C   0  0  0  0  0  0  0  0  0  0  0  0
   -0.3502   -4.4985    0.0000 C   0  0  0  0  0  0  0  0  0  0  0  0
   -0.0953   -3.7139    0.0000 C   0  0  0  0  0  0  0  0  0  0  0  0
    0.7117   -3.5424    0.0000 C   0  0  0  0  0  0  0  0  0  0  0  0
    0.9666   -2.7578    0.0000 C   0  0  0  0  0  0  0  0  0  0  0  0
    0.4146   -2.1447    0.0000 C   0  0  0  0  0  0  0  0  0  0  0  0
    0.6695   -1.3601    0.0000 C   0  0  0  0  0  0  0  0  0  0  0  0
    1.4765   -1.1885    0.0000 C   0  0  0  0  0  0  0  0  0  0  0  0
    2.0285   -1.8016    0.0000 C   0  0  0  0  0  0  0  0  0  0  0  0
    2.8535   -1.8016    0.0000 C   0  0  0  0  0  0  0  0  0  0  0  0
    3.4056   -1.1885    0.0000 C   0  0  0  0  0  0  0  0  0  0  0  0
    4.2125   -1.3601    0.0000 C   0  0  0  0  0  0  0  0  0  0  0  0
    4.4675   -2.1447    0.0000 C   0  0  0  0  0  0  0  0  0  0  0  0
    3.9154   -2.7578    0.0000 C   0  0  0  0  0  0  0  0  0  0  0  0
    3.1085   -2.5862    0.0000 C   0  0  0  0  0  0  0  0  0  0  0  0
    2.4410   -3.0712    0.0000 S   0  0  0  0  0  0  0  0  0  0  0  0
    1.7736   -2.5862    0.0000 C   0  0  0  0  0  0  0  0  0  0  0  0
    3.4297   -4.4255    0.0000 N   0  0  0  0  0  0  0  0  0  0  0  0
    3.6846   -3.6409    0.0000 C   0  0  0  0  0  0  0  0  0  0  0  0
    4.4916   -3.4694    0.0000 C   0  0  0  0  0  0  0  0  0  0  0  0
    5.0436   -4.0825    0.0000 O   0  0  0  0  0  0  0  0  0  0  0  0
    4.7887   -4.8671    0.0000 C   0  0  0  0  0  0  0  0  0  0  0  0
    3.9817   -5.0386    0.0000 C   0  0  0  0  0  0  0  0  0  0  0  0
  1  2  2  0  0  0  0
  2  3  4  0  0  0  0
  3  4  4  0  0  0  0
  4  5  4  0  0  0  0
  5  6  4  0  0  0  0
  6  7  4  0  0  0  0
  2  7  4  0  0  0  0
  7  8  4  0  0  0  0
  8  9  4  0  0  0  0
  9 10  4  0  0  0  0
 10 11  4  0  0  0  0
  6 11  4  0  0  0  0
 11 12  1  0  0  0  0
 12 13  4  0  0  0  0
 13 14  4  0  0  0  0
 14 15  4  0  0  0  0
 15 16  4  0  0  0  0
 16 17  4  0  0  0  0
 17 18  4  0  0  0  0
 18 19  4  0  0  0  0
 19 20  4  0  0  0  0
 20 21  4  0  0  0  0
 21 22  4  0  0  0  0
 17 22  4  0  0  0  0
 22 23  4  0  0  0  0
 23 24  4  0  0  0  0
 12 24  4  0  0  0  0
 16 24  4  0  0  0  0
  4 25  1  0  0  0  0
 25 26  1  0  0  0  0
 26 27  1  0  0  0  0
 27 28  1  0  0  0  0
 28 29  1  0  0  0  0
 29 30  1  0  0  0  0
 25 30  1  0  0  0  0
M  END
>  <molregno>
315023

>  <canonical_smiles>
O=C1C=C(Oc2c1cccc2c3cccc4c5ccccc5sc34)N6CCOCC6

>  <standard_inchi_key>
JAMULYFATHSZJM-UHFFFAOYSA-N

>  <standard_value>
113929,29

>  <standard_units>
nM

>  <standard_type>
IC50

>  <assay_id>
954459

>  <description>
SANGER: Inhibition of human NCI-N87 cell growth in a cell viability assay.

>  <Mol Mass>
413,49

>  <Act_10_uM>
0

>  <Act_1_uM>
0

>  <StandardizerResult>
Clean 2D (ID: Clean 2D)
Clear Stereo (ID: Clear Stereo)
Tautomerize (ID: Tautomerize)
Wedge Clean (ID: Wedge Clean)
Aromatize (ID: Aromatize)

$$$$

  Mrv1722006291716492D          

 18 20  0  0  0  0            999 V2000
    0.0179   -0.6474    0.0000 O   0  0  0  0  0  0  0  0  0  0  0  0
    0.0179   -1.4724    0.0000 C   0  0  0  0  0  0  0  0  0  0  0  0
    0.6854   -1.9573    0.0000 C   0  0  0  0  0  0  0  0  0  0  0  0
    1.4700   -1.7024    0.0000 C   0  0  0  0  0  0  0  0  0  0  0  0
    2.0831   -2.2544    0.0000 C   0  0  0  0  0  0  0  0  0  0  0  0
    2.8901   -2.0829    0.0000 C   0  0  0  0  0  0  0  0  0  0  0  0
    3.3026   -2.7974    0.0000 C   0  0  0  0  0  0  0  0  0  0  0  0
    2.7505   -3.4105    0.0000 C   0  0  0  0  0  0  0  0  0  0  0  0
    1.9969   -3.0749    0.0000 S   0  0  0  0  0  0  0  0  0  0  0  0
    0.4304   -2.7419    0.0000 C   0  0  0  0  0  0  0  0  0  0  0  0
   -0.3946   -2.7419    0.0000 C   0  0  0  0  0  0  0  0  0  0  0  0
   -0.6495   -1.9573    0.0000 C   0  0  0  0  0  0  0  0  0  0  0  0
   -1.4341   -1.7024    0.0000 C   0  0  0  0  0  0  0  0  0  0  0  0
   -2.0472   -2.2544    0.0000 C   0  0  0  0  0  0  0  0  0  0  0  0
   -1.9610   -3.0749    0.0000 C   0  0  0  0  0  0  0  0  0  0  0  0
   -2.7147   -3.4105    0.0000 C   0  0  0  0  0  0  0  0  0  0  0  0
   -3.2667   -2.7974    0.0000 C   0  0  0  0  0  0  0  0  0  0  0  0
   -2.8542   -2.0829    0.0000 S   0  0  0  0  0  0  0  0  0  0  0  0
  1  2  2  0  0  0  0
  2  3  1  0  0  0  0
  3  4  2  0  0  0  0
  4  5  1  4  0  0  0
  5  6  4  0  0  0  0
  6  7  4  0  0  0  0
  7  8  4  0  0  0  0
  8  9  4  0  0  0  0
  5  9  4  0  0  0  0
  3 10  1  0  0  0  0
 10 11  1  0  0  0  0
 11 12  1  0  0  0  0
  2 12  1  0  0  0  0
 12 13  2  0  0  0  0
 13 14  1  4  0  0  0
 14 15  4  0  0  0  0
 15 16  4  0  0  0  0
 16 17  4  0  0  0  0
 17 18  4  0  0  0  0
 14 18  4  0  0  0  0
M  END
>  <molregno>
436654

>  <canonical_smiles>
O=C1\C(=C\c2cccs2)\CC/C/1=C\c3cccs3

>  <standard_inchi_key>
KPFZCKDPBMGECB-WGDLNXRISA-N

>  <standard_value>
126400,44

>  <standard_units>
nM

>  <standard_type>
IC50

>  <assay_id>
954459

>  <description>
SANGER: Inhibition of human NCI-N87 cell growth in a cell viability assay.

>  <Mol Mass>
272,38

>  <Act_10_uM>
0

>  <Act_1_uM>
0

>  <StandardizerResult>
Clean 2D (ID: Clean 2D)
Clear Stereo (ID: Clear Stereo)
Tautomerize (ID: Tautomerize)
Wedge Clean (ID: Wedge Clean)
Aromatize (ID: Aromatize)

$$$$
