# Supplementary material for: A desirability-based multi objective approach for the virtual screening discovery of broad-spectrum anti-gastric cancer agents
Source: PLoS One. 2018 Feb 8;13(2):e0192176. doi: 10.1371/journal.pone.0192176 (PMC5805264; doi:10.1371/journal.pone.0192176)
Supplement: S1 File — (ZIP) [file pone.0192176.s004.zip › NCI_N87_Selection.sdf]

1824008
  Mrv1722006291716482D          

 54 57  0  0  1  0            999 V2000
    7.1678   -2.7050    0.0000 C   0  0  0  0  0  0  0  0  0  0  0  0
    7.1678   -3.5300    0.0000 C   0  0  0  0  0  0  0  0  0  0  0  0
    6.4534   -3.9425    0.0000 C   0  0  0  0  0  0  0  0  0  0  0  0
    5.7389   -3.5300    0.0000 C   0  0  0  0  0  0  0  0  0  0  0  0
    6.4534   -4.7675    0.0000 C   0  0  0  0  0  0  0  0  0  0  0  0
    5.7389   -5.1800    0.0000 C   0  0  0  0  0  0  0  0  0  0  0  0
    5.0244   -4.7675    0.0000 C   0  0  0  0  0  0  0  0  0  0  0  0
    4.3099   -5.1800    0.0000 C   0  0  0  0  0  0  0  0  0  0  0  0
    4.3099   -6.0050    0.0000 O   0  0  0  0  0  0  0  0  0  0  0  0
    3.5955   -4.7675    0.0000 N   0  0  0  0  0  0  0  0  0  0  0  0
    2.8418   -5.1030    0.0000 C   0  0  0  0  0  0  0  0  0  0  0  0
    2.2898   -4.4899    0.0000 C   0  0  0  0  0  0  0  0  0  0  0  0
    2.7023   -3.7755    0.0000 C   0  0  0  0  0  0  0  0  0  0  0  0
    3.5092   -3.9470    0.0000 C   0  0  0  0  0  0  0  0  0  0  0  0
    4.1223   -3.3950    0.0000 C   0  0  0  0  0  0  0  0  0  0  0  0
    4.9070   -3.6499    0.0000 O   0  0  0  0  0  0  0  0  0  0  0  0
    5.5200   -3.0979    0.0000 C   0  0  0  0  0  0  0  0  0  0  0  0
    3.9508   -2.5880    0.0000 C   0  0  0  0  0  0  0  0  0  0  0  0
    3.1662   -2.3331    0.0000 C   0  0  0  0  0  0  0  0  0  0  0  0
    4.5639   -2.0360    0.0000 C   0  0  0  0  0  0  0  0  0  0  0  0
    5.3485   -2.2909    0.0000 O   0  0  0  0  0  0  0  0  0  0  0  0
    4.3924   -1.2290    0.0000 N   0  0  0  0  0  0  0  0  0  0  0  0
    5.0055   -0.6770    0.0000 C   0  0  0  0  0  0  0  0  0  0  0  0
    4.8339    0.1300    0.0000 C   0  0  0  0  0  0  0  0  0  0  0  0
    5.4470    0.6820    0.0000 C   0  0  0  0  0  0  0  0  0  0  0  0
    5.2755    1.4890    0.0000 C   0  0  0  0  0  0  0  0  0  0  0  0
    5.8886    2.0410    0.0000 C   0  0  0  0  0  0  0  0  0  0  0  0
    6.6732    1.7861    0.0000 C   0  0  0  0  0  0  0  0  0  0  0  0
    6.8448    0.9791    0.0000 C   0  0  0  0  0  0  0  0  0  0  0  0
    6.2317    0.4271    0.0000 C   0  0  0  0  0  0  0  0  0  0  0  0
    5.7901   -0.9319    0.0000 C   0  0  0  0  0  0  0  0  0  0  0  0
    6.4575   -0.4470    0.0000 N   0  0  0  0  0  0  0  0  0  0  0  0
    7.1250   -0.9319    0.0000 C   0  0  0  0  0  0  0  0  0  0  0  0
    6.8700   -1.7165    0.0000 C   0  0  0  0  0  0  0  0  0  0  0  0
    6.0450   -1.7165    0.0000 S   0  0  0  0  0  0  0  0  0  0  0  0
    5.7389   -6.0050    0.0000 O   0  0  0  0  0  0  0  0  0  0  0  0
    5.0244   -6.4175    0.0000 C   0  0  0  0  0  0  0  0  0  0  0  0
    7.1678   -5.1800    0.0000 N   0  0  0  0  0  0  0  0  0  0  0  0
    7.1678   -6.0050    0.0000 C   0  0  0  0  0  0  0  0  0  0  0  0
    7.8823   -4.7675    0.0000 C   0  0  0  0  0  0  0  0  0  0  0  0
    7.8823   -3.9425    0.0000 O   0  0  0  0  0  0  0  0  0  0  0  0
    8.5968   -5.1800    0.0000 C   0  0  0  0  0  0  0  0  0  0  0  0
    9.3112   -4.7675    0.0000 N   0  0  0  0  0  0  0  0  0  0  0  0
   10.0257   -5.1800    0.0000 C   0  0  0  0  0  0  0  0  0  0  0  0
   10.7402   -4.7675    0.0000 O   0  0  0  0  0  0  0  0  0  0  0  0
   10.0257   -6.0050    0.0000 C   0  0  0  0  0  0  0  0  0  0  0  0
    9.2196   -5.8291    0.0000 F   0  0  0  0  0  0  0  0  0  0  0  0
   10.8507   -6.0093    0.0000 C   0  0  0  0  0  0  0  0  0  0  0  0
   11.1015   -6.7953    0.0000 C   0  0  0  0  0  0  0  0  0  0  0  0
   10.4315   -7.2767    0.0000 N   0  0  0  0  0  0  0  0  0  0  0  0
    9.7666   -6.7883    0.0000 C   0  0  0  0  0  0  0  0  0  0  0  0
    8.5968   -6.0050    0.0000 C   0  0  0  0  0  0  0  0  0  0  0  0
    9.3112   -6.4175    0.0000 C   0  0  0  0  0  0  0  0  0  0  0  0
    7.8823   -6.4175    0.0000 C   0  0  0  0  0  0  0  0  0  0  0  0
  1  2  1  0  0  0  0
  2  3  1  0  0  0  0
  3  4  1  0  0  0  0
  3  5  1  0  0  0  0
  5  6  1  0  0  0  0
  6  7  1  0  0  0  0
  7  8  1  0  0  0  0
  8  9  2  0  0  0  0
  8 10  1  0  0  0  0
 10 11  1  0  0  0  0
 11 12  1  0  0  0  0
 12 13  1  0  0  0  0
 13 14  1  0  0  0  0
 10 14  1  0  0  0  0
 14 15  1  0  0  0  0
 15 16  1  0  0  0  0
 16 17  1  0  0  0  0
 15 18  1  0  0  0  0
 18 19  1  0  0  0  0
 18 20  1  0  0  0  0
 20 21  2  0  0  0  0
 20 22  1  0  0  0  0
 23 22  1  0  0  0  0
 23 24  1  0  0  0  0
 24 25  1  0  0  0  0
 25 26  4  0  0  0  0
 26 27  4  0  0  0  0
 27 28  4  0  0  0  0
 28 29  4  0  0  0  0
 29 30  4  0  0  0  0
 25 30  4  0  0  0  0
 23 31  1  0  0  0  0
 31 32  4  0  0  0  0
 32 33  4  0  0  0  0
 33 34  4  0  0  0  0
 34 35  4  0  0  0  0
 31 35  4  0  0  0  0
  6 36  1  0  0  0  0
 36 37  1  0  0  0  0
  5 38  1  0  0  0  0
 38 39  1  0  0  0  0
 38 40  1  0  0  0  0
 40 41  2  0  0  0  0
 40 42  1  0  0  0  0
 42 43  1  0  0  0  0
 43 44  1  0  0  0  0
 44 45  2  0  0  0  0
 46 44  1  0  0  0  0
 46 47  1  0  0  0  0
 46 48  1  0  0  0  0
 48 49  1  0  0  0  0
 49 50  1  0  0  0  0
 50 51  1  0  0  0  0
 46 51  1  0  0  0  0
 42 52  1  0  0  0  0
 52 53  1  0  0  0  0
 52 54  1  0  0  0  0
M  END
>  <molregno>
1824008

>  <canonical_smiles>
CC[C@H](C)[C@@H]([C@@H](CC(=O)N1CCC[C@H]1[C@H](OC)[C@@H](C)C(=O)N[C@@H](Cc2ccccc2)c3nccs3)OC)N(C)C(=O)[C@@H](NC(=O)[C@@]4(F)CCNC4)C(C)C

>  <standard_inchi_key>
XRAACHWCDGWALV-OVIHWKLCSA-N

>  <standard_value>
1,1

>  <standard_units>
nM

>  <standard_type>
GI50

>  <assay_id>
1439445

>  <description>
Cytotoxicity against human NCI-N87 cells assessed as cell viability incubated fore 4 days by MTS assay

>  <Mol Mass>
773,02

>  <Act_10_uM>
1

>  <Act_1_uM>
1

>  <StandardizerResult>
Clean 2D (ID: Clean 2D)
Clear Stereo (ID: Clear Stereo)
Tautomerize (ID: Tautomerize)
Wedge Clean (ID: Wedge Clean)
Aromatize (ID: Aromatize)

$$$$
412222
  Mrv1722006291716482D          

 37 42  0  0  0  0            999 V2000
   -2.0126   -2.4585    0.0000 C   0  0  0  0  0  0  0  0  0  0  0  0
   -1.6001   -3.1729    0.0000 O   0  0  0  0  0  0  0  0  0  0  0  0
   -0.7751   -3.1729    0.0000 C   0  0  0  0  0  0  0  0  0  0  0  0
   -0.2902   -2.5055    0.0000 C   0  0  0  0  0  0  0  0  0  0  0  0
    0.4944   -2.7604    0.0000 N   0  0  0  0  0  0  0  0  0  0  0  0
    1.2089   -2.3479    0.0000 N   0  0  0  0  0  0  0  0  0  0  0  0
    1.9233   -2.7604    0.0000 C   0  0  0  0  0  0  0  0  0  0  0  0
    1.9233   -3.5854    0.0000 N   0  0  0  0  0  0  0  0  0  0  0  0
    1.2089   -3.9979    0.0000 C   0  0  0  0  0  0  0  0  0  0  0  0
    1.2089   -4.8229    0.0000 N   0  0  0  0  0  0  0  0  0  0  0  0
    1.9233   -5.2354    0.0000 C   0  0  0  0  0  0  0  0  0  0  0  0
    2.6378   -4.8229    0.0000 C   0  0  0  0  0  0  0  0  0  0  0  0
    3.3523   -5.2354    0.0000 C   0  0  0  0  0  0  0  0  0  0  0  0
    3.3523   -6.0604    0.0000 C   0  0  0  0  0  0  0  0  0  0  0  0
    2.6378   -6.4729    0.0000 C   0  0  0  0  0  0  0  0  0  0  0  0
    2.8093   -7.2799    0.0000 C   0  0  0  0  0  0  0  0  0  0  0  0
    3.6298   -7.3662    0.0000 N   0  0  0  0  0  0  0  0  0  0  0  0
    3.9654   -6.6125    0.0000 N   0  0  0  0  0  0  0  0  0  0  0  0
    4.7724   -6.4409    0.0000 C   0  0  0  0  0  0  0  0  0  0  0  0
    5.3244   -7.0540    0.0000 C   0  0  0  0  0  0  0  0  0  0  0  0
    6.1314   -6.8825    0.0000 C   0  0  0  0  0  0  0  0  0  0  0  0
    6.6834   -7.4956    0.0000 C   0  0  0  0  0  0  0  0  0  0  0  0
    6.4284   -8.2802    0.0000 C   0  0  0  0  0  0  0  0  0  0  0  0
    5.6215   -8.4518    0.0000 C   0  0  0  0  0  0  0  0  0  0  0  0
    5.3665   -9.2364    0.0000 F   0  0  0  0  0  0  0  0  0  0  0  0
    5.0694   -7.8387    0.0000 C   0  0  0  0  0  0  0  0  0  0  0  0
    1.9233   -6.0604    0.0000 C   0  0  0  0  0  0  0  0  0  0  0  0
    0.4944   -3.5854    0.0000 C   0  0  0  0  0  0  0  0  0  0  0  0
   -0.2902   -3.8404    0.0000 C   0  0  0  0  0  0  0  0  0  0  0  0
   -0.5452   -4.6250    0.0000 C   0  0  0  0  0  0  0  0  0  0  0  0
   -1.3521   -4.7965    0.0000 N   0  0  0  0  0  0  0  0  0  0  0  0
   -1.6071   -5.5812    0.0000 C   0  0  0  0  0  0  0  0  0  0  0  0
   -2.4140   -5.7527    0.0000 C   0  0  0  0  0  0  0  0  0  0  0  0
   -2.9661   -5.1396    0.0000 C   0  0  0  0  0  0  0  0  0  0  0  0
   -3.7730   -5.3111    0.0000 N   0  0  0  0  0  0  0  0  0  0  0  0
   -2.7111   -4.3550    0.0000 C   0  0  0  0  0  0  0  0  0  0  0  0
   -1.9042   -4.1834    0.0000 C   0  0  0  0  0  0  0  0  0  0  0  0
  1  2  1  0  0  0  0
  2  3  1  0  0  0  0
  3  4  4  0  0  0  0
  4  5  4  0  0  0  0
  5  6  4  0  0  0  0
  6  7  4  0  0  0  0
  7  8  4  0  0  0  0
  8  9  4  0  0  0  0
  9 10  1  0  0  0  0
 10 11  1  0  0  0  0
 11 12  4  0  0  0  0
 12 13  4  0  0  0  0
 13 14  4  0  0  0  0
 14 15  4  0  0  0  0
 15 16  4  0  0  0  0
 16 17  4  0  0  0  0
 17 18  4  0  0  0  0
 14 18  4  0  0  0  0
 18 19  1  0  0  0  0
 19 20  1  0  0  0  0
 20 21  4  0  0  0  0
 21 22  4  0  0  0  0
 22 23  4  0  0  0  0
 23 24  4  0  0  0  0
 24 25  1  0  0  0  0
 24 26  4  0  0  0  0
 20 26  4  0  0  0  0
 15 27  4  0  0  0  0
 11 27  4  0  0  0  0
  9 28  4  0  0  0  0
  5 28  4  0  0  0  0
 28 29  4  0  0  0  0
  3 29  4  0  0  0  0
 29 30  1  0  0  0  0
 30 31  1  0  0  0  0
 31 32  1  0  0  0  0
 32 33  1  0  0  0  0
 33 34  1  0  0  0  0
 34 35  1  0  0  0  0
 34 36  1  0  0  0  0
 36 37  1  0  0  0  0
 31 37  1  0  0  0  0
M  END
>  <molregno>
412222

>  <canonical_smiles>
COc1cn2ncnc(Nc3ccc4c(cnn4Cc5cccc(F)c5)c3)c2c1CN6CCC(N)CC6

>  <standard_inchi_key>
JKJHAFYDAMDTAT-UHFFFAOYSA-N

>  <standard_value>
430

>  <standard_units>
nM

>  <standard_type>
IC50

>  <assay_id>
456856

>  <description>
Antiproliferative activity against human N87 cells

>  <Mol Mass>
500,582

>  <Act_10_uM>
1

>  <Act_1_uM>
1

>  <StandardizerResult>
Clean 2D (ID: Clean 2D)
Clear Stereo (ID: Clear Stereo)
Tautomerize (ID: Tautomerize)
Wedge Clean (ID: Wedge Clean)
Aromatize (ID: Aromatize)

$$$$
450470
  Mrv1722006291716482D          

 37 42  0  0  0  0            999 V2000
   -4.5803    3.3000    0.0000 F   0  0  0  0  0  0  0  0  0  0  0  0
   -3.8658    3.7125    0.0000 C   0  0  0  0  0  0  0  0  0  0  0  0
   -3.8658    4.5375    0.0000 C   0  0  0  0  0  0  0  0  0  0  0  0
   -3.1513    4.9500    0.0000 C   0  0  0  0  0  0  0  0  0  0  0  0
   -2.4368    4.5375    0.0000 C   0  0  0  0  0  0  0  0  0  0  0  0
   -2.4368    3.7125    0.0000 C   0  0  0  0  0  0  0  0  0  0  0  0
   -3.1513    3.3000    0.0000 C   0  0  0  0  0  0  0  0  0  0  0  0
   -1.7224    4.9500    0.0000 C   0  0  0  0  0  0  0  0  0  0  0  0
   -1.7224    5.7750    0.0000 C   0  0  0  0  0  0  0  0  0  0  0  0
   -1.0079    6.1875    0.0000 N   0  0  0  0  0  0  0  0  0  0  0  0
   -0.2934    5.7750    0.0000 C   0  0  0  0  0  0  0  0  0  0  0  0
   -0.2934    4.9500    0.0000 C   0  0  0  0  0  0  0  0  0  0  0  0
    0.4210    4.5375    0.0000 C   0  0  0  0  0  0  0  0  0  0  0  0
    1.1355    4.9500    0.0000 O   0  0  0  0  0  0  0  0  0  0  0  0
    0.4210    3.7125    0.0000 N   0  0  0  0  0  0  0  0  0  0  0  0
    1.1355    3.3000    0.0000 C   0  0  0  0  0  0  0  0  0  0  0  0
    1.1355    2.4750    0.0000 C   0  0  0  0  0  0  0  0  0  0  0  0
    1.8500    2.0625    0.0000 C   0  0  0  0  0  0  0  0  0  0  0  0
    2.5645    2.4750    0.0000 C   0  0  0  0  0  0  0  0  0  0  0  0
    3.2789    2.0625    0.0000 O   0  0  0  0  0  0  0  0  0  0  0  0
    3.2789    1.2375    0.0000 C   0  0  0  0  0  0  0  0  0  0  0  0
    3.9934    0.8250    0.0000 C   0  0  0  0  0  0  0  0  0  0  0  0
    3.9934    0.0000    0.0000 C   0  0  0  0  0  0  0  0  0  0  0  0
    3.2789   -0.4125    0.0000 N   0  0  0  0  0  0  0  0  0  0  0  0
    2.5645    0.0000    0.0000 C   0  0  0  0  0  0  0  0  0  0  0  0
    1.7798   -0.2549    0.0000 N   0  0  0  0  0  0  0  0  0  0  0  0
    1.2949    0.4125    0.0000 C   0  0  0  0  0  0  0  0  0  0  0  0
    1.7798    1.0799    0.0000 C   0  0  0  0  0  0  0  0  0  0  0  0
    2.5645    0.8250    0.0000 C   0  0  0  0  0  0  0  0  0  0  0  0
    2.5645    3.3000    0.0000 C   0  0  0  0  0  0  0  0  0  0  0  0
    3.2789    3.7125    0.0000 F   0  0  0  0  0  0  0  0  0  0  0  0
    1.8500    3.7125    0.0000 C   0  0  0  0  0  0  0  0  0  0  0  0
   -1.0079    4.5375    0.0000 C   0  0  0  0  0  0  0  0  0  0  0  0
   -1.0079    3.7125    0.0000 O   0  0  0  0  0  0  0  0  0  0  0  0
   -1.0079    7.0125    0.0000 C   0  0  0  0  0  0  0  0  0  0  0  0
   -1.4204    7.7270    0.0000 C   0  0  0  0  0  0  0  0  0  0  0  0
   -0.5954    7.7270    0.0000 C   0  0  0  0  0  0  0  0  0  0  0  0
  1  2  1  0  0  0  0
  2  3  4  0  0  0  0
  3  4  4  0  0  0  0
  4  5  4  0  0  0  0
  5  6  4  0  0  0  0
  6  7  4  0  0  0  0
  2  7  4  0  0  0  0
  5  8  1  0  0  0  0
  8  9  4  0  0  0  0
  9 10  4  0  0  0  0
 10 11  4  0  0  0  0
 11 12  4  0  0  0  0
 12 13  1  0  0  0  0
 13 14  2  0  0  0  0
 13 15  1  0  0  0  0
 15 16  1  0  0  0  0
 16 17  4  0  0  0  0
 17 18  4  0  0  0  0
 18 19  4  0  0  0  0
 19 20  1  0  0  0  0
 20 21  1  0  0  0  0
 21 22  4  0  0  0  0
 22 23  4  0  0  0  0
 23 24  4  0  0  0  0
 24 25  4  0  0  0  0
 25 26  4  0  0  0  0
 26 27  4  0  0  0  0
 27 28  4  0  0  0  0
 28 29  4  0  0  0  0
 21 29  4  0  0  0  0
 25 29  4  0  0  0  0
 19 30  4  0  0  0  0
 30 31  1  0  0  0  0
 30 32  4  0  0  0  0
 16 32  4  0  0  0  0
 12 33  4  0  0  0  0
  8 33  4  0  0  0  0
 33 34  2  0  0  0  0
 10 35  1  0  0  0  0
 35 36  1  0  0  0  0
 36 37  1  0  0  0  0
 35 37  1  0  0  0  0
M  STY  1   1 DAT
M  SAL   1  1  26
M  SDT   1 MRV_IMPLICIT_H                                        
M  SDD   1     0.0000    0.0000    DR    ALL  0       0  
M  SED   1 IMPL_H1
M  END
>  <molregno>
450470

>  <canonical_smiles>
Fc1ccc(cc1)C2=CN(C=C(C(=O)Nc3ccc(Oc4ccnc5[nH]ccc45)c(F)c3)C2=O)C6CC6

>  <standard_inchi_key>
VQDHMEATZYVHPQ-UHFFFAOYSA-N

>  <standard_value>
5000

>  <standard_units>
nM

>  <standard_type>
IC50

>  <assay_id>
511408

>  <description>
Antiproliferative activity against human N87 cells after 72 hrs by MTS assay

>  <Mol Mass>
498,49

>  <Act_10_uM>
1

>  <Act_1_uM>
0

>  <StandardizerResult>
Clean 2D (ID: Clean 2D)
Clear Stereo (ID: Clear Stereo)
Tautomerize (ID: Tautomerize)
Wedge Clean (ID: Wedge Clean)
Aromatize (ID: Aromatize)

$$$$
1060582
  Mrv1722006291716482D          

 27 30  0  0  1  0            999 V2000
    4.7079    5.3625    0.0000 C   0  0  0  0  0  0  0  0  0  0  0  0
    4.7079    4.5375    0.0000 C   0  0  0  0  0  0  0  0  0  0  0  0
    4.7079    3.7125    0.0000 C   0  0  0  0  0  0  0  0  0  0  0  0
    5.4223    3.3000    0.0000 C   0  0  0  0  0  0  0  0  0  0  0  0
    5.4223    2.4750    0.0000 C   0  0  0  0  0  0  0  0  0  0  0  0
    4.7079    2.0625    0.0000 C   0  0  0  0  0  0  0  0  0  0  0  0
    3.9934    2.4750    0.0000 C   0  0  0  0  0  0  0  0  0  0  0  0
    3.2789    2.0625    0.0000 N   0  0  0  0  0  0  0  0  0  0  0  0
    3.2789    1.2375    0.0000 C   0  0  0  0  0  0  0  0  0  0  0  0
    3.9934    0.8250    0.0000 N   0  0  0  0  0  0  0  0  0  0  0  0
    3.9934    0.0000    0.0000 C   0  0  0  0  0  0  0  0  0  0  0  0
    3.2789   -0.4125    0.0000 N   0  0  0  0  0  0  0  0  0  0  0  0
    2.5645    0.0000    0.0000 N   0  0  0  0  0  0  0  0  0  0  0  0
    1.7798   -0.2549    0.0000 C   0  0  0  0  0  0  0  0  0  0  0  0
    1.2949    0.4125    0.0000 C   0  0  0  0  0  0  0  0  0  0  0  0
    1.7798    1.0799    0.0000 C   0  0  0  0  0  0  0  0  0  0  0  0
    1.5249    1.8646    0.0000 C   0  0  0  0  0  0  0  0  0  0  0  0
    2.0769    2.4777    0.0000 O   0  0  0  0  0  0  0  0  0  0  0  0
    1.8220    3.2623    0.0000 C   0  0  0  0  0  0  0  0  0  0  0  0
    2.3740    3.8754    0.0000 C   0  0  0  0  0  0  0  0  0  0  0  0
    2.1191    4.6600    0.0000 C   0  0  0  0  0  0  0  0  0  0  0  0
    2.6711    5.2731    0.0000 N   0  0  0  0  0  0  0  0  0  0  0  0
    3.4781    5.1016    0.0000 C   0  0  0  0  0  0  0  0  0  0  0  0
    3.7330    4.3169    0.0000 C   0  0  0  0  0  0  0  0  0  0  0  0
    3.1810    3.7038    0.0000 O   0  0  0  0  0  0  0  0  0  0  0  0
    2.5645    0.8250    0.0000 C   0  0  0  0  0  0  0  0  0  0  0  0
    3.9934    3.3000    0.0000 C   0  0  0  0  0  0  0  0  0  0  0  0
  1  2  3  0  0  0  0
  2  3  1  0  0  0  0
  3  4  4  0  0  0  0
  4  5  4  0  0  0  0
  5  6  4  0  0  0  0
  6  7  4  0  0  0  0
  7  8  1  0  0  0  0
  8  9  1  0  0  0  0
  9 10  4  0  0  0  0
 10 11  4  0  0  0  0
 11 12  4  0  0  0  0
 12 13  4  0  0  0  0
 13 14  4  0  0  0  0
 14 15  4  0  0  0  0
 15 16  4  0  0  0  0
 16 17  1  0  0  0  0
 17 18  1  0  0  0  0
 18 19  1  0  0  0  0
 20 19  1  0  0  0  0
 20 21  1  0  0  0  0
 21 22  1  0  0  0  0
 22 23  1  0  0  0  0
 23 24  1  0  0  0  0
 24 25  1  0  0  0  0
 20 25  1  0  0  0  0
 16 26  4  0  0  0  0
  9 26  4  0  0  0  0
 13 26  4  0  0  0  0
  7 27  4  0  0  0  0
  3 27  4  0  0  0  0
M  END
>  <molregno>
1060582

>  <canonical_smiles>
C#Cc1cccc(Nc2ncnn3ccc(COC[C@@H]4CNCCO4)c23)c1

>  <standard_inchi_key>
NRLAWORQYLUKAL-SFHVURJKSA-N

>  <standard_value>
4400

>  <standard_units>
nM

>  <standard_type>
IC50

>  <assay_id>
698461

>  <description>
Antiproliferative activity against human NCI-N87 cells

>  <Mol Mass>
363,421

>  <Act_10_uM>
1

>  <Act_1_uM>
0

>  <StandardizerResult>
Clean 2D (ID: Clean 2D)
Clear Stereo (ID: Clear Stereo)
Tautomerize (ID: Tautomerize)
Wedge Clean (ID: Wedge Clean)
Aromatize (ID: Aromatize)

$$$$
1272097
  Mrv1722006291716482D          

 37 41  0  0  0  0            999 V2000
    0.6078   -4.5991    0.0000 C   0  0  0  0  0  0  0  0  0  0  0  0
    1.3222   -4.1866    0.0000 C   0  0  0  0  0  0  0  0  0  0  0  0
    1.3222   -3.3616    0.0000 N   0  0  0  0  0  0  0  0  0  0  0  0
    2.0367   -2.9491    0.0000 C   0  0  0  0  0  0  0  0  0  0  0  0
    2.7512   -3.3616    0.0000 N   0  0  0  0  0  0  0  0  0  0  0  0
    2.7512   -4.1866    0.0000 C   0  0  0  0  0  0  0  0  0  0  0  0
    3.4656   -4.5991    0.0000 N   0  0  0  0  0  0  0  0  0  0  0  0
    4.1801   -4.1866    0.0000 C   0  0  0  0  0  0  0  0  0  0  0  0
    4.1801   -3.3616    0.0000 C   0  0  0  0  0  0  0  0  0  0  0  0
    4.8946   -2.9491    0.0000 C   0  0  0  0  0  0  0  0  0  0  0  0
    5.6091   -3.3616    0.0000 C   0  0  0  0  0  0  0  0  0  0  0  0
    6.3235   -2.9491    0.0000 O   0  0  0  0  0  0  0  0  0  0  0  0
    7.0380   -3.3616    0.0000 C   0  0  0  0  0  0  0  0  0  0  0  0
    7.7525   -2.9491    0.0000 C   0  0  0  0  0  0  0  0  0  0  0  0
    7.7525   -2.1241    0.0000 C   0  0  0  0  0  0  0  0  0  0  0  0
    8.4669   -1.7116    0.0000 C   0  0  0  0  0  0  0  0  0  0  0  0
    9.1814   -2.1241    0.0000 C   0  0  0  0  0  0  0  0  0  0  0  0
    9.1814   -2.9491    0.0000 C   0  0  0  0  0  0  0  0  0  0  0  0
    9.8959   -3.3616    0.0000 F   0  0  0  0  0  0  0  0  0  0  0  0
    8.4669   -3.3616    0.0000 C   0  0  0  0  0  0  0  0  0  0  0  0
    5.6091   -4.1866    0.0000 C   0  0  0  0  0  0  0  0  0  0  0  0
    6.3235   -4.5991    0.0000 Cl  0  0  0  0  0  0  0  0  0  0  0  0
    4.8946   -4.5991    0.0000 C   0  0  0  0  0  0  0  0  0  0  0  0
    2.0367   -4.5991    0.0000 C   0  0  0  0  0  0  0  0  0  0  0  0
    2.0367   -5.4241    0.0000 C   0  0  0  0  0  0  0  0  0  0  0  0
    2.0367   -6.2491    0.0000 C   0  0  0  0  0  0  0  0  0  0  0  0
    2.0367   -7.0741    0.0000 C   0  0  0  0  0  0  0  0  0  0  0  0
    2.7041   -7.5590    0.0000 O   0  0  0  0  0  0  0  0  0  0  0  0
    2.4492   -8.3437    0.0000 C   0  0  0  0  0  0  0  0  0  0  0  0
    2.9341   -9.0111    0.0000 C   0  0  0  0  0  0  0  0  0  0  0  0
    2.5986   -9.7648    0.0000 N   0  0  0  0  0  0  0  0  0  0  0  0
    3.0111  -10.4792    0.0000 C   0  0  0  0  0  0  0  0  0  0  0  0
    2.4590  -11.0923    0.0000 C   0  0  0  0  0  0  0  0  0  0  0  0
    1.7054  -10.7568    0.0000 C   0  0  0  0  0  0  0  0  0  0  0  0
    1.7916   -9.9363    0.0000 C   0  0  0  0  0  0  0  0  0  0  0  0
    1.6242   -8.3437    0.0000 C   0  0  0  0  0  0  0  0  0  0  0  0
    1.3693   -7.5590    0.0000 C   0  0  0  0  0  0  0  0  0  0  0  0
  1  2  1  0  0  0  0
  2  3  4  0  0  0  0
  3  4  4  0  0  0  0
  4  5  4  0  0  0  0
  5  6  4  0  0  0  0
  6  7  1  0  0  0  0
  7  8  1  0  0  0  0
  8  9  4  0  0  0  0
  9 10  4  0  0  0  0
 10 11  4  0  0  0  0
 11 12  1  0  0  0  0
 12 13  1  0  0  0  0
 13 14  1  0  0  0  0
 14 15  4  0  0  0  0
 15 16  4  0  0  0  0
 16 17  4  0  0  0  0
 17 18  4  0  0  0  0
 18 19  1  0  0  0  0
 18 20  4  0  0  0  0
 14 20  4  0  0  0  0
 11 21  4  0  0  0  0
 21 22  1  0  0  0  0
 21 23  4  0  0  0  0
  8 23  4  0  0  0  0
  6 24  4  0  0  0  0
  2 24  4  0  0  0  0
 24 25  1  0  0  0  0
 25 26  3  0  0  0  0
 26 27  1  0  0  0  0
 27 28  4  0  0  0  0
 28 29  4  0  0  0  0
 29 30  1  0  0  0  0
 30 31  1  0  0  0  0
 31 32  1  0  0  0  0
 32 33  1  0  0  0  0
 33 34  1  0  0  0  0
 34 35  1  0  0  0  0
 31 35  1  0  0  0  0
 29 36  4  0  0  0  0
 36 37  4  0  0  0  0
 27 37  4  0  0  0  0
M  END
>  <molregno>
1272097

>  <canonical_smiles>
Cc1ncnc(Nc2ccc(OCc3cccc(F)c3)c(Cl)c2)c1C#Cc4oc(CN5CCCC5)cc4

>  <standard_inchi_key>
MIEIWELMCWAXHZ-UHFFFAOYSA-N

>  <standard_value>
1360

>  <standard_units>
nM

>  <standard_type>
IC50

>  <assay_id>
795518

>  <description>
Antiproliferative activity against human NCI-N87 cells after 3 days by methylene blue staining

>  <Mol Mass>
517

>  <Act_10_uM>
1

>  <Act_1_uM>
0

>  <StandardizerResult>
Clean 2D (ID: Clean 2D)
Clear Stereo (ID: Clear Stereo)
Tautomerize (ID: Tautomerize)
Wedge Clean (ID: Wedge Clean)
Aromatize (ID: Aromatize)

$$$$
187372
  Mrv1722006291716482D          

 28 29  0  0  1  0            999 V2000
    1.4289   -4.9500    0.0000 C   0  0  0  0  0  0  0  0  0  0  0  0
    2.1434   -5.3625    0.0000 C   0  0  0  0  0  0  0  0  0  0  0  0
    2.1434   -6.1875    0.0000 C   0  0  0  0  0  0  0  0  0  0  0  0
    2.8579   -4.9500    0.0000 C   0  0  0  0  0  0  0  0  0  0  0  0
    3.5724   -5.3625    0.0000 C   0  0  0  0  0  0  0  0  0  0  0  0
    4.2868   -4.9500    0.0000 N   0  0  0  0  0  0  0  0  0  0  0  0
    5.0013   -5.3625    0.0000 C   0  0  0  0  0  0  0  0  0  0  0  0
    5.0013   -6.1875    0.0000 O   0  0  0  0  0  0  0  0  0  0  0  0
    5.7158   -4.9500    0.0000 C   0  0  0  0  0  0  0  0  0  0  0  0
    5.7158   -4.1250    0.0000 C   0  0  0  0  0  0  0  0  0  0  0  0
    5.0013   -3.7125    0.0000 C   0  0  0  0  0  0  0  0  0  0  0  0
    4.2868   -4.1250    0.0000 C   0  0  0  0  0  0  0  0  0  0  0  0
    3.5724   -3.7125    0.0000 C   0  0  0  0  0  0  0  0  0  0  0  0
    3.5724   -2.8875    0.0000 C   0  0  0  0  0  0  0  0  0  0  0  0
    4.2868   -2.4750    0.0000 C   0  0  0  0  0  0  0  0  0  0  0  0
    5.0013   -2.8875    0.0000 C   0  0  0  0  0  0  0  0  0  0  0  0
    6.4302   -5.3625    0.0000 N   0  0  0  0  0  0  0  0  0  0  0  0
    7.1447   -4.9500    0.0000 C   0  0  0  0  0  0  0  0  0  0  0  0
    7.1447   -4.1250    0.0000 O   0  0  0  0  0  0  0  0  0  0  0  0
    7.8592   -5.3625    0.0000 C   0  0  0  0  0  0  0  0  0  0  0  0
    8.5737   -4.9500    0.0000 C   0  0  0  0  0  0  0  0  0  0  0  0
    9.2881   -5.3625    0.0000 N   0  0  0  0  0  0  0  0  0  0  0  0
    9.2881   -6.1875    0.0000 C   0  0  0  0  0  0  0  0  0  0  0  0
    8.5737   -6.6000    0.0000 C   0  0  0  0  0  0  0  0  0  0  0  0
    7.8592   -6.1875    0.0000 N   0  0  0  0  0  0  0  0  0  0  0  0
    3.5724   -6.1875    0.0000 B   0  0  0  0  0  0  0  0  0  0  0  0
    4.2868   -6.6000    0.0000 O   0  0  0  0  0  0  0  0  0  0  0  0
    2.8579   -6.6000    0.0000 O   0  0  0  0  0  0  0  0  0  0  0  0
  1  2  1  0  0  0  0
  2  3  1  0  0  0  0
  2  4  1  0  0  0  0
  4  5  1  0  0  0  0
  5  6  1  0  0  0  0
  6  7  1  0  0  0  0
  7  8  2  0  0  0  0
  7  9  1  0  0  0  0
  9 10  1  0  0  0  0
 10 11  1  0  0  0  0
 11 12  4  0  0  0  0
 12 13  4  0  0  0  0
 13 14  4  0  0  0  0
 14 15  4  0  0  0  0
 15 16  4  0  0  0  0
 11 16  4  0  0  0  0
  9 17  1  0  0  0  0
 17 18  1  0  0  0  0
 18 19  2  0  0  0  0
 18 20  1  0  0  0  0
 20 21  4  0  0  0  0
 21 22  4  0  0  0  0
 22 23  4  0  0  0  0
 23 24  4  0  0  0  0
 24 25  4  0  0  0  0
 20 25  4  0  0  0  0
  5 26  1  0  0  0  0
 26 27  1  0  0  0  0
 26 28  1  0  0  0  0
M  END
>  <molregno>
187372

>  <canonical_smiles>
CC(C)C[C@H](NC(=O)[C@H](Cc1ccccc1)NC(=O)c2cnccn2)B(O)O

>  <standard_inchi_key>
GXJABQQUPOEUTA-RDJZCZTQSA-N

>  <standard_value>
54,18

>  <standard_units>
nM

>  <standard_type>
IC50

>  <assay_id>
954459

>  <description>
SANGER: Inhibition of human NCI-N87 cell growth in a cell viability assay.

>  <Mol Mass>
384,24

>  <Act_10_uM>
1

>  <Act_1_uM>
1

>  <StandardizerResult>
Clean 2D (ID: Clean 2D)
Clear Stereo (ID: Clear Stereo)
Tautomerize (ID: Tautomerize)
Wedge Clean (ID: Wedge Clean)
Aromatize (ID: Aromatize)

$$$$
1607513
  Mrv1722006291716482D          

 27 30  0  0  1  0            999 V2000
    4.6202    2.3994    0.0000 C   0  0  0  0  0  0  0  0  0  0  0  0
    4.5300    1.5794    0.0000 O   0  0  0  0  0  0  0  0  0  0  0  0
    3.7747    1.2474    0.0000 C   0  0  0  0  0  0  0  0  0  0  0  0
    3.6846    0.4274    0.0000 C   0  0  0  0  0  0  0  0  0  0  0  0
    2.9293    0.0954    0.0000 C   0  0  0  0  0  0  0  0  0  0  0  0
    2.2642    0.5835    0.0000 C   0  0  0  0  0  0  0  0  0  0  0  0
    2.3544    1.4036    0.0000 C   0  0  0  0  0  0  0  0  0  0  0  0
    1.7694    1.9854    0.0000 C   0  0  0  0  0  0  0  0  0  0  0  0
    0.9499    1.8908    0.0000 C   0  0  0  0  0  0  0  0  0  0  0  0
    1.0398    0.9396    0.0000 O   0  0  0  0  0  0  0  0  0  0  0  0
    1.5668    0.1427    0.0000 C   0  0  0  0  0  0  0  0  0  0  0  0
    0.7874    0.4131    0.0000 C   0  0  0  0  0  0  0  0  0  0  0  0
    0.5128    1.1911    0.0000 C   0  0  0  0  0  0  0  0  0  0  0  0
    1.6614   -0.6768    0.0000 C   0  0  0  0  0  0  0  0  0  0  0  0
    2.4185   -1.0047    0.0000 C   0  0  0  0  0  0  0  0  0  0  0  0
    2.5130   -1.8243    0.0000 C   0  0  0  0  0  0  0  0  0  0  0  0
    3.2701   -2.1522    0.0000 O   0  0  0  0  0  0  0  0  0  0  0  0
    3.3647   -2.9717    0.0000 C   0  0  0  0  0  0  0  0  0  0  0  0
    1.8506   -2.3160    0.0000 C   0  0  0  0  0  0  0  0  0  0  0  0
    1.9451   -3.1355    0.0000 O   0  0  0  0  0  0  0  0  0  0  0  0
    2.7022   -3.4634    0.0000 C   0  0  0  0  0  0  0  0  0  0  0  0
    1.0935   -1.9881    0.0000 C   0  0  0  0  0  0  0  0  0  0  0  0
    0.4310   -2.4798    0.0000 O   0  0  0  0  0  0  0  0  0  0  0  0
   -0.3260   -2.1519    0.0000 C   0  0  0  0  0  0  0  0  0  0  0  0
    0.9989   -1.1685    0.0000 C   0  0  0  0  0  0  0  0  0  0  0  0
    3.1096    1.7355    0.0000 C   0  0  0  0  0  0  0  0  0  0  0  0
    3.1998    2.5556    0.0000 O   0  0  0  0  0  0  0  0  0  0  0  0
  1  2  1  0  0  0  0
  2  3  1  0  0  0  0
  3  4  4  0  0  0  0
  4  5  4  0  0  0  0
  5  6  4  0  0  0  0
  6  7  4  0  0  0  0
  7  8  1  0  0  0  0
  8  9  1  0  0  0  0
  9 10  1  0  0  0  0
 10 11  1  0  0  0  0
  6 11  1  0  0  0  0
 11 12  1  0  0  0  0
 12 13  2  0  0  0  0
  9 13  1  0  0  0  0
 11 14  1  0  0  0  0
 14 15  4  0  0  0  0
 15 16  4  0  0  0  0
 16 17  1  0  0  0  0
 17 18  1  0  0  0  0
 16 19  4  0  0  0  0
 19 20  1  0  0  0  0
 20 21  1  0  0  0  0
 19 22  4  0  0  0  0
 22 23  1  0  0  0  0
 23 24  1  0  0  0  0
 22 25  4  0  0  0  0
 14 25  4  0  0  0  0
  7 26  4  0  0  0  0
  3 26  4  0  0  0  0
 26 27  1  0  0  0  0
M  END
>  <molregno>
1607513

>  <canonical_smiles>
COc1ccc2c(C[C@H]3O[C@@]2(C=C3)c4cc(OC)c(OC)c(OC)c4)c1O

>  <standard_inchi_key>
KTRJSWWSZPHHGM-ZSEKCTLFSA-N

>  <standard_value>
15,6

>  <standard_units>
nM

>  <standard_type>
IC50

>  <assay_id>
1280623

>  <description>
Cytotoxicity against human NCI-N87 cells assessed as cell viability after 4 days by MTS assay

>  <Mol Mass>
370,401

>  <Act_10_uM>
1

>  <Act_1_uM>
1

>  <StandardizerResult>
Clean 2D (ID: Clean 2D)
Clear Stereo (ID: Clear Stereo)
Tautomerize (ID: Tautomerize)
Wedge Clean (ID: Wedge Clean)
Aromatize (ID: Aromatize)

$$$$
1607512
  Mrv1722006291716482D          

 26 28  0  0  0  0            999 V2000
   -0.2228   -2.7691    0.0000 C   0  0  0  0  0  0  0  0  0  0  0  0
   -0.2228   -1.9441    0.0000 O   0  0  0  0  0  0  0  0  0  0  0  0
    0.4917   -1.5316    0.0000 C   0  0  0  0  0  0  0  0  0  0  0  0
    0.4917   -0.7066    0.0000 C   0  0  0  0  0  0  0  0  0  0  0  0
    1.2062   -0.2941    0.0000 C   0  0  0  0  0  0  0  0  0  0  0  0
    1.9206   -0.7066    0.0000 C   0  0  0  0  0  0  0  0  0  0  0  0
    2.5656   -0.1923    0.0000 C   0  0  0  0  0  0  0  0  0  0  0  0
    3.3700   -0.3758    0.0000 C   0  0  0  0  0  0  0  0  0  0  0  0
    3.7279   -1.1191    0.0000 C   0  0  0  0  0  0  0  0  0  0  0  0
    3.3700   -1.8624    0.0000 C   0  0  0  0  0  0  0  0  0  0  0  0
    2.5656   -2.0460    0.0000 C   0  0  0  0  0  0  0  0  0  0  0  0
    1.9206   -1.5316    0.0000 C   0  0  0  0  0  0  0  0  0  0  0  0
    1.2062   -1.9441    0.0000 C   0  0  0  0  0  0  0  0  0  0  0  0
    1.2062   -2.7691    0.0000 O   0  0  0  0  0  0  0  0  0  0  0  0
    2.3821    0.6120    0.0000 C   0  0  0  0  0  0  0  0  0  0  0  0
    1.5937    0.8552    0.0000 C   0  0  0  0  0  0  0  0  0  0  0  0
    1.4101    1.6595    0.0000 C   0  0  0  0  0  0  0  0  0  0  0  0
    0.6218    1.9027    0.0000 O   0  0  0  0  0  0  0  0  0  0  0  0
    0.4382    2.7070    0.0000 C   0  0  0  0  0  0  0  0  0  0  0  0
    2.0149    2.2207    0.0000 C   0  0  0  0  0  0  0  0  0  0  0  0
    1.8313    3.0250    0.0000 O   0  0  0  0  0  0  0  0  0  0  0  0
    1.0430    3.2682    0.0000 C   0  0  0  0  0  0  0  0  0  0  0  0
    2.8032    1.9775    0.0000 C   0  0  0  0  0  0  0  0  0  0  0  0
    3.4080    2.5386    0.0000 O   0  0  0  0  0  0  0  0  0  0  0  0
    4.1964    2.2955    0.0000 C   0  0  0  0  0  0  0  0  0  0  0  0
    2.9868    1.1732    0.0000 C   0  0  0  0  0  0  0  0  0  0  0  0
  1  2  1  0  0  0  0
  2  3  1  0  0  0  0
  3  4  4  0  0  0  0
  4  5  4  0  0  0  0
  5  6  4  0  0  0  0
  6  7  1  0  0  0  0
  7  8  2  0  0  0  0
  8  9  1  0  0  0  0
  9 10  2  0  0  0  0
 10 11  1  0  0  0  0
 11 12  1  0  0  0  0
  6 12  4  0  0  0  0
 12 13  4  0  0  0  0
  3 13  4  0  0  0  0
 13 14  1  0  0  0  0
  7 15  1  0  0  0  0
 15 16  4  0  0  0  0
 16 17  4  0  0  0  0
 17 18  1  0  0  0  0
 18 19  1  0  0  0  0
 17 20  4  0  0  0  0
 20 21  1  0  0  0  0
 21 22  1  0  0  0  0
 20 23  4  0  0  0  0
 23 24  1  0  0  0  0
 24 25  1  0  0  0  0
 23 26  4  0  0  0  0
 15 26  4  0  0  0  0
M  END
>  <molregno>
1607512

>  <canonical_smiles>
COc1ccc2C(=CC=CCc2c1O)c3cc(OC)c(OC)c(OC)c3

>  <standard_inchi_key>
VIVWPSMGWARALV-UHFFFAOYSA-N

>  <standard_value>
5,6

>  <standard_units>
nM

>  <standard_type>
IC50

>  <assay_id>
1280623

>  <description>
Cytotoxicity against human NCI-N87 cells assessed as cell viability after 4 days by MTS assay

>  <Mol Mass>
354,402

>  <Act_10_uM>
1

>  <Act_1_uM>
1

>  <StandardizerResult>
Clean 2D (ID: Clean 2D)
Clear Stereo (ID: Clear Stereo)
Tautomerize (ID: Tautomerize)
Wedge Clean (ID: Wedge Clean)
Aromatize (ID: Aromatize)

$$$$
1612353
  Mrv1722006291716482D          

 29 32  0  0  0  0            999 V2000
    9.2881   -2.0625    0.0000 C   0  0  0  0  0  0  0  0  0  0  0  0
    8.5737   -2.4750    0.0000 S   0  0  0  0  0  0  0  0  0  0  0  0
    8.1612   -1.7605    0.0000 O   0  0  0  0  0  0  0  0  0  0  0  0
    8.9862   -3.1895    0.0000 O   0  0  0  0  0  0  0  0  0  0  0  0
    7.8592   -2.8875    0.0000 N   0  0  0  0  0  0  0  0  0  0  0  0
    7.1447   -2.4750    0.0000 C   0  0  0  0  0  0  0  0  0  0  0  0
    6.4302   -2.8875    0.0000 C   0  0  0  0  0  0  0  0  0  0  0  0
    5.7158   -2.4750    0.0000 S   0  0  0  0  0  0  0  0  0  0  0  0
    5.0013   -2.8875    0.0000 C   0  0  0  0  0  0  0  0  0  0  0  0
    5.0013   -3.7125    0.0000 N   0  0  0  0  0  0  0  0  0  0  0  0
    4.2868   -4.1250    0.0000 C   0  0  0  0  0  0  0  0  0  0  0  0
    4.2868   -4.9500    0.0000 N   0  0  0  0  0  0  0  0  0  0  0  0
    3.5724   -3.7125    0.0000 N   0  0  0  0  0  0  0  0  0  0  0  0
    3.5724   -2.8875    0.0000 C   0  0  0  0  0  0  0  0  0  0  0  0
    4.2868   -2.4750    0.0000 N   0  0  0  0  0  0  0  0  0  0  0  0
    2.8579   -2.4750    0.0000 C   0  0  0  0  0  0  0  0  0  0  0  0
    2.1434   -2.8875    0.0000 C   0  0  0  0  0  0  0  0  0  0  0  0
    2.1434   -3.7125    0.0000 Cl  0  0  0  0  0  0  0  0  0  0  0  0
    1.4289   -2.4750    0.0000 C   0  0  0  0  0  0  0  0  0  0  0  0
    1.4289   -1.6500    0.0000 C   0  0  0  0  0  0  0  0  0  0  0  0
    0.7145   -1.2375    0.0000 C   0  0  0  0  0  0  0  0  0  0  0  0
    0.7145   -0.4125    0.0000 O   0  0  0  0  0  0  0  0  0  0  0  0
    1.4289    0.0000    0.0000 C   0  0  0  0  0  0  0  0  0  0  0  0
    2.1434   -0.4125    0.0000 C   0  0  0  0  0  0  0  0  0  0  0  0
    2.8579    0.0000    0.0000 C   0  0  0  0  0  0  0  0  0  0  0  0
    3.5724   -0.4125    0.0000 C   0  0  0  0  0  0  0  0  0  0  0  0
    3.5724   -1.2375    0.0000 C   0  0  0  0  0  0  0  0  0  0  0  0
    2.8579   -1.6500    0.0000 C   0  0  0  0  0  0  0  0  0  0  0  0
    2.1434   -1.2375    0.0000 C   0  0  0  0  0  0  0  0  0  0  0  0
  1  2  1  0  0  0  0
  2  3  2  0  0  0  0
  2  4  2  0  0  0  0
  2  5  1  0  0  0  0
  5  6  1  0  0  0  0
  6  7  1  0  0  0  0
  7  8  1  0  0  0  0
  8  9  1  0  0  0  0
  9 10  4  0  0  0  0
 10 11  4  0  0  0  0
 11 12  1  0  0  0  0
 11 13  4  0  0  0  0
 13 14  4  0  0  0  0
 14 15  4  0  0  0  0
  9 15  4  0  0  0  0
 14 16  1  0  0  0  0
 16 17  4  0  0  0  0
 17 18  1  0  0  0  0
 17 19  4  0  0  0  0
 19 20  4  0  0  0  0
 20 21  1  0  0  0  0
 21 22  1  0  0  0  0
 22 23  1  0  0  0  0
 23 24  1  0  0  0  0
 24 25  4  0  0  0  0
 25 26  4  0  0  0  0
 26 27  4  0  0  0  0
 27 28  4  0  0  0  0
 16 28  4  0  0  0  0
 28 29  4  0  0  0  0
 20 29  4  0  0  0  0
 24 29  4  0  0  0  0
M  END
>  <molregno>
1612353

>  <canonical_smiles>
CS(=O)(=O)NCCSc1nc(N)nc(n1)c2c(Cl)cc3COCc4cccc2c34

>  <standard_inchi_key>
VHXXRRBKPQYFCA-UHFFFAOYSA-N

>  <standard_value>
900

>  <standard_units>
nM

>  <standard_type>
IC50

>  <assay_id>
1284215

>  <description>
Cytotoxicity against human NCI-N87 cells after 4 days by CCk-8 assay

>  <Mol Mass>
451,94

>  <Act_10_uM>
1

>  <Act_1_uM>
1

>  <StandardizerResult>
Clean 2D (ID: Clean 2D)
Clear Stereo (ID: Clear Stereo)
Tautomerize (ID: Tautomerize)
Wedge Clean (ID: Wedge Clean)
Aromatize (ID: Aromatize)

$$$$
1787705
  Mrv1722006291716482D          

 40 42  0  0  1  0            999 V2000
    1.5395   -2.4454    0.0000 C   0  0  0  0  0  0  0  0  0  0  0  0
    1.1270   -3.1599    0.0000 C   0  0  0  0  0  0  0  0  0  0  0  0
    1.5395   -3.8743    0.0000 C   0  0  0  0  0  0  0  0  0  0  0  0
    2.3645   -3.8743    0.0000 N   0  0  0  0  0  0  0  0  0  0  0  0
    2.7770   -3.1599    0.0000 C   0  0  0  0  0  0  0  0  0  0  0  0
    2.3645   -2.4454    0.0000 O   0  0  0  0  0  0  0  0  0  0  0  0
    3.6020   -3.1599    0.0000 C   0  0  0  0  0  0  0  0  0  0  0  0
    4.0145   -2.4454    0.0000 C   0  0  0  0  0  0  0  0  0  0  0  0
    3.6020   -1.7309    0.0000 C   0  0  0  0  0  0  0  0  0  0  0  0
    4.0145   -1.0164    0.0000 C   0  0  0  0  0  0  0  0  0  0  0  0
    3.3000   -0.6039    0.0000 C   0  0  0  0  0  0  0  0  0  0  0  0
    4.0145   -0.1914    0.0000 O   0  0  0  0  0  0  0  0  0  0  0  0
    4.8395   -1.0164    0.0000 C   0  0  0  0  0  0  0  0  0  0  0  0
    5.2520   -1.7309    0.0000 C   0  0  0  0  0  0  0  0  0  0  0  0
    4.8395   -2.4454    0.0000 O   0  0  0  0  0  0  0  0  0  0  0  0
    6.0770   -1.7309    0.0000 C   0  0  0  0  0  0  0  0  0  0  0  0
    6.4895   -2.4454    0.0000 C   0  0  0  0  0  0  0  0  0  0  0  0
    7.3145   -2.4454    0.0000 C   0  0  0  0  0  0  0  0  0  0  0  0
    7.7270   -3.1599    0.0000 C   0  0  0  0  0  0  0  0  0  0  0  0
    8.5520   -3.1599    0.0000 C   0  0  0  0  0  0  0  0  0  0  0  0
    8.9645   -3.8743    0.0000 C   0  0  0  0  0  0  0  0  0  0  0  0
    9.7895   -3.8743    0.0000 O   0  0  0  0  0  0  0  0  0  0  0  0
   10.2020   -4.5888    0.0000 C   0  0  0  0  0  0  0  0  0  0  0  0
   11.0270   -4.5888    0.0000 C   0  0  0  0  0  0  0  0  0  0  0  0
    9.7895   -5.3033    0.0000 C   0  0  0  0  0  0  0  0  0  0  0  0
    8.9645   -5.3033    0.0000 C   0  0  0  0  0  0  0  0  0  0  0  0
    8.5520   -4.5888    0.0000 C   0  0  0  0  0  0  0  0  0  0  0  0
    7.7270   -4.5888    0.0000 C   0  0  0  0  0  0  0  0  0  0  0  0
   10.2020   -6.0177    0.0000 N   0  0  0  0  0  0  0  0  0  0  0  0
   11.0270   -6.0177    0.0000 C   0  0  0  0  0  0  0  0  0  0  0  0
   11.4395   -5.3033    0.0000 O   0  0  0  0  0  0  0  0  0  0  0  0
   11.4395   -6.7322    0.0000 C   0  0  0  0  0  0  0  0  0  0  0  0
   12.2645   -6.7322    0.0000 C   0  0  0  0  0  0  0  0  0  0  0  0
   12.6770   -6.0177    0.0000 C   0  0  0  0  0  0  0  0  0  0  0  0
   13.5020   -6.0177    0.0000 C   0  0  0  0  0  0  0  0  0  0  0  0
   12.2645   -5.3033    0.0000 O   0  0  0  0  0  0  0  0  0  0  0  0
   12.6770   -4.5888    0.0000 C   0  0  0  0  0  0  0  0  0  0  0  0
   13.5020   -4.5888    0.0000 O   0  0  0  0  0  0  0  0  0  0  0  0
   12.2645   -3.8743    0.0000 C   0  0  0  0  0  0  0  0  0  0  0  0
    7.7270   -1.7309    0.0000 C   0  0  0  0  0  0  0  0  0  0  0  0
  1  2  1  0  0  0  0
  2  3  1  0  0  0  0
  3  4  1  0  0  0  0
  4  5  1  0  0  0  0
  5  6  2  0  0  0  0
  5  7  1  0  0  0  0
  8  7  1  0  0  0  0
  8  9  1  0  0  0  0
  9 10  1  0  0  0  0
 10 11  1  0  0  0  0
 11 12  1  0  0  0  0
 10 12  1  0  0  0  0
 10 13  1  0  0  0  0
 13 14  1  0  0  0  0
 14 15  1  0  0  0  0
  8 15  1  0  0  0  0
 16 14  1  4  0  0  0
 16 17  2  0  0  0  0
 17 18  1  0  0  0  0
 18 19  2  0  0  0  0
 19 20  1  4  0  0  0
 21 20  1  0  0  0  0
 21 22  1  0  0  0  0
 22 23  1  0  0  0  0
 23 24  1  0  0  0  0
 23 25  1  0  0  0  0
 25 26  1  0  0  0  0
 26 27  1  0  0  0  0
 21 27  1  0  0  0  0
 27 28  1  0  0  0  0
 25 29  1  0  0  0  0
 29 30  1  0  0  0  0
 30 31  2  0  0  0  0
 32 30  1  4  0  0  0
 32 33  2  0  0  0  0
 33 34  1  0  0  0  0
 34 35  1  0  0  0  0
 34 36  1  0  0  0  0
 36 37  1  0  0  0  0
 37 38  2  0  0  0  0
 37 39  1  0  0  0  0
 18 40  1  0  0  0  0
M  END
>  <molregno>
1787705

>  <canonical_smiles>
CCCNC(=O)C[C@@H]1C[C@@]2(CO2)C[C@H](O1)\C=C\C(=C\C[C@@H]3O[C@H](C)[C@@H](C[C@@H]3C)NC(=O)\C=C/[C@H](C)OC(=O)C)\C

>  <standard_inchi_key>
WRZAEQPIKLMPQK-ARYAKTNUSA-N

>  <standard_value>
6

>  <standard_units>
nM

>  <standard_type>
IC50

>  <assay_id>
1453451

>  <description>
Cytotoxicity against human NCI-N87 cells after 4 days by MTS/cell proliferation assay

>  <Mol Mass>
560,732

>  <Act_10_uM>
1

>  <Act_1_uM>
1

>  <StandardizerResult>
Clean 2D (ID: Clean 2D)
Clear Stereo (ID: Clear Stereo)
Tautomerize (ID: Tautomerize)
Wedge Clean (ID: Wedge Clean)

$$$$
1842075
  Mrv1722006291716482D          

 35 38  0  0  1  0            999 V2000
   -6.4302   -3.7125    0.0000 C   0  0  0  0  0  0  0  0  0  0  0  0
   -6.4302   -2.8875    0.0000 O   0  0  0  0  0  0  0  0  0  0  0  0
   -5.7158   -2.4750    0.0000 C   0  0  0  0  0  0  0  0  0  0  0  0
   -5.7158   -1.6500    0.0000 C   0  0  0  0  0  0  0  0  0  0  0  0
   -6.4302   -1.2375    0.0000 O   0  0  0  0  0  0  0  0  0  0  0  0
   -5.0013   -1.2375    0.0000 N   0  0  0  0  0  0  0  0  0  0  0  0
   -5.0013   -0.4125    0.0000 C   0  0  0  0  0  0  0  0  0  0  0  0
   -4.2868    0.0000    0.0000 C   0  0  0  0  0  0  0  0  0  0  0  0
   -3.5724   -0.4125    0.0000 N   0  0  0  0  0  0  0  0  0  0  0  0
   -3.5724   -1.2375    0.0000 C   0  0  0  0  0  0  0  0  0  0  0  0
   -4.2868   -1.6500    0.0000 C   0  0  0  0  0  0  0  0  0  0  0  0
   -2.8579    0.0000    0.0000 C   0  0  0  0  0  0  0  0  0  0  0  0
   -2.8579    0.8250    0.0000 O   0  0  0  0  0  0  0  0  0  0  0  0
   -2.1434   -0.4125    0.0000 C   0  0  0  0  0  0  0  0  0  0  0  0
   -1.4289    0.0000    0.0000 C   0  0  0  0  0  0  0  0  0  0  0  0
   -0.7145   -0.4125    0.0000 C   0  0  0  0  0  0  0  0  0  0  0  0
   -0.7145   -1.2375    0.0000 C   0  0  0  0  0  0  0  0  0  0  0  0
    0.0000   -1.6500    0.0000 C   0  0  0  0  0  0  0  0  0  0  0  0
    0.7145   -1.2375    0.0000 N   0  0  0  0  0  0  0  0  0  0  0  0
    0.7145   -0.4125    0.0000 C   0  0  0  0  0  0  0  0  0  0  0  0
    0.0000    0.0000    0.0000 O   0  0  0  0  0  0  0  0  0  0  0  0
    1.4289    0.0000    0.0000 N   0  0  0  0  0  0  0  0  0  0  0  0
    1.4289    0.8250    0.0000 C   0  0  0  0  0  0  0  0  0  0  0  0
    2.1434   -0.4125    0.0000 C   0  0  0  0  0  0  0  0  0  0  0  0
    2.8579    0.0000    0.0000 C   0  0  0  0  0  0  0  0  0  0  0  0
    3.5724   -0.4125    0.0000 C   0  0  0  0  0  0  0  0  0  0  0  0
    3.5724   -1.2375    0.0000 C   0  0  0  0  0  0  0  0  0  0  0  0
    4.2868   -1.6500    0.0000 O   0  0  0  0  0  0  0  0  0  0  0  0
    5.0013   -1.2375    0.0000 C   0  0  0  0  0  0  0  0  0  0  0  0
    2.8579   -1.6500    0.0000 C   0  0  0  0  0  0  0  0  0  0  0  0
    2.1434   -1.2375    0.0000 C   0  0  0  0  0  0  0  0  0  0  0  0
    1.4289   -1.6500    0.0000 C   0  0  0  0  0  0  0  0  0  0  0  0
    1.4289   -2.4750    0.0000 O   0  0  0  0  0  0  0  0  0  0  0  0
   -1.4289   -1.6500    0.0000 C   0  0  0  0  0  0  0  0  0  0  0  0
   -2.1434   -1.2375    0.0000 C   0  0  0  0  0  0  0  0  0  0  0  0
  1  2  1  0  0  0  0
  2  3  1  0  0  0  0
  3  4  1  0  0  0  0
  4  5  2  0  0  0  0
  4  6  1  0  0  0  0
  6  7  1  0  0  0  0
  7  8  1  0  0  0  0
  8  9  1  0  0  0  0
  9 10  1  0  0  0  0
 10 11  1  0  0  0  0
  6 11  1  0  0  0  0
  9 12  1  0  0  0  0
 12 13  2  0  0  0  0
 14 12  1  0  0  0  0
 14 15  1  0  0  0  0
 15 16  1  0  0  0  0
 16 17  1  0  0  0  0
 17 18  1  0  0  0  0
 18 19  1  0  0  0  0
 19 20  4  0  0  0  0
 20 21  2  0  0  0  0
 20 22  4  0  0  0  0
 22 23  1  0  0  0  0
 22 24  4  0  0  0  0
 24 25  4  0  0  0  0
 25 26  4  0  0  0  0
 26 27  4  0  0  0  0
 27 28  1  0  0  0  0
 28 29  1  0  0  0  0
 27 30  4  0  0  0  0
 30 31  4  0  0  0  0
 24 31  4  0  0  0  0
 31 32  4  0  0  0  0
 19 32  4  0  0  0  0
 32 33  2  0  0  0  0
 17 34  1  0  0  0  0
 34 35  1  0  0  0  0
 14 35  1  0  0  0  0
M  END
>  <molregno>
1842075

>  <canonical_smiles>
COCC(=O)N1CCN(CC1)C(=O)[C@@H]2CC[C@@H](CN3C(=O)N(C)c4ccc(OC)cc4C3=O)CC2

>  <standard_inchi_key>
CYIHQUXKBWFESS-IYARVYRRSA-N

>  <standard_value>
1800

>  <standard_units>
nM

>  <standard_type>
IC50

>  <assay_id>
1475149

>  <description>
Growth inhibition of human NCI-N87 cells after 14 to 21 days by soft agar assay

>  <Mol Mass>
486,569

>  <Act_10_uM>
1

>  <Act_1_uM>
0

>  <StandardizerResult>
Clean 2D (ID: Clean 2D)
Clear Stereo (ID: Clear Stereo)
Tautomerize (ID: Tautomerize)
Wedge Clean (ID: Wedge Clean)
Aromatize (ID: Aromatize)

$$$$

  Mrv1722006291716492D          

 27 31  0  0  0  0            999 V2000
    1.4289   -2.4750    0.0000 O   0  0  0  0  0  0  0  0  0  0  0  0
    1.4289   -1.6500    0.0000 C   0  0  0  0  0  0  0  0  0  0  0  0
    0.7145   -1.2375    0.0000 N   0  0  0  0  0  0  0  0  0  0  0  0
    0.7145   -0.4125    0.0000 C   0  0  0  0  0  0  0  0  0  0  0  0
    1.4289    0.0000    0.0000 C   0  0  0  0  0  0  0  0  0  0  0  0
    2.1434   -0.4125    0.0000 C   0  0  0  0  0  0  0  0  0  0  0  0
    2.8579    0.0000    0.0000 C   0  0  0  0  0  0  0  0  0  0  0  0
    2.8579    0.8250    0.0000 C   0  0  0  0  0  0  0  0  0  0  0  0
    2.1434    1.2375    0.0000 C   0  0  0  0  0  0  0  0  0  0  0  0
    1.3897    0.9019    0.0000 N   0  0  0  0  0  0  0  0  0  0  0  0
    0.8377    1.5150    0.0000 N   0  0  0  0  0  0  0  0  0  0  0  0
    1.2502    2.2295    0.0000 C   0  0  0  0  0  0  0  0  0  0  0  0
    0.9953    3.0141    0.0000 C   0  0  0  0  0  0  0  0  0  0  0  0
    1.5473    3.6272    0.0000 C   0  0  0  0  0  0  0  0  0  0  0  0
    2.3543    3.4557    0.0000 C   0  0  0  0  0  0  0  0  0  0  0  0
    2.6092    2.6711    0.0000 N   0  0  0  0  0  0  0  0  0  0  0  0
    2.0572    2.0580    0.0000 N   0  0  0  0  0  0  0  0  0  0  0  0
    2.9063    4.0688    0.0000 C   0  0  0  0  0  0  0  0  0  0  0  0
    2.6514    4.8534    0.0000 C   0  0  0  0  0  0  0  0  0  0  0  0
    3.2034    5.4665    0.0000 C   0  0  0  0  0  0  0  0  0  0  0  0
    4.0104    5.2950    0.0000 C   0  0  0  0  0  0  0  0  0  0  0  0
    4.2653    4.5104    0.0000 C   0  0  0  0  0  0  0  0  0  0  0  0
    3.7133    3.8973    0.0000 C   0  0  0  0  0  0  0  0  0  0  0  0
    3.5724   -0.4125    0.0000 C   0  0  0  0  0  0  0  0  0  0  0  0
    3.5724   -1.2375    0.0000 C   0  0  0  0  0  0  0  0  0  0  0  0
    2.8579   -1.6500    0.0000 C   0  0  0  0  0  0  0  0  0  0  0  0
    2.1434   -1.2375    0.0000 C   0  0  0  0  0  0  0  0  0  0  0  0
  1  2  2  0  0  0  0
  2  3  4  0  0  0  0
  3  4  4  0  0  0  0
  4  5  4  0  0  0  0
  5  6  4  0  0  0  0
  6  7  4  0  0  0  0
  7  8  1  0  0  0  0
  8  9  1  0  0  0  0
  9 10  4  0  0  0  0
 10 11  4  0  0  0  0
 11 12  4  0  0  0  0
 12 13  4  0  0  0  0
 13 14  4  0  0  0  0
 14 15  4  0  0  0  0
 15 16  4  0  0  0  0
 16 17  4  0  0  0  0
  9 17  4  0  0  0  0
 12 17  4  0  0  0  0
 15 18  1  0  0  0  0
 18 19  4  0  0  0  0
 19 20  4  0  0  0  0
 20 21  4  0  0  0  0
 21 22  4  0  0  0  0
 22 23  4  0  0  0  0
 18 23  4  0  0  0  0
  7 24  4  0  0  0  0
 24 25  4  0  0  0  0
 25 26  4  0  0  0  0
 26 27  4  0  0  0  0
  2 27  4  0  0  0  0
  6 27  4  0  0  0  0
M  STY  1   1 DAT
M  SAL   1  1   3
M  SDT   1 MRV_IMPLICIT_H                                        
M  SDD   1     0.0000    0.0000    DR    ALL  0       0  
M  SED   1 IMPL_H1
M  END
>  <molregno>
1265999

>  <canonical_smiles>
O=C1NC=Cc2c(Cc3nnc4ccc(nn34)c5ccccc5)cccc12

>  <standard_inchi_key>
UKMNXWVOVNJJBT-UHFFFAOYSA-N

>  <standard_value>
10000

>  <standard_units>
nM

>  <standard_type>
GI50

>  <assay_id>
790953

>  <description>
Growth inhibition of c-met-independent human NCI-N87 cells after 72 hrs by MTS assay

>  <Mol Mass>
353

>  <Act_10_uM>
0

>  <Act_1_uM>
0

>  <StandardizerResult>
Clean 2D (ID: Clean 2D)
Clear Stereo (ID: Clear Stereo)
Tautomerize (ID: Tautomerize)
Wedge Clean (ID: Wedge Clean)
Aromatize (ID: Aromatize)

$$$$

  Mrv1722006291716492D          

 14 15  0  0  0  0            999 V2000
    0.0000   -2.4750    0.0000 C   0  0  0  0  0  0  0  0  0  0  0  0
    0.7145   -2.8875    0.0000 C   0  0  0  0  0  0  0  0  0  0  0  0
    1.4289   -2.4750    0.0000 C   0  0  0  0  0  0  0  0  0  0  0  0
    2.1434   -2.8875    0.0000 S   0  0  0  0  0  0  0  0  0  0  0  0
    2.8579   -2.4750    0.0000 S   0  0  0  0  0  0  0  0  0  0  0  0
    3.5724   -2.8875    0.0000 C   0  0  0  0  0  0  0  0  0  0  0  0
    4.2868   -2.4750    0.0000 N   0  0  0  0  0  0  0  0  0  0  0  0
    5.0013   -2.8875    0.0000 C   0  0  0  0  0  0  0  0  0  0  0  0
    5.0013   -3.7125    0.0000 N   0  0  0  0  0  0  0  0  0  0  0  0
    4.2868   -4.1250    0.0000 C   0  0  0  0  0  0  0  0  0  0  0  0
    4.1153   -4.9320    0.0000 N   0  0  0  0  0  0  0  0  0  0  0  0
    3.2948   -5.0182    0.0000 C   0  0  0  0  0  0  0  0  0  0  0  0
    2.9593   -4.2645    0.0000 N   0  0  0  0  0  0  0  0  0  0  0  0
    3.5724   -3.7125    0.0000 C   0  0  0  0  0  0  0  0  0  0  0  0
  1  2  2  0  0  0  0
  2  3  1  0  0  0  0
  3  4  1  0  0  0  0
  4  5  1  0  0  0  0
  5  6  1  0  0  0  0
  6  7  4  0  0  0  0
  7  8  4  0  0  0  0
  8  9  4  0  0  0  0
  9 10  4  0  0  0  0
 10 11  4  0  0  0  0
 11 12  4  0  0  0  0
 12 13  4  0  0  0  0
 13 14  4  0  0  0  0
  6 14  4  0  0  0  0
 10 14  4  0  0  0  0
M  STY  1   1 DAT
M  SAL   1  1  13
M  SDT   1 MRV_IMPLICIT_H                                        
M  SDD   1     0.0000    0.0000    DR    ALL  0       0  
M  SED   1 IMPL_H1
M  END
>  <molregno>
498769

>  <canonical_smiles>
C=CCSSc1ncnc2nc[nH]c12

>  <standard_inchi_key>
HSQBKWFKQCEING-UHFFFAOYSA-N

>  <standard_value>
70500

>  <standard_units>
nM

>  <standard_type>
IC50

>  <assay_id>
565507

>  <description>
Antiproliferative activity against human NCI-N87 cells assessed as [methyl-3H]thymidine incorporation after 16 hrs by XTT assay

>  <Mol Mass>
224,3

>  <Act_10_uM>
0

>  <Act_1_uM>
0

>  <StandardizerResult>
Clean 2D (ID: Clean 2D)
Clear Stereo (ID: Clear Stereo)
Tautomerize (ID: Tautomerize)
Wedge Clean (ID: Wedge Clean)
Aromatize (ID: Aromatize)

$$$$

  Mrv1722006291716492D          

 26 29  0  0  0  0            999 V2000
    7.1786    3.2091    0.0000 C   0  0  0  0  0  0  0  0  0  0  0  0
    6.9086    2.4296    0.0000 C   0  0  0  0  0  0  0  0  0  0  0  0
    7.4486    1.8059    0.0000 C   0  0  0  0  0  0  0  0  0  0  0  0
    7.1786    1.0264    0.0000 C   0  0  0  0  0  0  0  0  0  0  0  0
    6.3685    0.8704    0.0000 C   0  0  0  0  0  0  0  0  0  0  0  0
    6.0984    0.0909    0.0000 O   0  0  0  0  0  0  0  0  0  0  0  0
    5.2201   -0.1180    0.0000 C   0  0  0  0  0  0  0  0  0  0  0  0
    4.7224   -0.7760    0.0000 C   0  0  0  0  0  0  0  0  0  0  0  0
    3.9429   -0.5060    0.0000 C   0  0  0  0  0  0  0  0  0  0  0  0
    3.9588    0.3189    0.0000 O   0  0  0  0  0  0  0  0  0  0  0  0
    3.3980    1.0264    0.0000 C   0  0  0  0  0  0  0  0  0  0  0  0
    2.5878    0.8704    0.0000 C   0  0  0  0  0  0  0  0  0  0  0  0
    2.0477    1.4941    0.0000 C   0  0  0  0  0  0  0  0  0  0  0  0
    2.3178    2.2736    0.0000 C   0  0  0  0  0  0  0  0  0  0  0  0
    3.1279    2.4296    0.0000 C   0  0  0  0  0  0  0  0  0  0  0  0
    3.3980    3.2091    0.0000 S   0  0  0  0  0  0  0  0  0  0  0  0
    4.2081    3.3650    0.0000 C   0  0  0  0  0  0  0  0  0  0  0  0
    4.7482    2.7414    0.0000 C   0  0  0  0  0  0  0  0  0  0  0  0
    5.5583    2.8973    0.0000 C   0  0  0  0  0  0  0  0  0  0  0  0
    5.8284    3.6768    0.0000 N   0  0  0  0  0  0  0  0  0  0  0  0
    5.2883    4.3005    0.0000 C   0  0  0  0  0  0  0  0  0  0  0  0
    5.5583    5.0800    0.0000 N   0  0  0  0  0  0  0  0  0  0  0  0
    4.4782    4.1446    0.0000 N   0  0  0  0  0  0  0  0  0  0  0  0
    6.0984    2.2736    0.0000 C   0  0  0  0  0  0  0  0  0  0  0  0
    5.8284    1.4941    0.0000 C   0  0  0  0  0  0  0  0  0  0  0  0
    3.6680    1.8059    0.0000 C   0  0  0  0  0  0  0  0  0  0  0  0
  1  2  1  0  0  0  0
  2  3  4  0  0  0  0
  3  4  4  0  0  0  0
  4  5  4  0  0  0  0
  5  6  1  0  0  0  0
  6  7  1  0  0  0  0
  7  8  1  0  0  0  0
  8  9  1  0  0  0  0
  9 10  1  0  0  0  0
 10 11  1  0  0  0  0
 11 12  4  0  0  0  0
 12 13  4  0  0  0  0
 13 14  4  0  0  0  0
 14 15  4  0  0  0  0
 15 16  1  0  0  0  0
 16 17  1  0  0  0  0
 17 18  4  0  0  0  0
 18 19  4  0  0  0  0
 19 20  4  0  0  0  0
 20 21  4  0  0  0  0
 21 22  1  0  0  0  0
 21 23  4  0  0  0  0
 17 23  4  0  0  0  0
 19 24  1  0  0  0  0
  2 24  4  0  0  0  0
 24 25  4  0  0  0  0
  5 25  4  0  0  0  0
 15 26  4  0  0  0  0
 11 26  4  0  0  0  0
M  END
>  <molregno>
1274214

>  <canonical_smiles>
Cc1ccc2OCCCOc3cccc(Sc4cc(nc(N)n4)c1c2)c3

>  <standard_inchi_key>
OLSXSUXZOLBVQZ-UHFFFAOYSA-N

>  <standard_value>
11300

>  <standard_units>
nM

>  <standard_type>
IC50

>  <assay_id>
798462

>  <description>
Antiproliferative activity against human NCI-N87 cells overexpressing Her-2

>  <Mol Mass>
365,45

>  <Act_10_uM>
0

>  <Act_1_uM>
0

>  <StandardizerResult>
Clean 2D (ID: Clean 2D)
Clear Stereo (ID: Clear Stereo)
Tautomerize (ID: Tautomerize)
Wedge Clean (ID: Wedge Clean)
Aromatize (ID: Aromatize)

$$$$

  Mrv1722006291716492D          

 27 29  0  0  0  0            999 V2000
    5.0013   -1.2375    0.0000 C   0  0  0  0  0  0  0  0  0  0  0  0
    5.7158   -1.6500    0.0000 O   0  0  0  0  0  0  0  0  0  0  0  0
    5.7158   -2.4750    0.0000 C   0  0  0  0  0  0  0  0  0  0  0  0
    6.4302   -2.8875    0.0000 C   0  0  0  0  0  0  0  0  0  0  0  0
    6.4302   -3.7125    0.0000 C   0  0  0  0  0  0  0  0  0  0  0  0
    5.7158   -4.1250    0.0000 C   0  0  0  0  0  0  0  0  0  0  0  0
    5.7158   -4.9500    0.0000 C   0  0  0  0  0  0  0  0  0  0  0  0
    6.4302   -5.3625    0.0000 O   0  0  0  0  0  0  0  0  0  0  0  0
    6.4302   -6.1875    0.0000 C   0  0  0  0  0  0  0  0  0  0  0  0
    7.1447   -6.6000    0.0000 C   0  0  0  0  0  0  0  0  0  0  0  0
    7.1447   -7.4250    0.0000 C   0  0  0  0  0  0  0  0  0  0  0  0
    6.4302   -7.8375    0.0000 C   0  0  0  0  0  0  0  0  0  0  0  0
    6.4302   -8.6625    0.0000 C   0  0  0  0  0  0  0  0  0  0  0  0
    5.7158   -9.0750    0.0000 C   0  0  0  0  0  0  0  0  0  0  0  0
    5.7158   -9.9000    0.0000 C   0  0  0  0  0  0  0  0  0  0  0  0
    5.0013  -10.3125    0.0000 N   0  0  0  0  0  0  0  0  0  0  0  0
    4.2868   -9.9000    0.0000 C   0  0  0  0  0  0  0  0  0  0  0  0
    3.5724  -10.3125    0.0000 N   0  0  0  0  0  0  0  0  0  0  0  0
    4.2868   -9.0750    0.0000 N   0  0  0  0  0  0  0  0  0  0  0  0
    5.0013   -8.6625    0.0000 C   0  0  0  0  0  0  0  0  0  0  0  0
    5.0013   -7.8375    0.0000 N   0  0  0  0  0  0  0  0  0  0  0  0
    5.7158   -7.4250    0.0000 C   0  0  0  0  0  0  0  0  0  0  0  0
    5.7158   -6.6000    0.0000 C   0  0  0  0  0  0  0  0  0  0  0  0
    5.0013   -6.1875    0.0000 O   0  0  0  0  0  0  0  0  0  0  0  0
    5.0013   -5.3625    0.0000 C   0  0  0  0  0  0  0  0  0  0  0  0
    5.0013   -3.7125    0.0000 C   0  0  0  0  0  0  0  0  0  0  0  0
    5.0013   -2.8875    0.0000 C   0  0  0  0  0  0  0  0  0  0  0  0
  1  2  1  0  0  0  0
  2  3  1  0  0  0  0
  3  4  4  0  0  0  0
  4  5  4  0  0  0  0
  5  6  4  0  0  0  0
  6  7  1  0  0  0  0
  7  8  1  0  0  0  0
  8  9  1  0  0  0  0
  9 10  4  0  0  0  0
 10 11  4  0  0  0  0
 11 12  4  0  0  0  0
 12 13  1  0  0  0  0
 13 14  1  0  0  0  0
 14 15  4  0  0  0  0
 15 16  4  0  0  0  0
 16 17  4  0  0  0  0
 17 18  1  0  0  0  0
 17 19  4  0  0  0  0
 19 20  4  0  0  0  0
 14 20  4  0  0  0  0
 20 21  1  0  0  0  0
 12 22  4  0  0  0  0
 22 23  4  0  0  0  0
  9 23  4  0  0  0  0
 23 24  1  0  0  0  0
 24 25  1  0  0  0  0
  6 26  4  0  0  0  0
 26 27  4  0  0  0  0
  3 27  4  0  0  0  0
M  END
>  <molregno>
430664

>  <canonical_smiles>
COc1ccc(COc2ccc(Cc3cnc(N)nc3N)cc2OC)cc1

>  <standard_inchi_key>
MYQAUKPBNJWPIE-UHFFFAOYSA-N

>  <standard_value>
30000

>  <standard_units>
nM

>  <standard_type>
IC50

>  <assay_id>
806572

>  <description>
Growth inhibition of serum-stimulated human NCI-N87 cells after 3 days by spectrophotometry

>  <Mol Mass>
366

>  <Act_10_uM>
0

>  <Act_1_uM>
0

>  <StandardizerResult>
Clean 2D (ID: Clean 2D)
Clear Stereo (ID: Clear Stereo)
Tautomerize (ID: Tautomerize)
Wedge Clean (ID: Wedge Clean)
Aromatize (ID: Aromatize)

$$$$

  Mrv1722006291716492D          

 25 27  0  0  0  0            999 V2000
   -2.8579   -4.9500    0.0000 F   0  0  0  0  0  0  0  0  0  0  0  0
   -2.1434   -4.5375    0.0000 C   0  0  0  0  0  0  0  0  0  0  0  0
   -1.4289   -4.9500    0.0000 C   0  0  0  0  0  0  0  0  0  0  0  0
   -0.7145   -4.5375    0.0000 C   0  0  0  0  0  0  0  0  0  0  0  0
   -0.7145   -3.7125    0.0000 C   0  0  0  0  0  0  0  0  0  0  0  0
    0.0000   -3.3000    0.0000 C   0  0  0  0  0  0  0  0  0  0  0  0
    0.0000   -2.4750    0.0000 O   0  0  0  0  0  0  0  0  0  0  0  0
    0.7145   -3.7125    0.0000 N   0  0  0  0  0  0  0  0  0  0  0  0
    1.4289   -3.3000    0.0000 O   0  0  0  0  0  0  0  0  0  0  0  0
    2.1434   -3.7125    0.0000 C   0  0  0  0  0  0  0  0  0  0  0  0
    2.8579   -3.3000    0.0000 C   0  0  0  0  0  0  0  0  0  0  0  0
    3.2704   -2.5855    0.0000 C   0  0  0  0  0  0  0  0  0  0  0  0
    3.6829   -3.3000    0.0000 C   0  0  0  0  0  0  0  0  0  0  0  0
   -1.4289   -3.3000    0.0000 C   0  0  0  0  0  0  0  0  0  0  0  0
   -1.4289   -2.4750    0.0000 N   0  0  0  0  0  0  0  0  0  0  0  0
   -2.1434   -2.0625    0.0000 C   0  0  0  0  0  0  0  0  0  0  0  0
   -2.8579   -2.4750    0.0000 C   0  0  0  0  0  0  0  0  0  0  0  0
   -3.5724   -2.0625    0.0000 C   0  0  0  0  0  0  0  0  0  0  0  0
   -3.5724   -1.2375    0.0000 C   0  0  0  0  0  0  0  0  0  0  0  0
   -4.2868   -0.8250    0.0000 I   0  0  0  0  0  0  0  0  0  0  0  0
   -2.8579   -0.8250    0.0000 C   0  0  0  0  0  0  0  0  0  0  0  0
   -2.1434   -1.2375    0.0000 C   0  0  0  0  0  0  0  0  0  0  0  0
   -1.4289   -0.8250    0.0000 Cl  0  0  0  0  0  0  0  0  0  0  0  0
   -2.1434   -3.7125    0.0000 C   0  0  0  0  0  0  0  0  0  0  0  0
   -2.8579   -3.3000    0.0000 F   0  0  0  0  0  0  0  0  0  0  0  0
  1  2  1  0  0  0  0
  2  3  4  0  0  0  0
  3  4  4  0  0  0  0
  4  5  4  0  0  0  0
  5  6  1  0  0  0  0
  6  7  2  0  0  0  0
  6  8  1  0  0  0  0
  8  9  1  0  0  0  0
  9 10  1  0  0  0  0
 10 11  1  0  0  0  0
 11 12  1  0  0  0  0
 12 13  1  0  0  0  0
 11 13  1  0  0  0  0
  5 14  4  0  0  0  0
 14 15  1  0  0  0  0
 15 16  1  0  0  0  0
 16 17  4  0  0  0  0
 17 18  4  0  0  0  0
 18 19  4  0  0  0  0
 19 20  1  0  0  0  0
 19 21  4  0  0  0  0
 21 22  4  0  0  0  0
 16 22  4  0  0  0  0
 22 23  1  0  0  0  0
 14 24  4  0  0  0  0
  2 24  4  0  0  0  0
 24 25  1  0  0  0  0
M  END
>  <molregno>
169054

>  <canonical_smiles>
Fc1ccc(C(=O)NOCC2CC2)c(Nc3ccc(I)cc3Cl)c1F

>  <standard_inchi_key>
GFMMXOIFOQCCGU-UHFFFAOYSA-N

>  <standard_value>
28510,52

>  <standard_units>
nM

>  <standard_type>
IC50

>  <assay_id>
954459

>  <description>
SANGER: Inhibition of human NCI-N87 cell growth in a cell viability assay.

>  <Mol Mass>
478,66

>  <Act_10_uM>
0

>  <Act_1_uM>
0

>  <StandardizerResult>
Clean 2D (ID: Clean 2D)
Clear Stereo (ID: Clear Stereo)
Tautomerize (ID: Tautomerize)
Wedge Clean (ID: Wedge Clean)
Aromatize (ID: Aromatize)

$$$$

  Mrv1722006291716492D          

 27 29  0  0  0  0            999 V2000
    3.5724   -2.0625    0.0000 C   0  0  0  0  0  0  0  0  0  0  0  0
    3.5724   -2.8875    0.0000 S   0  0  0  0  0  0  0  0  0  0  0  0
    2.7474   -2.8875    0.0000 O   0  0  0  0  0  0  0  0  0  0  0  0
    4.3974   -2.8875    0.0000 O   0  0  0  0  0  0  0  0  0  0  0  0
    3.5724   -3.7125    0.0000 C   0  0  0  0  0  0  0  0  0  0  0  0
    4.2868   -4.1250    0.0000 C   0  0  0  0  0  0  0  0  0  0  0  0
    4.2868   -4.9500    0.0000 C   0  0  0  0  0  0  0  0  0  0  0  0
    3.5724   -5.3625    0.0000 C   0  0  0  0  0  0  0  0  0  0  0  0
    3.5724   -6.1875    0.0000 C   0  0  0  0  0  0  0  0  0  0  0  0
    4.2868   -6.6000    0.0000 O   0  0  0  0  0  0  0  0  0  0  0  0
    2.8579   -6.6000    0.0000 N   0  0  0  0  0  0  0  0  0  0  0  0
    2.8579   -7.4250    0.0000 C   0  0  0  0  0  0  0  0  0  0  0  0
    3.5724   -7.8375    0.0000 C   0  0  0  0  0  0  0  0  0  0  0  0
    3.5724   -8.6625    0.0000 C   0  0  0  0  0  0  0  0  0  0  0  0
    2.8579   -9.0750    0.0000 C   0  0  0  0  0  0  0  0  0  0  0  0
    2.8579   -9.9000    0.0000 Cl  0  0  0  0  0  0  0  0  0  0  0  0
    2.1434   -8.6625    0.0000 C   0  0  0  0  0  0  0  0  0  0  0  0
    2.1434   -7.8375    0.0000 C   0  0  0  0  0  0  0  0  0  0  0  0
    1.4289   -9.0750    0.0000 C   0  0  0  0  0  0  0  0  0  0  0  0
    1.4289   -9.9000    0.0000 C   0  0  0  0  0  0  0  0  0  0  0  0
    0.7145  -10.3125    0.0000 C   0  0  0  0  0  0  0  0  0  0  0  0
    0.0000   -9.9000    0.0000 C   0  0  0  0  0  0  0  0  0  0  0  0
    0.0000   -9.0750    0.0000 C   0  0  0  0  0  0  0  0  0  0  0  0
    0.7145   -8.6625    0.0000 N   0  0  0  0  0  0  0  0  0  0  0  0
    2.8579   -4.9500    0.0000 C   0  0  0  0  0  0  0  0  0  0  0  0
    2.1434   -5.3625    0.0000 Cl  0  0  0  0  0  0  0  0  0  0  0  0
    2.8579   -4.1250    0.0000 C   0  0  0  0  0  0  0  0  0  0  0  0
  1  2  1  0  0  0  0
  2  3  2  0  0  0  0
  2  4  2  0  0  0  0
  2  5  1  0  0  0  0
  5  6  4  0  0  0  0
  6  7  4  0  0  0  0
  7  8  4  0  0  0  0
  8  9  1  0  0  0  0
  9 10  2  0  0  0  0
  9 11  1  0  0  0  0
 11 12  1  0  0  0  0
 12 13  4  0  0  0  0
 13 14  4  0  0  0  0
 14 15  4  0  0  0  0
 15 16  1  0  0  0  0
 15 17  4  0  0  0  0
 17 18  4  0  0  0  0
 12 18  4  0  0  0  0
 17 19  1  0  0  0  0
 19 20  4  0  0  0  0
 20 21  4  0  0  0  0
 21 22  4  0  0  0  0
 22 23  4  0  0  0  0
 23 24  4  0  0  0  0
 19 24  4  0  0  0  0
  8 25  4  0  0  0  0
 25 26  1  0  0  0  0
 25 27  4  0  0  0  0
  5 27  4  0  0  0  0
M  END
>  <molregno>
460092

>  <canonical_smiles>
CS(=O)(=O)c1ccc(C(=O)Nc2ccc(Cl)c(c2)c3ccccn3)c(Cl)c1

>  <standard_inchi_key>
BPQMGSKTAYIVFO-UHFFFAOYSA-N

>  <standard_value>
702570,67

>  <standard_units>
nM

>  <standard_type>
IC50

>  <assay_id>
954459

>  <description>
SANGER: Inhibition of human NCI-N87 cell growth in a cell viability assay.

>  <Mol Mass>
421,29

>  <Act_10_uM>
0

>  <Act_1_uM>
0

>  <StandardizerResult>
Clean 2D (ID: Clean 2D)
Clear Stereo (ID: Clear Stereo)
Tautomerize (ID: Tautomerize)
Wedge Clean (ID: Wedge Clean)
Aromatize (ID: Aromatize)

$$$$

  Mrv1722006291716492D          

 34 37  0  0  0  0            999 V2000
   -2.1434   -5.3625    0.0000 I   0  0  0  0  0  0  0  0  0  0  0  0
   -2.1434   -4.5375    0.0000 C   0  0  0  0  0  0  0  0  0  0  0  0
   -2.8579   -4.1250    0.0000 C   0  0  0  0  0  0  0  0  0  0  0  0
   -2.8579   -3.3000    0.0000 N   0  0  0  0  0  0  0  0  0  0  0  0
   -2.1434   -2.8875    0.0000 C   0  0  0  0  0  0  0  0  0  0  0  0
   -2.1434   -2.0625    0.0000 N   0  0  0  0  0  0  0  0  0  0  0  0
   -2.8579   -1.6500    0.0000 C   0  0  0  0  0  0  0  0  0  0  0  0
   -3.5724   -2.0625    0.0000 C   0  0  0  0  0  0  0  0  0  0  0  0
   -4.2868   -1.6500    0.0000 C   0  0  0  0  0  0  0  0  0  0  0  0
   -4.2868   -0.8250    0.0000 C   0  0  0  0  0  0  0  0  0  0  0  0
   -3.5724   -0.4125    0.0000 C   0  0  0  0  0  0  0  0  0  0  0  0
   -3.5724    0.4125    0.0000 N   0  0  0  0  0  0  0  0  0  0  0  0
   -4.2868    0.8250    0.0000 C   0  0  0  0  0  0  0  0  0  0  0  0
   -5.0013    0.4125    0.0000 O   0  0  0  0  0  0  0  0  0  0  0  0
   -4.2868    1.6500    0.0000 N   0  0  0  0  0  0  0  0  0  0  0  0
   -4.9543    2.1349    0.0000 C   0  0  0  0  0  0  0  0  0  0  0  0
   -4.6993    2.9195    0.0000 C   0  0  0  0  0  0  0  0  0  0  0  0
   -3.8743    2.9195    0.0000 C   0  0  0  0  0  0  0  0  0  0  0  0
   -3.6194    2.1349    0.0000 C   0  0  0  0  0  0  0  0  0  0  0  0
   -2.8579   -0.8250    0.0000 C   0  0  0  0  0  0  0  0  0  0  0  0
   -1.4289   -3.3000    0.0000 N   0  0  0  0  0  0  0  0  0  0  0  0
   -1.4289   -4.1250    0.0000 C   0  0  0  0  0  0  0  0  0  0  0  0
   -0.7145   -4.5375    0.0000 N   0  0  0  0  0  0  0  0  0  0  0  0
    0.0000   -4.1250    0.0000 C   0  0  0  0  0  0  0  0  0  0  0  0
    0.7145   -4.5375    0.0000 C   0  0  0  0  0  0  0  0  0  0  0  0
    1.4289   -4.1250    0.0000 C   0  0  0  0  0  0  0  0  0  0  0  0
    2.1434   -4.5375    0.0000 N   0  0  0  0  0  0  0  0  0  0  0  0
    2.8579   -4.1250    0.0000 C   0  0  0  0  0  0  0  0  0  0  0  0
    2.8579   -3.3000    0.0000 O   0  0  0  0  0  0  0  0  0  0  0  0
    3.5724   -4.5375    0.0000 C   0  0  0  0  0  0  0  0  0  0  0  0
    4.3260   -4.2019    0.0000 C   0  0  0  0  0  0  0  0  0  0  0  0
    4.8781   -4.8150    0.0000 C   0  0  0  0  0  0  0  0  0  0  0  0
    4.4656   -5.5295    0.0000 C   0  0  0  0  0  0  0  0  0  0  0  0
    3.6586   -5.3580    0.0000 S   0  0  0  0  0  0  0  0  0  0  0  0
  1  2  1  0  0  0  0
  2  3  4  0  0  0  0
  3  4  4  0  0  0  0
  4  5  4  0  0  0  0
  5  6  1  0  0  0  0
  6  7  1  0  0  0  0
  7  8  4  0  0  0  0
  8  9  4  0  0  0  0
  9 10  4  0  0  0  0
 10 11  4  0  0  0  0
 11 12  1  0  0  0  0
 12 13  1  0  0  0  0
 13 14  2  0  0  0  0
 13 15  1  0  0  0  0
 15 16  1  0  0  0  0
 16 17  1  0  0  0  0
 17 18  1  0  0  0  0
 18 19  1  0  0  0  0
 15 19  1  0  0  0  0
 11 20  4  0  0  0  0
  7 20  4  0  0  0  0
  5 21  4  0  0  0  0
 21 22  4  0  0  0  0
  2 22  4  0  0  0  0
 22 23  1  0  0  0  0
 23 24  1  0  0  0  0
 24 25  1  0  0  0  0
 25 26  1  0  0  0  0
 26 27  1  0  0  0  0
 27 28  1  0  0  0  0
 28 29  2  0  0  0  0
 28 30  1  0  0  0  0
 30 31  4  0  0  0  0
 31 32  4  0  0  0  0
 32 33  4  0  0  0  0
 33 34  4  0  0  0  0
 30 34  4  0  0  0  0
M  END
>  <molregno>
568320

>  <canonical_smiles>
Ic1cnc(Nc2cccc(NC(=O)N3CCCC3)c2)nc1NCCCNC(=O)c4cccs4

>  <standard_inchi_key>
VAVXGGRQQJZYBL-UHFFFAOYSA-N

>  <standard_value>
210494,81

>  <standard_units>
nM

>  <standard_type>
IC50

>  <assay_id>
954459

>  <description>
SANGER: Inhibition of human NCI-N87 cell growth in a cell viability assay.

>  <Mol Mass>
591,47

>  <Act_10_uM>
0

>  <Act_1_uM>
0

>  <StandardizerResult>
Clean 2D (ID: Clean 2D)
Clear Stereo (ID: Clear Stereo)
Tautomerize (ID: Tautomerize)
Wedge Clean (ID: Wedge Clean)
Aromatize (ID: Aromatize)

$$$$

  Mrv1722006291716492D          

 34 36  0  0  1  0            999 V2000
   -0.7145   -3.7125    0.0000 N   0  0  0  0  0  0  0  0  0  0  0  0
   -0.7145   -2.8875    0.0000 C   0  0  0  0  0  0  0  0  0  0  0  0
   -1.4289   -2.4750    0.0000 O   0  0  0  0  0  0  0  0  0  0  0  0
    0.0000   -2.4750    0.0000 C   0  0  0  0  0  0  0  0  0  0  0  0
    0.0000   -1.6500    0.0000 C   0  0  0  0  0  0  0  0  0  0  0  0
    0.7145   -1.2375    0.0000 C   0  0  0  0  0  0  0  0  0  0  0  0
    0.7145   -0.4125    0.0000 C   0  0  0  0  0  0  0  0  0  0  0  0
    1.5395   -0.4125    0.0000 F   0  0  0  0  0  0  0  0  0  0  0  0
   -0.1105   -0.4125    0.0000 F   0  0  0  0  0  0  0  0  0  0  0  0
    0.7145    0.4125    0.0000 F   0  0  0  0  0  0  0  0  0  0  0  0
    0.7145   -2.8875    0.0000 N   0  0  0  0  0  0  0  0  0  0  0  0
    0.7145   -3.7125    0.0000 C   0  0  0  0  0  0  0  0  0  0  0  0
    1.4289   -4.1250    0.0000 C   0  0  0  0  0  0  0  0  0  0  0  0
    2.1434   -3.7125    0.0000 C   0  0  0  0  0  0  0  0  0  0  0  0
    2.8579   -4.1250    0.0000 C   0  0  0  0  0  0  0  0  0  0  0  0
    2.8579   -4.9500    0.0000 C   0  0  0  0  0  0  0  0  0  0  0  0
    2.1434   -5.3625    0.0000 C   0  0  0  0  0  0  0  0  0  0  0  0
    1.4289   -4.9500    0.0000 C   0  0  0  0  0  0  0  0  0  0  0  0
    0.7145   -5.3625    0.0000 F   0  0  0  0  0  0  0  0  0  0  0  0
    3.5724   -5.3625    0.0000 C   0  0  0  0  0  0  0  0  0  0  0  0
    4.3260   -5.0269    0.0000 N   0  0  0  0  0  0  0  0  0  0  0  0
    4.8781   -5.6400    0.0000 O   0  0  0  0  0  0  0  0  0  0  0  0
    4.4656   -6.3545    0.0000 C   0  0  0  0  0  0  0  0  0  0  0  0
    3.6586   -6.1830    0.0000 N   0  0  0  0  0  0  0  0  0  0  0  0
    1.4289   -2.4750    0.0000 S   0  0  0  0  0  0  0  0  0  0  0  0
    1.0164   -1.7605    0.0000 O   0  0  0  0  0  0  0  0  0  0  0  0
    1.8414   -3.1895    0.0000 O   0  0  0  0  0  0  0  0  0  0  0  0
    2.1434   -2.0625    0.0000 C   0  0  0  0  0  0  0  0  0  0  0  0
    2.1434   -1.2375    0.0000 C   0  0  0  0  0  0  0  0  0  0  0  0
    2.8579   -0.8250    0.0000 C   0  0  0  0  0  0  0  0  0  0  0  0
    3.5724   -1.2375    0.0000 C   0  0  0  0  0  0  0  0  0  0  0  0
    4.2868   -0.8250    0.0000 Cl  0  0  0  0  0  0  0  0  0  0  0  0
    3.5724   -2.0625    0.0000 C   0  0  0  0  0  0  0  0  0  0  0  0
    2.8579   -2.4750    0.0000 C   0  0  0  0  0  0  0  0  0  0  0  0
  1  2  1  0  0  0  0
  2  3  2  0  0  0  0
  2  4  1  0  0  0  0
  4  5  1  0  0  0  0
  5  6  1  0  0  0  0
  6  7  1  0  0  0  0
  7  8  1  0  0  0  0
  7  9  1  0  0  0  0
  7 10  1  0  0  0  0
  4 11  1  0  0  0  0
 11 12  1  0  0  0  0
 12 13  1  0  0  0  0
 13 14  4  0  0  0  0
 14 15  4  0  0  0  0
 15 16  4  0  0  0  0
 16 17  4  0  0  0  0
 17 18  4  0  0  0  0
 13 18  4  0  0  0  0
 18 19  1  0  0  0  0
 16 20  1  0  0  0  0
 20 21  4  0  0  0  0
 21 22  4  0  0  0  0
 22 23  4  0  0  0  0
 23 24  4  0  0  0  0
 20 24  4  0  0  0  0
 11 25  1  0  0  0  0
 25 26  2  0  0  0  0
 25 27  2  0  0  0  0
 25 28  1  0  0  0  0
 28 29  4  0  0  0  0
 29 30  4  0  0  0  0
 30 31  4  0  0  0  0
 31 32  1  0  0  0  0
 31 33  4  0  0  0  0
 33 34  4  0  0  0  0
 28 34  4  0  0  0  0
M  END
>  <molregno>
619010

>  <canonical_smiles>
NC(=O)[C@@H](CCC(F)(F)F)N(Cc1ccc(cc1F)c2nocn2)S(=O)(=O)c3ccc(Cl)cc3

>  <standard_inchi_key>
XEAOPVUAMONVLA-QGZVFWFLSA-N

>  <standard_value>
559139,5

>  <standard_units>
nM

>  <standard_type>
IC50

>  <assay_id>
954459

>  <description>
SANGER: Inhibition of human NCI-N87 cell growth in a cell viability assay.

>  <Mol Mass>
520,88

>  <Act_10_uM>
0

>  <Act_1_uM>
0

>  <StandardizerResult>
Clean 2D (ID: Clean 2D)
Clear Stereo (ID: Clear Stereo)
Tautomerize (ID: Tautomerize)
Wedge Clean (ID: Wedge Clean)
Aromatize (ID: Aromatize)

$$$$

  Mrv1722006291716492D          

 29 31  0  0  0  0            999 V2000
    2.8579   -4.9500    0.0000 C   0  0  0  0  0  0  0  0  0  0  0  0
    2.8579   -4.1250    0.0000 O   0  0  0  0  0  0  0  0  0  0  0  0
    2.1434   -3.7125    0.0000 C   0  0  0  0  0  0  0  0  0  0  0  0
    2.1434   -2.8875    0.0000 C   0  0  0  0  0  0  0  0  0  0  0  0
    1.4289   -2.4750    0.0000 O   0  0  0  0  0  0  0  0  0  0  0  0
    1.4289   -1.6500    0.0000 C   0  0  0  0  0  0  0  0  0  0  0  0
    0.7145   -1.2375    0.0000 C   0  0  0  0  0  0  0  0  0  0  0  0
    0.7145   -0.4125    0.0000 C   0  0  0  0  0  0  0  0  0  0  0  0
    0.0000    0.0000    0.0000 N   0  0  0  0  0  0  0  0  0  0  0  0
    0.0000    0.8250    0.0000 C   0  0  0  0  0  0  0  0  0  0  0  0
    0.7145    1.2375    0.0000 N   0  0  0  0  0  0  0  0  0  0  0  0
    1.4289    0.8250    0.0000 C   0  0  0  0  0  0  0  0  0  0  0  0
    2.1434    1.2375    0.0000 N   0  0  0  0  0  0  0  0  0  0  0  0
    2.1434    2.0625    0.0000 C   0  0  0  0  0  0  0  0  0  0  0  0
    1.4289    2.4750    0.0000 C   0  0  0  0  0  0  0  0  0  0  0  0
    1.4289    3.3000    0.0000 C   0  0  0  0  0  0  0  0  0  0  0  0
    2.1434    3.7125    0.0000 C   0  0  0  0  0  0  0  0  0  0  0  0
    2.8579    3.3000    0.0000 C   0  0  0  0  0  0  0  0  0  0  0  0
    2.8579    2.4750    0.0000 C   0  0  0  0  0  0  0  0  0  0  0  0
    3.5724    3.7125    0.0000 C   0  0  0  0  0  0  0  0  0  0  0  0
    4.2868    4.1250    0.0000 C   0  0  0  0  0  0  0  0  0  0  0  0
    1.4289    0.0000    0.0000 C   0  0  0  0  0  0  0  0  0  0  0  0
    2.1434   -0.4125    0.0000 C   0  0  0  0  0  0  0  0  0  0  0  0
    2.1434   -1.2375    0.0000 C   0  0  0  0  0  0  0  0  0  0  0  0
    2.8579   -1.6500    0.0000 O   0  0  0  0  0  0  0  0  0  0  0  0
    3.5724   -1.2375    0.0000 C   0  0  0  0  0  0  0  0  0  0  0  0
    4.2868   -1.6500    0.0000 C   0  0  0  0  0  0  0  0  0  0  0  0
    5.0013   -1.2375    0.0000 O   0  0  0  0  0  0  0  0  0  0  0  0
    5.7158   -1.6500    0.0000 C   0  0  0  0  0  0  0  0  0  0  0  0
  1  2  1  0  0  0  0
  2  3  1  0  0  0  0
  3  4  1  0  0  0  0
  4  5  1  0  0  0  0
  5  6  1  0  0  0  0
  6  7  4  0  0  0  0
  7  8  4  0  0  0  0
  8  9  4  0  0  0  0
  9 10  4  0  0  0  0
 10 11  4  0  0  0  0
 11 12  4  0  0  0  0
 12 13  1  0  0  0  0
 13 14  1  0  0  0  0
 14 15  4  0  0  0  0
 15 16  4  0  0  0  0
 16 17  4  0  0  0  0
 17 18  4  0  0  0  0
 18 19  4  0  0  0  0
 14 19  4  0  0  0  0
 18 20  1  0  0  0  0
 20 21  3  0  0  0  0
 12 22  4  0  0  0  0
  8 22  4  0  0  0  0
 22 23  4  0  0  0  0
 23 24  4  0  0  0  0
  6 24  4  0  0  0  0
 24 25  1  0  0  0  0
 25 26  1  0  0  0  0
 26 27  1  0  0  0  0
 27 28  1  0  0  0  0
 28 29  1  0  0  0  0
M  END
>  <molregno>
14785

>  <canonical_smiles>
COCCOc1cc2ncnc(Nc3cccc(c3)C#C)c2cc1OCCOC

>  <standard_inchi_key>
AAKJLRGGTJKAMG-UHFFFAOYSA-N

>  <standard_value>
10000

>  <standard_units>
nM

>  <standard_type>
IC50

>  <assay_id>
1291558

>  <description>
Cytotoxicity against human NCI-N87 cells expressing HER2 after 72 hrs by MTT assay

>  <Mol Mass>
393,443

>  <Act_10_uM>
0

>  <Act_1_uM>
0

>  <StandardizerResult>
Clean 2D (ID: Clean 2D)
Clear Stereo (ID: Clear Stereo)
Tautomerize (ID: Tautomerize)
Wedge Clean (ID: Wedge Clean)
Aromatize (ID: Aromatize)

$$$$

  Mrv1722006291716492D          

 31 34  0  0  0  0            999 V2000
   -7.7525    3.5277    0.0000 C   0  0  0  0  0  0  0  0  0  0  0  0
   -7.0380    3.1152    0.0000 O   0  0  0  0  0  0  0  0  0  0  0  0
   -6.3235    3.5277    0.0000 C   0  0  0  0  0  0  0  0  0  0  0  0
   -6.3235    4.3527    0.0000 O   0  0  0  0  0  0  0  0  0  0  0  0
   -5.6091    3.1152    0.0000 C   0  0  0  0  0  0  0  0  0  0  0  0
   -4.8946    3.5277    0.0000 C   0  0  0  0  0  0  0  0  0  0  0  0
   -4.1801    3.1152    0.0000 C   0  0  0  0  0  0  0  0  0  0  0  0
   -4.1801    2.2902    0.0000 C   0  0  0  0  0  0  0  0  0  0  0  0
   -3.4656    1.8777    0.0000 N   0  0  0  0  0  0  0  0  0  0  0  0
   -3.4656    1.0527    0.0000 C   0  0  0  0  0  0  0  0  0  0  0  0
   -2.7512    0.6402    0.0000 N   0  0  0  0  0  0  0  0  0  0  0  0
   -2.7512   -0.1848    0.0000 C   0  0  0  0  0  0  0  0  0  0  0  0
   -2.0367   -0.5973    0.0000 N   0  0  0  0  0  0  0  0  0  0  0  0
   -2.0367   -1.4223    0.0000 C   0  0  0  0  0  0  0  0  0  0  0  0
   -1.3693   -1.9072    0.0000 C   0  0  0  0  0  0  0  0  0  0  0  0
   -1.6242   -2.6919    0.0000 C   0  0  0  0  0  0  0  0  0  0  0  0
   -1.1393   -3.3593    0.0000 C   0  0  0  0  0  0  0  0  0  0  0  0
   -2.4492   -2.6919    0.0000 N   0  0  0  0  0  0  0  0  0  0  0  0
   -2.7041   -1.9072    0.0000 N   0  0  0  0  0  0  0  0  0  0  0  0
   -3.4656   -0.5973    0.0000 C   0  0  0  0  0  0  0  0  0  0  0  0
   -4.1801   -0.1848    0.0000 C   0  0  0  0  0  0  0  0  0  0  0  0
   -4.1801    0.6402    0.0000 N   0  0  0  0  0  0  0  0  0  0  0  0
   -4.8946   -0.5973    0.0000 N   0  0  0  0  0  0  0  0  0  0  0  0
   -4.8946   -1.4223    0.0000 C   0  0  0  0  0  0  0  0  0  0  0  0
   -5.6091   -1.8348    0.0000 C   0  0  0  0  0  0  0  0  0  0  0  0
   -6.3235   -1.4223    0.0000 N   0  0  0  0  0  0  0  0  0  0  0  0
   -7.0380   -1.8348    0.0000 C   0  0  0  0  0  0  0  0  0  0  0  0
   -6.3235   -0.5973    0.0000 C   0  0  0  0  0  0  0  0  0  0  0  0
   -5.6091   -0.1848    0.0000 C   0  0  0  0  0  0  0  0  0  0  0  0
   -4.8946    1.8777    0.0000 C   0  0  0  0  0  0  0  0  0  0  0  0
   -5.6091    2.2902    0.0000 C   0  0  0  0  0  0  0  0  0  0  0  0
  1  2  1  0  0  0  0
  2  3  1  0  0  0  0
  3  4  2  0  0  0  0
  3  5  1  0  0  0  0
  5  6  4  0  0  0  0
  6  7  4  0  0  0  0
  7  8  4  0  0  0  0
  8  9  1  0  0  0  0
  9 10  1  0  0  0  0
 10 11  4  0  0  0  0
 11 12  4  0  0  0  0
 12 13  1  0  0  0  0
 13 14  1  0  0  0  0
 14 15  4  0  0  0  0
 15 16  4  0  0  0  0
 16 17  1  0  0  0  0
 16 18  4  0  0  0  0
 18 19  4  0  0  0  0
 14 19  4  0  0  0  0
 12 20  4  0  0  0  0
 20 21  4  0  0  0  0
 21 22  4  0  0  0  0
 10 22  4  0  0  0  0
 21 23  1  0  0  0  0
 23 24  1  0  0  0  0
 24 25  1  0  0  0  0
 25 26  1  0  0  0  0
 26 27  1  0  0  0  0
 26 28  1  0  0  0  0
 28 29  1  0  0  0  0
 23 29  1  0  0  0  0
  8 30  4  0  0  0  0
 30 31  4  0  0  0  0
  5 31  4  0  0  0  0
M  STY  1   1 DAT
M  SAL   1  1  19
M  SDT   1 MRV_IMPLICIT_H                                        
M  SDD   1     0.0000    0.0000    DR    ALL  0       0  
M  SED   1 IMPL_H1
M  END
>  <molregno>
1735713

>  <canonical_smiles>
COC(=O)c1ccc(Nc2nc(Nc3cc(C)[nH]n3)cc(n2)N4CCN(C)CC4)cc1

>  <standard_inchi_key>
JCYZOYYFUNAVJA-UHFFFAOYSA-N

>  <standard_value>
17800

>  <standard_units>
nM

>  <standard_type>
IC50

>  <assay_id>
1339816

>  <description>
Antiproliferative activity against human NCI-N87 cells assessed as cell viability after 72 hrs by CCK8 assay

>  <Mol Mass>
422,493

>  <Act_10_uM>
0

>  <Act_1_uM>
0

>  <StandardizerResult>
Clean 2D (ID: Clean 2D)
Clear Stereo (ID: Clear Stereo)
Tautomerize (ID: Tautomerize)
Wedge Clean (ID: Wedge Clean)
Aromatize (ID: Aromatize)

$$$$

  Mrv1722006291716492D          

 31 34  0  0  0  0            999 V2000
   -0.6078    2.0009    0.0000 C   0  0  0  0  0  0  0  0  0  0  0  0
   -0.6078    1.1759    0.0000 N   0  0  0  0  0  0  0  0  0  0  0  0
    0.1067    0.7634    0.0000 C   0  0  0  0  0  0  0  0  0  0  0  0
    0.1067   -0.0616    0.0000 C   0  0  0  0  0  0  0  0  0  0  0  0
   -0.6078   -0.4741    0.0000 N   0  0  0  0  0  0  0  0  0  0  0  0
   -1.3222   -0.0616    0.0000 C   0  0  0  0  0  0  0  0  0  0  0  0
   -1.3222    0.7634    0.0000 C   0  0  0  0  0  0  0  0  0  0  0  0
   -0.6078   -1.2991    0.0000 C   0  0  0  0  0  0  0  0  0  0  0  0
    0.1067   -1.7116    0.0000 C   0  0  0  0  0  0  0  0  0  0  0  0
    0.1067   -2.5366    0.0000 C   0  0  0  0  0  0  0  0  0  0  0  0
    0.8212   -2.9491    0.0000 N   0  0  0  0  0  0  0  0  0  0  0  0
    0.8212   -3.7741    0.0000 C   0  0  0  0  0  0  0  0  0  0  0  0
    1.4886   -4.2590    0.0000 C   0  0  0  0  0  0  0  0  0  0  0  0
    1.2337   -5.0437    0.0000 C   0  0  0  0  0  0  0  0  0  0  0  0
    1.7186   -5.7111    0.0000 C   0  0  0  0  0  0  0  0  0  0  0  0
    0.4087   -5.0437    0.0000 N   0  0  0  0  0  0  0  0  0  0  0  0
    0.1537   -4.2590    0.0000 N   0  0  0  0  0  0  0  0  0  0  0  0
   -0.6078   -2.9491    0.0000 N   0  0  0  0  0  0  0  0  0  0  0  0
   -1.3222   -2.5366    0.0000 C   0  0  0  0  0  0  0  0  0  0  0  0
   -2.0367   -2.9491    0.0000 N   0  0  0  0  0  0  0  0  0  0  0  0
   -2.7512   -2.5366    0.0000 C   0  0  0  0  0  0  0  0  0  0  0  0
   -3.4656   -2.9491    0.0000 C   0  0  0  0  0  0  0  0  0  0  0  0
   -4.1801   -2.5366    0.0000 C   0  0  0  0  0  0  0  0  0  0  0  0
   -4.1801   -1.7116    0.0000 C   0  0  0  0  0  0  0  0  0  0  0  0
   -3.4656   -1.2991    0.0000 C   0  0  0  0  0  0  0  0  0  0  0  0
   -2.7512   -1.7116    0.0000 C   0  0  0  0  0  0  0  0  0  0  0  0
   -4.8946   -1.2991    0.0000 S   0  0  0  0  0  0  0  0  0  0  0  0
   -5.6091   -0.8866    0.0000 O   0  0  0  0  0  0  0  0  0  0  0  0
   -4.4821   -0.5846    0.0000 O   0  0  0  0  0  0  0  0  0  0  0  0
   -5.3071   -2.0136    0.0000 N   0  0  0  0  0  0  0  0  0  0  0  0
   -1.3222   -1.7116    0.0000 N   0  0  0  0  0  0  0  0  0  0  0  0
  1  2  1  0  0  0  0
  2  3  1  0  0  0  0
  3  4  1  0  0  0  0
  4  5  1  0  0  0  0
  5  6  1  0  0  0  0
  6  7  1  0  0  0  0
  2  7  1  0  0  0  0
  5  8  1  0  0  0  0
  8  9  4  0  0  0  0
  9 10  4  0  0  0  0
 10 11  1  0  0  0  0
 11 12  1  0  0  0  0
 12 13  4  0  0  0  0
 13 14  4  0  0  0  0
 14 15  1  0  0  0  0
 14 16  4  0  0  0  0
 16 17  4  0  0  0  0
 12 17  4  0  0  0  0
 10 18  4  0  0  0  0
 18 19  4  0  0  0  0
 19 20  1  0  0  0  0
 20 21  1  0  0  0  0
 21 22  4  0  0  0  0
 22 23  4  0  0  0  0
 23 24  4  0  0  0  0
 24 25  4  0  0  0  0
 25 26  4  0  0  0  0
 21 26  4  0  0  0  0
 24 27  1  0  0  0  0
 27 28  2  0  0  0  0
 27 29  2  0  0  0  0
 27 30  1  0  0  0  0
 19 31  4  0  0  0  0
  8 31  4  0  0  0  0
M  STY  1   1 DAT
M  SAL   1  1  17
M  SDT   1 MRV_IMPLICIT_H                                        
M  SDD   1     0.0000    0.0000    DR    ALL  0       0  
M  SED   1 IMPL_H1
M  END
>  <molregno>
1735708

>  <canonical_smiles>
CN1CCN(CC1)c2cc(Nc3cc(C)[nH]n3)nc(Nc4ccc(cc4)S(=O)(=O)N)n2

>  <standard_inchi_key>
RREAWCDQHHDDOO-UHFFFAOYSA-N

>  <standard_value>
24000

>  <standard_units>
nM

>  <standard_type>
IC50

>  <assay_id>
1339816

>  <description>
Antiproliferative activity against human NCI-N87 cells assessed as cell viability after 72 hrs by CCK8 assay

>  <Mol Mass>
443,53

>  <Act_10_uM>
0

>  <Act_1_uM>
0

>  <StandardizerResult>
Clean 2D (ID: Clean 2D)
Clear Stereo (ID: Clear Stereo)
Tautomerize (ID: Tautomerize)
Wedge Clean (ID: Wedge Clean)
Aromatize (ID: Aromatize)

$$$$
