# Supplementary material for: A desirability-based multi objective approach for the virtual screening discovery of broad-spectrum anti-gastric cancer agents
Source: PLoS One. 2018 Feb 8;13(2):e0192176. doi: 10.1371/journal.pone.0192176 (PMC5805264; doi:10.1371/journal.pone.0192176)
Supplement: S1 File — (ZIP) [file pone.0192176.s004.zip › NCI_N87_Train.sdf]

564101
  Mrv1722006291716482D          

 37 39  0  0  0  0            999 V2000
    3.1760   -3.6642    0.0000 O   0  0  0  0  0  0  0  0  0  0  0  0
    3.3742   -2.8634    0.0000 C   0  0  0  0  0  0  0  0  0  0  0  0
    2.7797   -2.2913    0.0000 C   0  0  0  0  0  0  0  0  0  0  0  0
    2.9779   -1.4905    0.0000 C   0  0  0  0  0  0  0  0  0  0  0  0
    2.3834   -0.9184    0.0000 O   0  0  0  0  0  0  0  0  0  0  0  0
    1.5908   -1.1472    0.0000 P   0  0  0  0  0  0  0  0  0  0  0  0
    0.7981   -1.3761    0.0000 O   0  0  0  0  0  0  0  0  0  0  0  0
    1.8196   -1.9399    0.0000 O   0  0  0  0  0  0  0  0  0  0  0  0
    1.3620   -0.3546    0.0000 O   0  0  0  0  0  0  0  0  0  0  0  0
    3.7705   -1.2617    0.0000 C   0  0  0  0  0  0  0  0  0  0  0  0
    3.4601   -0.4973    0.0000 Cl  0  0  0  0  0  0  0  0  0  0  0  0
    4.3650   -1.8337    0.0000 C   0  0  0  0  0  0  0  0  0  0  0  0
    5.1576   -1.6049    0.0000 C   0  0  0  0  0  0  0  0  0  0  0  0
    5.3558   -0.8040    0.0000 C   0  0  0  0  0  0  0  0  0  0  0  0
    4.7613   -0.2320    0.0000 N   0  0  0  0  0  0  0  0  0  0  0  0
    3.9687   -0.4608    0.0000 O   0  0  0  0  0  0  0  0  0  0  0  0
    3.3742    0.1112    0.0000 C   0  0  0  0  0  0  0  0  0  0  0  0
    3.5724    0.9121    0.0000 C   0  0  0  0  0  0  0  0  0  0  0  0
    4.3650    1.1409    0.0000 O   0  0  0  0  0  0  0  0  0  0  0  0
    2.9779    1.4841    0.0000 N   0  0  0  0  0  0  0  0  0  0  0  0
    2.1853    1.2553    0.0000 C   0  0  0  0  0  0  0  0  0  0  0  0
    1.5908    1.8273    0.0000 C   0  0  0  0  0  0  0  0  0  0  0  0
    1.7890    2.6282    0.0000 C   0  0  0  0  0  0  0  0  0  0  0  0
    2.5816    2.8570    0.0000 C   0  0  0  0  0  0  0  0  0  0  0  0
    3.1761    2.2850    0.0000 C   0  0  0  0  0  0  0  0  0  0  0  0
    6.1484   -0.5752    0.0000 C   0  0  0  0  0  0  0  0  0  0  0  0
    6.7429   -1.1473    0.0000 C   0  0  0  0  0  0  0  0  0  0  0  0
    7.5355   -0.9185    0.0000 C   0  0  0  0  0  0  0  0  0  0  0  0
    8.1300   -1.4905    0.0000 C   0  0  0  0  0  0  0  0  0  0  0  0
    7.9319   -2.2913    0.0000 C   0  0  0  0  0  0  0  0  0  0  0  0
    7.1392   -2.5202    0.0000 C   0  0  0  0  0  0  0  0  0  0  0  0
    6.9411   -3.3210    0.0000 C   0  0  0  0  0  0  0  0  0  0  0  0
    6.1484   -3.5498    0.0000 C   0  0  0  0  0  0  0  0  0  0  0  0
    5.5539   -2.9778    0.0000 O   0  0  0  0  0  0  0  0  0  0  0  0
    4.7613   -3.2066    0.0000 C   0  0  0  0  0  0  0  0  0  0  0  0
    4.5631   -4.0074    0.0000 O   0  0  0  0  0  0  0  0  0  0  0  0
    4.1668   -2.6345    0.0000 C   0  0  0  0  0  0  0  0  0  0  0  0
  1  2  1  0  0  0  0
  2  3  4  0  0  0  0
  3  4  4  0  0  0  0
  4  5  1  0  0  0  0
  5  6  1  0  0  0  0
  6  7  2  0  0  0  0
  6  8  1  0  0  0  0
  6  9  1  0  0  0  0
  4 10  4  0  0  0  0
 10 11  1  0  0  0  0
 10 12  4  0  0  0  0
 12 13  1  0  0  0  0
 13 14  1  0  0  0  0
 14 15  2  0  0  0  0
 15 16  1  4  0  0  0
 16 17  1  0  0  0  0
 17 18  1  0  0  0  0
 18 19  2  0  0  0  0
 18 20  1  0  0  0  0
 20 21  1  0  0  0  0
 21 22  1  0  0  0  0
 22 23  1  0  0  0  0
 23 24  1  0  0  0  0
 24 25  1  0  0  0  0
 20 25  1  0  0  0  0
 26 14  1  4  0  0  0
 26 27  2  0  0  0  0
 27 28  1  0  0  0  0
 28 29  1  0  0  0  0
 30 29  1  4  0  0  0
 30 31  2  0  0  0  0
 31 32  1  0  0  0  0
 32 33  1  0  0  0  0
 33 34  1  0  0  0  0
 34 35  1  0  0  0  0
 35 36  2  0  0  0  0
 35 37  1  0  0  0  0
  2 37  4  0  0  0  0
 12 37  4  0  0  0  0
M  END
>  <molregno>
564101

>  <canonical_smiles>
[Na+].[Na+].Oc1cc(OP(=O)([O-])[O-])c(Cl)c2C\C(=N/OCC(=O)N3CCCCC3)\C=C\CC\C=C\CCOC(=O)c12

>  <standard_inchi_key>
AMLRBFZNSUNXJW-UDZQPNKKSA-L

>  <standard_value>
19

>  <standard_units>
nM

>  <standard_type>
GI50

>  <assay_id>
581136

>  <description>
Growth inhibition of human NCI-N87 cells assessed as ATP level after 4 days

>  <Mol Mass>
600,9

>  <Act_10_uM>
1

>  <Act_1_uM>
1

>  <StandardizerResult>
Clean 2D (ID: Clean 2D)
Clear Stereo (ID: Clear Stereo)
Remove Fragment (ID: Remove Fragment)
Tautomerize (ID: Tautomerize)
Wedge Clean (ID: Wedge Clean)
Aromatize (ID: Aromatize)

$$$$
1618662
  Mrv1722006291716482D          

 32 36  0  0  0  0            999 V2000
    0.0000   -7.4250    0.0000 C   0  0  0  0  0  0  0  0  0  0  0  0
    0.0000   -6.6000    0.0000 N   0  0  0  0  0  0  0  0  0  0  0  0
   -0.7145   -6.1875    0.0000 C   0  0  0  0  0  0  0  0  0  0  0  0
   -0.7145   -5.3625    0.0000 C   0  0  0  0  0  0  0  0  0  0  0  0
    0.0000   -4.9500    0.0000 N   0  0  0  0  0  0  0  0  0  0  0  0
    0.7145   -5.3625    0.0000 C   0  0  0  0  0  0  0  0  0  0  0  0
    0.7145   -6.1875    0.0000 C   0  0  0  0  0  0  0  0  0  0  0  0
    0.0000   -4.1250    0.0000 C   0  0  0  0  0  0  0  0  0  0  0  0
   -0.7145   -3.7125    0.0000 C   0  0  0  0  0  0  0  0  0  0  0  0
   -0.7145   -2.8875    0.0000 C   0  0  0  0  0  0  0  0  0  0  0  0
    0.0000   -2.4750    0.0000 C   0  0  0  0  0  0  0  0  0  0  0  0
    0.0000   -1.6500    0.0000 N   0  0  0  0  0  0  0  0  0  0  0  0
    0.7145   -1.2375    0.0000 C   0  0  0  0  0  0  0  0  0  0  0  0
    0.7145   -0.4125    0.0000 N   0  0  0  0  0  0  0  0  0  0  0  0
    1.4289    0.0000    0.0000 C   0  0  0  0  0  0  0  0  0  0  0  0
    2.1434   -0.4125    0.0000 C   0  0  0  0  0  0  0  0  0  0  0  0
    2.8579    0.0000    0.0000 C   0  0  0  0  0  0  0  0  0  0  0  0
    3.5724   -0.4125    0.0000 C   0  0  0  0  0  0  0  0  0  0  0  0
    4.2868    0.0000    0.0000 C   0  0  0  0  0  0  0  0  0  0  0  0
    5.0013    0.4125    0.0000 N   0  0  0  0  0  0  0  0  0  0  0  0
    3.5724   -1.2375    0.0000 C   0  0  0  0  0  0  0  0  0  0  0  0
    4.2868   -1.6500    0.0000 O   0  0  0  0  0  0  0  0  0  0  0  0
    2.8579   -1.6500    0.0000 N   0  0  0  0  0  0  0  0  0  0  0  0
    2.8579   -2.4750    0.0000 C   0  0  0  0  0  0  0  0  0  0  0  0
    3.5253   -2.9599    0.0000 C   0  0  0  0  0  0  0  0  0  0  0  0
    3.2704   -3.7445    0.0000 C   0  0  0  0  0  0  0  0  0  0  0  0
    2.4454   -3.7445    0.0000 C   0  0  0  0  0  0  0  0  0  0  0  0
    2.1904   -2.9599    0.0000 C   0  0  0  0  0  0  0  0  0  0  0  0
    2.1434   -1.2375    0.0000 C   0  0  0  0  0  0  0  0  0  0  0  0
    1.4289   -1.6500    0.0000 N   0  0  0  0  0  0  0  0  0  0  0  0
    0.7145   -2.8875    0.0000 C   0  0  0  0  0  0  0  0  0  0  0  0
    0.7145   -3.7125    0.0000 C   0  0  0  0  0  0  0  0  0  0  0  0
  1  2  1  0  0  0  0
  2  3  1  0  0  0  0
  3  4  1  0  0  0  0
  4  5  1  0  0  0  0
  5  6  1  0  0  0  0
  6  7  1  0  0  0  0
  2  7  1  0  0  0  0
  5  8  1  0  0  0  0
  8  9  4  0  0  0  0
  9 10  4  0  0  0  0
 10 11  4  0  0  0  0
 11 12  1  0  0  0  0
 12 13  1  0  0  0  0
 13 14  4  0  0  0  0
 14 15  4  0  0  0  0
 15 16  4  0  0  0  0
 16 17  4  0  0  0  0
 17 18  4  0  0  0  0
 18 19  1  0  0  0  0
 19 20  3  0  0  0  0
 18 21  4  0  0  0  0
 21 22  2  0  0  0  0
 21 23  4  0  0  0  0
 23 24  1  0  0  0  0
 24 25  1  0  0  0  0
 25 26  1  0  0  0  0
 26 27  1  0  0  0  0
 27 28  1  0  0  0  0
 24 28  1  0  0  0  0
 23 29  4  0  0  0  0
 16 29  4  0  0  0  0
 29 30  4  0  0  0  0
 13 30  4  0  0  0  0
 11 31  4  0  0  0  0
 31 32  4  0  0  0  0
  8 32  4  0  0  0  0
M  END
>  <molregno>
1618662

>  <canonical_smiles>
CN1CCN(CC1)c2ccc(Nc3ncc4C=C(C#N)C(=O)N(C5CCCC5)c4n3)cc2

>  <standard_inchi_key>
VADOZMZXXRBXNY-UHFFFAOYSA-N

>  <standard_value>
900

>  <standard_units>
nM

>  <standard_type>
GI50

>  <assay_id>
1288907

>  <description>
Cytotoxicity against human NCI-N87 cells after 96 hrs by Cell-Titer Blue assay

>  <Mol Mass>
430

>  <Act_10_uM>
1

>  <Act_1_uM>
1

>  <StandardizerResult>
Clean 2D (ID: Clean 2D)
Clear Stereo (ID: Clear Stereo)
Tautomerize (ID: Tautomerize)
Wedge Clean (ID: Wedge Clean)
Aromatize (ID: Aromatize)

$$$$
1823994
  Mrv1722006291716482D          

 52 53  0  0  1  0            999 V2000
    7.5841   -3.2897    0.0000 C   0  0  0  0  0  0  0  0  0  0  0  0
    7.4282   -4.0998    0.0000 C   0  0  0  0  0  0  0  0  0  0  0  0
    6.6486   -4.3698    0.0000 C   0  0  0  0  0  0  0  0  0  0  0  0
    6.0250   -3.8298    0.0000 C   0  0  0  0  0  0  0  0  0  0  0  0
    6.4927   -5.1800    0.0000 C   0  0  0  0  0  0  0  0  0  0  0  0
    5.7131   -5.4500    0.0000 C   0  0  0  0  0  0  0  0  0  0  0  0
    5.0895   -4.9099    0.0000 C   0  0  0  0  0  0  0  0  0  0  0  0
    4.3099   -5.1800    0.0000 C   0  0  0  0  0  0  0  0  0  0  0  0
    4.1540   -5.9901    0.0000 O   0  0  0  0  0  0  0  0  0  0  0  0
    3.6863   -4.6399    0.0000 N   0  0  0  0  0  0  0  0  0  0  0  0
    2.8828   -4.8270    0.0000 C   0  0  0  0  0  0  0  0  0  0  0  0
    2.4566   -4.1206    0.0000 C   0  0  0  0  0  0  0  0  0  0  0  0
    2.9967   -3.4970    0.0000 C   0  0  0  0  0  0  0  0  0  0  0  0
    3.7567   -3.8179    0.0000 C   0  0  0  0  0  0  0  0  0  0  0  0
    4.4630   -3.3917    0.0000 C   0  0  0  0  0  0  0  0  0  0  0  0
    5.1854   -3.7903    0.0000 O   0  0  0  0  0  0  0  0  0  0  0  0
    5.8917   -3.3641    0.0000 C   0  0  0  0  0  0  0  0  0  0  0  0
    4.4471   -2.5668    0.0000 C   0  0  0  0  0  0  0  0  0  0  0  0
    3.7248   -2.1682    0.0000 C   0  0  0  0  0  0  0  0  0  0  0  0
    5.1535   -2.1406    0.0000 C   0  0  0  0  0  0  0  0  0  0  0  0
    5.8758   -2.5392    0.0000 O   0  0  0  0  0  0  0  0  0  0  0  0
    5.1376   -1.3158    0.0000 N   0  0  0  0  0  0  0  0  0  0  0  0
    5.8439   -0.8895    0.0000 C   0  0  0  0  0  0  0  0  0  0  0  0
    5.8280   -0.0647    0.0000 C   0  0  0  0  0  0  0  0  0  0  0  0
    6.5344    0.3615    0.0000 C   0  0  0  0  0  0  0  0  0  0  0  0
    6.5184    1.1864    0.0000 C   0  0  0  0  0  0  0  0  0  0  0  0
    7.2248    1.6126    0.0000 C   0  0  0  0  0  0  0  0  0  0  0  0
    7.9471    1.2140    0.0000 C   0  0  0  0  0  0  0  0  0  0  0  0
    7.9630    0.3891    0.0000 C   0  0  0  0  0  0  0  0  0  0  0  0
    7.2567   -0.0371    0.0000 C   0  0  0  0  0  0  0  0  0  0  0  0
    6.5662   -1.2882    0.0000 C   0  0  0  0  0  0  0  0  0  0  0  0
    7.2726   -0.8619    0.0000 O   0  0  0  0  0  0  0  0  0  0  0  0
    6.5822   -2.1130    0.0000 O   0  0  0  0  0  0  0  0  0  0  0  0
    5.5572   -6.2602    0.0000 O   0  0  0  0  0  0  0  0  0  0  0  0
    4.7777   -6.5302    0.0000 C   0  0  0  0  0  0  0  0  0  0  0  0
    7.1163   -5.7201    0.0000 N   0  0  0  0  0  0  0  0  0  0  0  0
    6.9604   -6.5302    0.0000 C   0  0  0  0  0  0  0  0  0  0  0  0
    7.8959   -5.4500    0.0000 C   0  0  0  0  0  0  0  0  0  0  0  0
    8.0518   -4.6399    0.0000 O   0  0  0  0  0  0  0  0  0  0  0  0
    8.5195   -5.9901    0.0000 C   0  0  0  0  0  0  0  0  0  0  0  0
    9.2991   -5.7201    0.0000 N   0  0  0  0  0  0  0  0  0  0  0  0
    9.9227   -6.2602    0.0000 C   0  0  0  0  0  0  0  0  0  0  0  0
    9.7668   -7.0703    0.0000 O   0  0  0  0  0  0  0  0  0  0  0  0
   10.7023   -5.9901    0.0000 C   0  0  0  0  0  0  0  0  0  0  0  0
   11.3259   -6.5302    0.0000 N   0  0  0  0  0  0  0  0  0  0  0  0
   12.1055   -6.2602    0.0000 C   0  0  0  0  0  0  0  0  0  0  0  0
   10.8582   -5.1800    0.0000 C   0  0  0  0  0  0  0  0  0  0  0  0
   10.2345   -4.6399    0.0000 C   0  0  0  0  0  0  0  0  0  0  0  0
   11.6377   -4.9099    0.0000 C   0  0  0  0  0  0  0  0  0  0  0  0
    8.3636   -6.8003    0.0000 C   0  0  0  0  0  0  0  0  0  0  0  0
    8.9873   -7.3403    0.0000 C   0  0  0  0  0  0  0  0  0  0  0  0
    7.5841   -7.0703    0.0000 C   0  0  0  0  0  0  0  0  0  0  0  0
  1  2  1  0  0  0  0
  2  3  1  0  0  0  0
  3  4  1  0  0  0  0
  3  5  1  0  0  0  0
  5  6  1  0  0  0  0
  6  7  1  0  0  0  0
  7  8  1  0  0  0  0
  8  9  2  0  0  0  0
  8 10  1  0  0  0  0
 10 11  1  0  0  0  0
 11 12  1  0  0  0  0
 12 13  1  0  0  0  0
 13 14  1  0  0  0  0
 10 14  1  0  0  0  0
 14 15  1  0  0  0  0
 15 16  1  0  0  0  0
 16 17  1  0  0  0  0
 15 18  1  0  0  0  0
 18 19  1  0  0  0  0
 18 20  1  0  0  0  0
 20 21  2  0  0  0  0
 20 22  1  0  0  0  0
 23 22  1  0  0  0  0
 23 24  1  0  0  0  0
 24 25  1  0  0  0  0
 25 26  4  0  0  0  0
 26 27  4  0  0  0  0
 27 28  4  0  0  0  0
 28 29  4  0  0  0  0
 29 30  4  0  0  0  0
 25 30  4  0  0  0  0
 23 31  1  0  0  0  0
 31 32  2  0  0  0  0
 31 33  1  0  0  0  0
  6 34  1  0  0  0  0
 34 35  1  0  0  0  0
  5 36  1  0  0  0  0
 36 37  1  0  0  0  0
 36 38  1  0  0  0  0
 38 39  2  0  0  0  0
 38 40  1  0  0  0  0
 40 41  1  0  0  0  0
 41 42  1  0  0  0  0
 42 43  2  0  0  0  0
 42 44  1  0  0  0  0
 44 45  1  0  0  0  0
 45 46  1  0  0  0  0
 44 47  1  0  0  0  0
 47 48  1  0  0  0  0
 47 49  1  0  0  0  0
 40 50  1  0  0  0  0
 50 51  1  0  0  0  0
 50 52  1  0  0  0  0
M  END
>  <molregno>
1823994

>  <canonical_smiles>
CC[C@H](C)[C@@H]([C@@H](CC(=O)N1CCC[C@H]1[C@H](OC)[C@@H](C)C(=O)N[C@@H](Cc2ccccc2)C(=O)O)OC)N(C)C(=O)[C@@H](NC(=O)[C@@H](NC)C(C)C)C(C)C

>  <standard_inchi_key>
MFRNYXJJRJQHNW-DEMKXPNLSA-N

>  <standard_value>
0,44

>  <standard_units>
nM

>  <standard_type>
GI50

>  <assay_id>
1439445

>  <description>
Cytotoxicity against human NCI-N87 cells assessed as cell viability incubated fore 4 days by MTS assay

>  <Mol Mass>
731,976

>  <Act_10_uM>
1

>  <Act_1_uM>
1

>  <StandardizerResult>
Clean 2D (ID: Clean 2D)
Clear Stereo (ID: Clear Stereo)
Tautomerize (ID: Tautomerize)
Wedge Clean (ID: Wedge Clean)
Aromatize (ID: Aromatize)

$$$$
358520
  Mrv1722006291716482D          

 48 53  0  0  0  0            999 V2000
   -2.8579   -7.4250    0.0000 F   0  0  0  0  0  0  0  0  0  0  0  0
   -2.8579   -6.6000    0.0000 C   0  0  0  0  0  0  0  0  0  0  0  0
   -3.5724   -6.1875    0.0000 C   0  0  0  0  0  0  0  0  0  0  0  0
   -3.5724   -5.3625    0.0000 C   0  0  0  0  0  0  0  0  0  0  0  0
   -2.8579   -4.9500    0.0000 C   0  0  0  0  0  0  0  0  0  0  0  0
   -2.1434   -5.3625    0.0000 C   0  0  0  0  0  0  0  0  0  0  0  0
   -1.4289   -4.9500    0.0000 C   0  0  0  0  0  0  0  0  0  0  0  0
   -1.4289   -4.1250    0.0000 O   0  0  0  0  0  0  0  0  0  0  0  0
   -0.7145   -3.7125    0.0000 C   0  0  0  0  0  0  0  0  0  0  0  0
   -0.7145   -2.8875    0.0000 C   0  0  0  0  0  0  0  0  0  0  0  0
    0.0000   -2.4750    0.0000 C   0  0  0  0  0  0  0  0  0  0  0  0
    0.7145   -2.8875    0.0000 C   0  0  0  0  0  0  0  0  0  0  0  0
    1.4289   -2.4750    0.0000 N   0  0  0  0  0  0  0  0  0  0  0  0
    1.4289   -1.6500    0.0000 C   0  0  0  0  0  0  0  0  0  0  0  0
    0.7145   -1.2375    0.0000 N   0  0  0  0  0  0  0  0  0  0  0  0
    0.7145   -0.4125    0.0000 C   0  0  0  0  0  0  0  0  0  0  0  0
    1.4289    0.0000    0.0000 N   0  0  0  0  0  0  0  0  0  0  0  0
    2.1434   -0.4125    0.0000 C   0  0  0  0  0  0  0  0  0  0  0  0
    2.8579    0.0000    0.0000 C   0  0  0  0  0  0  0  0  0  0  0  0
    3.5724   -0.4125    0.0000 C   0  0  0  0  0  0  0  0  0  0  0  0
    3.5724   -1.2375    0.0000 C   0  0  0  0  0  0  0  0  0  0  0  0
    2.8579   -1.6500    0.0000 C   0  0  0  0  0  0  0  0  0  0  0  0
    2.1434   -1.2375    0.0000 C   0  0  0  0  0  0  0  0  0  0  0  0
    4.2868   -1.6500    0.0000 C   0  0  0  0  0  0  0  0  0  0  0  0
    5.0405   -1.3144    0.0000 O   0  0  0  0  0  0  0  0  0  0  0  0
    5.5925   -1.9275    0.0000 C   0  0  0  0  0  0  0  0  0  0  0  0
    6.4130   -1.8413    0.0000 C   0  0  0  0  0  0  0  0  0  0  0  0
    6.7486   -1.0876    0.0000 N   0  0  0  0  0  0  0  0  0  0  0  0
    7.5691   -1.0014    0.0000 C   0  0  0  0  0  0  0  0  0  0  0  0
    7.9046   -0.2477    0.0000 C   0  0  0  0  0  0  0  0  0  0  0  0
    8.7251   -0.1615    0.0000 S   0  0  0  0  0  0  0  0  0  0  0  0
    8.8113   -0.9820    0.0000 O   0  0  0  0  0  0  0  0  0  0  0  0
    8.6389    0.6590    0.0000 O   0  0  0  0  0  0  0  0  0  0  0  0
    9.5456   -0.0752    0.0000 C   0  0  0  0  0  0  0  0  0  0  0  0
    9.8811    0.6784    0.0000 C   0  0  0  0  0  0  0  0  0  0  0  0
   10.7016    0.7647    0.0000 C   0  0  0  0  0  0  0  0  0  0  0  0
   11.1865    0.0972    0.0000 C   0  0  0  0  0  0  0  0  0  0  0  0
   10.8510   -0.6564    0.0000 C   0  0  0  0  0  0  0  0  0  0  0  0
   10.0305   -0.7427    0.0000 N   0  0  0  0  0  0  0  0  0  0  0  0
    5.1800   -2.6420    0.0000 C   0  0  0  0  0  0  0  0  0  0  0  0
    4.3731   -2.4705    0.0000 C   0  0  0  0  0  0  0  0  0  0  0  0
    0.7145   -3.7125    0.0000 C   0  0  0  0  0  0  0  0  0  0  0  0
    0.0000   -4.1250    0.0000 C   0  0  0  0  0  0  0  0  0  0  0  0
    0.0000   -4.9500    0.0000 C   0  0  0  0  0  0  0  0  0  0  0  0
    0.0000   -5.7750    0.0000 F   0  0  0  0  0  0  0  0  0  0  0  0
   -0.8250   -4.9500    0.0000 F   0  0  0  0  0  0  0  0  0  0  0  0
    0.8250   -4.9500    0.0000 F   0  0  0  0  0  0  0  0  0  0  0  0
   -2.1434   -6.1875    0.0000 C   0  0  0  0  0  0  0  0  0  0  0  0
  1  2  1  0  0  0  0
  2  3  4  0  0  0  0
  3  4  4  0  0  0  0
  4  5  4  0  0  0  0
  5  6  4  0  0  0  0
  6  7  1  0  0  0  0
  7  8  1  0  0  0  0
  8  9  1  0  0  0  0
  9 10  4  0  0  0  0
 10 11  4  0  0  0  0
 11 12  4  0  0  0  0
 12 13  1  0  0  0  0
 13 14  1  0  0  0  0
 14 15  4  0  0  0  0
 15 16  4  0  0  0  0
 16 17  4  0  0  0  0
 17 18  4  0  0  0  0
 18 19  4  0  0  0  0
 19 20  4  0  0  0  0
 20 21  4  0  0  0  0
 21 22  4  0  0  0  0
 22 23  4  0  0  0  0
 14 23  4  0  0  0  0
 18 23  4  0  0  0  0
 21 24  1  0  0  0  0
 24 25  4  0  0  0  0
 25 26  4  0  0  0  0
 26 27  1  0  0  0  0
 27 28  1  0  0  0  0
 28 29  1  0  0  0  0
 29 30  1  0  0  0  0
 30 31  1  0  0  0  0
 31 32  2  0  0  0  0
 31 33  2  0  0  0  0
 31 34  1  0  0  0  0
 34 35  4  0  0  0  0
 35 36  4  0  0  0  0
 36 37  4  0  0  0  0
 37 38  4  0  0  0  0
 38 39  4  0  0  0  0
 34 39  4  0  0  0  0
 26 40  4  0  0  0  0
 40 41  4  0  0  0  0
 24 41  4  0  0  0  0
 12 42  4  0  0  0  0
 42 43  4  0  0  0  0
  9 43  4  0  0  0  0
 43 44  1  0  0  0  0
 44 45  1  0  0  0  0
 44 46  1  0  0  0  0
 44 47  1  0  0  0  0
  6 48  4  0  0  0  0
  2 48  4  0  0  0  0
M  END
>  <molregno>
358520

>  <canonical_smiles>
Fc1cccc(COc2ccc(Nc3ncnc4ccc(cc34)c5oc(CNCCS(=O)(=O)c6ccccn6)cc5)cc2C(F)(F)F)c1

>  <standard_inchi_key>
NXQXZOZVAHCESP-UHFFFAOYSA-N

>  <standard_value>
790

>  <standard_units>
nM

>  <standard_type>
IC50

>  <assay_id>
396276

>  <description>
Inhibition of N87 cell growth after 72 hrs

>  <Mol Mass>
677,67

>  <Act_10_uM>
1

>  <Act_1_uM>
1

>  <StandardizerResult>
Clean 2D (ID: Clean 2D)
Clear Stereo (ID: Clear Stereo)
Tautomerize (ID: Tautomerize)
Wedge Clean (ID: Wedge Clean)
Aromatize (ID: Aromatize)

$$$$
1157694
  Mrv1722006291716482D          

 45 50  0  0  0  0            999 V2000
   -2.8579   -7.4250    0.0000 F   0  0  0  0  0  0  0  0  0  0  0  0
   -2.8579   -6.6000    0.0000 C   0  0  0  0  0  0  0  0  0  0  0  0
   -3.5724   -6.1875    0.0000 C   0  0  0  0  0  0  0  0  0  0  0  0
   -3.5724   -5.3625    0.0000 C   0  0  0  0  0  0  0  0  0  0  0  0
   -2.8579   -4.9500    0.0000 C   0  0  0  0  0  0  0  0  0  0  0  0
   -2.1434   -5.3625    0.0000 C   0  0  0  0  0  0  0  0  0  0  0  0
   -1.4289   -4.9500    0.0000 C   0  0  0  0  0  0  0  0  0  0  0  0
   -1.4289   -4.1250    0.0000 O   0  0  0  0  0  0  0  0  0  0  0  0
   -0.7145   -3.7125    0.0000 C   0  0  0  0  0  0  0  0  0  0  0  0
   -0.7145   -2.8875    0.0000 C   0  0  0  0  0  0  0  0  0  0  0  0
    0.0000   -2.4750    0.0000 C   0  0  0  0  0  0  0  0  0  0  0  0
    0.7145   -2.8875    0.0000 C   0  0  0  0  0  0  0  0  0  0  0  0
    1.4289   -2.4750    0.0000 N   0  0  0  0  0  0  0  0  0  0  0  0
    1.4289   -1.6500    0.0000 C   0  0  0  0  0  0  0  0  0  0  0  0
    0.7145   -1.2375    0.0000 N   0  0  0  0  0  0  0  0  0  0  0  0
    0.7145   -0.4125    0.0000 C   0  0  0  0  0  0  0  0  0  0  0  0
    1.4289    0.0000    0.0000 N   0  0  0  0  0  0  0  0  0  0  0  0
    2.1434   -0.4125    0.0000 C   0  0  0  0  0  0  0  0  0  0  0  0
    2.8579    0.0000    0.0000 C   0  0  0  0  0  0  0  0  0  0  0  0
    3.5724   -0.4125    0.0000 C   0  0  0  0  0  0  0  0  0  0  0  0
    3.5724   -1.2375    0.0000 C   0  0  0  0  0  0  0  0  0  0  0  0
    2.8579   -1.6500    0.0000 C   0  0  0  0  0  0  0  0  0  0  0  0
    2.1434   -1.2375    0.0000 C   0  0  0  0  0  0  0  0  0  0  0  0
    4.2868   -1.6500    0.0000 C   0  0  0  0  0  0  0  0  0  0  0  0
    5.0405   -1.3144    0.0000 O   0  0  0  0  0  0  0  0  0  0  0  0
    5.5925   -1.9275    0.0000 C   0  0  0  0  0  0  0  0  0  0  0  0
    6.4130   -1.8413    0.0000 C   0  0  0  0  0  0  0  0  0  0  0  0
    6.7486   -1.0876    0.0000 N   0  0  0  0  0  0  0  0  0  0  0  0
    7.5691   -1.0014    0.0000 C   0  0  0  0  0  0  0  0  0  0  0  0
    7.9046   -0.2477    0.0000 C   0  0  0  0  0  0  0  0  0  0  0  0
    8.7251   -0.1615    0.0000 S   0  0  0  0  0  0  0  0  0  0  0  0
    8.8113   -0.9820    0.0000 O   0  0  0  0  0  0  0  0  0  0  0  0
    8.6389    0.6590    0.0000 O   0  0  0  0  0  0  0  0  0  0  0  0
    9.5456   -0.0752    0.0000 C   0  0  0  0  0  0  0  0  0  0  0  0
    9.8811    0.6784    0.0000 C   0  0  0  0  0  0  0  0  0  0  0  0
   10.7016    0.7647    0.0000 C   0  0  0  0  0  0  0  0  0  0  0  0
   11.1865    0.0972    0.0000 C   0  0  0  0  0  0  0  0  0  0  0  0
   10.8510   -0.6564    0.0000 C   0  0  0  0  0  0  0  0  0  0  0  0
   10.0305   -0.7427    0.0000 C   0  0  0  0  0  0  0  0  0  0  0  0
    5.1800   -2.6420    0.0000 C   0  0  0  0  0  0  0  0  0  0  0  0
    4.3731   -2.4705    0.0000 C   0  0  0  0  0  0  0  0  0  0  0  0
    0.7145   -3.7125    0.0000 C   0  0  0  0  0  0  0  0  0  0  0  0
    0.0000   -4.1250    0.0000 C   0  0  0  0  0  0  0  0  0  0  0  0
    0.0000   -4.9500    0.0000 Cl  0  0  0  0  0  0  0  0  0  0  0  0
   -2.1434   -6.1875    0.0000 C   0  0  0  0  0  0  0  0  0  0  0  0
  1  2  1  0  0  0  0
  2  3  4  0  0  0  0
  3  4  4  0  0  0  0
  4  5  4  0  0  0  0
  5  6  4  0  0  0  0
  6  7  1  0  0  0  0
  7  8  1  0  0  0  0
  8  9  1  0  0  0  0
  9 10  4  0  0  0  0
 10 11  4  0  0  0  0
 11 12  4  0  0  0  0
 12 13  1  0  0  0  0
 13 14  1  0  0  0  0
 14 15  4  0  0  0  0
 15 16  4  0  0  0  0
 16 17  4  0  0  0  0
 17 18  4  0  0  0  0
 18 19  4  0  0  0  0
 19 20  4  0  0  0  0
 20 21  4  0  0  0  0
 21 22  4  0  0  0  0
 22 23  4  0  0  0  0
 14 23  4  0  0  0  0
 18 23  4  0  0  0  0
 21 24  1  0  0  0  0
 24 25  4  0  0  0  0
 25 26  4  0  0  0  0
 26 27  1  0  0  0  0
 27 28  1  0  0  0  0
 28 29  1  0  0  0  0
 29 30  1  0  0  0  0
 30 31  1  0  0  0  0
 31 32  2  0  0  0  0
 31 33  2  0  0  0  0
 31 34  1  0  0  0  0
 34 35  4  0  0  0  0
 35 36  4  0  0  0  0
 36 37  4  0  0  0  0
 37 38  4  0  0  0  0
 38 39  4  0  0  0  0
 34 39  4  0  0  0  0
 26 40  4  0  0  0  0
 40 41  4  0  0  0  0
 24 41  4  0  0  0  0
 12 42  4  0  0  0  0
 42 43  4  0  0  0  0
  9 43  4  0  0  0  0
 43 44  1  0  0  0  0
  6 45  4  0  0  0  0
  2 45  4  0  0  0  0
M  END
>  <molregno>
1157694

>  <canonical_smiles>
Fc1cccc(COc2ccc(Nc3ncnc4ccc(cc34)c5oc(CNCCS(=O)(=O)c6ccccc6)cc5)cc2Cl)c1

>  <standard_inchi_key>
MTHDVQYDQJZAFB-UHFFFAOYSA-N

>  <standard_value>
870

>  <standard_units>
nM

>  <standard_type>
IC50

>  <assay_id>
396276

>  <description>
Inhibition of N87 cell growth after 72 hrs

>  <Mol Mass>
643,13

>  <Act_10_uM>
1

>  <Act_1_uM>
1

>  <StandardizerResult>
Clean 2D (ID: Clean 2D)
Clear Stereo (ID: Clear Stereo)
Tautomerize (ID: Tautomerize)
Wedge Clean (ID: Wedge Clean)
Aromatize (ID: Aromatize)

$$$$
358731
  Mrv1722006291716482D          

 39 43  0  0  0  0            999 V2000
   -1.3425    1.6684    0.0000 C   0  0  0  0  0  0  0  0  0  0  0  0
   -1.8275    1.0009    0.0000 S   0  0  0  0  0  0  0  0  0  0  0  0
   -2.4949    1.4859    0.0000 O   0  0  0  0  0  0  0  0  0  0  0  0
   -1.1600    0.5160    0.0000 O   0  0  0  0  0  0  0  0  0  0  0  0
   -2.3124    0.3335    0.0000 C   0  0  0  0  0  0  0  0  0  0  0  0
   -1.9768   -0.4202    0.0000 C   0  0  0  0  0  0  0  0  0  0  0  0
   -2.4617   -1.0876    0.0000 N   0  0  0  0  0  0  0  0  0  0  0  0
   -2.1262   -1.8413    0.0000 C   0  0  0  0  0  0  0  0  0  0  0  0
   -1.3057   -1.9275    0.0000 C   0  0  0  0  0  0  0  0  0  0  0  0
   -0.7537   -1.3144    0.0000 O   0  0  0  0  0  0  0  0  0  0  0  0
    0.0000   -1.6500    0.0000 C   0  0  0  0  0  0  0  0  0  0  0  0
   -0.0862   -2.4705    0.0000 C   0  0  0  0  0  0  0  0  0  0  0  0
   -0.8932   -2.6420    0.0000 C   0  0  0  0  0  0  0  0  0  0  0  0
    0.7145   -1.2375    0.0000 C   0  0  0  0  0  0  0  0  0  0  0  0
    0.7145   -0.4125    0.0000 C   0  0  0  0  0  0  0  0  0  0  0  0
    1.4289    0.0000    0.0000 C   0  0  0  0  0  0  0  0  0  0  0  0
    2.1434   -0.4125    0.0000 C   0  0  0  0  0  0  0  0  0  0  0  0
    2.8579    0.0000    0.0000 N   0  0  0  0  0  0  0  0  0  0  0  0
    3.5724   -0.4125    0.0000 C   0  0  0  0  0  0  0  0  0  0  0  0
    3.5724   -1.2375    0.0000 N   0  0  0  0  0  0  0  0  0  0  0  0
    2.8579   -1.6500    0.0000 C   0  0  0  0  0  0  0  0  0  0  0  0
    2.8579   -2.4750    0.0000 N   0  0  0  0  0  0  0  0  0  0  0  0
    2.1434   -2.8875    0.0000 C   0  0  0  0  0  0  0  0  0  0  0  0
    1.4289   -2.4750    0.0000 C   0  0  0  0  0  0  0  0  0  0  0  0
    0.7145   -2.8875    0.0000 C   0  0  0  0  0  0  0  0  0  0  0  0
    0.7145   -3.7125    0.0000 C   0  0  0  0  0  0  0  0  0  0  0  0
    0.0000   -4.1250    0.0000 O   0  0  0  0  0  0  0  0  0  0  0  0
   -0.7145   -3.7125    0.0000 C   0  0  0  0  0  0  0  0  0  0  0  0
   -1.4289   -4.1250    0.0000 C   0  0  0  0  0  0  0  0  0  0  0  0
   -1.4289   -4.9500    0.0000 C   0  0  0  0  0  0  0  0  0  0  0  0
   -2.1434   -5.3625    0.0000 C   0  0  0  0  0  0  0  0  0  0  0  0
   -2.8579   -4.9500    0.0000 C   0  0  0  0  0  0  0  0  0  0  0  0
   -2.8579   -4.1250    0.0000 C   0  0  0  0  0  0  0  0  0  0  0  0
   -2.1434   -3.7125    0.0000 C   0  0  0  0  0  0  0  0  0  0  0  0
    1.4289   -4.1250    0.0000 C   0  0  0  0  0  0  0  0  0  0  0  0
    1.4289   -4.9500    0.0000 Br  0  0  0  0  0  0  0  0  0  0  0  0
    2.1434   -3.7125    0.0000 C   0  0  0  0  0  0  0  0  0  0  0  0
    2.1434   -1.2375    0.0000 C   0  0  0  0  0  0  0  0  0  0  0  0
    1.4289   -1.6500    0.0000 C   0  0  0  0  0  0  0  0  0  0  0  0
  1  2  1  0  0  0  0
  2  3  2  0  0  0  0
  2  4  2  0  0  0  0
  2  5  1  0  0  0  0
  5  6  1  0  0  0  0
  6  7  1  0  0  0  0
  7  8  1  0  0  0  0
  8  9  1  0  0  0  0
  9 10  4  0  0  0  0
 10 11  4  0  0  0  0
 11 12  4  0  0  0  0
 12 13  4  0  0  0  0
  9 13  4  0  0  0  0
 11 14  1  0  0  0  0
 14 15  4  0  0  0  0
 15 16  4  0  0  0  0
 16 17  4  0  0  0  0
 17 18  4  0  0  0  0
 18 19  4  0  0  0  0
 19 20  4  0  0  0  0
 20 21  4  0  0  0  0
 21 22  1  0  0  0  0
 22 23  1  0  0  0  0
 23 24  4  0  0  0  0
 24 25  4  0  0  0  0
 25 26  4  0  0  0  0
 26 27  1  0  0  0  0
 27 28  1  0  0  0  0
 28 29  1  0  0  0  0
 29 30  4  0  0  0  0
 30 31  4  0  0  0  0
 31 32  4  0  0  0  0
 32 33  4  0  0  0  0
 33 34  4  0  0  0  0
 29 34  4  0  0  0  0
 26 35  4  0  0  0  0
 35 36  1  0  0  0  0
 35 37  4  0  0  0  0
 23 37  4  0  0  0  0
 21 38  4  0  0  0  0
 17 38  4  0  0  0  0
 38 39  4  0  0  0  0
 14 39  4  0  0  0  0
M  END
>  <molregno>
358731

>  <canonical_smiles>
CS(=O)(=O)CCNCc1oc(cc1)c2ccc3ncnc(Nc4ccc(OCc5ccccc5)c(Br)c4)c3c2

>  <standard_inchi_key>
RRURVOSFXQLYQR-UHFFFAOYSA-N

>  <standard_value>
370

>  <standard_units>
nM

>  <standard_type>
IC50

>  <assay_id>
396276

>  <description>
Inhibition of N87 cell growth after 72 hrs

>  <Mol Mass>
607,52

>  <Act_10_uM>
1

>  <Act_1_uM>
1

>  <StandardizerResult>
Clean 2D (ID: Clean 2D)
Clear Stereo (ID: Clear Stereo)
Tautomerize (ID: Tautomerize)
Wedge Clean (ID: Wedge Clean)
Aromatize (ID: Aromatize)

$$$$
393497
  Mrv1722006291716482D          

 39 44  0  0  0  0            999 V2000
   -3.2330   -1.9683    0.0000 C   0  0  0  0  0  0  0  0  0  0  0  0
   -2.4315   -1.7727    0.0000 S   0  0  0  0  0  0  0  0  0  0  0  0
   -2.2359   -2.5742    0.0000 O   0  0  0  0  0  0  0  0  0  0  0  0
   -2.6271   -0.9712    0.0000 O   0  0  0  0  0  0  0  0  0  0  0  0
   -1.6300   -1.5771    0.0000 N   0  0  0  0  0  0  0  0  0  0  0  0
   -1.4585   -0.7701    0.0000 C   0  0  0  0  0  0  0  0  0  0  0  0
   -0.7206   -0.4011    0.0000 C   0  0  0  0  0  0  0  0  0  0  0  0
    0.0279   -0.7479    0.0000 C   0  0  0  0  0  0  0  0  0  0  0  0
    0.2235   -1.5494    0.0000 N   0  0  0  0  0  0  0  0  0  0  0  0
    1.0305   -1.7209    0.0000 C   0  0  0  0  0  0  0  0  0  0  0  0
    1.2854   -2.5055    0.0000 C   0  0  0  0  0  0  0  0  0  0  0  0
    0.8005   -3.1729    0.0000 C   0  0  0  0  0  0  0  0  0  0  0  0
    1.2854   -3.8404    0.0000 C   0  0  0  0  0  0  0  0  0  0  0  0
    2.0701   -3.5854    0.0000 N   0  0  0  0  0  0  0  0  0  0  0  0
    2.7845   -3.9979    0.0000 N   0  0  0  0  0  0  0  0  0  0  0  0
    3.4990   -3.5854    0.0000 C   0  0  0  0  0  0  0  0  0  0  0  0
    3.4990   -2.7604    0.0000 N   0  0  0  0  0  0  0  0  0  0  0  0
    2.7845   -2.3479    0.0000 C   0  0  0  0  0  0  0  0  0  0  0  0
    2.7845   -1.5229    0.0000 N   0  0  0  0  0  0  0  0  0  0  0  0
    3.4990   -1.1104    0.0000 C   0  0  0  0  0  0  0  0  0  0  0  0
    3.4990   -0.2854    0.0000 C   0  0  0  0  0  0  0  0  0  0  0  0
    4.2135    0.1271    0.0000 C   0  0  0  0  0  0  0  0  0  0  0  0
    4.9279   -0.2854    0.0000 C   0  0  0  0  0  0  0  0  0  0  0  0
    4.9279   -1.1104    0.0000 C   0  0  0  0  0  0  0  0  0  0  0  0
    5.7126   -1.3654    0.0000 C   0  0  0  0  0  0  0  0  0  0  0  0
    6.1975   -0.6979    0.0000 N   0  0  0  0  0  0  0  0  0  0  0  0
    5.7126   -0.0305    0.0000 N   0  0  0  0  0  0  0  0  0  0  0  0
    5.9675    0.7541    0.0000 C   0  0  0  0  0  0  0  0  0  0  0  0
    6.7745    0.9256    0.0000 C   0  0  0  0  0  0  0  0  0  0  0  0
    7.0294    1.7103    0.0000 C   0  0  0  0  0  0  0  0  0  0  0  0
    7.8364    1.8818    0.0000 C   0  0  0  0  0  0  0  0  0  0  0  0
    8.3884    1.2687    0.0000 C   0  0  0  0  0  0  0  0  0  0  0  0
    8.1335    0.4841    0.0000 C   0  0  0  0  0  0  0  0  0  0  0  0
    8.6855   -0.1290    0.0000 F   0  0  0  0  0  0  0  0  0  0  0  0
    7.3265    0.3126    0.0000 C   0  0  0  0  0  0  0  0  0  0  0  0
    4.2135   -1.5229    0.0000 C   0  0  0  0  0  0  0  0  0  0  0  0
    2.0701   -2.7604    0.0000 C   0  0  0  0  0  0  0  0  0  0  0  0
   -0.2811   -2.2020    0.0000 C   0  0  0  0  0  0  0  0  0  0  0  0
   -1.1061   -2.2143    0.0000 C   0  0  0  0  0  0  0  0  0  0  0  0
  1  2  1  0  0  0  0
  2  3  2  0  0  0  0
  2  4  2  0  0  0  0
  2  5  1  0  0  0  0
  5  6  1  0  0  0  0
  6  7  1  0  0  0  0
  7  8  1  0  0  0  0
  8  9  1  0  0  0  0
  9 10  1  0  0  0  0
 10 11  1  0  0  0  0
 11 12  4  0  0  0  0
 12 13  4  0  0  0  0
 13 14  4  0  0  0  0
 14 15  4  0  0  0  0
 15 16  4  0  0  0  0
 16 17  4  0  0  0  0
 17 18  4  0  0  0  0
 18 19  1  0  0  0  0
 19 20  1  0  0  0  0
 20 21  4  0  0  0  0
 21 22  4  0  0  0  0
 22 23  4  0  0  0  0
 23 24  4  0  0  0  0
 24 25  4  0  0  0  0
 25 26  4  0  0  0  0
 26 27  4  0  0  0  0
 23 27  4  0  0  0  0
 27 28  1  0  0  0  0
 28 29  1  0  0  0  0
 29 30  4  0  0  0  0
 30 31  4  0  0  0  0
 31 32  4  0  0  0  0
 32 33  4  0  0  0  0
 33 34  1  0  0  0  0
 33 35  4  0  0  0  0
 29 35  4  0  0  0  0
 24 36  4  0  0  0  0
 20 36  4  0  0  0  0
 18 37  4  0  0  0  0
 11 37  4  0  0  0  0
 14 37  4  0  0  0  0
  9 38  1  0  0  0  0
 38 39  1  0  0  0  0
  5 39  1  0  0  0  0
M  END
>  <molregno>
393497

>  <canonical_smiles>
CS(=O)(=O)N1CCCN(Cc2ccn3ncnc(Nc4ccc5c(cnn5Cc6cccc(F)c6)c4)c23)CC1

>  <standard_inchi_key>
XHEGSRSQWOQKMA-UHFFFAOYSA-N

>  <standard_value>
330

>  <standard_units>
nM

>  <standard_type>
IC50

>  <assay_id>
443223

>  <description>
Antiproliferative activity against human N87 cells

>  <Mol Mass>
548,64

>  <Act_10_uM>
1

>  <Act_1_uM>
1

>  <StandardizerResult>
Clean 2D (ID: Clean 2D)
Clear Stereo (ID: Clear Stereo)
Tautomerize (ID: Tautomerize)
Wedge Clean (ID: Wedge Clean)
Aromatize (ID: Aromatize)

$$$$
393482
  Mrv1722006291716482D          

 38 43  0  0  0  0            999 V2000
   -3.5564   -1.4763    0.0000 C   0  0  0  0  0  0  0  0  0  0  0  0
   -2.7494   -1.6479    0.0000 O   0  0  0  0  0  0  0  0  0  0  0  0
   -2.1974   -1.0348    0.0000 C   0  0  0  0  0  0  0  0  0  0  0  0
   -2.4523   -0.2502    0.0000 O   0  0  0  0  0  0  0  0  0  0  0  0
   -1.3904   -1.2063    0.0000 C   0  0  0  0  0  0  0  0  0  0  0  0
   -0.8384   -0.5932    0.0000 C   0  0  0  0  0  0  0  0  0  0  0  0
   -0.0314   -0.7647    0.0000 C   0  0  0  0  0  0  0  0  0  0  0  0
    0.2235   -1.5494    0.0000 N   0  0  0  0  0  0  0  0  0  0  0  0
    1.0305   -1.7209    0.0000 C   0  0  0  0  0  0  0  0  0  0  0  0
    1.2854   -2.5055    0.0000 C   0  0  0  0  0  0  0  0  0  0  0  0
    0.8005   -3.1729    0.0000 C   0  0  0  0  0  0  0  0  0  0  0  0
    1.2854   -3.8404    0.0000 C   0  0  0  0  0  0  0  0  0  0  0  0
    2.0701   -3.5854    0.0000 N   0  0  0  0  0  0  0  0  0  0  0  0
    2.7845   -3.9979    0.0000 N   0  0  0  0  0  0  0  0  0  0  0  0
    3.4990   -3.5854    0.0000 C   0  0  0  0  0  0  0  0  0  0  0  0
    3.4990   -2.7604    0.0000 N   0  0  0  0  0  0  0  0  0  0  0  0
    2.7845   -2.3479    0.0000 C   0  0  0  0  0  0  0  0  0  0  0  0
    2.7845   -1.5229    0.0000 N   0  0  0  0  0  0  0  0  0  0  0  0
    3.4990   -1.1104    0.0000 C   0  0  0  0  0  0  0  0  0  0  0  0
    3.4990   -0.2854    0.0000 C   0  0  0  0  0  0  0  0  0  0  0  0
    4.2135    0.1271    0.0000 C   0  0  0  0  0  0  0  0  0  0  0  0
    4.9279   -0.2854    0.0000 C   0  0  0  0  0  0  0  0  0  0  0  0
    4.9279   -1.1104    0.0000 C   0  0  0  0  0  0  0  0  0  0  0  0
    5.7126   -1.3654    0.0000 C   0  0  0  0  0  0  0  0  0  0  0  0
    6.1975   -0.6979    0.0000 N   0  0  0  0  0  0  0  0  0  0  0  0
    5.7126   -0.0305    0.0000 N   0  0  0  0  0  0  0  0  0  0  0  0
    5.9675    0.7541    0.0000 C   0  0  0  0  0  0  0  0  0  0  0  0
    5.4155    1.3672    0.0000 C   0  0  0  0  0  0  0  0  0  0  0  0
    4.6085    1.1957    0.0000 C   0  0  0  0  0  0  0  0  0  0  0  0
    4.0565    1.8088    0.0000 C   0  0  0  0  0  0  0  0  0  0  0  0
    4.3114    2.5934    0.0000 C   0  0  0  0  0  0  0  0  0  0  0  0
    5.1184    2.7649    0.0000 C   0  0  0  0  0  0  0  0  0  0  0  0
    5.3733    3.5496    0.0000 F   0  0  0  0  0  0  0  0  0  0  0  0
    5.6704    2.1518    0.0000 C   0  0  0  0  0  0  0  0  0  0  0  0
    4.2135   -1.5229    0.0000 C   0  0  0  0  0  0  0  0  0  0  0  0
    2.0701   -2.7604    0.0000 C   0  0  0  0  0  0  0  0  0  0  0  0
   -0.3285   -2.1624    0.0000 C   0  0  0  0  0  0  0  0  0  0  0  0
   -1.1355   -1.9909    0.0000 C   0  0  0  0  0  0  0  0  0  0  0  0
  1  2  1  0  0  0  0
  2  3  1  0  0  0  0
  3  4  2  0  0  0  0
  3  5  1  0  0  0  0
  5  6  1  0  0  0  0
  6  7  1  0  0  0  0
  7  8  1  0  0  0  0
  8  9  1  0  0  0  0
  9 10  1  0  0  0  0
 10 11  4  0  0  0  0
 11 12  4  0  0  0  0
 12 13  4  0  0  0  0
 13 14  4  0  0  0  0
 14 15  4  0  0  0  0
 15 16  4  0  0  0  0
 16 17  4  0  0  0  0
 17 18  1  0  0  0  0
 18 19  1  0  0  0  0
 19 20  4  0  0  0  0
 20 21  4  0  0  0  0
 21 22  4  0  0  0  0
 22 23  4  0  0  0  0
 23 24  4  0  0  0  0
 24 25  4  0  0  0  0
 25 26  4  0  0  0  0
 22 26  4  0  0  0  0
 26 27  1  0  0  0  0
 27 28  1  0  0  0  0
 28 29  4  0  0  0  0
 29 30  4  0  0  0  0
 30 31  4  0  0  0  0
 31 32  4  0  0  0  0
 32 33  1  0  0  0  0
 32 34  4  0  0  0  0
 28 34  4  0  0  0  0
 23 35  4  0  0  0  0
 19 35  4  0  0  0  0
 17 36  4  0  0  0  0
 10 36  4  0  0  0  0
 13 36  4  0  0  0  0
  8 37  1  0  0  0  0
 37 38  1  0  0  0  0
  5 38  1  0  0  0  0
M  END
>  <molregno>
393482

>  <canonical_smiles>
COC(=O)C1CCN(Cc2ccn3ncnc(Nc4ccc5c(cnn5Cc6cccc(F)c6)c4)c23)CC1

>  <standard_inchi_key>
QHGVESLEXVDJPY-UHFFFAOYSA-N

>  <standard_value>
5000

>  <standard_units>
nM

>  <standard_type>
IC50

>  <assay_id>
443223

>  <description>
Antiproliferative activity against human N87 cells

>  <Mol Mass>
513,577

>  <Act_10_uM>
1

>  <Act_1_uM>
0

>  <StandardizerResult>
Clean 2D (ID: Clean 2D)
Clear Stereo (ID: Clear Stereo)
Tautomerize (ID: Tautomerize)
Wedge Clean (ID: Wedge Clean)
Aromatize (ID: Aromatize)

$$$$
411905
  Mrv1722006291716482D          

 35 39  0  0  1  0            999 V2000
    7.5658    7.0125    0.0000 F   0  0  0  0  0  0  0  0  0  0  0  0
    7.5658    6.1875    0.0000 C   0  0  0  0  0  0  0  0  0  0  0  0
    8.2802    5.7750    0.0000 C   0  0  0  0  0  0  0  0  0  0  0  0
    8.2802    4.9500    0.0000 C   0  0  0  0  0  0  0  0  0  0  0  0
    7.5658    4.5375    0.0000 C   0  0  0  0  0  0  0  0  0  0  0  0
    6.8513    4.9500    0.0000 C   0  0  0  0  0  0  0  0  0  0  0  0
    6.1368    4.5375    0.0000 C   0  0  0  0  0  0  0  0  0  0  0  0
    6.1368    3.7125    0.0000 O   0  0  0  0  0  0  0  0  0  0  0  0
    5.4223    3.3000    0.0000 C   0  0  0  0  0  0  0  0  0  0  0  0
    5.4223    2.4750    0.0000 C   0  0  0  0  0  0  0  0  0  0  0  0
    4.7079    2.0625    0.0000 C   0  0  0  0  0  0  0  0  0  0  0  0
    3.9934    2.4750    0.0000 C   0  0  0  0  0  0  0  0  0  0  0  0
    3.2789    2.0625    0.0000 N   0  0  0  0  0  0  0  0  0  0  0  0
    3.2789    1.2375    0.0000 C   0  0  0  0  0  0  0  0  0  0  0  0
    3.9934    0.8250    0.0000 N   0  0  0  0  0  0  0  0  0  0  0  0
    3.9934    0.0000    0.0000 C   0  0  0  0  0  0  0  0  0  0  0  0
    3.2789   -0.4125    0.0000 N   0  0  0  0  0  0  0  0  0  0  0  0
    2.5645    0.0000    0.0000 N   0  0  0  0  0  0  0  0  0  0  0  0
    1.7798   -0.2549    0.0000 C   0  0  0  0  0  0  0  0  0  0  0  0
    1.2949    0.4125    0.0000 C   0  0  0  0  0  0  0  0  0  0  0  0
    1.7798    1.0799    0.0000 C   0  0  0  0  0  0  0  0  0  0  0  0
    1.5249    1.8646    0.0000 C   0  0  0  0  0  0  0  0  0  0  0  0
    2.0769    2.4777    0.0000 O   0  0  0  0  0  0  0  0  0  0  0  0
    1.8220    3.2623    0.0000 C   0  0  0  0  0  0  0  0  0  0  0  0
    1.0150    3.4338    0.0000 C   0  0  0  0  0  0  0  0  0  0  0  0
    0.4630    2.8207    0.0000 C   0  0  0  0  0  0  0  0  0  0  0  0
   -0.3440    2.9922    0.0000 N   0  0  0  0  0  0  0  0  0  0  0  0
   -0.5989    3.7769    0.0000 C   0  0  0  0  0  0  0  0  0  0  0  0
   -0.0469    4.3900    0.0000 C   0  0  0  0  0  0  0  0  0  0  0  0
    0.7601    4.2184    0.0000 O   0  0  0  0  0  0  0  0  0  0  0  0
    2.5645    0.8250    0.0000 C   0  0  0  0  0  0  0  0  0  0  0  0
    3.9934    3.3000    0.0000 C   0  0  0  0  0  0  0  0  0  0  0  0
    4.7079    3.7125    0.0000 C   0  0  0  0  0  0  0  0  0  0  0  0
    4.7079    4.5375    0.0000 Cl  0  0  0  0  0  0  0  0  0  0  0  0
    6.8513    5.7750    0.0000 C   0  0  0  0  0  0  0  0  0  0  0  0
  1  2  1  0  0  0  0
  2  3  4  0  0  0  0
  3  4  4  0  0  0  0
  4  5  4  0  0  0  0
  5  6  4  0  0  0  0
  6  7  1  0  0  0  0
  7  8  1  0  0  0  0
  8  9  1  0  0  0  0
  9 10  4  0  0  0  0
 10 11  4  0  0  0  0
 11 12  4  0  0  0  0
 12 13  1  0  0  0  0
 13 14  1  0  0  0  0
 14 15  4  0  0  0  0
 15 16  4  0  0  0  0
 16 17  4  0  0  0  0
 17 18  4  0  0  0  0
 18 19  4  0  0  0  0
 19 20  4  0  0  0  0
 20 21  4  0  0  0  0
 21 22  1  0  0  0  0
 22 23  1  0  0  0  0
 23 24  1  0  0  0  0
 25 24  1  0  0  0  0
 25 26  1  0  0  0  0
 26 27  1  0  0  0  0
 27 28  1  0  0  0  0
 28 29  1  0  0  0  0
 29 30  1  0  0  0  0
 25 30  1  0  0  0  0
 21 31  4  0  0  0  0
 14 31  4  0  0  0  0
 18 31  4  0  0  0  0
 12 32  4  0  0  0  0
 32 33  4  0  0  0  0
  9 33  4  0  0  0  0
 33 34  1  0  0  0  0
  6 35  4  0  0  0  0
  2 35  4  0  0  0  0
M  END
>  <molregno>
411905

>  <canonical_smiles>
Fc1cccc(COc2ccc(Nc3ncnn4ccc(COC[C@@H]5CNCCO5)c34)cc2Cl)c1

>  <standard_inchi_key>
AXXNPLIUJGQSAQ-NRFANRHFSA-N

>  <standard_value>
610

>  <standard_units>
nM

>  <standard_type>
IC50

>  <assay_id>
454341

>  <description>
Antiproliferative activity against human N87 cells

>  <Mol Mass>
497,96

>  <Act_10_uM>
1

>  <Act_1_uM>
1

>  <StandardizerResult>
Clean 2D (ID: Clean 2D)
Clear Stereo (ID: Clear Stereo)
Tautomerize (ID: Tautomerize)
Wedge Clean (ID: Wedge Clean)
Aromatize (ID: Aromatize)

$$$$
411907
  Mrv1722006291716482D          

 35 40  0  0  1  0            999 V2000
   -1.6071   -5.5812    0.0000 C   0  0  0  0  0  0  0  0  0  0  0  0
   -1.3521   -4.7965    0.0000 O   0  0  0  0  0  0  0  0  0  0  0  0
   -0.5452   -4.6250    0.0000 C   0  0  0  0  0  0  0  0  0  0  0  0
   -0.2902   -3.8404    0.0000 C   0  0  0  0  0  0  0  0  0  0  0  0
   -0.7751   -3.1729    0.0000 C   0  0  0  0  0  0  0  0  0  0  0  0
   -0.2902   -2.5055    0.0000 C   0  0  0  0  0  0  0  0  0  0  0  0
    0.4944   -2.7604    0.0000 N   0  0  0  0  0  0  0  0  0  0  0  0
    1.2089   -2.3479    0.0000 N   0  0  0  0  0  0  0  0  0  0  0  0
    1.9233   -2.7604    0.0000 C   0  0  0  0  0  0  0  0  0  0  0  0
    1.9233   -3.5854    0.0000 N   0  0  0  0  0  0  0  0  0  0  0  0
    1.2089   -3.9979    0.0000 C   0  0  0  0  0  0  0  0  0  0  0  0
    1.2089   -4.8229    0.0000 N   0  0  0  0  0  0  0  0  0  0  0  0
    1.9233   -5.2354    0.0000 C   0  0  0  0  0  0  0  0  0  0  0  0
    2.6378   -4.8229    0.0000 C   0  0  0  0  0  0  0  0  0  0  0  0
    3.3523   -5.2354    0.0000 C   0  0  0  0  0  0  0  0  0  0  0  0
    3.3523   -6.0604    0.0000 C   0  0  0  0  0  0  0  0  0  0  0  0
    2.6378   -6.4729    0.0000 C   0  0  0  0  0  0  0  0  0  0  0  0
    2.8093   -7.2799    0.0000 C   0  0  0  0  0  0  0  0  0  0  0  0
    3.6298   -7.3662    0.0000 N   0  0  0  0  0  0  0  0  0  0  0  0
    3.9654   -6.6125    0.0000 N   0  0  0  0  0  0  0  0  0  0  0  0
    4.7724   -6.4409    0.0000 C   0  0  0  0  0  0  0  0  0  0  0  0
    5.3244   -7.0540    0.0000 C   0  0  0  0  0  0  0  0  0  0  0  0
    6.1314   -6.8825    0.0000 C   0  0  0  0  0  0  0  0  0  0  0  0
    6.6834   -7.4956    0.0000 C   0  0  0  0  0  0  0  0  0  0  0  0
    6.4284   -8.2802    0.0000 C   0  0  0  0  0  0  0  0  0  0  0  0
    5.6215   -8.4518    0.0000 C   0  0  0  0  0  0  0  0  0  0  0  0
    5.0694   -7.8387    0.0000 N   0  0  0  0  0  0  0  0  0  0  0  0
    1.9233   -6.0604    0.0000 C   0  0  0  0  0  0  0  0  0  0  0  0
    0.4944   -3.5854    0.0000 C   0  0  0  0  0  0  0  0  0  0  0  0
   -2.4140   -5.7527    0.0000 C   0  0  0  0  0  0  0  0  0  0  0  0
   -2.6690   -6.5373    0.0000 C   0  0  0  0  0  0  0  0  0  0  0  0
   -3.4760   -6.7088    0.0000 N   0  0  0  0  0  0  0  0  0  0  0  0
   -4.0280   -6.0957    0.0000 C   0  0  0  0  0  0  0  0  0  0  0  0
   -3.7730   -5.3111    0.0000 C   0  0  0  0  0  0  0  0  0  0  0  0
   -2.9661   -5.1396    0.0000 O   0  0  0  0  0  0  0  0  0  0  0  0
  1  2  1  0  0  0  0
  2  3  1  0  0  0  0
  3  4  1  0  0  0  0
  4  5  4  0  0  0  0
  5  6  4  0  0  0  0
  6  7  4  0  0  0  0
  7  8  4  0  0  0  0
  8  9  4  0  0  0  0
  9 10  4  0  0  0  0
 10 11  4  0  0  0  0
 11 12  1  0  0  0  0
 12 13  1  0  0  0  0
 13 14  4  0  0  0  0
 14 15  4  0  0  0  0
 15 16  4  0  0  0  0
 16 17  4  0  0  0  0
 17 18  4  0  0  0  0
 18 19  4  0  0  0  0
 19 20  4  0  0  0  0
 16 20  4  0  0  0  0
 20 21  1  0  0  0  0
 21 22  1  0  0  0  0
 22 23  4  0  0  0  0
 23 24  4  0  0  0  0
 24 25  4  0  0  0  0
 25 26  4  0  0  0  0
 26 27  4  0  0  0  0
 22 27  4  0  0  0  0
 17 28  4  0  0  0  0
 13 28  4  0  0  0  0
 11 29  4  0  0  0  0
  4 29  4  0  0  0  0
  7 29  4  0  0  0  0
 30  1  1  0  0  0  0
 30 31  1  0  0  0  0
 31 32  1  0  0  0  0
 32 33  1  0  0  0  0
 33 34  1  0  0  0  0
 34 35  1  0  0  0  0
 30 35  1  0  0  0  0
M  END
>  <molregno>
411907

>  <canonical_smiles>
C(OCc1ccn2ncnc(Nc3ccc4c(cnn4Cc5ccccn5)c3)c12)[C@@H]6CNCCO6

>  <standard_inchi_key>
GZOONDSECSSONX-QFIPXVFZSA-N

>  <standard_value>
240

>  <standard_units>
nM

>  <standard_type>
IC50

>  <assay_id>
454341

>  <description>
Antiproliferative activity against human N87 cells

>  <Mol Mass>
470,537

>  <Act_10_uM>
1

>  <Act_1_uM>
1

>  <StandardizerResult>
Clean 2D (ID: Clean 2D)
Clear Stereo (ID: Clear Stereo)
Tautomerize (ID: Tautomerize)
Wedge Clean (ID: Wedge Clean)
Aromatize (ID: Aromatize)

$$$$
411987
  Mrv1722006291716482D          

 38 43  0  0  1  0            999 V2000
   -2.0126   -3.8874    0.0000 C   0  0  0  0  0  0  0  0  0  0  0  0
   -1.6001   -3.1729    0.0000 O   0  0  0  0  0  0  0  0  0  0  0  0
   -0.7751   -3.1729    0.0000 C   0  0  0  0  0  0  0  0  0  0  0  0
   -0.2902   -2.5055    0.0000 C   0  0  0  0  0  0  0  0  0  0  0  0
    0.4944   -2.7604    0.0000 N   0  0  0  0  0  0  0  0  0  0  0  0
    1.2089   -2.3479    0.0000 N   0  0  0  0  0  0  0  0  0  0  0  0
    1.9233   -2.7604    0.0000 C   0  0  0  0  0  0  0  0  0  0  0  0
    1.9233   -3.5854    0.0000 N   0  0  0  0  0  0  0  0  0  0  0  0
    1.2089   -3.9979    0.0000 C   0  0  0  0  0  0  0  0  0  0  0  0
    1.2089   -4.8229    0.0000 N   0  0  0  0  0  0  0  0  0  0  0  0
    1.9233   -5.2354    0.0000 C   0  0  0  0  0  0  0  0  0  0  0  0
    2.6378   -4.8229    0.0000 C   0  0  0  0  0  0  0  0  0  0  0  0
    3.3523   -5.2354    0.0000 C   0  0  0  0  0  0  0  0  0  0  0  0
    3.3523   -6.0604    0.0000 C   0  0  0  0  0  0  0  0  0  0  0  0
    2.6378   -6.4729    0.0000 C   0  0  0  0  0  0  0  0  0  0  0  0
    2.8093   -7.2799    0.0000 C   0  0  0  0  0  0  0  0  0  0  0  0
    3.6298   -7.3662    0.0000 N   0  0  0  0  0  0  0  0  0  0  0  0
    3.9654   -6.6125    0.0000 N   0  0  0  0  0  0  0  0  0  0  0  0
    4.7724   -6.4409    0.0000 C   0  0  0  0  0  0  0  0  0  0  0  0
    5.3244   -7.0540    0.0000 C   0  0  0  0  0  0  0  0  0  0  0  0
    6.1314   -6.8825    0.0000 C   0  0  0  0  0  0  0  0  0  0  0  0
    6.6834   -7.4956    0.0000 C   0  0  0  0  0  0  0  0  0  0  0  0
    6.4284   -8.2802    0.0000 C   0  0  0  0  0  0  0  0  0  0  0  0
    5.6215   -8.4518    0.0000 C   0  0  0  0  0  0  0  0  0  0  0  0
    5.3665   -9.2364    0.0000 F   0  0  0  0  0  0  0  0  0  0  0  0
    5.0694   -7.8387    0.0000 C   0  0  0  0  0  0  0  0  0  0  0  0
    1.9233   -6.0604    0.0000 C   0  0  0  0  0  0  0  0  0  0  0  0
    0.4944   -3.5854    0.0000 C   0  0  0  0  0  0  0  0  0  0  0  0
   -0.2902   -3.8404    0.0000 C   0  0  0  0  0  0  0  0  0  0  0  0
   -0.5452   -4.6250    0.0000 C   0  0  0  0  0  0  0  0  0  0  0  0
   -1.3521   -4.7965    0.0000 O   0  0  0  0  0  0  0  0  0  0  0  0
   -1.6071   -5.5812    0.0000 C   0  0  0  0  0  0  0  0  0  0  0  0
   -2.4140   -5.7527    0.0000 C   0  0  0  0  0  0  0  0  0  0  0  0
   -2.6690   -6.5373    0.0000 C   0  0  0  0  0  0  0  0  0  0  0  0
   -3.4760   -6.7088    0.0000 N   0  0  0  0  0  0  0  0  0  0  0  0
   -4.0280   -6.0957    0.0000 C   0  0  0  0  0  0  0  0  0  0  0  0
   -3.7730   -5.3111    0.0000 C   0  0  0  0  0  0  0  0  0  0  0  0
   -2.9661   -5.1396    0.0000 O   0  0  0  0  0  0  0  0  0  0  0  0
  1  2  1  0  0  0  0
  2  3  1  0  0  0  0
  3  4  4  0  0  0  0
  4  5  4  0  0  0  0
  5  6  4  0  0  0  0
  6  7  4  0  0  0  0
  7  8  4  0  0  0  0
  8  9  4  0  0  0  0
  9 10  1  0  0  0  0
 10 11  1  0  0  0  0
 11 12  4  0  0  0  0
 12 13  4  0  0  0  0
 13 14  4  0  0  0  0
 14 15  4  0  0  0  0
 15 16  4  0  0  0  0
 16 17  4  0  0  0  0
 17 18  4  0  0  0  0
 14 18  4  0  0  0  0
 18 19  1  0  0  0  0
 19 20  1  0  0  0  0
 20 21  4  0  0  0  0
 21 22  4  0  0  0  0
 22 23  4  0  0  0  0
 23 24  4  0  0  0  0
 24 25  1  0  0  0  0
 24 26  4  0  0  0  0
 20 26  4  0  0  0  0
 15 27  4  0  0  0  0
 11 27  4  0  0  0  0
  9 28  4  0  0  0  0
  5 28  4  0  0  0  0
 28 29  4  0  0  0  0
  3 29  4  0  0  0  0
 29 30  1  0  0  0  0
 30 31  1  0  0  0  0
 31 32  1  0  0  0  0
 33 32  1  0  0  0  0
 33 34  1  0  0  0  0
 34 35  1  0  0  0  0
 35 36  1  0  0  0  0
 36 37  1  0  0  0  0
 37 38  1  0  0  0  0
 33 38  1  0  0  0  0
M  END
>  <molregno>
411987

>  <canonical_smiles>
COc1cn2ncnc(Nc3ccc4c(cnn4Cc5cccc(F)c5)c3)c2c1COC[C@@H]6CNCCO6

>  <standard_inchi_key>
RKYBUDCAJWXFQO-QFIPXVFZSA-N

>  <standard_value>
3400

>  <standard_units>
nM

>  <standard_type>
IC50

>  <assay_id>
454341

>  <description>
Antiproliferative activity against human N87 cells

>  <Mol Mass>
517,565

>  <Act_10_uM>
1

>  <Act_1_uM>
0

>  <StandardizerResult>
Clean 2D (ID: Clean 2D)
Clear Stereo (ID: Clear Stereo)
Tautomerize (ID: Tautomerize)
Wedge Clean (ID: Wedge Clean)
Aromatize (ID: Aromatize)

$$$$
412223
  Mrv1722006291716482D          

 34 39  0  0  0  0            999 V2000
   -2.1974   -1.0348    0.0000 N   0  0  0  0  0  0  0  0  0  0  0  0
   -1.3904   -1.2063    0.0000 C   0  0  0  0  0  0  0  0  0  0  0  0
   -0.8384   -0.5932    0.0000 C   0  0  0  0  0  0  0  0  0  0  0  0
   -0.0314   -0.7647    0.0000 C   0  0  0  0  0  0  0  0  0  0  0  0
    0.2235   -1.5494    0.0000 N   0  0  0  0  0  0  0  0  0  0  0  0
    1.0305   -1.7209    0.0000 C   0  0  0  0  0  0  0  0  0  0  0  0
    1.2854   -2.5055    0.0000 C   0  0  0  0  0  0  0  0  0  0  0  0
    0.8005   -3.1729    0.0000 C   0  0  0  0  0  0  0  0  0  0  0  0
    1.2854   -3.8404    0.0000 C   0  0  0  0  0  0  0  0  0  0  0  0
    2.0701   -3.5854    0.0000 N   0  0  0  0  0  0  0  0  0  0  0  0
    2.7845   -3.9979    0.0000 N   0  0  0  0  0  0  0  0  0  0  0  0
    3.4990   -3.5854    0.0000 C   0  0  0  0  0  0  0  0  0  0  0  0
    3.4990   -2.7604    0.0000 N   0  0  0  0  0  0  0  0  0  0  0  0
    2.7845   -2.3479    0.0000 C   0  0  0  0  0  0  0  0  0  0  0  0
    2.7845   -1.5229    0.0000 N   0  0  0  0  0  0  0  0  0  0  0  0
    3.4990   -1.1104    0.0000 C   0  0  0  0  0  0  0  0  0  0  0  0
    3.4990   -0.2854    0.0000 C   0  0  0  0  0  0  0  0  0  0  0  0
    4.2135    0.1271    0.0000 C   0  0  0  0  0  0  0  0  0  0  0  0
    4.9279   -0.2854    0.0000 C   0  0  0  0  0  0  0  0  0  0  0  0
    4.9279   -1.1104    0.0000 C   0  0  0  0  0  0  0  0  0  0  0  0
    5.7126   -1.3654    0.0000 C   0  0  0  0  0  0  0  0  0  0  0  0
    6.1975   -0.6979    0.0000 N   0  0  0  0  0  0  0  0  0  0  0  0
    5.7126   -0.0305    0.0000 N   0  0  0  0  0  0  0  0  0  0  0  0
    5.9675    0.7541    0.0000 C   0  0  0  0  0  0  0  0  0  0  0  0
    6.7745    0.9256    0.0000 C   0  0  0  0  0  0  0  0  0  0  0  0
    7.0294    1.7103    0.0000 C   0  0  0  0  0  0  0  0  0  0  0  0
    7.8364    1.8818    0.0000 C   0  0  0  0  0  0  0  0  0  0  0  0
    8.3884    1.2687    0.0000 C   0  0  0  0  0  0  0  0  0  0  0  0
    8.1335    0.4841    0.0000 C   0  0  0  0  0  0  0  0  0  0  0  0
    7.3265    0.3126    0.0000 N   0  0  0  0  0  0  0  0  0  0  0  0
    4.2135   -1.5229    0.0000 C   0  0  0  0  0  0  0  0  0  0  0  0
    2.0701   -2.7604    0.0000 C   0  0  0  0  0  0  0  0  0  0  0  0
   -0.3285   -2.1624    0.0000 C   0  0  0  0  0  0  0  0  0  0  0  0
   -1.1355   -1.9909    0.0000 C   0  0  0  0  0  0  0  0  0  0  0  0
  1  2  1  0  0  0  0
  2  3  1  0  0  0  0
  3  4  1  0  0  0  0
  4  5  1  0  0  0  0
  5  6  1  0  0  0  0
  6  7  1  0  0  0  0
  7  8  4  0  0  0  0
  8  9  4  0  0  0  0
  9 10  4  0  0  0  0
 10 11  4  0  0  0  0
 11 12  4  0  0  0  0
 12 13  4  0  0  0  0
 13 14  4  0  0  0  0
 14 15  1  0  0  0  0
 15 16  1  0  0  0  0
 16 17  4  0  0  0  0
 17 18  4  0  0  0  0
 18 19  4  0  0  0  0
 19 20  4  0  0  0  0
 20 21  4  0  0  0  0
 21 22  4  0  0  0  0
 22 23  4  0  0  0  0
 19 23  4  0  0  0  0
 23 24  1  0  0  0  0
 24 25  1  0  0  0  0
 25 26  4  0  0  0  0
 26 27  4  0  0  0  0
 27 28  4  0  0  0  0
 28 29  4  0  0  0  0
 29 30  4  0  0  0  0
 25 30  4  0  0  0  0
 20 31  4  0  0  0  0
 16 31  4  0  0  0  0
 14 32  4  0  0  0  0
  7 32  4  0  0  0  0
 10 32  4  0  0  0  0
  5 33  1  0  0  0  0
 33 34  1  0  0  0  0
  2 34  1  0  0  0  0
M  END
>  <molregno>
412223

>  <canonical_smiles>
NC1CCN(Cc2ccn3ncnc(Nc4ccc5c(cnn5Cc6ccccn6)c4)c23)CC1

>  <standard_inchi_key>
NLIUCSKZGNJKGU-UHFFFAOYSA-N

>  <standard_value>
120

>  <standard_units>
nM

>  <standard_type>
IC50

>  <assay_id>
456856

>  <description>
Antiproliferative activity against human N87 cells

>  <Mol Mass>
453,554

>  <Act_10_uM>
1

>  <Act_1_uM>
1

>  <StandardizerResult>
Clean 2D (ID: Clean 2D)
Clear Stereo (ID: Clear Stereo)
Tautomerize (ID: Tautomerize)
Wedge Clean (ID: Wedge Clean)
Aromatize (ID: Aromatize)

$$$$
511600
  Mrv1722006291716482D          

 30 33  0  0  0  0            999 V2000
    6.9246    2.3479    0.0000 C   0  0  0  0  0  0  0  0  0  0  0  0
    6.2102    1.9354    0.0000 N   0  0  0  0  0  0  0  0  0  0  0  0
    6.2102    1.1104    0.0000 C   0  0  0  0  0  0  0  0  0  0  0  0
    5.4957    2.3479    0.0000 N   0  0  0  0  0  0  0  0  0  0  0  0
    5.4957    3.1729    0.0000 C   0  0  0  0  0  0  0  0  0  0  0  0
    4.7812    3.5854    0.0000 C   0  0  0  0  0  0  0  0  0  0  0  0
    4.7812    4.4104    0.0000 C   0  0  0  0  0  0  0  0  0  0  0  0
    5.4957    4.8229    0.0000 N   0  0  0  0  0  0  0  0  0  0  0  0
    4.0668    4.8229    0.0000 N   0  0  0  0  0  0  0  0  0  0  0  0
    3.3523    4.4104    0.0000 C   0  0  0  0  0  0  0  0  0  0  0  0
    3.3523    3.5854    0.0000 N   0  0  0  0  0  0  0  0  0  0  0  0
    4.0668    3.1729    0.0000 C   0  0  0  0  0  0  0  0  0  0  0  0
    4.0668    2.3479    0.0000 N   0  0  0  0  0  0  0  0  0  0  0  0
    3.3523    1.9354    0.0000 C   0  0  0  0  0  0  0  0  0  0  0  0
    3.3523    1.1104    0.0000 C   0  0  0  0  0  0  0  0  0  0  0  0
    2.6378    0.6979    0.0000 C   0  0  0  0  0  0  0  0  0  0  0  0
    1.9233    1.1104    0.0000 C   0  0  0  0  0  0  0  0  0  0  0  0
    1.9233    1.9354    0.0000 C   0  0  0  0  0  0  0  0  0  0  0  0
    1.1387    2.1904    0.0000 C   0  0  0  0  0  0  0  0  0  0  0  0
    0.6538    1.5229    0.0000 N   0  0  0  0  0  0  0  0  0  0  0  0
    1.1387    0.8555    0.0000 N   0  0  0  0  0  0  0  0  0  0  0  0
    0.8838    0.0709    0.0000 C   0  0  0  0  0  0  0  0  0  0  0  0
    0.0768   -0.1006    0.0000 C   0  0  0  0  0  0  0  0  0  0  0  0
   -0.1781   -0.8853    0.0000 C   0  0  0  0  0  0  0  0  0  0  0  0
   -0.9851   -1.0568    0.0000 C   0  0  0  0  0  0  0  0  0  0  0  0
   -1.5371   -0.4437    0.0000 C   0  0  0  0  0  0  0  0  0  0  0  0
   -1.2822    0.3409    0.0000 C   0  0  0  0  0  0  0  0  0  0  0  0
   -1.8342    0.9540    0.0000 F   0  0  0  0  0  0  0  0  0  0  0  0
   -0.4752    0.5124    0.0000 C   0  0  0  0  0  0  0  0  0  0  0  0
    2.6378    2.3479    0.0000 C   0  0  0  0  0  0  0  0  0  0  0  0
  1  2  1  0  0  0  0
  2  3  1  0  0  0  0
  4  2  1  4  0  0  0
  4  5  2  0  0  0  0
  5  6  1  0  0  0  0
  6  7  4  0  0  0  0
  7  8  1  0  0  0  0
  7  9  4  0  0  0  0
  9 10  4  0  0  0  0
 10 11  4  0  0  0  0
 11 12  4  0  0  0  0
  6 12  4  0  0  0  0
 12 13  1  0  0  0  0
 13 14  1  0  0  0  0
 14 15  4  0  0  0  0
 15 16  4  0  0  0  0
 16 17  4  0  0  0  0
 17 18  4  0  0  0  0
 18 19  4  0  0  0  0
 19 20  4  0  0  0  0
 20 21  4  0  0  0  0
 17 21  4  0  0  0  0
 21 22  1  0  0  0  0
 22 23  1  0  0  0  0
 23 24  4  0  0  0  0
 24 25  4  0  0  0  0
 25 26  4  0  0  0  0
 26 27  4  0  0  0  0
 27 28  1  0  0  0  0
 27 29  4  0  0  0  0
 23 29  4  0  0  0  0
 18 30  4  0  0  0  0
 14 30  4  0  0  0  0
M  END
>  <molregno>
511600

>  <canonical_smiles>
CN(C)\N=C\c1c(N)ncnc1Nc2ccc3c(cnn3Cc4cccc(F)c4)c2

>  <standard_inchi_key>
BVBMTEPFJRTLEL-KBKYJPHKSA-N

>  <standard_value>
131

>  <standard_units>
nM

>  <standard_type>
IC50

>  <assay_id>
509687

>  <description>
Antiproliferative activity against human N87 cells overexpressing ErB2

>  <Mol Mass>
404,453

>  <Act_10_uM>
1

>  <Act_1_uM>
1

>  <StandardizerResult>
Clean 2D (ID: Clean 2D)
Clear Stereo (ID: Clear Stereo)
Tautomerize (ID: Tautomerize)
Wedge Clean (ID: Wedge Clean)
Aromatize (ID: Aromatize)

$$$$
450246
  Mrv1722006291716482D          

 34 38  0  0  0  0            999 V2000
   -4.5803    3.3000    0.0000 F   0  0  0  0  0  0  0  0  0  0  0  0
   -3.8658    3.7125    0.0000 C   0  0  0  0  0  0  0  0  0  0  0  0
   -3.8658    4.5375    0.0000 C   0  0  0  0  0  0  0  0  0  0  0  0
   -3.1513    4.9500    0.0000 C   0  0  0  0  0  0  0  0  0  0  0  0
   -2.4368    4.5375    0.0000 C   0  0  0  0  0  0  0  0  0  0  0  0
   -2.4368    3.7125    0.0000 C   0  0  0  0  0  0  0  0  0  0  0  0
   -3.1513    3.3000    0.0000 C   0  0  0  0  0  0  0  0  0  0  0  0
   -1.7224    4.9500    0.0000 N   0  0  0  0  0  0  0  0  0  0  0  0
   -1.7224    5.7750    0.0000 C   0  0  0  0  0  0  0  0  0  0  0  0
   -1.0079    6.1875    0.0000 C   0  0  0  0  0  0  0  0  0  0  0  0
   -0.2934    5.7750    0.0000 C   0  0  0  0  0  0  0  0  0  0  0  0
   -0.2934    4.9500    0.0000 C   0  0  0  0  0  0  0  0  0  0  0  0
    0.4210    4.5375    0.0000 C   0  0  0  0  0  0  0  0  0  0  0  0
    1.1355    4.9500    0.0000 O   0  0  0  0  0  0  0  0  0  0  0  0
    0.4210    3.7125    0.0000 N   0  0  0  0  0  0  0  0  0  0  0  0
    1.1355    3.3000    0.0000 C   0  0  0  0  0  0  0  0  0  0  0  0
    1.1355    2.4750    0.0000 C   0  0  0  0  0  0  0  0  0  0  0  0
    1.8500    2.0625    0.0000 C   0  0  0  0  0  0  0  0  0  0  0  0
    2.5645    2.4750    0.0000 C   0  0  0  0  0  0  0  0  0  0  0  0
    3.2789    2.0625    0.0000 O   0  0  0  0  0  0  0  0  0  0  0  0
    3.2789    1.2375    0.0000 C   0  0  0  0  0  0  0  0  0  0  0  0
    3.9934    0.8250    0.0000 C   0  0  0  0  0  0  0  0  0  0  0  0
    3.9934    0.0000    0.0000 C   0  0  0  0  0  0  0  0  0  0  0  0
    3.2789   -0.4125    0.0000 N   0  0  0  0  0  0  0  0  0  0  0  0
    2.5645    0.0000    0.0000 C   0  0  0  0  0  0  0  0  0  0  0  0
    1.7798   -0.2549    0.0000 N   0  0  0  0  0  0  0  0  0  0  0  0
    1.2949    0.4125    0.0000 C   0  0  0  0  0  0  0  0  0  0  0  0
    1.7798    1.0799    0.0000 C   0  0  0  0  0  0  0  0  0  0  0  0
    2.5645    0.8250    0.0000 C   0  0  0  0  0  0  0  0  0  0  0  0
    2.5645    3.3000    0.0000 C   0  0  0  0  0  0  0  0  0  0  0  0
    3.2789    3.7125    0.0000 F   0  0  0  0  0  0  0  0  0  0  0  0
    1.8500    3.7125    0.0000 C   0  0  0  0  0  0  0  0  0  0  0  0
   -1.0079    4.5375    0.0000 C   0  0  0  0  0  0  0  0  0  0  0  0
   -1.0079    3.7125    0.0000 O   0  0  0  0  0  0  0  0  0  0  0  0
  1  2  1  0  0  0  0
  2  3  4  0  0  0  0
  3  4  4  0  0  0  0
  4  5  4  0  0  0  0
  5  6  4  0  0  0  0
  6  7  4  0  0  0  0
  2  7  4  0  0  0  0
  5  8  1  0  0  0  0
  8  9  4  0  0  0  0
  9 10  4  0  0  0  0
 10 11  4  0  0  0  0
 11 12  4  0  0  0  0
 12 13  1  0  0  0  0
 13 14  2  0  0  0  0
 13 15  1  0  0  0  0
 15 16  1  0  0  0  0
 16 17  4  0  0  0  0
 17 18  4  0  0  0  0
 18 19  4  0  0  0  0
 19 20  1  0  0  0  0
 20 21  1  0  0  0  0
 21 22  4  0  0  0  0
 22 23  4  0  0  0  0
 23 24  4  0  0  0  0
 24 25  4  0  0  0  0
 25 26  4  0  0  0  0
 26 27  4  0  0  0  0
 27 28  4  0  0  0  0
 28 29  4  0  0  0  0
 21 29  4  0  0  0  0
 25 29  4  0  0  0  0
 19 30  4  0  0  0  0
 30 31  1  0  0  0  0
 30 32  4  0  0  0  0
 16 32  4  0  0  0  0
 12 33  4  0  0  0  0
  8 33  4  0  0  0  0
 33 34  2  0  0  0  0
M  STY  1   1 DAT
M  SAL   1  1  26
M  SDT   1 MRV_IMPLICIT_H                                        
M  SDD   1     0.0000    0.0000    DR    ALL  0       0  
M  SED   1 IMPL_H1
M  END
>  <molregno>
450246

>  <canonical_smiles>
Fc1ccc(cc1)N2C=CC=C(C(=O)Nc3ccc(Oc4ccnc5[nH]ccc45)c(F)c3)C2=O

>  <standard_inchi_key>
OBSFXHDOLBYWRJ-UHFFFAOYSA-N

>  <standard_value>
5000

>  <standard_units>
nM

>  <standard_type>
IC50

>  <assay_id>
511408

>  <description>
Antiproliferative activity against human N87 cells after 72 hrs by MTS assay

>  <Mol Mass>
458,425

>  <Act_10_uM>
1

>  <Act_1_uM>
0

>  <StandardizerResult>
Clean 2D (ID: Clean 2D)
Clear Stereo (ID: Clear Stereo)
Tautomerize (ID: Tautomerize)
Wedge Clean (ID: Wedge Clean)
Aromatize (ID: Aromatize)

$$$$
450545
  Mrv1722006291716482D          

 34 38  0  0  0  0            999 V2000
    0.4210    6.1875    0.0000 O   0  5  0  0  0  0  0  0  0  0  0  0
   -0.2934    5.7750    0.0000 N   0  3  0  0  0  0  0  0  0  0  0  0
   -0.2934    4.9500    0.0000 C   0  0  0  0  0  0  0  0  0  0  0  0
   -1.0079    4.5375    0.0000 C   0  0  0  0  0  0  0  0  0  0  0  0
   -1.7224    4.9500    0.0000 C   0  0  0  0  0  0  0  0  0  0  0  0
   -1.7224    5.7750    0.0000 C   0  0  0  0  0  0  0  0  0  0  0  0
   -1.0079    6.1875    0.0000 C   0  0  0  0  0  0  0  0  0  0  0  0
   -1.0079    7.0125    0.0000 C   0  0  0  0  0  0  0  0  0  0  0  0
   -1.7224    7.4250    0.0000 C   0  0  0  0  0  0  0  0  0  0  0  0
   -1.7224    8.2500    0.0000 C   0  0  0  0  0  0  0  0  0  0  0  0
   -1.0079    8.6625    0.0000 C   0  0  0  0  0  0  0  0  0  0  0  0
   -1.0079    9.4875    0.0000 F   0  0  0  0  0  0  0  0  0  0  0  0
   -0.2934    8.2500    0.0000 C   0  0  0  0  0  0  0  0  0  0  0  0
   -0.2934    7.4250    0.0000 C   0  0  0  0  0  0  0  0  0  0  0  0
    0.4210    4.5375    0.0000 C   0  0  0  0  0  0  0  0  0  0  0  0
    1.1355    4.9500    0.0000 O   0  0  0  0  0  0  0  0  0  0  0  0
    0.4210    3.7125    0.0000 N   0  0  0  0  0  0  0  0  0  0  0  0
    1.1355    3.3000    0.0000 C   0  0  0  0  0  0  0  0  0  0  0  0
    1.1355    2.4750    0.0000 C   0  0  0  0  0  0  0  0  0  0  0  0
    1.8500    2.0625    0.0000 C   0  0  0  0  0  0  0  0  0  0  0  0
    2.5645    2.4750    0.0000 C   0  0  0  0  0  0  0  0  0  0  0  0
    3.2789    2.0625    0.0000 O   0  0  0  0  0  0  0  0  0  0  0  0
    3.2789    1.2375    0.0000 C   0  0  0  0  0  0  0  0  0  0  0  0
    3.9934    0.8250    0.0000 C   0  0  0  0  0  0  0  0  0  0  0  0
    3.9934    0.0000    0.0000 C   0  0  0  0  0  0  0  0  0  0  0  0
    3.2789   -0.4125    0.0000 N   0  0  0  0  0  0  0  0  0  0  0  0
    2.5645    0.0000    0.0000 C   0  0  0  0  0  0  0  0  0  0  0  0
    1.7798   -0.2549    0.0000 N   0  0  0  0  0  0  0  0  0  0  0  0
    1.2949    0.4125    0.0000 C   0  0  0  0  0  0  0  0  0  0  0  0
    1.7798    1.0799    0.0000 C   0  0  0  0  0  0  0  0  0  0  0  0
    2.5645    0.8250    0.0000 C   0  0  0  0  0  0  0  0  0  0  0  0
    2.5645    3.3000    0.0000 C   0  0  0  0  0  0  0  0  0  0  0  0
    3.2789    3.7125    0.0000 F   0  0  0  0  0  0  0  0  0  0  0  0
    1.8500    3.7125    0.0000 C   0  0  0  0  0  0  0  0  0  0  0  0
  1  2  1  0  0  0  0
  2  3  4  0  0  0  0
  3  4  4  0  0  0  0
  4  5  4  0  0  0  0
  5  6  4  0  0  0  0
  6  7  4  0  0  0  0
  2  7  4  0  0  0  0
  7  8  1  0  0  0  0
  8  9  4  0  0  0  0
  9 10  4  0  0  0  0
 10 11  4  0  0  0  0
 11 12  1  0  0  0  0
 11 13  4  0  0  0  0
 13 14  4  0  0  0  0
  8 14  4  0  0  0  0
  3 15  1  0  0  0  0
 15 16  2  0  0  0  0
 15 17  1  0  0  0  0
 17 18  1  0  0  0  0
 18 19  4  0  0  0  0
 19 20  4  0  0  0  0
 20 21  4  0  0  0  0
 21 22  1  0  0  0  0
 22 23  1  0  0  0  0
 23 24  4  0  0  0  0
 24 25  4  0  0  0  0
 25 26  4  0  0  0  0
 26 27  4  0  0  0  0
 27 28  4  0  0  0  0
 28 29  4  0  0  0  0
 29 30  4  0  0  0  0
 30 31  4  0  0  0  0
 23 31  4  0  0  0  0
 27 31  4  0  0  0  0
 21 32  4  0  0  0  0
 32 33  1  0  0  0  0
 32 34  4  0  0  0  0
 18 34  4  0  0  0  0
M  CHG  2   1  -1   2   1
M  STY  1   1 DAT
M  SAL   1  1  28
M  SDT   1 MRV_IMPLICIT_H                                        
M  SDD   1     0.0000    0.0000    DR    ALL  0       0  
M  SED   1 IMPL_H1
M  END
>  <molregno>
450545

>  <canonical_smiles>
[O-][n+]1c(cccc1c2ccc(F)cc2)C(=O)Nc3ccc(Oc4ccnc5[nH]ccc45)c(F)c3

>  <standard_inchi_key>
UQVQABXFQLZIAR-UHFFFAOYSA-N

>  <standard_value>
4900

>  <standard_units>
nM

>  <standard_type>
IC50

>  <assay_id>
511408

>  <description>
Antiproliferative activity against human N87 cells after 72 hrs by MTS assay

>  <Mol Mass>
458,425

>  <Act_10_uM>
1

>  <Act_1_uM>
0

>  <StandardizerResult>
Clean 2D (ID: Clean 2D)
Clear Stereo (ID: Clear Stereo)
Tautomerize (ID: Tautomerize)
Wedge Clean (ID: Wedge Clean)
Aromatize (ID: Aromatize)

$$$$
451739
  Mrv1722006291716482D          

 36 40  0  0  0  0            999 V2000
    1.3222    0.6402    0.0000 N   0  0  0  0  0  0  0  0  0  0  0  0
    2.0367    1.0527    0.0000 C   0  0  0  0  0  0  0  0  0  0  0  0
    2.0367    1.8777    0.0000 N   0  0  0  0  0  0  0  0  0  0  0  0
    2.7512    2.2902    0.0000 C   0  0  0  0  0  0  0  0  0  0  0  0
    3.4656    1.8777    0.0000 N   0  0  0  0  0  0  0  0  0  0  0  0
    3.4656    1.0527    0.0000 C   0  0  0  0  0  0  0  0  0  0  0  0
    4.1801    0.6402    0.0000 N   0  0  0  0  0  0  0  0  0  0  0  0
    4.8946    1.0527    0.0000 C   0  0  0  0  0  0  0  0  0  0  0  0
    4.8946    1.8777    0.0000 C   0  0  0  0  0  0  0  0  0  0  0  0
    5.6091    2.2902    0.0000 C   0  0  0  0  0  0  0  0  0  0  0  0
    6.3235    1.8777    0.0000 C   0  0  0  0  0  0  0  0  0  0  0  0
    7.0380    2.2902    0.0000 O   0  0  0  0  0  0  0  0  0  0  0  0
    7.7525    1.8777    0.0000 C   0  0  0  0  0  0  0  0  0  0  0  0
    8.4669    2.2902    0.0000 C   0  0  0  0  0  0  0  0  0  0  0  0
    8.4669    3.1152    0.0000 C   0  0  0  0  0  0  0  0  0  0  0  0
    9.1814    3.5277    0.0000 C   0  0  0  0  0  0  0  0  0  0  0  0
    9.8959    3.1152    0.0000 C   0  0  0  0  0  0  0  0  0  0  0  0
    9.8959    2.2902    0.0000 C   0  0  0  0  0  0  0  0  0  0  0  0
    9.1814    1.8777    0.0000 C   0  0  0  0  0  0  0  0  0  0  0  0
    6.3235    1.0527    0.0000 C   0  0  0  0  0  0  0  0  0  0  0  0
    7.0380    0.6402    0.0000 Cl  0  0  0  0  0  0  0  0  0  0  0  0
    5.6091    0.6402    0.0000 C   0  0  0  0  0  0  0  0  0  0  0  0
    2.7512    0.6402    0.0000 C   0  0  0  0  0  0  0  0  0  0  0  0
    2.7512   -0.1848    0.0000 C   0  0  0  0  0  0  0  0  0  0  0  0
    3.4186   -0.6697    0.0000 O   0  0  0  0  0  0  0  0  0  0  0  0
    3.1637   -1.4544    0.0000 C   0  0  0  0  0  0  0  0  0  0  0  0
    3.6486   -2.1218    0.0000 C   0  0  0  0  0  0  0  0  0  0  0  0
    3.3130   -2.8755    0.0000 C   0  0  0  0  0  0  0  0  0  0  0  0
    2.4926   -2.9617    0.0000 N   0  0  0  0  0  0  0  0  0  0  0  0
    2.1570   -3.7154    0.0000 C   0  0  0  0  0  0  0  0  0  0  0  0
    1.3365   -3.8016    0.0000 C   0  0  0  0  0  0  0  0  0  0  0  0
    0.8516   -3.1342    0.0000 O   0  0  0  0  0  0  0  0  0  0  0  0
    1.1872   -2.3805    0.0000 C   0  0  0  0  0  0  0  0  0  0  0  0
    2.0076   -2.2943    0.0000 C   0  0  0  0  0  0  0  0  0  0  0  0
    2.3387   -1.4544    0.0000 N   0  0  0  0  0  0  0  0  0  0  0  0
    2.0837   -0.6697    0.0000 N   0  0  0  0  0  0  0  0  0  0  0  0
  1  2  1  0  0  0  0
  2  3  4  0  0  0  0
  3  4  4  0  0  0  0
  4  5  4  0  0  0  0
  5  6  4  0  0  0  0
  6  7  1  0  0  0  0
  7  8  1  0  0  0  0
  8  9  4  0  0  0  0
  9 10  4  0  0  0  0
 10 11  4  0  0  0  0
 11 12  1  0  0  0  0
 12 13  1  0  0  0  0
 13 14  1  0  0  0  0
 14 15  4  0  0  0  0
 15 16  4  0  0  0  0
 16 17  4  0  0  0  0
 17 18  4  0  0  0  0
 18 19  4  0  0  0  0
 14 19  4  0  0  0  0
 11 20  4  0  0  0  0
 20 21  1  0  0  0  0
 20 22  4  0  0  0  0
  8 22  4  0  0  0  0
  6 23  4  0  0  0  0
  2 23  4  0  0  0  0
 23 24  1  0  0  0  0
 24 25  4  0  0  0  0
 25 26  4  0  0  0  0
 26 27  1  0  0  0  0
 27 28  1  0  0  0  0
 28 29  1  0  0  0  0
 29 30  1  0  0  0  0
 30 31  1  0  0  0  0
 31 32  1  0  0  0  0
 32 33  1  0  0  0  0
 33 34  1  0  0  0  0
 29 34  1  0  0  0  0
 26 35  4  0  0  0  0
 35 36  4  0  0  0  0
 24 36  4  0  0  0  0
M  END
>  <molregno>
451739

>  <canonical_smiles>
Nc1ncnc(Nc2ccc(OCc3ccccc3)c(Cl)c2)c1c4oc(CCN5CCOCC5)nn4

>  <standard_inchi_key>
ASRPLHQXFWEEDQ-UHFFFAOYSA-N

>  <standard_value>
411

>  <standard_units>
nM

>  <standard_type>
IC50

>  <assay_id>
512839

>  <description>
Cytotoxicity against human HER2-dependent N87 cells

>  <Mol Mass>
507,98

>  <Act_10_uM>
1

>  <Act_1_uM>
1

>  <StandardizerResult>
Clean 2D (ID: Clean 2D)
Clear Stereo (ID: Clear Stereo)
Tautomerize (ID: Tautomerize)
Wedge Clean (ID: Wedge Clean)
Aromatize (ID: Aromatize)

$$$$
1060577
  Mrv1722006291716482D          

 39 44  0  0  0  0            999 V2000
    1.0305   -1.7209    0.0000 C   0  0  0  0  0  0  0  0  0  0  0  0
    1.2854   -2.5055    0.0000 C   0  0  0  0  0  0  0  0  0  0  0  0
    0.8005   -3.1729    0.0000 C   0  0  0  0  0  0  0  0  0  0  0  0
   -0.0245   -3.1729    0.0000 N   0  0  0  0  0  0  0  0  0  0  0  0
   -0.4370   -2.4585    0.0000 C   0  0  0  0  0  0  0  0  0  0  0  0
   -1.2620   -2.4585    0.0000 O   0  0  0  0  0  0  0  0  0  0  0  0
   -0.0245   -1.7440    0.0000 O   0  0  0  0  0  0  0  0  0  0  0  0
   -0.4370   -1.0295    0.0000 C   0  0  0  0  0  0  0  0  0  0  0  0
   -0.0245   -0.3151    0.0000 C   0  0  0  0  0  0  0  0  0  0  0  0
   -0.4370    0.3994    0.0000 C   0  0  0  0  0  0  0  0  0  0  0  0
   -0.0245    1.1139    0.0000 O   0  0  0  0  0  0  0  0  0  0  0  0
    0.8005    1.1139    0.0000 C   0  0  0  0  0  0  0  0  0  0  0  0
    1.2130    0.3994    0.0000 C   0  0  0  0  0  0  0  0  0  0  0  0
    0.8005   -0.3151    0.0000 N   0  0  0  0  0  0  0  0  0  0  0  0
    1.2854   -3.8404    0.0000 C   0  0  0  0  0  0  0  0  0  0  0  0
    2.0701   -3.5854    0.0000 N   0  0  0  0  0  0  0  0  0  0  0  0
    2.7845   -3.9979    0.0000 N   0  0  0  0  0  0  0  0  0  0  0  0
    3.4990   -3.5854    0.0000 C   0  0  0  0  0  0  0  0  0  0  0  0
    3.4990   -2.7604    0.0000 N   0  0  0  0  0  0  0  0  0  0  0  0
    2.7845   -2.3479    0.0000 C   0  0  0  0  0  0  0  0  0  0  0  0
    2.7845   -1.5229    0.0000 N   0  0  0  0  0  0  0  0  0  0  0  0
    3.4990   -1.1104    0.0000 C   0  0  0  0  0  0  0  0  0  0  0  0
    3.4990   -0.2854    0.0000 C   0  0  0  0  0  0  0  0  0  0  0  0
    4.2135    0.1271    0.0000 C   0  0  0  0  0  0  0  0  0  0  0  0
    4.9279   -0.2854    0.0000 C   0  0  0  0  0  0  0  0  0  0  0  0
    4.9279   -1.1104    0.0000 C   0  0  0  0  0  0  0  0  0  0  0  0
    5.7126   -1.3654    0.0000 C   0  0  0  0  0  0  0  0  0  0  0  0
    6.1975   -0.6979    0.0000 N   0  0  0  0  0  0  0  0  0  0  0  0
    5.7126   -0.0305    0.0000 N   0  0  0  0  0  0  0  0  0  0  0  0
    5.9675    0.7541    0.0000 C   0  0  0  0  0  0  0  0  0  0  0  0
    5.4155    1.3672    0.0000 C   0  0  0  0  0  0  0  0  0  0  0  0
    4.6085    1.1957    0.0000 C   0  0  0  0  0  0  0  0  0  0  0  0
    4.0565    1.8088    0.0000 C   0  0  0  0  0  0  0  0  0  0  0  0
    4.3114    2.5934    0.0000 C   0  0  0  0  0  0  0  0  0  0  0  0
    5.1184    2.7649    0.0000 C   0  0  0  0  0  0  0  0  0  0  0  0
    5.3733    3.5496    0.0000 F   0  0  0  0  0  0  0  0  0  0  0  0
    5.6704    2.1518    0.0000 C   0  0  0  0  0  0  0  0  0  0  0  0
    4.2135   -1.5229    0.0000 C   0  0  0  0  0  0  0  0  0  0  0  0
    2.0701   -2.7604    0.0000 C   0  0  0  0  0  0  0  0  0  0  0  0
  1  2  1  0  0  0  0
  2  3  4  0  0  0  0
  3  4  1  0  0  0  0
  4  5  1  0  0  0  0
  5  6  2  0  0  0  0
  5  7  1  0  0  0  0
  7  8  1  0  0  0  0
  9  8  1  0  0  0  0
  9 10  1  0  0  0  0
 10 11  1  0  0  0  0
 11 12  1  0  0  0  0
 12 13  1  0  0  0  0
 13 14  1  0  0  0  0
  9 14  1  0  0  0  0
  3 15  4  0  0  0  0
 15 16  4  0  0  0  0
 16 17  4  0  0  0  0
 17 18  4  0  0  0  0
 18 19  4  0  0  0  0
 19 20  4  0  0  0  0
 20 21  1  0  0  0  0
 21 22  1  0  0  0  0
 22 23  4  0  0  0  0
 23 24  4  0  0  0  0
 24 25  4  0  0  0  0
 25 26  4  0  0  0  0
 26 27  4  0  0  0  0
 27 28  4  0  0  0  0
 28 29  4  0  0  0  0
 25 29  4  0  0  0  0
 29 30  1  0  0  0  0
 30 31  1  0  0  0  0
 31 32  4  0  0  0  0
 32 33  4  0  0  0  0
 33 34  4  0  0  0  0
 34 35  4  0  0  0  0
 35 36  1  0  0  0  0
 35 37  4  0  0  0  0
 31 37  4  0  0  0  0
 26 38  4  0  0  0  0
 22 38  4  0  0  0  0
 20 39  4  0  0  0  0
  2 39  4  0  0  0  0
 16 39  4  0  0  0  0
M  END
>  <molregno>
1060577

>  <canonical_smiles>
Cc1c(NC(=O)OC[C@@H]2COCCN2)cn3ncnc(Nc4ccc5c(cnn5Cc6cccc(F)c6)c4)c13

>  <standard_inchi_key>
LUJZZYWHBDHDQX-QFIPXVFZSA-N

>  <standard_value>
450

>  <standard_units>
nM

>  <standard_type>
IC50

>  <assay_id>
591077

>  <description>
Antiproliferative activity against human NCI-N87 cells after 72 hrs by MTT assay

>  <Mol Mass>
530,564

>  <Act_10_uM>
1

>  <Act_1_uM>
1

>  <StandardizerResult>
Clean 2D (ID: Clean 2D)
Clear Stereo (ID: Clear Stereo)
Tautomerize (ID: Tautomerize)
Wedge Clean (ID: Wedge Clean)
Aromatize (ID: Aromatize)

$$$$
602420
  Mrv1722006291716482D          

 28 31  0  0  1  0            999 V2000
    0.7145   -2.8875    0.0000 C   0  0  0  0  0  0  0  0  0  0  0  0
    0.0000   -2.4750    0.0000 C   0  0  0  0  0  0  0  0  0  0  0  0
    0.0000   -1.6500    0.0000 O   0  0  0  0  0  0  0  0  0  0  0  0
    0.7145   -1.2375    0.0000 C   0  0  0  0  0  0  0  0  0  0  0  0
    0.7145   -0.4125    0.0000 C   0  0  0  0  0  0  0  0  0  0  0  0
    1.4289    0.0000    0.0000 C   0  0  0  0  0  0  0  0  0  0  0  0
    2.1434   -0.4125    0.0000 C   0  0  0  0  0  0  0  0  0  0  0  0
    2.8579    0.0000    0.0000 N   0  0  0  0  0  0  0  0  0  0  0  0
    3.5724   -0.4125    0.0000 C   0  0  0  0  0  0  0  0  0  0  0  0
    3.5724   -1.2375    0.0000 C   0  0  0  0  0  0  0  0  0  0  0  0
    2.8579   -1.6500    0.0000 C   0  0  0  0  0  0  0  0  0  0  0  0
    2.1434   -1.2375    0.0000 C   0  0  0  0  0  0  0  0  0  0  0  0
    1.4289   -1.6500    0.0000 C   0  0  0  0  0  0  0  0  0  0  0  0
    4.2868   -1.6500    0.0000 C   0  0  0  0  0  0  0  0  0  0  0  0
    5.1118   -1.6500    0.0000 C   0  0  0  0  0  0  0  0  0  0  0  0
    4.6993   -2.3645    0.0000 C   0  0  0  0  0  0  0  0  0  0  0  0
    4.6993   -3.1895    0.0000 C   0  0  0  0  0  0  0  0  0  0  0  0
    5.4138   -3.6020    0.0000 O   0  0  0  0  0  0  0  0  0  0  0  0
    3.9849   -3.6020    0.0000 N   0  0  0  0  0  0  0  0  0  0  0  0
   -0.7145   -2.8875    0.0000 C   0  0  0  0  0  0  0  0  0  0  0  0
   -0.7145   -3.7125    0.0000 C   0  0  0  0  0  0  0  0  0  0  0  0
    0.0000   -4.1250    0.0000 Cl  0  0  0  0  0  0  0  0  0  0  0  0
   -1.4289   -4.1250    0.0000 C   0  0  0  0  0  0  0  0  0  0  0  0
   -2.1434   -3.7125    0.0000 C   0  0  0  0  0  0  0  0  0  0  0  0
   -2.1434   -2.8875    0.0000 C   0  0  0  0  0  0  0  0  0  0  0  0
   -2.8579   -2.4750    0.0000 F   0  0  0  0  0  0  0  0  0  0  0  0
   -1.4289   -2.4750    0.0000 C   0  0  0  0  0  0  0  0  0  0  0  0
   -1.4289   -1.6500    0.0000 Cl  0  0  0  0  0  0  0  0  0  0  0  0
  2  1  1  0  0  0  0
  2  3  1  0  0  0  0
  3  4  1  0  0  0  0
  4  5  4  0  0  0  0
  5  6  4  0  0  0  0
  6  7  4  0  0  0  0
  7  8  4  0  0  0  0
  8  9  4  0  0  0  0
  9 10  4  0  0  0  0
 10 11  4  0  0  0  0
 11 12  4  0  0  0  0
  7 12  4  0  0  0  0
 12 13  4  0  0  0  0
  4 13  4  0  0  0  0
 10 14  1  0  0  0  0
 14 15  1  0  0  0  0
 15 16  1  0  0  0  0
 14 16  1  0  0  0  0
 16 17  1  0  0  0  0
 17 18  2  0  0  0  0
 17 19  1  0  0  0  0
  2 20  1  0  0  0  0
 20 21  4  0  0  0  0
 21 22  1  0  0  0  0
 21 23  4  0  0  0  0
 23 24  4  0  0  0  0
 24 25  4  0  0  0  0
 25 26  1  0  0  0  0
 25 27  4  0  0  0  0
 20 27  4  0  0  0  0
 27 28  1  0  0  0  0
M  END
>  <molregno>
602420

>  <canonical_smiles>
C[C@@H](Oc1ccc2ncc(cc2c1)C3CC3C(=O)N)c4c(Cl)ccc(F)c4Cl

>  <standard_inchi_key>
QACCVOJRKKIYFM-SFNBMPIDSA-N

>  <standard_value>
1000

>  <standard_units>
nM

>  <standard_type>
IC50

>  <assay_id>
611591

>  <description>
Cytotoxicity against human NCI-N87 cells after 96 hrs by WST8 assay

>  <Mol Mass>
419,28

>  <Act_10_uM>
1

>  <Act_1_uM>
0

>  <StandardizerResult>
Clean 2D (ID: Clean 2D)
Clear Stereo (ID: Clear Stereo)
Tautomerize (ID: Tautomerize)
Wedge Clean (ID: Wedge Clean)
Aromatize (ID: Aromatize)

$$$$
1060586
  Mrv1722006291716482D          

 25 28  0  0  0  0            999 V2000
    4.7079    1.2375    0.0000 C   0  0  0  0  0  0  0  0  0  0  0  0
    4.7079    2.0625    0.0000 C   0  0  0  0  0  0  0  0  0  0  0  0
    5.4223    2.4750    0.0000 C   0  0  0  0  0  0  0  0  0  0  0  0
    5.4223    3.3000    0.0000 C   0  0  0  0  0  0  0  0  0  0  0  0
    4.7079    3.7125    0.0000 C   0  0  0  0  0  0  0  0  0  0  0  0
    3.9934    3.3000    0.0000 C   0  0  0  0  0  0  0  0  0  0  0  0
    3.9934    2.4750    0.0000 C   0  0  0  0  0  0  0  0  0  0  0  0
    3.2789    2.0625    0.0000 N   0  0  0  0  0  0  0  0  0  0  0  0
    3.2789    1.2375    0.0000 C   0  0  0  0  0  0  0  0  0  0  0  0
    3.9934    0.8250    0.0000 N   0  0  0  0  0  0  0  0  0  0  0  0
    3.9934    0.0000    0.0000 C   0  0  0  0  0  0  0  0  0  0  0  0
    3.2789   -0.4125    0.0000 N   0  0  0  0  0  0  0  0  0  0  0  0
    2.5645    0.0000    0.0000 N   0  0  0  0  0  0  0  0  0  0  0  0
    1.7798   -0.2549    0.0000 C   0  0  0  0  0  0  0  0  0  0  0  0
    1.2949    0.4125    0.0000 C   0  0  0  0  0  0  0  0  0  0  0  0
    1.7798    1.0799    0.0000 C   0  0  0  0  0  0  0  0  0  0  0  0
    1.5249    1.8646    0.0000 C   0  0  0  0  0  0  0  0  0  0  0  0
    2.0769    2.4777    0.0000 N   0  0  0  0  0  0  0  0  0  0  0  0
    1.8220    3.2623    0.0000 C   0  0  0  0  0  0  0  0  0  0  0  0
    2.3740    3.8754    0.0000 C   0  0  0  0  0  0  0  0  0  0  0  0
    3.1810    3.7038    0.0000 C   0  0  0  0  0  0  0  0  0  0  0  0
    3.7330    4.3169    0.0000 N   0  0  0  0  0  0  0  0  0  0  0  0
    3.4359    2.9192    0.0000 C   0  0  0  0  0  0  0  0  0  0  0  0
    2.8839    2.3061    0.0000 C   0  0  0  0  0  0  0  0  0  0  0  0
    2.5645    0.8250    0.0000 C   0  0  0  0  0  0  0  0  0  0  0  0
  1  2  1  0  0  0  0
  2  3  4  0  0  0  0
  3  4  4  0  0  0  0
  4  5  4  0  0  0  0
  5  6  4  0  0  0  0
  6  7  4  0  0  0  0
  2  7  4  0  0  0  0
  7  8  1  0  0  0  0
  8  9  1  0  0  0  0
  9 10  4  0  0  0  0
 10 11  4  0  0  0  0
 11 12  4  0  0  0  0
 12 13  4  0  0  0  0
 13 14  4  0  0  0  0
 14 15  4  0  0  0  0
 15 16  4  0  0  0  0
 16 17  1  0  0  0  0
 17 18  1  0  0  0  0
 18 19  1  0  0  0  0
 19 20  1  0  0  0  0
 20 21  1  0  0  0  0
 21 22  1  0  0  0  0
 21 23  1  0  0  0  0
 23 24  1  0  0  0  0
 18 24  1  0  0  0  0
 16 25  4  0  0  0  0
  9 25  4  0  0  0  0
 13 25  4  0  0  0  0
M  END
>  <molregno>
1060586

>  <canonical_smiles>
Cc1ccccc1Nc2ncnn3ccc(CN4CCC(N)CC4)c23

>  <standard_inchi_key>
VVORMAVELBPTAS-UHFFFAOYSA-N

>  <standard_value>
3300

>  <standard_units>
nM

>  <standard_type>
IC50

>  <assay_id>
698461

>  <description>
Antiproliferative activity against human NCI-N87 cells

>  <Mol Mass>
336,443

>  <Act_10_uM>
1

>  <Act_1_uM>
0

>  <StandardizerResult>
Clean 2D (ID: Clean 2D)
Clear Stereo (ID: Clear Stereo)
Tautomerize (ID: Tautomerize)
Wedge Clean (ID: Wedge Clean)
Aromatize (ID: Aromatize)

$$$$
1138473
  Mrv1722006291716482D          

 22 25  0  0  1  0            999 V2000
    6.5937    1.1776    0.0000 C   0  0  0  0  0  0  0  0  0  0  0  0
    5.7834    1.0225    0.0000 C   0  0  0  0  0  0  0  0  0  0  0  0
    5.2921    1.6852    0.0000 C   0  0  0  0  0  0  0  0  0  0  0  0
    4.4676    1.7143    0.0000 C   0  0  0  0  0  0  0  0  0  0  0  0
    3.9308    1.0879    0.0000 C   0  0  0  0  0  0  0  0  0  0  0  0
    4.0859    0.2776    0.0000 C   0  0  0  0  0  0  0  0  0  0  0  0
    4.8161   -0.1064    0.0000 C   0  0  0  0  0  0  0  0  0  0  0  0
    4.7870   -0.9309    0.0000 O   0  0  0  0  0  0  0  0  0  0  0  0
    5.5716    0.2251    0.0000 C   0  0  0  0  0  0  0  0  0  0  0  0
    6.1980   -0.3117    0.0000 O   0  0  0  0  0  0  0  0  0  0  0  0
    2.9729    0.8898    0.0000 C   0  0  0  0  0  0  0  0  0  0  0  0
    2.3702    0.2339    0.0000 C   0  0  0  0  0  0  0  0  0  0  0  0
    1.5407    0.0508    0.0000 C   0  0  0  0  0  0  0  0  0  0  0  0
    1.1439    0.7905    0.0000 C   0  0  0  0  0  0  0  0  0  0  0  0
    1.5349    1.5346    0.0000 C   0  0  0  0  0  0  0  0  0  0  0  0
    0.7496    1.7876    0.0000 C   0  0  0  0  0  0  0  0  0  0  0  0
    1.6497    2.3516    0.0000 C   0  0  0  0  0  0  0  0  0  0  0  0
    2.4048    1.5628    0.0000 C   0  0  0  0  0  0  0  0  0  0  0  0
    2.9686    2.2338    0.0000 C   0  0  0  0  0  0  0  0  0  0  0  0
    3.8179    2.2414    0.0000 C   0  0  0  0  0  0  0  0  0  0  0  0
    3.4906    1.4573    0.0000 O   0  0  0  0  0  0  0  0  0  0  0  0
    3.6550    0.5453    0.0000 C   0  0  0  0  0  0  0  0  0  0  0  0
  1  2  1  0  0  0  0
  2  3  4  0  0  0  0
  3  4  4  0  0  0  0
  4  5  4  0  0  0  0
  5  6  4  0  0  0  0
  6  7  4  0  0  0  0
  7  8  1  0  0  0  0
  7  9  4  0  0  0  0
  2  9  4  0  0  0  0
  9 10  2  0  0  0  0
 11  5  1  0  0  0  0
 11 12  1  0  0  0  0
 12 13  1  0  0  0  0
 13 14  1  0  0  0  0
 14 15  1  0  0  0  0
 15 16  1  0  0  0  0
 15 17  1  0  0  0  0
 15 18  1  0  0  0  0
 11 18  1  0  0  0  0
 18 19  1  0  0  0  0
 19 20  1  0  0  0  0
  4 20  1  0  0  0  0
 20 21  1  0  0  0  0
 21 22  1  0  0  0  0
 11 22  1  0  0  0  0
M  END
>  <molregno>
1138473

>  <canonical_smiles>
CC1=CC2=C(C=C(O)C1=O)[C@@]34CCCC(C)(C)[C@@H]3C[C@@H]2OC4

>  <standard_inchi_key>
QCERTNNJMAPQRG-BXWFABGCSA-N

>  <standard_value>
1600

>  <standard_units>
nM

>  <standard_type>
IC50

>  <assay_id>
740513

>  <description>
Antiproliferative activity against human NCI-N87 cells after 96 hrs by MTT assay

>  <Mol Mass>
300,398

>  <Act_10_uM>
1

>  <Act_1_uM>
0

>  <StandardizerResult>
Clean 2D (ID: Clean 2D)
Clear Stereo (ID: Clear Stereo)
Tautomerize (ID: Tautomerize)
Wedge Clean (ID: Wedge Clean)
Aromatize (ID: Aromatize)

$$$$
78759
  Mrv1722006291716482D          

 39 43  0  0  1  0            999 V2000
    2.1434   -5.3625    0.0000 C   0  0  0  0  0  0  0  0  0  0  0  0
    2.8579   -4.9500    0.0000 O   0  0  0  0  0  0  0  0  0  0  0  0
    2.8579   -4.1250    0.0000 C   0  0  0  0  0  0  0  0  0  0  0  0
    2.1434   -3.7125    0.0000 C   0  0  0  0  0  0  0  0  0  0  0  0
    2.1434   -2.8875    0.0000 C   0  0  0  0  0  0  0  0  0  0  0  0
    2.8579   -2.4750    0.0000 C   0  0  0  0  0  0  0  0  0  0  0  0
    3.5724   -2.8875    0.0000 C   0  0  0  0  0  0  0  0  0  0  0  0
    4.2868   -2.4750    0.0000 C   0  0  0  0  0  0  0  0  0  0  0  0
    4.2868   -1.6500    0.0000 O   0  0  0  0  0  0  0  0  0  0  0  0
    5.0013   -2.8875    0.0000 C   0  0  0  0  0  0  0  0  0  0  0  0
    5.7158   -2.4750    0.0000 C   0  0  0  0  0  0  0  0  0  0  0  0
    5.7158   -1.6500    0.0000 O   0  0  0  0  0  0  0  0  0  0  0  0
    6.4302   -2.8875    0.0000 C   0  0  0  0  0  0  0  0  0  0  0  0
    7.1447   -2.4750    0.0000 C   0  0  0  0  0  0  0  0  0  0  0  0
    7.8592   -2.8875    0.0000 C   0  0  0  0  0  0  0  0  0  0  0  0
    8.6716   -3.0308    0.0000 O   0  0  0  0  0  0  0  0  0  0  0  0
    7.8592   -3.7125    0.0000 C   0  0  0  0  0  0  0  0  0  0  0  0
    7.1447   -4.1250    0.0000 C   0  0  0  0  0  0  0  0  0  0  0  0
    7.1447   -4.9500    0.0000 O   0  0  0  0  0  0  0  0  0  0  0  0
    7.8592   -5.3625    0.0000 C   0  0  0  0  0  0  0  0  0  0  0  0
    8.5737   -4.9500    0.0000 C   0  0  0  0  0  0  0  0  0  0  0  0
    9.2881   -5.3625    0.0000 C   0  0  0  0  0  0  0  0  0  0  0  0
   10.0026   -4.9500    0.0000 N   0  0  0  0  0  0  0  0  0  0  0  0
    9.2881   -6.1875    0.0000 C   0  0  0  0  0  0  0  0  0  0  0  0
   10.0026   -6.6000    0.0000 O   0  0  0  0  0  0  0  0  0  0  0  0
    8.5737   -6.6000    0.0000 C   0  0  0  0  0  0  0  0  0  0  0  0
    8.5737   -7.4250    0.0000 C   0  0  0  0  0  0  0  0  0  0  0  0
    7.8592   -6.1875    0.0000 O   0  0  0  0  0  0  0  0  0  0  0  0
    6.4302   -3.7125    0.0000 C   0  0  0  0  0  0  0  0  0  0  0  0
    5.7158   -4.1250    0.0000 C   0  0  0  0  0  0  0  0  0  0  0  0
    5.7158   -4.9500    0.0000 O   0  0  0  0  0  0  0  0  0  0  0  0
    5.0013   -3.7125    0.0000 C   0  0  0  0  0  0  0  0  0  0  0  0
    4.2868   -4.1250    0.0000 C   0  0  0  0  0  0  0  0  0  0  0  0
    4.2868   -4.9500    0.0000 O   0  0  0  0  0  0  0  0  0  0  0  0
    3.5724   -3.7125    0.0000 C   0  0  0  0  0  0  0  0  0  0  0  0
    8.1413   -2.1123    0.0000 C   0  0  0  0  0  0  0  0  0  0  0  0
    8.9538   -1.9690    0.0000 O   0  0  0  0  0  0  0  0  0  0  0  0
    7.6110   -1.4803    0.0000 C   0  0  0  0  0  0  0  0  0  0  0  0
    7.8932   -0.7050    0.0000 O   0  0  0  0  0  0  0  0  0  0  0  0
  1  2  1  0  0  0  0
  2  3  1  0  0  0  0
  3  4  4  0  0  0  0
  4  5  4  0  0  0  0
  5  6  4  0  0  0  0
  6  7  4  0  0  0  0
  7  8  1  0  0  0  0
  8  9  2  0  0  0  0
  8 10  1  0  0  0  0
 10 11  4  0  0  0  0
 11 12  1  0  0  0  0
 11 13  4  0  0  0  0
 13 14  1  0  0  0  0
 14 15  1  0  0  0  0
 15 16  1  0  0  0  0
 15 17  1  0  0  0  0
 17 18  1  0  0  0  0
 18 19  1  0  0  0  0
 20 19  1  0  0  0  0
 20 21  1  0  0  0  0
 21 22  1  0  0  0  0
 22 23  1  0  0  0  0
 22 24  1  0  0  0  0
 24 25  1  0  0  0  0
 24 26  1  0  0  0  0
 26 27  1  0  0  0  0
 26 28  1  0  0  0  0
 20 28  1  0  0  0  0
 18 29  1  0  0  0  0
 13 29  4  0  0  0  0
 29 30  4  0  0  0  0
 30 31  1  0  0  0  0
 30 32  4  0  0  0  0
 10 32  4  0  0  0  0
 32 33  1  0  0  0  0
 33 34  2  0  0  0  0
 33 35  1  0  0  0  0
  3 35  4  0  0  0  0
  7 35  4  0  0  0  0
 15 36  1  0  0  0  0
 36 37  2  0  0  0  0
 36 38  1  0  0  0  0
 38 39  1  0  0  0  0
M  END
>  <molregno>
78759

>  <canonical_smiles>
COc1cccc2C(=O)c3c(O)c4C[C@](O)(C[C@H](O[C@H]5C[C@H](N)[C@H](O)[C@H](C)O5)c4c(O)c3C(=O)c12)C(=O)CO

>  <standard_inchi_key>
AOJJSUZBOXZQNB-TZSSRYMLSA-N

>  <standard_value>
419,8

>  <standard_units>
nM

>  <standard_type>
IC50

>  <assay_id>
740513

>  <description>
Antiproliferative activity against human NCI-N87 cells after 96 hrs by MTT assay

>  <Mol Mass>
543,525

>  <Act_10_uM>
1

>  <Act_1_uM>
1

>  <StandardizerResult>
Clean 2D (ID: Clean 2D)
Clear Stereo (ID: Clear Stereo)
Tautomerize (ID: Tautomerize)
Wedge Clean (ID: Wedge Clean)
Aromatize (ID: Aromatize)

$$$$
8062
  Mrv1722006291716482D          

 62 68  0  0  0  0            999 V2000
    1.4439   -2.4359    0.0000 C   0  0  0  0  0  0  0  0  0  0  0  0
    1.8623   -1.7249    0.0000 C   0  0  0  0  0  0  0  0  0  0  0  0
    2.6873   -1.7318    0.0000 O   0  0  0  0  0  0  0  0  0  0  0  0
    1.4558   -1.0070    0.0000 O   0  0  0  0  0  0  0  0  0  0  0  0
    1.8742   -0.2961    0.0000 C   0  0  0  0  0  0  0  0  0  0  0  0
    2.7160   -0.4505    0.0000 C   0  0  0  0  0  0  0  0  0  0  0  0
    2.9009   -1.2545    0.0000 O   0  0  0  0  0  0  0  0  0  0  0  0
    3.3941    0.0476    0.0000 C   0  0  0  0  0  0  0  0  0  0  0  0
    3.3922   -0.7774    0.0000 C   0  0  0  0  0  0  0  0  0  0  0  0
    4.0567   -0.4439    0.0000 C   0  0  0  0  0  0  0  0  0  0  0  0
    3.9624   -1.2635    0.0000 O   0  0  0  0  0  0  0  0  0  0  0  0
    4.8137   -0.1158    0.0000 C   0  0  0  0  0  0  0  0  0  0  0  0
    4.9080    0.7038    0.0000 C   0  0  0  0  0  0  0  0  0  0  0  0
    5.3995    1.3664    0.0000 O   0  0  0  0  0  0  0  0  0  0  0  0
    4.7369    1.8579    0.0000 C   0  0  0  0  0  0  0  0  0  0  0  0
    4.2454    1.1953    0.0000 C   0  0  0  0  0  0  0  0  0  0  0  0
    3.7326    1.8415    0.0000 O   0  0  0  0  0  0  0  0  0  0  0  0
    4.0358    2.6088    0.0000 C   0  0  0  0  0  0  0  0  0  0  0  0
    3.5230    3.2550    0.0000 O   0  0  0  0  0  0  0  0  0  0  0  0
    4.8519    2.7298    0.0000 C   0  0  0  0  0  0  0  0  0  0  0  0
    3.4884    0.8672    0.0000 C   0  0  0  0  0  0  0  0  0  0  0  0
    2.9387    1.5378    0.0000 C   0  0  0  0  0  0  0  0  0  0  0  0
    3.3535    2.2509    0.0000 O   0  0  0  0  0  0  0  0  0  0  0  0
    2.9433    2.9667    0.0000 C   0  0  0  0  0  0  0  0  0  0  0  0
    2.1183    2.9694    0.0000 O   0  0  0  0  0  0  0  0  0  0  0  0
    3.3581    3.6799    0.0000 C   0  0  0  0  0  0  0  0  0  0  0  0
    2.9479    4.3957    0.0000 C   0  0  0  0  0  0  0  0  0  0  0  0
    3.3627    5.1088    0.0000 C   0  0  0  0  0  0  0  0  0  0  0  0
    4.1877    5.1062    0.0000 C   0  0  0  0  0  0  0  0  0  0  0  0
    4.5979    4.3904    0.0000 C   0  0  0  0  0  0  0  0  0  0  0  0
    4.1831    3.6772    0.0000 C   0  0  0  0  0  0  0  0  0  0  0  0
    2.0781    1.6850    0.0000 C   0  0  0  0  0  0  0  0  0  0  0  0
    2.3416    2.4668    0.0000 O   0  0  0  0  0  0  0  0  0  0  0  0
    1.3100    2.0856    0.0000 C   0  0  0  0  0  0  0  0  0  0  0  0
    0.5622    1.6914    0.0000 C   0  0  0  0  0  0  0  0  0  0  0  0
   -0.1513    2.1056    0.0000 O   0  0  0  0  0  0  0  0  0  0  0  0
   -0.8667    1.6948    0.0000 C   0  0  0  0  0  0  0  0  0  0  0  0
   -0.8687    0.8698    0.0000 O   0  0  0  0  0  0  0  0  0  0  0  0
   -1.5802    2.1089    0.0000 C   0  0  0  0  0  0  0  0  0  0  0  0
   -1.5783    2.9339    0.0000 O   0  0  0  0  0  0  0  0  0  0  0  0
   -2.2957    1.6981    0.0000 C   0  0  0  0  0  0  0  0  0  0  0  0
   -3.0092    2.1123    0.0000 N   0  0  0  0  0  0  0  0  0  0  0  0
   -3.7246    1.7015    0.0000 C   0  0  0  0  0  0  0  0  0  0  0  0
   -3.7265    0.8765    0.0000 O   0  0  0  0  0  0  0  0  0  0  0  0
   -4.4381    2.1156    0.0000 C   0  0  0  0  0  0  0  0  0  0  0  0
   -5.1536    1.7048    0.0000 C   0  0  0  0  0  0  0  0  0  0  0  0
   -5.8671    2.1190    0.0000 C   0  0  0  0  0  0  0  0  0  0  0  0
   -5.8651    2.9440    0.0000 C   0  0  0  0  0  0  0  0  0  0  0  0
   -5.1497    3.3548    0.0000 C   0  0  0  0  0  0  0  0  0  0  0  0
   -4.4362    2.9406    0.0000 C   0  0  0  0  0  0  0  0  0  0  0  0
   -2.2976    0.8731    0.0000 C   0  0  0  0  0  0  0  0  0  0  0  0
   -1.5841    0.4590    0.0000 C   0  0  0  0  0  0  0  0  0  0  0  0
   -1.5860   -0.3660    0.0000 C   0  0  0  0  0  0  0  0  0  0  0  0
   -2.3015   -0.7769    0.0000 C   0  0  0  0  0  0  0  0  0  0  0  0
   -3.0150   -0.3627    0.0000 C   0  0  0  0  0  0  0  0  0  0  0  0
   -3.0130    0.4623    0.0000 C   0  0  0  0  0  0  0  0  0  0  0  0
    0.5908    0.8466    0.0000 C   0  0  0  0  0  0  0  0  0  0  0  0
    1.3196    0.3782    0.0000 C   0  0  0  0  0  0  0  0  0  0  0  0
    1.7566    0.9981    0.0000 C   0  0  0  0  0  0  0  0  0  0  0  0
    2.2609    0.3453    0.0000 C   0  0  0  0  0  0  0  0  0  0  0  0
    2.5736    0.8839    0.0000 C   0  0  0  0  0  0  0  0  0  0  0  0
   -0.1265    0.4390    0.0000 C   0  0  0  0  0  0  0  0  0  0  0  0
  1  2  1  0  0  0  0
  2  3  2  0  0  0  0
  2  4  1  0  0  0  0
  5  4  1  0  0  0  0
  5  6  1  0  0  0  0
  6  7  2  0  0  0  0
  6  8  1  0  0  0  0
  8  9  1  0  0  0  0
  8 10  1  0  0  0  0
 10 11  1  0  0  0  0
 10 12  1  0  0  0  0
 12 13  1  0  0  0  0
 13 14  1  0  0  0  0
 14 15  1  0  0  0  0
 15 16  1  0  0  0  0
 13 16  1  0  0  0  0
 16 17  1  0  0  0  0
 17 18  1  0  0  0  0
 18 19  2  0  0  0  0
 18 20  1  0  0  0  0
 21 16  1  0  0  0  0
  8 21  1  0  0  0  0
 21 22  1  0  0  0  0
 22 23  1  0  0  0  0
 23 24  1  0  0  0  0
 24 25  2  0  0  0  0
 24 26  1  0  0  0  0
 26 27  4  0  0  0  0
 27 28  4  0  0  0  0
 28 29  4  0  0  0  0
 29 30  4  0  0  0  0
 30 31  4  0  0  0  0
 26 31  4  0  0  0  0
 22 32  1  0  0  0  0
 32 33  1  0  0  0  0
 32 34  1  0  0  0  0
 34 35  1  0  0  0  0
 35 36  1  0  0  0  0
 36 37  1  0  0  0  0
 37 38  2  0  0  0  0
 37 39  1  0  0  0  0
 39 40  1  0  0  0  0
 39 41  1  0  0  0  0
 41 42  1  0  0  0  0
 42 43  1  0  0  0  0
 43 44  2  0  0  0  0
 43 45  1  0  0  0  0
 45 46  4  0  0  0  0
 46 47  4  0  0  0  0
 47 48  4  0  0  0  0
 48 49  4  0  0  0  0
 49 50  4  0  0  0  0
 45 50  4  0  0  0  0
 41 51  1  0  0  0  0
 51 52  4  0  0  0  0
 52 53  4  0  0  0  0
 53 54  4  0  0  0  0
 54 55  4  0  0  0  0
 55 56  4  0  0  0  0
 51 56  4  0  0  0  0
 35 57  1  0  0  0  0
 57 58  2  0  0  0  0
  5 58  1  0  0  0  0
 58 59  1  0  0  0  0
 32 59  1  0  0  0  0
 59 60  1  0  0  0  0
 59 61  1  0  0  0  0
 57 62  1  0  0  0  0
M  END
>  <molregno>
8062

>  <canonical_smiles>
CC(=O)O[C@H]1C(=O)[C@]2(C)[C@@H](O)C[C@H]3OC[C@@]3(OC(=O)C)[C@H]2[C@H](OC(=O)c4ccccc4)[C@]5(O)C[C@H](OC(=O)[C@H](O)[C@@H](NC(=O)c6ccccc6)c7ccccc7)C(=C1C5(C)C)C

>  <standard_inchi_key>
RCINICONZNJXQF-MZXODVADSA-N

>  <standard_value>
5,9

>  <standard_units>
nM

>  <standard_type>
IC50

>  <assay_id>
740513

>  <description>
Antiproliferative activity against human NCI-N87 cells after 96 hrs by MTT assay

>  <Mol Mass>
853,918

>  <Act_10_uM>
1

>  <Act_1_uM>
1

>  <StandardizerResult>
Clean 2D (ID: Clean 2D)
Clear Stereo (ID: Clear Stereo)
Tautomerize (ID: Tautomerize)
Wedge Clean (ID: Wedge Clean)
Aromatize (ID: Aromatize)

$$$$
1272099
  Mrv1722006291716482D          

 37 41  0  0  0  0            999 V2000
    0.6078   -4.5991    0.0000 C   0  0  0  0  0  0  0  0  0  0  0  0
    1.3222   -4.1866    0.0000 C   0  0  0  0  0  0  0  0  0  0  0  0
    1.3222   -3.3616    0.0000 N   0  0  0  0  0  0  0  0  0  0  0  0
    2.0367   -2.9491    0.0000 C   0  0  0  0  0  0  0  0  0  0  0  0
    2.7512   -3.3616    0.0000 N   0  0  0  0  0  0  0  0  0  0  0  0
    2.7512   -4.1866    0.0000 C   0  0  0  0  0  0  0  0  0  0  0  0
    3.4656   -4.5991    0.0000 N   0  0  0  0  0  0  0  0  0  0  0  0
    4.1801   -4.1866    0.0000 C   0  0  0  0  0  0  0  0  0  0  0  0
    4.1801   -3.3616    0.0000 C   0  0  0  0  0  0  0  0  0  0  0  0
    4.8946   -2.9491    0.0000 C   0  0  0  0  0  0  0  0  0  0  0  0
    5.6091   -3.3616    0.0000 C   0  0  0  0  0  0  0  0  0  0  0  0
    6.3235   -2.9491    0.0000 O   0  0  0  0  0  0  0  0  0  0  0  0
    7.0380   -3.3616    0.0000 C   0  0  0  0  0  0  0  0  0  0  0  0
    7.7525   -2.9491    0.0000 C   0  0  0  0  0  0  0  0  0  0  0  0
    7.7525   -2.1241    0.0000 C   0  0  0  0  0  0  0  0  0  0  0  0
    8.4669   -1.7116    0.0000 C   0  0  0  0  0  0  0  0  0  0  0  0
    9.1814   -2.1241    0.0000 C   0  0  0  0  0  0  0  0  0  0  0  0
    9.1814   -2.9491    0.0000 C   0  0  0  0  0  0  0  0  0  0  0  0
    9.8959   -3.3616    0.0000 F   0  0  0  0  0  0  0  0  0  0  0  0
    8.4669   -3.3616    0.0000 C   0  0  0  0  0  0  0  0  0  0  0  0
    5.6091   -4.1866    0.0000 C   0  0  0  0  0  0  0  0  0  0  0  0
    6.3235   -4.5991    0.0000 Cl  0  0  0  0  0  0  0  0  0  0  0  0
    4.8946   -4.5991    0.0000 C   0  0  0  0  0  0  0  0  0  0  0  0
    2.0367   -4.5991    0.0000 C   0  0  0  0  0  0  0  0  0  0  0  0
    2.0367   -5.4241    0.0000 C   0  0  0  0  0  0  0  0  0  0  0  0
    2.0367   -6.2491    0.0000 C   0  0  0  0  0  0  0  0  0  0  0  0
    2.0367   -7.0741    0.0000 C   0  0  0  0  0  0  0  0  0  0  0  0
    2.7041   -7.5590    0.0000 N   0  0  0  0  0  0  0  0  0  0  0  0
    2.4492   -8.3437    0.0000 C   0  0  0  0  0  0  0  0  0  0  0  0
    1.6242   -8.3437    0.0000 C   0  0  0  0  0  0  0  0  0  0  0  0
    1.1393   -9.0111    0.0000 C   0  0  0  0  0  0  0  0  0  0  0  0
    0.3188   -8.9249    0.0000 N   0  0  0  0  0  0  0  0  0  0  0  0
   -0.2332   -9.5379    0.0000 C   0  0  0  0  0  0  0  0  0  0  0  0
   -0.9869   -9.2024    0.0000 C   0  0  0  0  0  0  0  0  0  0  0  0
   -0.9007   -8.3819    0.0000 C   0  0  0  0  0  0  0  0  0  0  0  0
   -0.0937   -8.2104    0.0000 C   0  0  0  0  0  0  0  0  0  0  0  0
    1.3693   -7.5590    0.0000 S   0  0  0  0  0  0  0  0  0  0  0  0
  1  2  1  0  0  0  0
  2  3  4  0  0  0  0
  3  4  4  0  0  0  0
  4  5  4  0  0  0  0
  5  6  4  0  0  0  0
  6  7  1  0  0  0  0
  7  8  1  0  0  0  0
  8  9  4  0  0  0  0
  9 10  4  0  0  0  0
 10 11  4  0  0  0  0
 11 12  1  0  0  0  0
 12 13  1  0  0  0  0
 13 14  1  0  0  0  0
 14 15  4  0  0  0  0
 15 16  4  0  0  0  0
 16 17  4  0  0  0  0
 17 18  4  0  0  0  0
 18 19  1  0  0  0  0
 18 20  4  0  0  0  0
 14 20  4  0  0  0  0
 11 21  4  0  0  0  0
 21 22  1  0  0  0  0
 21 23  4  0  0  0  0
  8 23  4  0  0  0  0
  6 24  4  0  0  0  0
  2 24  4  0  0  0  0
 24 25  1  0  0  0  0
 25 26  3  0  0  0  0
 26 27  1  0  0  0  0
 27 28  4  0  0  0  0
 28 29  4  0  0  0  0
 29 30  4  0  0  0  0
 30 31  1  0  0  0  0
 31 32  1  0  0  0  0
 32 33  1  0  0  0  0
 33 34  1  0  0  0  0
 34 35  1  0  0  0  0
 35 36  1  0  0  0  0
 32 36  1  0  0  0  0
 30 37  4  0  0  0  0
 27 37  4  0  0  0  0
M  END
>  <molregno>
1272099

>  <canonical_smiles>
Cc1ncnc(Nc2ccc(OCc3cccc(F)c3)c(Cl)c2)c1C#Cc4ncc(CN5CCCC5)s4

>  <standard_inchi_key>
KERGPNUFPFTXOL-UHFFFAOYSA-N

>  <standard_value>
440

>  <standard_units>
nM

>  <standard_type>
IC50

>  <assay_id>
795518

>  <description>
Antiproliferative activity against human NCI-N87 cells after 3 days by methylene blue staining

>  <Mol Mass>
534,05

>  <Act_10_uM>
1

>  <Act_1_uM>
1

>  <StandardizerResult>
Clean 2D (ID: Clean 2D)
Clear Stereo (ID: Clear Stereo)
Tautomerize (ID: Tautomerize)
Wedge Clean (ID: Wedge Clean)
Aromatize (ID: Aromatize)

$$$$
1274213
  Mrv1722006291716482D          

 23 26  0  0  0  0            999 V2000
    6.4302   -2.8875    0.0000 C   0  0  0  0  0  0  0  0  0  0  0  0
    5.7158   -2.4750    0.0000 S   0  0  0  0  0  0  0  0  0  0  0  0
    5.0013   -2.8875    0.0000 C   0  0  0  0  0  0  0  0  0  0  0  0
    5.0013   -3.7125    0.0000 N   0  0  0  0  0  0  0  0  0  0  0  0
    4.2868   -4.1250    0.0000 C   0  0  0  0  0  0  0  0  0  0  0  0
    4.2868   -4.9500    0.0000 N   0  0  0  0  0  0  0  0  0  0  0  0
    3.5724   -3.7125    0.0000 N   0  0  0  0  0  0  0  0  0  0  0  0
    3.5724   -2.8875    0.0000 C   0  0  0  0  0  0  0  0  0  0  0  0
    4.2868   -2.4750    0.0000 N   0  0  0  0  0  0  0  0  0  0  0  0
    2.8579   -2.4750    0.0000 C   0  0  0  0  0  0  0  0  0  0  0  0
    2.1434   -2.8875    0.0000 C   0  0  0  0  0  0  0  0  0  0  0  0
    1.4289   -2.4750    0.0000 C   0  0  0  0  0  0  0  0  0  0  0  0
    1.4289   -1.6500    0.0000 C   0  0  0  0  0  0  0  0  0  0  0  0
    0.7145   -1.2375    0.0000 C   0  0  0  0  0  0  0  0  0  0  0  0
    0.7145   -0.4125    0.0000 O   0  0  0  0  0  0  0  0  0  0  0  0
    1.4289    0.0000    0.0000 C   0  0  0  0  0  0  0  0  0  0  0  0
    2.1434   -0.4125    0.0000 C   0  0  0  0  0  0  0  0  0  0  0  0
    2.8579    0.0000    0.0000 C   0  0  0  0  0  0  0  0  0  0  0  0
    3.5724   -0.4125    0.0000 C   0  0  0  0  0  0  0  0  0  0  0  0
    4.2868    0.0000    0.0000 Cl  0  0  0  0  0  0  0  0  0  0  0  0
    3.5724   -1.2375    0.0000 C   0  0  0  0  0  0  0  0  0  0  0  0
    2.8579   -1.6500    0.0000 C   0  0  0  0  0  0  0  0  0  0  0  0
    2.1434   -1.2375    0.0000 C   0  0  0  0  0  0  0  0  0  0  0  0
  1  2  1  0  0  0  0
  2  3  1  0  0  0  0
  3  4  4  0  0  0  0
  4  5  4  0  0  0  0
  5  6  1  0  0  0  0
  5  7  4  0  0  0  0
  7  8  4  0  0  0  0
  8  9  4  0  0  0  0
  3  9  4  0  0  0  0
  8 10  1  0  0  0  0
 10 11  4  0  0  0  0
 11 12  4  0  0  0  0
 12 13  4  0  0  0  0
 13 14  1  0  0  0  0
 14 15  1  0  0  0  0
 15 16  1  0  0  0  0
 16 17  1  0  0  0  0
 17 18  4  0  0  0  0
 18 19  4  0  0  0  0
 19 20  1  0  0  0  0
 19 21  4  0  0  0  0
 21 22  4  0  0  0  0
 10 22  4  0  0  0  0
 22 23  4  0  0  0  0
 13 23  4  0  0  0  0
 17 23  4  0  0  0  0
M  END
>  <molregno>
1274213

>  <canonical_smiles>
CSc1nc(N)nc(n1)c2ccc3COCc4cc(Cl)cc2c34

>  <standard_inchi_key>
FOCZPIHBQLIHFJ-UHFFFAOYSA-N

>  <standard_value>
570

>  <standard_units>
nM

>  <standard_type>
IC50

>  <assay_id>
798462

>  <description>
Antiproliferative activity against human NCI-N87 cells overexpressing Her-2

>  <Mol Mass>
344,82

>  <Act_10_uM>
1

>  <Act_1_uM>
1

>  <StandardizerResult>
Clean 2D (ID: Clean 2D)
Clear Stereo (ID: Clear Stereo)
Tautomerize (ID: Tautomerize)
Wedge Clean (ID: Wedge Clean)
Aromatize (ID: Aromatize)

$$$$
1274222
  Mrv1722006291716482D          

 31 34  0  0  0  0            999 V2000
    7.9887   -1.0005    0.0000 C   0  0  0  0  0  0  0  0  0  0  0  0
    7.4486   -0.3768    0.0000 C   0  0  0  0  0  0  0  0  0  0  0  0
    7.7187    0.4027    0.0000 O   0  0  0  0  0  0  0  0  0  0  0  0
    7.1786    1.0264    0.0000 C   0  0  0  0  0  0  0  0  0  0  0  0
    7.4486    1.8059    0.0000 C   0  0  0  0  0  0  0  0  0  0  0  0
    6.9086    2.4296    0.0000 C   0  0  0  0  0  0  0  0  0  0  0  0
    7.1786    3.2091    0.0000 C   0  0  0  0  0  0  0  0  0  0  0  0
    6.0984    2.2736    0.0000 C   0  0  0  0  0  0  0  0  0  0  0  0
    5.8284    1.4941    0.0000 C   0  0  0  0  0  0  0  0  0  0  0  0
    6.3685    0.8704    0.0000 C   0  0  0  0  0  0  0  0  0  0  0  0
    6.0984    0.0909    0.0000 C   0  0  0  0  0  0  0  0  0  0  0  0
    6.6385   -0.5327    0.0000 O   0  0  0  0  0  0  0  0  0  0  0  0
    5.2883   -0.0650    0.0000 N   0  0  0  0  0  0  0  0  0  0  0  0
    5.0182   -0.8446    0.0000 C   0  0  0  0  0  0  0  0  0  0  0  0
    4.2081   -1.0005    0.0000 C   0  0  0  0  0  0  0  0  0  0  0  0
    3.6680   -0.3768    0.0000 C   0  0  0  0  0  0  0  0  0  0  0  0
    3.9381    0.4027    0.0000 O   0  0  0  0  0  0  0  0  0  0  0  0
    3.3980    1.0264    0.0000 C   0  0  0  0  0  0  0  0  0  0  0  0
    2.5878    0.8704    0.0000 C   0  0  0  0  0  0  0  0  0  0  0  0
    2.0477    1.4941    0.0000 C   0  0  0  0  0  0  0  0  0  0  0  0
    2.3178    2.2736    0.0000 C   0  0  0  0  0  0  0  0  0  0  0  0
    3.1279    2.4296    0.0000 C   0  0  0  0  0  0  0  0  0  0  0  0
    3.3980    3.2091    0.0000 S   0  0  0  0  0  0  0  0  0  0  0  0
    4.2081    3.3650    0.0000 C   0  0  0  0  0  0  0  0  0  0  0  0
    4.7482    2.7414    0.0000 C   0  0  0  0  0  0  0  0  0  0  0  0
    5.5583    2.8973    0.0000 C   0  0  0  0  0  0  0  0  0  0  0  0
    5.8284    3.6768    0.0000 N   0  0  0  0  0  0  0  0  0  0  0  0
    5.2883    4.3005    0.0000 C   0  0  0  0  0  0  0  0  0  0  0  0
    5.5583    5.0800    0.0000 N   0  0  0  0  0  0  0  0  0  0  0  0
    4.4782    4.1446    0.0000 N   0  0  0  0  0  0  0  0  0  0  0  0
    3.6680    1.8059    0.0000 C   0  0  0  0  0  0  0  0  0  0  0  0
  1  2  1  0  0  0  0
  2  3  1  0  0  0  0
  3  4  1  0  0  0  0
  4  5  4  0  0  0  0
  5  6  4  0  0  0  0
  6  7  1  0  0  0  0
  6  8  4  0  0  0  0
  8  9  4  0  0  0  0
  9 10  4  0  0  0  0
  4 10  4  0  0  0  0
 10 11  1  0  0  0  0
 11 12  2  0  0  0  0
 11 13  1  0  0  0  0
 13 14  1  0  0  0  0
 14 15  1  0  0  0  0
 15 16  1  0  0  0  0
 16 17  1  0  0  0  0
 17 18  1  0  0  0  0
 18 19  4  0  0  0  0
 19 20  4  0  0  0  0
 20 21  4  0  0  0  0
 21 22  4  0  0  0  0
 22 23  1  0  0  0  0
 23 24  1  0  0  0  0
 24 25  4  0  0  0  0
 25 26  4  0  0  0  0
  8 26  1  0  0  0  0
 26 27  4  0  0  0  0
 27 28  4  0  0  0  0
 28 29  1  0  0  0  0
 28 30  4  0  0  0  0
 24 30  4  0  0  0  0
 22 31  4  0  0  0  0
 18 31  4  0  0  0  0
M  END
>  <molregno>
1274222

>  <canonical_smiles>
CCOc1cc(C)c2cc1C(=O)NCCCOc3cccc(Sc4cc2nc(N)n4)c3

>  <standard_inchi_key>
KQLVKINWYAUYRA-UHFFFAOYSA-N

>  <standard_value>
4300

>  <standard_units>
nM

>  <standard_type>
IC50

>  <assay_id>
798462

>  <description>
Antiproliferative activity against human NCI-N87 cells overexpressing Her-2

>  <Mol Mass>
436,53

>  <Act_10_uM>
1

>  <Act_1_uM>
0

>  <StandardizerResult>
Clean 2D (ID: Clean 2D)
Clear Stereo (ID: Clear Stereo)
Tautomerize (ID: Tautomerize)
Wedge Clean (ID: Wedge Clean)
Aromatize (ID: Aromatize)

$$$$
1274217
  Mrv1722006291716482D          

 28 31  0  0  0  0            999 V2000
    4.1294   -1.7800    0.0000 N   0  0  0  0  0  0  0  0  0  0  0  0
    3.8593   -1.0005    0.0000 C   0  0  0  0  0  0  0  0  0  0  0  0
    3.0492   -0.8446    0.0000 N   0  0  0  0  0  0  0  0  0  0  0  0
    2.7792   -0.0650    0.0000 C   0  0  0  0  0  0  0  0  0  0  0  0
    1.9690    0.0909    0.0000 S   0  0  0  0  0  0  0  0  0  0  0  0
    1.6990    0.8704    0.0000 C   0  0  0  0  0  0  0  0  0  0  0  0
    0.8889    1.0264    0.0000 C   0  0  0  0  0  0  0  0  0  0  0  0
    0.6188    1.8059    0.0000 C   0  0  0  0  0  0  0  0  0  0  0  0
    1.1589    2.4296    0.0000 C   0  0  0  0  0  0  0  0  0  0  0  0
    1.9690    2.2736    0.0000 C   0  0  0  0  0  0  0  0  0  0  0  0
    2.5091    2.8973    0.0000 O   0  0  0  0  0  0  0  0  0  0  0  0
    2.2391    3.6768    0.0000 C   0  0  0  0  0  0  0  0  0  0  0  0
    2.7792    4.3005    0.0000 C   0  0  0  0  0  0  0  0  0  0  0  0
    3.5893    4.1446    0.0000 C   0  0  0  0  0  0  0  0  0  0  0  0
    3.8593    3.3650    0.0000 C   0  0  0  0  0  0  0  0  0  0  0  0
    4.6695    3.2091    0.0000 O   0  0  0  0  0  0  0  0  0  0  0  0
    4.9395    2.4296    0.0000 C   0  0  0  0  0  0  0  0  0  0  0  0
    4.3994    1.8059    0.0000 C   0  0  0  0  0  0  0  0  0  0  0  0
    4.6695    1.0264    0.0000 C   0  0  0  0  0  0  0  0  0  0  0  0
    5.4796    0.8704    0.0000 C   0  0  0  0  0  0  0  0  0  0  0  0
    5.7497    0.0909    0.0000 Cl  0  0  0  0  0  0  0  0  0  0  0  0
    6.0197    1.4941    0.0000 C   0  0  0  0  0  0  0  0  0  0  0  0
    5.7497    2.2736    0.0000 C   0  0  0  0  0  0  0  0  0  0  0  0
    6.2897    2.8973    0.0000 Cl  0  0  0  0  0  0  0  0  0  0  0  0
    4.1294    0.4027    0.0000 C   0  0  0  0  0  0  0  0  0  0  0  0
    3.3193    0.5586    0.0000 C   0  0  0  0  0  0  0  0  0  0  0  0
    4.3994   -0.3768    0.0000 N   0  0  0  0  0  0  0  0  0  0  0  0
    2.2391    1.4941    0.0000 C   0  0  0  0  0  0  0  0  0  0  0  0
  1  2  1  0  0  0  0
  2  3  4  0  0  0  0
  3  4  4  0  0  0  0
  4  5  1  0  0  0  0
  5  6  1  0  0  0  0
  6  7  4  0  0  0  0
  7  8  4  0  0  0  0
  8  9  4  0  0  0  0
  9 10  4  0  0  0  0
 10 11  1  0  0  0  0
 11 12  1  0  0  0  0
 12 13  1  0  0  0  0
 13 14  1  0  0  0  0
 14 15  1  0  0  0  0
 15 16  1  0  0  0  0
 16 17  1  0  0  0  0
 17 18  4  0  0  0  0
 18 19  4  0  0  0  0
 19 20  4  0  0  0  0
 20 21  1  0  0  0  0
 20 22  4  0  0  0  0
 22 23  4  0  0  0  0
 17 23  4  0  0  0  0
 23 24  1  0  0  0  0
 19 25  1  0  0  0  0
 25 26  4  0  0  0  0
  4 26  4  0  0  0  0
 25 27  4  0  0  0  0
  2 27  4  0  0  0  0
 10 28  4  0  0  0  0
  6 28  4  0  0  0  0
M  END
>  <molregno>
1274217

>  <canonical_smiles>
Nc1nc2Sc3cccc(OCCCCOc4cc(c(Cl)cc4Cl)c(c2)n1)c3

>  <standard_inchi_key>
FLKKRILCGIEOOD-UHFFFAOYSA-N

>  <standard_value>
1100

>  <standard_units>
nM

>  <standard_type>
IC50

>  <assay_id>
798462

>  <description>
Antiproliferative activity against human NCI-N87 cells overexpressing Her-2

>  <Mol Mass>
434,34

>  <Act_10_uM>
1

>  <Act_1_uM>
0

>  <StandardizerResult>
Clean 2D (ID: Clean 2D)
Clear Stereo (ID: Clear Stereo)
Tautomerize (ID: Tautomerize)
Wedge Clean (ID: Wedge Clean)
Aromatize (ID: Aromatize)

$$$$
1274216
  Mrv1722006291716482D          

 28 31  0  0  0  0            999 V2000
    8.6626   -4.2341    0.0000 C   0  0  0  0  0  0  0  0  0  0  0  0
    8.4737   -3.4432    0.0000 C   0  0  0  0  0  0  0  0  0  0  0  0
    9.0919   -2.8926    0.0000 C   0  0  0  0  0  0  0  0  0  0  0  0
    8.9155   -2.0877    0.0000 C   0  0  0  0  0  0  0  0  0  0  0  0
    8.1310   -1.8194    0.0000 C   0  0  0  0  0  0  0  0  0  0  0  0
    7.8750   -1.0187    0.0000 O   0  0  0  0  0  0  0  0  0  0  0  0
    7.6319   -0.2311    0.0000 C   0  0  0  0  0  0  0  0  0  0  0  0
    7.0166    0.3170    0.0000 C   0  0  0  0  0  0  0  0  0  0  0  0
    6.1917    0.3398    0.0000 C   0  0  0  0  0  0  0  0  0  0  0  0
    5.4160    0.0640    0.0000 C   0  0  0  0  0  0  0  0  0  0  0  0
    4.8515   -0.5377    0.0000 C   0  0  0  0  0  0  0  0  0  0  0  0
    4.3840   -1.2192    0.0000 O   0  0  0  0  0  0  0  0  0  0  0  0
    3.8997   -1.9057    0.0000 C   0  0  0  0  0  0  0  0  0  0  0  0
    3.0789   -1.9519    0.0000 C   0  0  0  0  0  0  0  0  0  0  0  0
    2.6614   -2.6565    0.0000 C   0  0  0  0  0  0  0  0  0  0  0  0
    3.0861   -3.3562    0.0000 C   0  0  0  0  0  0  0  0  0  0  0  0
    3.9262   -3.3772    0.0000 C   0  0  0  0  0  0  0  0  0  0  0  0
    4.5800   -3.9300    0.0000 S   0  0  0  0  0  0  0  0  0  0  0  0
    5.4340   -4.0193    0.0000 C   0  0  0  0  0  0  0  0  0  0  0  0
    6.2497   -4.2106    0.0000 C   0  0  0  0  0  0  0  0  0  0  0  0
    6.8803   -3.6378    0.0000 C   0  0  0  0  0  0  0  0  0  0  0  0
    6.6200   -2.8736    0.0000 N   0  0  0  0  0  0  0  0  0  0  0  0
    5.8535   -2.6349    0.0000 C   0  0  0  0  0  0  0  0  0  0  0  0
    5.6542   -1.8464    0.0000 N   0  0  0  0  0  0  0  0  0  0  0  0
    5.2910   -3.2107    0.0000 N   0  0  0  0  0  0  0  0  0  0  0  0
    7.6648   -3.2291    0.0000 C   0  0  0  0  0  0  0  0  0  0  0  0
    7.5474   -2.4013    0.0000 C   0  0  0  0  0  0  0  0  0  0  0  0
    4.2994   -2.6255    0.0000 C   0  0  0  0  0  0  0  0  0  0  0  0
  1  2  1  0  0  0  0
  2  3  4  0  0  0  0
  3  4  4  0  0  0  0
  4  5  4  0  0  0  0
  5  6  1  0  0  0  0
  6  7  1  0  0  0  0
  7  8  1  0  0  0  0
  8  9  1  0  0  0  0
  9 10  1  0  0  0  0
 10 11  1  0  0  0  0
 11 12  1  0  0  0  0
 12 13  1  0  0  0  0
 13 14  4  0  0  0  0
 14 15  4  0  0  0  0
 15 16  4  0  0  0  0
 16 17  4  0  0  0  0
 17 18  1  0  0  0  0
 18 19  1  0  0  0  0
 19 20  4  0  0  0  0
 20 21  4  0  0  0  0
 21 22  4  0  0  0  0
 22 23  4  0  0  0  0
 23 24  1  0  0  0  0
 23 25  4  0  0  0  0
 19 25  4  0  0  0  0
 21 26  1  0  0  0  0
  2 26  4  0  0  0  0
 26 27  4  0  0  0  0
  5 27  4  0  0  0  0
 17 28  4  0  0  0  0
 13 28  4  0  0  0  0
M  END
>  <molregno>
1274216

>  <canonical_smiles>
Cc1ccc2OCCCCCOc3cccc(Sc4cc(nc(N)n4)c1c2)c3

>  <standard_inchi_key>
FJBGJCSHJVGHFD-UHFFFAOYSA-N

>  <standard_value>
2900

>  <standard_units>
nM

>  <standard_type>
IC50

>  <assay_id>
798462

>  <description>
Antiproliferative activity against human NCI-N87 cells overexpressing Her-2

>  <Mol Mass>
393,51

>  <Act_10_uM>
1

>  <Act_1_uM>
0

>  <StandardizerResult>
Clean 2D (ID: Clean 2D)
Clear Stereo (ID: Clear Stereo)
Tautomerize (ID: Tautomerize)
Wedge Clean (ID: Wedge Clean)
Aromatize (ID: Aromatize)

$$$$
1345338
  Mrv1722006291716482D          

 34 37  0  0  0  0            999 V2000
   -0.8212   -5.4241    0.0000 N   0  0  0  0  0  0  0  0  0  0  0  0
   -0.1067   -5.0116    0.0000 C   0  0  0  0  0  0  0  0  0  0  0  0
   -0.1067   -4.1866    0.0000 N   0  0  0  0  0  0  0  0  0  0  0  0
    0.6078   -3.7741    0.0000 C   0  0  0  0  0  0  0  0  0  0  0  0
    1.3222   -4.1866    0.0000 N   0  0  0  0  0  0  0  0  0  0  0  0
    1.3222   -5.0116    0.0000 C   0  0  0  0  0  0  0  0  0  0  0  0
    2.0367   -5.4241    0.0000 N   0  0  0  0  0  0  0  0  0  0  0  0
    2.7512   -5.0116    0.0000 C   0  0  0  0  0  0  0  0  0  0  0  0
    2.7512   -4.1866    0.0000 C   0  0  0  0  0  0  0  0  0  0  0  0
    3.4656   -3.7741    0.0000 C   0  0  0  0  0  0  0  0  0  0  0  0
    4.1801   -4.1866    0.0000 C   0  0  0  0  0  0  0  0  0  0  0  0
    4.8946   -3.7741    0.0000 O   0  0  0  0  0  0  0  0  0  0  0  0
    5.6091   -4.1866    0.0000 C   0  0  0  0  0  0  0  0  0  0  0  0
    6.3235   -3.7741    0.0000 C   0  0  0  0  0  0  0  0  0  0  0  0
    6.3235   -2.9491    0.0000 C   0  0  0  0  0  0  0  0  0  0  0  0
    7.0380   -2.5366    0.0000 C   0  0  0  0  0  0  0  0  0  0  0  0
    7.7525   -2.9491    0.0000 C   0  0  0  0  0  0  0  0  0  0  0  0
    7.7525   -3.7741    0.0000 C   0  0  0  0  0  0  0  0  0  0  0  0
    7.0380   -4.1866    0.0000 N   0  0  0  0  0  0  0  0  0  0  0  0
    4.1801   -5.0116    0.0000 C   0  0  0  0  0  0  0  0  0  0  0  0
    4.8946   -5.4241    0.0000 Cl  0  0  0  0  0  0  0  0  0  0  0  0
    3.4656   -5.4241    0.0000 C   0  0  0  0  0  0  0  0  0  0  0  0
    0.6078   -5.4241    0.0000 C   0  0  0  0  0  0  0  0  0  0  0  0
    0.6078   -6.2491    0.0000 C   0  0  0  0  0  0  0  0  0  0  0  0
    1.2752   -6.7340    0.0000 O   0  0  0  0  0  0  0  0  0  0  0  0
    1.0203   -7.5187    0.0000 C   0  0  0  0  0  0  0  0  0  0  0  0
    0.1953   -7.5187    0.0000 C   0  0  0  0  0  0  0  0  0  0  0  0
   -0.2897   -8.1861    0.0000 C   0  0  0  0  0  0  0  0  0  0  0  0
   -1.1101   -8.0999    0.0000 N   0  0  0  0  0  0  0  0  0  0  0  0
   -1.5951   -8.7673    0.0000 C   0  0  0  0  0  0  0  0  0  0  0  0
   -1.2595   -9.5210    0.0000 O   0  0  0  0  0  0  0  0  0  0  0  0
   -2.4155   -8.6811    0.0000 C   0  0  0  0  0  0  0  0  0  0  0  0
   -2.9005   -9.3485    0.0000 C   0  0  0  0  0  0  0  0  0  0  0  0
   -0.0597   -6.7340    0.0000 N   0  0  0  0  0  0  0  0  0  0  0  0
  1  2  1  0  0  0  0
  2  3  4  0  0  0  0
  3  4  4  0  0  0  0
  4  5  4  0  0  0  0
  5  6  4  0  0  0  0
  6  7  1  0  0  0  0
  7  8  1  0  0  0  0
  8  9  4  0  0  0  0
  9 10  4  0  0  0  0
 10 11  4  0  0  0  0
 11 12  1  0  0  0  0
 12 13  1  0  0  0  0
 13 14  1  0  0  0  0
 14 15  4  0  0  0  0
 15 16  4  0  0  0  0
 16 17  4  0  0  0  0
 17 18  4  0  0  0  0
 18 19  4  0  0  0  0
 14 19  4  0  0  0  0
 11 20  4  0  0  0  0
 20 21  1  0  0  0  0
 20 22  4  0  0  0  0
  8 22  4  0  0  0  0
  6 23  4  0  0  0  0
  2 23  4  0  0  0  0
 23 24  1  0  0  0  0
 24 25  4  0  0  0  0
 25 26  4  0  0  0  0
 26 27  4  0  0  0  0
 27 28  1  0  0  0  0
 28 29  1  0  0  0  0
 29 30  1  0  0  0  0
 30 31  2  0  0  0  0
 30 32  1  0  0  0  0
 32 33  2  0  0  0  0
 27 34  4  0  0  0  0
 24 34  4  0  0  0  0
M  END
>  <molregno>
1345338

>  <canonical_smiles>
Nc1ncnc(Nc2ccc(OCc3ccccn3)c(Cl)c2)c1c4occ(CNC(=O)C=C)n4

>  <standard_inchi_key>
PRTPANUTPYMUDM-UHFFFAOYSA-N

>  <standard_value>
3

>  <standard_units>
nM

>  <standard_type>
IC50

>  <assay_id>
821833

>  <description>
Cytotoxicity against human NCI-N87 cells expressing HER-2 after 72 hrs by SRB assay

>  <Mol Mass>
477,91

>  <Act_10_uM>
1

>  <Act_1_uM>
1

>  <StandardizerResult>
Clean 2D (ID: Clean 2D)
Clear Stereo (ID: Clear Stereo)
Tautomerize (ID: Tautomerize)
Wedge Clean (ID: Wedge Clean)
Aromatize (ID: Aromatize)

$$$$
1365498
  Mrv1722006291716482D          

 27 28  0  0  0  0            999 V2000
    0.0000   -2.4750    0.0000 C   0  0  0  0  0  0  0  0  0  0  0  0
    0.7145   -2.8875    0.0000 O   0  0  0  0  0  0  0  0  0  0  0  0
    0.7145   -3.7125    0.0000 C   0  0  0  0  0  0  0  0  0  0  0  0
    1.4289   -4.1250    0.0000 C   0  0  0  0  0  0  0  0  0  0  0  0
    1.4289   -4.9500    0.0000 C   0  0  0  0  0  0  0  0  0  0  0  0
    0.7145   -5.3625    0.0000 C   0  0  0  0  0  0  0  0  0  0  0  0
    0.7145   -6.1875    0.0000 N   0  0  0  0  0  0  0  0  0  0  0  0
    0.0000   -6.6000    0.0000 C   0  0  0  0  0  0  0  0  0  0  0  0
    0.0000   -7.4250    0.0000 C   0  0  0  0  0  0  0  0  0  0  0  0
    0.7145   -7.8375    0.0000 C   0  0  0  0  0  0  0  0  0  0  0  0
    1.4289   -7.4250    0.0000 O   0  0  0  0  0  0  0  0  0  0  0  0
    0.7145   -8.6625    0.0000 C   0  0  0  0  0  0  0  0  0  0  0  0
    1.4289   -9.0750    0.0000 C   0  0  0  0  0  0  0  0  0  0  0  0
    1.4289   -9.9000    0.0000 C   0  0  0  0  0  0  0  0  0  0  0  0
    2.1434  -10.3125    0.0000 O   0  0  0  0  0  0  0  0  0  0  0  0
    2.1434  -11.1375    0.0000 C   0  0  0  0  0  0  0  0  0  0  0  0
    0.7145  -10.3125    0.0000 C   0  0  0  0  0  0  0  0  0  0  0  0
    0.7145  -11.1375    0.0000 O   0  0  0  0  0  0  0  0  0  0  0  0
    1.4289  -11.5500    0.0000 C   0  0  0  0  0  0  0  0  0  0  0  0
    0.0000   -9.9000    0.0000 C   0  0  0  0  0  0  0  0  0  0  0  0
   -0.7145  -10.3125    0.0000 O   0  0  0  0  0  0  0  0  0  0  0  0
   -1.4289   -9.9000    0.0000 C   0  0  0  0  0  0  0  0  0  0  0  0
    0.0000   -9.0750    0.0000 C   0  0  0  0  0  0  0  0  0  0  0  0
   -0.7145   -8.6625    0.0000 Br  0  0  0  0  0  0  0  0  0  0  0  0
    0.0000   -4.9500    0.0000 C   0  0  0  0  0  0  0  0  0  0  0  0
    0.0000   -4.1250    0.0000 C   0  0  0  0  0  0  0  0  0  0  0  0
   -0.7145   -3.7125    0.0000 O   0  0  0  0  0  0  0  0  0  0  0  0
  1  2  1  0  0  0  0
  2  3  1  0  0  0  0
  3  4  4  0  0  0  0
  4  5  4  0  0  0  0
  5  6  4  0  0  0  0
  6  7  1  0  0  0  0
  8  7  1  0  0  0  0
  8  9  2  0  0  0  0
  9 10  1  0  0  0  0
 10 11  2  0  0  0  0
 10 12  1  0  0  0  0
 12 13  4  0  0  0  0
 13 14  4  0  0  0  0
 14 15  1  0  0  0  0
 15 16  1  0  0  0  0
 14 17  4  0  0  0  0
 17 18  1  0  0  0  0
 18 19  1  0  0  0  0
 17 20  4  0  0  0  0
 20 21  1  0  0  0  0
 21 22  1  0  0  0  0
 20 23  4  0  0  0  0
 12 23  4  0  0  0  0
 23 24  1  0  0  0  0
  6 25  4  0  0  0  0
 25 26  4  0  0  0  0
  3 26  4  0  0  0  0
 26 27  1  0  0  0  0
M  END
>  <molregno>
1365498

>  <canonical_smiles>
COc1ccc(N\C=C/C(=O)c2cc(OC)c(OC)c(OC)c2Br)cc1O

>  <standard_inchi_key>
POHTUGYXBYJWNK-FPLPWBNLSA-N

>  <standard_value>
300

>  <standard_units>
nM

>  <standard_type>
IC50

>  <assay_id>
840385

>  <description>
Cytotoxicity against human NCI-N87 cells after 96 hrs by trypan blue exclusion assay

>  <Mol Mass>
438,274

>  <Act_10_uM>
1

>  <Act_1_uM>
1

>  <StandardizerResult>
Clean 2D (ID: Clean 2D)
Clear Stereo (ID: Clear Stereo)
Tautomerize (ID: Tautomerize)
Wedge Clean (ID: Wedge Clean)
Aromatize (ID: Aromatize)

$$$$
1429954
  Mrv1722006291716482D          

 34 38  0  0  1  0            999 V2000
    1.3943   -8.6023    0.0000 C   0  0  0  0  0  0  0  0  0  0  0  0
    1.6492   -7.8176    0.0000 C   0  0  0  0  0  0  0  0  0  0  0  0
    2.4562   -7.6461    0.0000 O   0  0  0  0  0  0  0  0  0  0  0  0
    1.0972   -7.2045    0.0000 C   0  0  0  0  0  0  0  0  0  0  0  0
    0.2902   -7.3761    0.0000 O   0  0  0  0  0  0  0  0  0  0  0  0
    1.3521   -6.4199    0.0000 N   0  0  0  0  0  0  0  0  0  0  0  0
    0.8001   -5.8068    0.0000 C   0  0  0  0  0  0  0  0  0  0  0  0
    1.0550   -5.0222    0.0000 C   0  0  0  0  0  0  0  0  0  0  0  0
    1.8620   -4.8507    0.0000 C   0  0  0  0  0  0  0  0  0  0  0  0
    2.1169   -4.0660    0.0000 C   0  0  0  0  0  0  0  0  0  0  0  0
    1.5649   -3.4530    0.0000 C   0  0  0  0  0  0  0  0  0  0  0  0
    1.8198   -2.6683    0.0000 N   0  0  0  0  0  0  0  0  0  0  0  0
    1.3349   -2.0009    0.0000 C   0  0  0  0  0  0  0  0  0  0  0  0
    0.5099   -2.0009    0.0000 S   0  0  0  0  0  0  0  0  0  0  0  0
    0.0974   -1.2864    0.0000 C   0  0  0  0  0  0  0  0  0  0  0  0
   -0.7276   -1.2864    0.0000 C   0  0  0  0  0  0  0  0  0  0  0  0
   -1.1401   -0.5720    0.0000 C   0  0  0  0  0  0  0  0  0  0  0  0
   -1.9471   -0.4004    0.0000 O   0  0  0  0  0  0  0  0  0  0  0  0
   -2.0333    0.4201    0.0000 C   0  0  0  0  0  0  0  0  0  0  0  0
   -1.2796    0.7556    0.0000 O   0  0  0  0  0  0  0  0  0  0  0  0
   -0.7276    0.1425    0.0000 C   0  0  0  0  0  0  0  0  0  0  0  0
    0.0974    0.1425    0.0000 C   0  0  0  0  0  0  0  0  0  0  0  0
    0.5099   -0.5720    0.0000 C   0  0  0  0  0  0  0  0  0  0  0  0
    1.3349   -0.5720    0.0000 Br  0  0  0  0  0  0  0  0  0  0  0  0
    1.8198   -1.3335    0.0000 N   0  0  0  0  0  0  0  0  0  0  0  0
    2.6045   -1.5884    0.0000 C   0  0  0  0  0  0  0  0  0  0  0  0
    3.3189   -1.1759    0.0000 C   0  0  0  0  0  0  0  0  0  0  0  0
    3.3189   -0.3509    0.0000 N   0  0  0  0  0  0  0  0  0  0  0  0
    4.0334   -1.5884    0.0000 N   0  0  0  0  0  0  0  0  0  0  0  0
    4.0334   -2.4134    0.0000 C   0  0  0  0  0  0  0  0  0  0  0  0
    3.3189   -2.8259    0.0000 N   0  0  0  0  0  0  0  0  0  0  0  0
    2.6045   -2.4134    0.0000 C   0  0  0  0  0  0  0  0  0  0  0  0
    2.4140   -5.4638    0.0000 C   0  0  0  0  0  0  0  0  0  0  0  0
    2.1591   -6.2484    0.0000 C   0  0  0  0  0  0  0  0  0  0  0  0
  1  2  1  0  0  0  0
  2  3  1  0  0  0  0
  2  4  1  0  0  0  0
  4  5  2  0  0  0  0
  4  6  1  0  0  0  0
  6  7  1  0  0  0  0
  7  8  1  0  0  0  0
  8  9  1  0  0  0  0
  9 10  1  0  0  0  0
 10 11  1  0  0  0  0
 11 12  1  0  0  0  0
 12 13  4  0  0  0  0
 13 14  1  0  0  0  0
 14 15  1  0  0  0  0
 15 16  4  0  0  0  0
 16 17  4  0  0  0  0
 17 18  1  0  0  0  0
 18 19  1  0  0  0  0
 19 20  1  0  0  0  0
 20 21  1  0  0  0  0
 17 21  4  0  0  0  0
 21 22  4  0  0  0  0
 22 23  4  0  0  0  0
 15 23  4  0  0  0  0
 23 24  1  0  0  0  0
 13 25  4  0  0  0  0
 25 26  4  0  0  0  0
 26 27  4  0  0  0  0
 27 28  1  0  0  0  0
 27 29  4  0  0  0  0
 29 30  4  0  0  0  0
 30 31  4  0  0  0  0
 31 32  4  0  0  0  0
 12 32  4  0  0  0  0
 26 32  4  0  0  0  0
  9 33  1  0  0  0  0
 33 34  1  0  0  0  0
  6 34  1  0  0  0  0
M  END
>  <molregno>
1429954

>  <canonical_smiles>
C[C@H](O)C(=O)N1CCC(CCn2c(Sc3cc4OCOc4cc3Br)nc5c(N)ncnc25)CC1

>  <standard_inchi_key>
CVBWTNHDKVVFMI-LBPRGKRZSA-N

>  <standard_value>
200

>  <standard_units>
nM

>  <standard_type>
IC50

>  <assay_id>
862472

>  <description>
Cytotoxicity against human NCI-N87 cells assessed as inhibition of tumor growth incubated for 72 hrs by luminometry

>  <Mol Mass>
549,44

>  <Act_10_uM>
1

>  <Act_1_uM>
1

>  <StandardizerResult>
Clean 2D (ID: Clean 2D)
Clear Stereo (ID: Clear Stereo)
Tautomerize (ID: Tautomerize)
Wedge Clean (ID: Wedge Clean)
Aromatize (ID: Aromatize)

$$$$
1444117
  Mrv1722006291716482D          

 37 41  0  0  0  0            999 V2000
    6.1214    4.9038    0.0000 C   0  0  0  0  0  0  0  0  0  0  0  0
    6.5339    4.1894    0.0000 C   0  0  0  0  0  0  0  0  0  0  0  0
    6.1214    3.4749    0.0000 C   0  0  0  0  0  0  0  0  0  0  0  0
    5.2964    3.4749    0.0000 C   0  0  0  0  0  0  0  0  0  0  0  0
    6.5339    2.7604    0.0000 N   0  0  0  0  0  0  0  0  0  0  0  0
    6.1214    2.0460    0.0000 C   0  0  0  0  0  0  0  0  0  0  0  0
    5.2964    2.0460    0.0000 C   0  0  0  0  0  0  0  0  0  0  0  0
    4.8839    1.3315    0.0000 C   0  0  0  0  0  0  0  0  0  0  0  0
    4.0589    1.3315    0.0000 C   0  0  0  0  0  0  0  0  0  0  0  0
    3.6464    2.0460    0.0000 O   0  0  0  0  0  0  0  0  0  0  0  0
    3.6464    0.6170    0.0000 N   0  0  0  0  0  0  0  0  0  0  0  0
    2.8214    0.6170    0.0000 C   0  0  0  0  0  0  0  0  0  0  0  0
    2.4635    1.3603    0.0000 C   0  0  0  0  0  0  0  0  0  0  0  0
    1.6592    1.5439    0.0000 C   0  0  0  0  0  0  0  0  0  0  0  0
    1.0142    1.0295    0.0000 C   0  0  0  0  0  0  0  0  0  0  0  0
    1.0142    0.2045    0.0000 C   0  0  0  0  0  0  0  0  0  0  0  0
    1.6592   -0.3099    0.0000 C   0  0  0  0  0  0  0  0  0  0  0  0
    2.4635   -0.1263    0.0000 C   0  0  0  0  0  0  0  0  0  0  0  0
    1.4274    0.6170    0.0000 N   0  0  0  0  0  0  0  0  0  0  0  0
    0.6024    0.6170    0.0000 C   0  0  0  0  0  0  0  0  0  0  0  0
    0.1899   -0.0975    0.0000 C   0  0  0  0  0  0  0  0  0  0  0  0
   -0.6351   -0.0975    0.0000 C   0  0  0  0  0  0  0  0  0  0  0  0
   -1.0476    0.6170    0.0000 C   0  0  0  0  0  0  0  0  0  0  0  0
   -0.6351    1.3315    0.0000 C   0  0  0  0  0  0  0  0  0  0  0  0
    0.1899    1.3315    0.0000 N   0  0  0  0  0  0  0  0  0  0  0  0
   -1.8726    0.6170    0.0000 C   0  0  0  0  0  0  0  0  0  0  0  0
   -2.2851   -0.0975    0.0000 O   0  0  0  0  0  0  0  0  0  0  0  0
   -2.2851    1.3315    0.0000 C   0  0  0  0  0  0  0  0  0  0  0  0
   -2.9995    1.7440    0.0000 C   0  0  0  0  0  0  0  0  0  0  0  0
   -2.2851    2.1565    0.0000 C   0  0  0  0  0  0  0  0  0  0  0  0
    5.2964    0.6170    0.0000 C   0  0  0  0  0  0  0  0  0  0  0  0
    4.8839   -0.0975    0.0000 C   0  0  0  0  0  0  0  0  0  0  0  0
    6.1214    0.6170    0.0000 C   0  0  0  0  0  0  0  0  0  0  0  0
    6.5339    1.3315    0.0000 C   0  0  0  0  0  0  0  0  0  0  0  0
    7.3589    1.3315    0.0000 C   0  0  0  0  0  0  0  0  0  0  0  0
    7.7714    0.6170    0.0000 O   0  0  0  0  0  0  0  0  0  0  0  0
    7.7714    2.0460    0.0000 N   0  0  0  0  0  0  0  0  0  0  0  0
  1  2  1  0  0  0  0
  2  3  1  0  0  0  0
  3  4  1  0  0  0  0
  3  5  1  0  0  0  0
  5  6  1  0  0  0  0
  6  7  4  0  0  0  0
  7  8  4  0  0  0  0
  8  9  1  0  0  0  0
  9 10  2  0  0  0  0
  9 11  1  0  0  0  0
 11 12  1  0  0  0  0
 12 13  1  0  0  0  0
 13 14  1  0  0  0  0
 14 15  1  0  0  0  0
 15 16  1  0  0  0  0
 16 17  1  0  0  0  0
 17 18  1  0  0  0  0
 12 18  1  0  0  0  0
 17 19  1  0  0  0  0
 14 19  1  0  0  0  0
 19 20  1  0  0  0  0
 20 21  4  0  0  0  0
 21 22  4  0  0  0  0
 22 23  4  0  0  0  0
 23 24  4  0  0  0  0
 24 25  4  0  0  0  0
 20 25  4  0  0  0  0
 23 26  1  0  0  0  0
 26 27  2  0  0  0  0
 26 28  1  0  0  0  0
 28 29  1  0  0  0  0
 29 30  1  0  0  0  0
 28 30  1  0  0  0  0
  8 31  4  0  0  0  0
 31 32  1  0  0  0  0
 31 33  4  0  0  0  0
 33 34  4  0  0  0  0
  6 34  4  0  0  0  0
 34 35  1  0  0  0  0
 35 36  2  0  0  0  0
 35 37  1  0  0  0  0
M  END
>  <molregno>
1444117

>  <canonical_smiles>
CC[C@@H](C)Nc1cc(C(=O)NC2CC3CCC(C2)N3c4ccc(cn4)C(=O)C5CC5)c(C)cc1C(=O)N

>  <standard_inchi_key>
LHGWWAFKVCIILM-LAQKFSSHSA-N

>  <standard_value>
21,8

>  <standard_units>
nM

>  <standard_type>
IC50

>  <assay_id>
883024

>  <description>
Antiproliferative activity against human NCI-N87 cells overexpressing Her2 after 48 hrs by BrdU labeling assay

>  <Mol Mass>
503,647

>  <Act_10_uM>
1

>  <Act_1_uM>
1

>  <StandardizerResult>
Clean 2D (ID: Clean 2D)
Clear Stereo (ID: Clear Stereo)
Tautomerize (ID: Tautomerize)
Wedge Clean (ID: Wedge Clean)
Aromatize (ID: Aromatize)

$$$$
923
  Mrv1722006291716482D          

 65 68  0  0  1  0            999 V2000
    5.7771   -4.7473    0.0000 C   0  0  0  0  0  0  0  0  0  0  0  0
    5.0104   -5.0519    0.0000 O   0  0  0  0  0  0  0  0  0  0  0  0
    4.3633   -4.5401    0.0000 C   0  0  0  0  0  0  0  0  0  0  0  0
    4.4829   -3.7238    0.0000 C   0  0  0  0  0  0  0  0  0  0  0  0
    3.8358   -3.2121    0.0000 C   0  0  0  0  0  0  0  0  0  0  0  0
    3.9554   -2.3958    0.0000 C   0  0  0  0  0  0  0  0  0  0  0  0
    4.7222   -2.0913    0.0000 C   0  0  0  0  0  0  0  0  0  0  0  0
    5.3693   -2.6030    0.0000 C   0  0  0  0  0  0  0  0  0  0  0  0
    4.8418   -1.2750    0.0000 C   0  0  0  0  0  0  0  0  0  0  0  0
    4.0750   -1.5795    0.0000 C   0  0  0  0  0  0  0  0  0  0  0  0
    3.4279   -1.0678    0.0000 C   0  0  0  0  0  0  0  0  0  0  0  0
    3.5475   -0.2515    0.0000 O   0  0  0  0  0  0  0  0  0  0  0  0
    2.6612   -1.3724    0.0000 C   0  0  0  0  0  0  0  0  0  0  0  0
    2.5416   -2.1886    0.0000 C   0  0  0  0  0  0  0  0  0  0  0  0
    2.0141   -0.8606    0.0000 C   0  0  0  0  0  0  0  0  0  0  0  0
    1.2474   -1.1652    0.0000 C   0  0  0  0  0  0  0  0  0  0  0  0
    1.1277   -1.9815    0.0000 C   0  0  0  0  0  0  0  0  0  0  0  0
    0.6002   -0.6534    0.0000 C   0  0  0  0  0  0  0  0  0  0  0  0
   -0.1597   -0.9746    0.0000 O   0  0  0  0  0  0  0  0  0  0  0  0
    0.6922    0.2447    0.0000 C   0  0  0  0  0  0  0  0  0  0  0  0
   -0.1086    0.0464    0.0000 O   0  0  0  0  0  0  0  0  0  0  0  0
   -0.6807    0.6407    0.0000 C   0  0  0  0  0  0  0  0  0  0  0  0
    0.2349    0.9313    0.0000 C   0  0  0  0  0  0  0  0  0  0  0  0
   -0.5894    0.9649    0.0000 O   0  0  0  0  0  0  0  0  0  0  0  0
    0.7467    1.5784    0.0000 C   0  0  0  0  0  0  0  0  0  0  0  0
    0.5239    2.3728    0.0000 C   0  0  0  0  0  0  0  0  0  0  0  0
    1.5202    1.2917    0.0000 C   0  0  0  0  0  0  0  0  0  0  0  0
    2.3729    1.5882    0.0000 C   0  0  0  0  0  0  0  0  0  0  0  0
    2.5103    2.4017    0.0000 C   0  0  0  0  0  0  0  0  0  0  0  0
    3.0201    1.0765    0.0000 C   0  0  0  0  0  0  0  0  0  0  0  0
    3.7868    1.3810    0.0000 C   0  0  0  0  0  0  0  0  0  0  0  0
    4.4339    0.8693    0.0000 C   0  0  0  0  0  0  0  0  0  0  0  0
    5.2006    1.1738    0.0000 C   0  0  0  0  0  0  0  0  0  0  0  0
    5.8477    0.6621    0.0000 C   0  0  0  0  0  0  0  0  0  0  0  0
    6.6145    0.9667    0.0000 C   0  0  0  0  0  0  0  0  0  0  0  0
    6.7341    1.7829    0.0000 C   0  0  0  0  0  0  0  0  0  0  0  0
    7.2616    0.4549    0.0000 C   0  0  0  0  0  0  0  0  0  0  0  0
    8.0283    0.7595    0.0000 C   0  0  0  0  0  0  0  0  0  0  0  0
    8.6754    0.2477    0.0000 C   0  0  0  0  0  0  0  0  0  0  0  0
    9.4422    0.5523    0.0000 C   0  0  0  0  0  0  0  0  0  0  0  0
   10.0893    0.0406    0.0000 C   0  0  0  0  0  0  0  0  0  0  0  0
    9.9696   -0.7757    0.0000 C   0  0  0  0  0  0  0  0  0  0  0  0
   10.6168   -1.2875    0.0000 C   0  0  0  0  0  0  0  0  0  0  0  0
    9.2029   -1.0803    0.0000 C   0  0  0  0  0  0  0  0  0  0  0  0
    9.8500   -1.5920    0.0000 O   0  0  0  0  0  0  0  0  0  0  0  0
    8.5558   -0.5685    0.0000 O   0  0  0  0  0  0  0  0  0  0  0  0
    9.0833   -1.8966    0.0000 C   0  0  0  0  0  0  0  0  0  0  0  0
    9.7304   -2.4083    0.0000 O   0  0  0  0  0  0  0  0  0  0  0  0
    8.0358   -2.4101    0.0000 C   0  0  0  0  0  0  0  0  0  0  0  0
    8.6996   -2.9318    0.0000 O   0  0  0  0  0  0  0  0  0  0  0  0
    7.6695   -1.6894    0.0000 N   0  0  0  0  0  0  0  0  0  0  0  0
    8.3166   -2.2011    0.0000 C   0  0  0  0  0  0  0  0  0  0  0  0
    8.1969   -3.0174    0.0000 C   0  0  0  0  0  0  0  0  0  0  0  0
    7.4302   -3.3219    0.0000 C   0  0  0  0  0  0  0  0  0  0  0  0
    6.7831   -2.8102    0.0000 C   0  0  0  0  0  0  0  0  0  0  0  0
    6.9027   -1.9939    0.0000 C   0  0  0  0  0  0  0  0  0  0  0  0
    6.2556   -1.4822    0.0000 C   0  0  0  0  0  0  0  0  0  0  0  0
    6.3752   -0.6659    0.0000 O   0  0  0  0  0  0  0  0  0  0  0  0
    5.4889   -1.7867    0.0000 O   0  0  0  0  0  0  0  0  0  0  0  0
    7.3812    1.2712    0.0000 O   0  0  0  0  0  0  0  0  0  0  0  0
    8.1479    1.5758    0.0000 C   0  0  0  0  0  0  0  0  0  0  0  0
    3.0691   -3.5167    0.0000 C   0  0  0  0  0  0  0  0  0  0  0  0
    2.9495   -4.3329    0.0000 C   0  0  0  0  0  0  0  0  0  0  0  0
    3.5966   -4.8447    0.0000 C   0  0  0  0  0  0  0  0  0  0  0  0
    3.4769   -5.6610    0.0000 O   0  0  0  0  0  0  0  0  0  0  0  0
  1  2  1  0  0  0  0
  3  2  1  0  0  0  0
  3  4  1  0  0  0  0
  4  5  1  0  0  0  0
  5  6  1  0  0  0  0
  6  7  1  0  0  0  0
  7  8  1  0  0  0  0
  9  7  1  0  0  0  0
  9 10  1  0  0  0  0
 10 11  1  0  0  0  0
 11 12  2  0  0  0  0
 11 13  1  0  0  0  0
 13 14  1  0  0  0  0
 15 13  1  4  0  0  0
 15 16  2  0  0  0  0
 16 17  1  0  0  0  0
 16 18  1  0  0  0  0
 18 19  1  0  0  0  0
 18 20  1  0  0  0  0
 20 21  1  0  0  0  0
 21 22  1  0  0  0  0
 20 23  1  0  0  0  0
 23 24  2  0  0  0  0
 23 25  1  0  0  0  0
 25 26  1  0  0  0  0
 25 27  1  0  0  0  0
 27 28  1  0  0  0  0
 28 29  1  0  0  0  0
 30 28  1  4  0  0  0
 30 31  2  0  0  0  0
 32 31  1  4  0  0  0
 32 33  2  0  0  0  0
 34 33  1  4  0  0  0
 34 35  2  0  0  0  0
 35 36  1  0  0  0  0
 35 37  1  0  0  0  0
 37 38  1  0  0  0  0
 38 39  1  0  0  0  0
 39 40  1  0  0  0  0
 40 41  1  0  0  0  0
 41 42  1  0  0  0  0
 42 43  1  0  0  0  0
 42 44  1  0  0  0  0
 44 45  1  0  0  0  0
 44 46  1  0  0  0  0
 39 46  1  0  0  0  0
 44 47  1  0  0  0  0
 47 48  2  0  0  0  0
 47 49  1  0  0  0  0
 49 50  2  0  0  0  0
 49 51  1  0  0  0  0
 51 52  1  0  0  0  0
 52 53  1  0  0  0  0
 53 54  1  0  0  0  0
 54 55  1  0  0  0  0
 55 56  1  0  0  0  0
 56 51  1  0  0  0  0
 56 57  1  0  0  0  0
 57 58  2  0  0  0  0
 57 59  1  0  0  0  0
  9 59  1  0  0  0  0
 37 60  1  0  0  0  0
 60 61  1  0  0  0  0
  5 62  1  0  0  0  0
 62 63  1  0  0  0  0
 63 64  1  0  0  0  0
  3 64  1  0  0  0  0
 64 65  1  0  0  0  0
M  END
>  <molregno>
923

>  <canonical_smiles>
CO[C@@H]1C[C@H](C[C@@H](C)[C@@H]2CC(=O)[C@H](C)\C=C(/C)\[C@@H](O)[C@@H](OC)C(=O)[C@H](C)C[C@H](C)\C=C\C=C\C=C(/C)\[C@H](C[C@@H]3CC[C@@H](C)[C@@](O)(O3)C(=O)C(=O)N4CCCC[C@H]4C(=O)O2)OC)CC[C@H]1O

>  <standard_inchi_key>
QFJCIRLUMZQUOT-HPLJOQBZSA-N

>  <standard_value>
121,98

>  <standard_units>
nM

>  <standard_type>
IC50

>  <assay_id>
954459

>  <description>
SANGER: Inhibition of human NCI-N87 cell growth in a cell viability assay.

>  <Mol Mass>
914,187

>  <Act_10_uM>
1

>  <Act_1_uM>
1

>  <StandardizerResult>
Clean 2D (ID: Clean 2D)
Clear Stereo (ID: Clear Stereo)
Tautomerize (ID: Tautomerize)
Wedge Clean (ID: Wedge Clean)

$$$$
447450
  Mrv1722006291716482D          

 42 46  0  0  0  0            999 V2000
    1.4289   -2.4750    0.0000 C   0  0  0  0  0  0  0  0  0  0  0  0
    0.7145   -2.8875    0.0000 O   0  0  0  0  0  0  0  0  0  0  0  0
    0.7145   -3.7125    0.0000 C   0  0  0  0  0  0  0  0  0  0  0  0
    1.4289   -4.1250    0.0000 C   0  0  0  0  0  0  0  0  0  0  0  0
    1.4289   -4.9500    0.0000 C   0  0  0  0  0  0  0  0  0  0  0  0
    0.7145   -5.3625    0.0000 C   0  0  0  0  0  0  0  0  0  0  0  0
    0.0000   -4.9500    0.0000 C   0  0  0  0  0  0  0  0  0  0  0  0
    0.0000   -4.1250    0.0000 C   0  0  0  0  0  0  0  0  0  0  0  0
   -0.7145   -3.7125    0.0000 N   0  0  0  0  0  0  0  0  0  0  0  0
   -0.7145   -2.8875    0.0000 C   0  0  0  0  0  0  0  0  0  0  0  0
    0.0000   -2.4750    0.0000 N   0  0  0  0  0  0  0  0  0  0  0  0
    0.0000   -1.6500    0.0000 C   0  0  0  0  0  0  0  0  0  0  0  0
   -0.7145   -1.2375    0.0000 C   0  0  0  0  0  0  0  0  0  0  0  0
   -0.7145   -0.4125    0.0000 Cl  0  0  0  0  0  0  0  0  0  0  0  0
   -1.4289   -1.6500    0.0000 C   0  0  0  0  0  0  0  0  0  0  0  0
   -2.1434   -1.2375    0.0000 N   0  0  0  0  0  0  0  0  0  0  0  0
   -2.1434   -0.4125    0.0000 C   0  0  0  0  0  0  0  0  0  0  0  0
   -1.4289    0.0000    0.0000 C   0  0  0  0  0  0  0  0  0  0  0  0
   -1.4289    0.8250    0.0000 C   0  0  0  0  0  0  0  0  0  0  0  0
   -2.1434    1.2375    0.0000 C   0  0  0  0  0  0  0  0  0  0  0  0
   -2.8579    0.8250    0.0000 C   0  0  0  0  0  0  0  0  0  0  0  0
   -2.8579    0.0000    0.0000 C   0  0  0  0  0  0  0  0  0  0  0  0
   -3.5724   -0.4125    0.0000 S   0  0  0  0  0  0  0  0  0  0  0  0
   -3.9849    0.3020    0.0000 O   0  0  0  0  0  0  0  0  0  0  0  0
   -3.1599   -1.1270    0.0000 O   0  0  0  0  0  0  0  0  0  0  0  0
   -4.2868   -0.8250    0.0000 C   0  0  0  0  0  0  0  0  0  0  0  0
   -5.0013   -0.4125    0.0000 C   0  0  0  0  0  0  0  0  0  0  0  0
   -4.2868   -1.6500    0.0000 C   0  0  0  0  0  0  0  0  0  0  0  0
   -1.4289   -2.4750    0.0000 N   0  0  0  0  0  0  0  0  0  0  0  0
    2.1434   -5.3625    0.0000 N   0  0  0  0  0  0  0  0  0  0  0  0
    2.8579   -4.9500    0.0000 C   0  0  0  0  0  0  0  0  0  0  0  0
    3.5724   -5.3625    0.0000 C   0  0  0  0  0  0  0  0  0  0  0  0
    3.5724   -6.1875    0.0000 C   0  0  0  0  0  0  0  0  0  0  0  0
    2.8579   -6.6000    0.0000 C   0  0  0  0  0  0  0  0  0  0  0  0
    2.1434   -6.1875    0.0000 C   0  0  0  0  0  0  0  0  0  0  0  0
    4.2868   -6.6000    0.0000 N   0  0  0  0  0  0  0  0  0  0  0  0
    5.0013   -6.1875    0.0000 C   0  0  0  0  0  0  0  0  0  0  0  0
    5.7158   -6.6000    0.0000 C   0  0  0  0  0  0  0  0  0  0  0  0
    5.7158   -7.4250    0.0000 N   0  0  0  0  0  0  0  0  0  0  0  0
    6.4302   -7.8375    0.0000 C   0  0  0  0  0  0  0  0  0  0  0  0
    5.0013   -7.8375    0.0000 C   0  0  0  0  0  0  0  0  0  0  0  0
    4.2868   -7.4250    0.0000 C   0  0  0  0  0  0  0  0  0  0  0  0
  1  2  1  0  0  0  0
  2  3  1  0  0  0  0
  3  4  4  0  0  0  0
  4  5  4  0  0  0  0
  5  6  4  0  0  0  0
  6  7  4  0  0  0  0
  7  8  4  0  0  0  0
  3  8  4  0  0  0  0
  8  9  1  0  0  0  0
  9 10  1  0  0  0  0
 10 11  4  0  0  0  0
 11 12  4  0  0  0  0
 12 13  4  0  0  0  0
 13 14  1  0  0  0  0
 13 15  4  0  0  0  0
 15 16  1  0  0  0  0
 16 17  1  0  0  0  0
 17 18  4  0  0  0  0
 18 19  4  0  0  0  0
 19 20  4  0  0  0  0
 20 21  4  0  0  0  0
 21 22  4  0  0  0  0
 17 22  4  0  0  0  0
 22 23  1  0  0  0  0
 23 24  2  0  0  0  0
 23 25  2  0  0  0  0
 23 26  1  0  0  0  0
 26 27  1  0  0  0  0
 26 28  1  0  0  0  0
 15 29  4  0  0  0  0
 10 29  4  0  0  0  0
  5 30  1  0  0  0  0
 30 31  1  0  0  0  0
 31 32  1  0  0  0  0
 32 33  1  0  0  0  0
 33 34  1  0  0  0  0
 34 35  1  0  0  0  0
 30 35  1  0  0  0  0
 33 36  1  0  0  0  0
 36 37  1  0  0  0  0
 37 38  1  0  0  0  0
 38 39  1  0  0  0  0
 39 40  1  0  0  0  0
 39 41  1  0  0  0  0
 41 42  1  0  0  0  0
 36 42  1  0  0  0  0
M  END
>  <molregno>
447450

>  <canonical_smiles>
COc1cc(ccc1Nc2ncc(Cl)c(Nc3ccccc3S(=O)(=O)C(C)C)n2)N4CCC(CC4)N5CCN(C)CC5

>  <standard_inchi_key>
QQWUGDVOUVUTOY-UHFFFAOYSA-N

>  <standard_value>
3200,2

>  <standard_units>
nM

>  <standard_type>
IC50

>  <assay_id>
954459

>  <description>
SANGER: Inhibition of human NCI-N87 cell growth in a cell viability assay.

>  <Mol Mass>
614,21

>  <Act_10_uM>
1

>  <Act_1_uM>
0

>  <StandardizerResult>
Clean 2D (ID: Clean 2D)
Clear Stereo (ID: Clear Stereo)
Tautomerize (ID: Tautomerize)
Wedge Clean (ID: Wedge Clean)
Aromatize (ID: Aromatize)

$$$$
75901
  Mrv1722006291716482D          

 18 19  0  0  1  0            999 V2000
    4.5204    4.0009    0.0000 N   0  0  0  0  0  0  0  0  0  0  0  0
    3.7358    3.7460    0.0000 C   0  0  0  0  0  0  0  0  0  0  0  0
    3.5642    2.9390    0.0000 N   0  0  0  0  0  0  0  0  0  0  0  0
    2.7796    2.6841    0.0000 C   0  0  0  0  0  0  0  0  0  0  0  0
    2.6081    1.8771    0.0000 O   0  0  0  0  0  0  0  0  0  0  0  0
    2.1665    3.2361    0.0000 N   0  0  0  0  0  0  0  0  0  0  0  0
    2.3381    4.0431    0.0000 C   0  0  0  0  0  0  0  0  0  0  0  0
    3.1227    4.2980    0.0000 C   0  0  0  0  0  0  0  0  0  0  0  0
    1.3819    2.9812    0.0000 C   0  0  0  0  0  0  0  0  0  0  0  0
    1.1270    2.1965    0.0000 O   0  0  0  0  0  0  0  0  0  0  0  0
    0.3020    2.1965    0.0000 C   0  0  0  0  0  0  0  0  0  0  0  0
   -0.1830    1.5291    0.0000 C   0  0  0  0  0  0  0  0  0  0  0  0
    0.1526    0.7754    0.0000 O   0  0  0  0  0  0  0  0  0  0  0  0
    0.0470    2.9812    0.0000 C   0  0  0  0  0  0  0  0  0  0  0  0
   -0.7376    3.2361    0.0000 O   0  0  0  0  0  0  0  0  0  0  0  0
    0.7145    3.4661    0.0000 C   0  0  0  0  0  0  0  0  0  0  0  0
    0.3095    4.1848    0.0000 F   0  0  0  0  0  0  0  0  0  0  0  0
    1.1195    4.1848    0.0000 F   0  0  0  0  0  0  0  0  0  0  0  0
  1  2  1  0  0  0  0
  2  3  4  0  0  0  0
  3  4  4  0  0  0  0
  4  5  2  0  0  0  0
  4  6  4  0  0  0  0
  6  7  4  0  0  0  0
  7  8  4  0  0  0  0
  2  8  4  0  0  0  0
  9  6  1  0  0  0  0
  9 10  1  0  0  0  0
 10 11  1  0  0  0  0
 11 12  1  0  0  0  0
 12 13  1  0  0  0  0
 11 14  1  0  0  0  0
 14 15  1  0  0  0  0
 14 16  1  0  0  0  0
  9 16  1  0  0  0  0
 16 17  1  0  0  0  0
 16 18  1  0  0  0  0
M  END
>  <molregno>
75901

>  <canonical_smiles>
NC1=NC(=O)N(C=C1)[C@@H]2O[C@H](CO)[C@@H](O)C2(F)F

>  <standard_inchi_key>
SDUQYLNIPVEERB-QPPQHZFASA-N

>  <standard_value>
333,04

>  <standard_units>
nM

>  <standard_type>
IC50

>  <assay_id>
954459

>  <description>
SANGER: Inhibition of human NCI-N87 cell growth in a cell viability assay.

>  <Mol Mass>
263,201

>  <Act_10_uM>
1

>  <Act_1_uM>
1

>  <StandardizerResult>
Clean 2D (ID: Clean 2D)
Clear Stereo (ID: Clear Stereo)
Tautomerize (ID: Tautomerize)
Wedge Clean (ID: Wedge Clean)
Aromatize (ID: Aromatize)

$$$$
13590
  Mrv1722006291716482D          

 24 27  0  0  0  0            999 V2000
    3.7998   -0.8677    0.0000 C   0  0  0  0  0  0  0  0  0  0  0  0
    2.9801   -0.7741    0.0000 O   0  0  0  0  0  0  0  0  0  0  0  0
    2.6513   -0.0174    0.0000 C   0  0  0  0  0  0  0  0  0  0  0  0
    3.4726    0.0614    0.0000 C   0  0  0  0  0  0  0  0  0  0  0  0
    4.2594    0.3093    0.0000 N   0  0  0  0  0  0  0  0  0  0  0  0
    3.6513    0.8668    0.0000 C   0  0  0  0  0  0  0  0  0  0  0  0
    2.9406    1.2857    0.0000 C   0  0  0  0  0  0  0  0  0  0  0  0
    2.3226    0.7392    0.0000 N   0  0  0  0  0  0  0  0  0  0  0  0
    1.5014    0.6604    0.0000 C   0  0  0  0  0  0  0  0  0  0  0  0
    1.3226   -0.1450    0.0000 C   0  0  0  0  0  0  0  0  0  0  0  0
    2.0333   -0.5639    0.0000 C   0  0  0  0  0  0  0  0  0  0  0  0
    2.1122   -1.3852    0.0000 C   0  0  0  0  0  0  0  0  0  0  0  0
    2.8628   -1.7275    0.0000 O   0  0  0  0  0  0  0  0  0  0  0  0
    2.9416   -2.5487    0.0000 C   0  0  0  0  0  0  0  0  0  0  0  0
    3.6923   -2.8910    0.0000 O   0  0  0  0  0  0  0  0  0  0  0  0
    2.2699   -3.0276    0.0000 N   0  0  0  0  0  0  0  0  0  0  0  0
    0.5357   -0.3929    0.0000 C   0  0  0  0  0  0  0  0  0  0  0  0
    0.3569   -1.1983    0.0000 O   0  0  0  0  0  0  0  0  0  0  0  0
   -0.0724    0.1646    0.0000 C   0  0  0  0  0  0  0  0  0  0  0  0
    0.1064    0.9700    0.0000 C   0  0  0  0  0  0  0  0  0  0  0  0
   -0.5017    1.5276    0.0000 C   0  0  0  0  0  0  0  0  0  0  0  0
    0.8933    1.2179    0.0000 C   0  0  0  0  0  0  0  0  0  0  0  0
    1.0720    2.0233    0.0000 O   0  0  0  0  0  0  0  0  0  0  0  0
   -0.8593   -0.0832    0.0000 N   0  0  0  0  0  0  0  0  0  0  0  0
  1  2  1  0  0  0  0
  3  2  1  0  0  0  0
  3  4  1  0  0  0  0
  4  5  1  0  0  0  0
  6  5  1  0  0  0  0
  4  6  1  0  0  0  0
  6  7  1  0  0  0  0
  7  8  1  0  0  0  0
  3  8  1  0  0  0  0
  8  9  1  0  0  0  0
  9 10  2  0  0  0  0
 10 11  1  0  0  0  0
  3 11  1  0  0  0  0
 11 12  1  0  0  0  0
 12 13  1  0  0  0  0
 13 14  1  0  0  0  0
 14 15  2  0  0  0  0
 14 16  1  0  0  0  0
 10 17  1  0  0  0  0
 17 18  2  0  0  0  0
 17 19  1  0  0  0  0
 19 20  2  0  0  0  0
 20 21  1  0  0  0  0
 20 22  1  0  0  0  0
  9 22  1  0  0  0  0
 22 23  2  0  0  0  0
 19 24  1  0  0  0  0
M  END
>  <molregno>
13590

>  <canonical_smiles>
CO[C@]12[C@H]3N[C@H]3CN1C4=C([C@H]2COC(=O)N)C(=O)C(=C(C)C4=O)N

>  <standard_inchi_key>
NWIBSHFKIJFRCO-WUDYKRTCSA-N

>  <standard_value>
438,12

>  <standard_units>
nM

>  <standard_type>
IC50

>  <assay_id>
954459

>  <description>
SANGER: Inhibition of human NCI-N87 cell growth in a cell viability assay.

>  <Mol Mass>
334,332

>  <Act_10_uM>
1

>  <Act_1_uM>
1

>  <StandardizerResult>
Clean 2D (ID: Clean 2D)
Clear Stereo (ID: Clear Stereo)
Tautomerize (ID: Tautomerize)
Wedge Clean (ID: Wedge Clean)

$$$$
1540172
  Mrv1722006291716482D          

 22 23  0  0  0  0            999 V2000
    2.1434   -1.2375    0.0000 C   0  0  0  0  0  0  0  0  0  0  0  0
    2.1434   -2.0625    0.0000 C   0  0  0  0  0  0  0  0  0  0  0  0
    2.8579   -2.4750    0.0000 C   0  0  0  0  0  0  0  0  0  0  0  0
    2.8579   -3.3000    0.0000 C   0  0  0  0  0  0  0  0  0  0  0  0
    2.1434   -3.7125    0.0000 C   0  0  0  0  0  0  0  0  0  0  0  0
    1.4289   -3.3000    0.0000 C   0  0  0  0  0  0  0  0  0  0  0  0
    1.4289   -2.4750    0.0000 C   0  0  0  0  0  0  0  0  0  0  0  0
    0.7145   -2.0625    0.0000 N   0  0  0  0  0  0  0  0  0  0  0  0
    0.7145   -1.2375    0.0000 S   0  0  0  0  0  0  0  0  0  0  0  0
   -0.1105   -1.2375    0.0000 O   0  0  0  0  0  0  0  0  0  0  0  0
    1.5395   -1.2375    0.0000 O   0  0  0  0  0  0  0  0  0  0  0  0
    0.7145   -0.4125    0.0000 C   0  0  0  0  0  0  0  0  0  0  0  0
    0.0000    0.0000    0.0000 C   0  0  0  0  0  0  0  0  0  0  0  0
    0.0000    0.8250    0.0000 C   0  0  0  0  0  0  0  0  0  0  0  0
   -0.7145    1.2375    0.0000 Cl  0  0  0  0  0  0  0  0  0  0  0  0
    0.7145    1.2375    0.0000 C   0  0  0  0  0  0  0  0  0  0  0  0
    1.4289    0.8250    0.0000 C   0  0  0  0  0  0  0  0  0  0  0  0
    1.4289    0.0000    0.0000 C   0  0  0  0  0  0  0  0  0  0  0  0
    2.1434   -0.4125    0.0000 Cl  0  0  0  0  0  0  0  0  0  0  0  0
    3.5724   -3.7125    0.0000 N   0  3  0  0  0  0  0  0  0  0  0  0
    4.2868   -3.3000    0.0000 O   0  0  0  0  0  0  0  0  0  0  0  0
    3.5724   -4.5375    0.0000 O   0  5  0  0  0  0  0  0  0  0  0  0
  1  2  1  0  0  0  0
  2  3  4  0  0  0  0
  3  4  4  0  0  0  0
  4  5  4  0  0  0  0
  5  6  4  0  0  0  0
  6  7  4  0  0  0  0
  2  7  4  0  0  0  0
  7  8  1  0  0  0  0
  8  9  1  0  0  0  0
  9 10  2  0  0  0  0
  9 11  2  0  0  0  0
  9 12  1  0  0  0  0
 12 13  4  0  0  0  0
 13 14  4  0  0  0  0
 14 15  1  0  0  0  0
 14 16  4  0  0  0  0
 16 17  4  0  0  0  0
 17 18  4  0  0  0  0
 12 18  4  0  0  0  0
 18 19  1  0  0  0  0
  4 20  1  0  0  0  0
 20 21  2  0  0  0  0
 20 22  1  0  0  0  0
M  CHG  2  20   1  22  -1
M  END
>  <molregno>
1540172

>  <canonical_smiles>
Cc1cc(ccc1NS(=O)(=O)c2cc(Cl)ccc2Cl)[N+](=O)[O-]

>  <standard_inchi_key>
AXNUEXXEQGQWPA-UHFFFAOYSA-N

>  <standard_value>
7247,36

>  <standard_units>
nM

>  <standard_type>
IC50

>  <assay_id>
954459

>  <description>
SANGER: Inhibition of human NCI-N87 cell growth in a cell viability assay.

>  <Mol Mass>
361,19

>  <Act_10_uM>
1

>  <Act_1_uM>
0

>  <StandardizerResult>
Clean 2D (ID: Clean 2D)
Clear Stereo (ID: Clear Stereo)
Tautomerize (ID: Tautomerize)
Wedge Clean (ID: Wedge Clean)
Aromatize (ID: Aromatize)

$$$$
151991
  Mrv1722006291716482D          

 46 48  0  0  1  0            999 V2000
    4.7706   -3.5805    0.0000 C   0  0  0  0  0  0  0  0  0  0  0  0
    5.4851   -3.1680    0.0000 C   0  0  0  0  0  0  0  0  0  0  0  0
    6.1996   -3.5805    0.0000 C   0  0  0  0  0  0  0  0  0  0  0  0
    6.9140   -3.1680    0.0000 C   0  0  0  0  0  0  0  0  0  0  0  0
    7.6285   -3.5805    0.0000 C   0  0  0  0  0  0  0  0  0  0  0  0
    8.3430   -3.1680    0.0000 C   0  0  0  0  0  0  0  0  0  0  0  0
    9.0575   -3.5805    0.0000 C   0  0  0  0  0  0  0  0  0  0  0  0
    9.7719   -3.1680    0.0000 C   0  0  0  0  0  0  0  0  0  0  0  0
    9.7719   -2.3430    0.0000 O   0  0  0  0  0  0  0  0  0  0  0  0
   10.4864   -3.5805    0.0000 O   0  0  0  0  0  0  0  0  0  0  0  0
   11.2009   -3.1680    0.0000 C   0  0  0  0  0  0  0  0  0  0  0  0
   11.2871   -2.3476    0.0000 C   0  0  0  0  0  0  0  0  0  0  0  0
   10.6740   -1.7955    0.0000 O   0  0  0  0  0  0  0  0  0  0  0  0
   10.8455   -0.9886    0.0000 C   0  0  0  0  0  0  0  0  0  0  0  0
   11.6302   -0.7336    0.0000 O   0  0  0  0  0  0  0  0  0  0  0  0
   10.2324   -0.4365    0.0000 C   0  0  0  0  0  0  0  0  0  0  0  0
    9.4478   -0.6915    0.0000 C   0  0  0  0  0  0  0  0  0  0  0  0
    9.2763   -1.4984    0.0000 C   0  0  0  0  0  0  0  0  0  0  0  0
   10.4040    0.3704    0.0000 C   0  0  0  0  0  0  0  0  0  0  0  0
   12.0941   -2.1760    0.0000 C   0  0  0  0  0  0  0  0  0  0  0  0
   12.5066   -2.8905    0.0000 C   0  0  0  0  0  0  0  0  0  0  0  0
   13.3301   -2.9398    0.0000 C   0  0  0  0  0  0  0  0  0  0  0  0
   13.8249   -2.2797    0.0000 O   0  0  0  0  0  0  0  0  0  0  0  0
   14.6057   -2.5464    0.0000 C   0  0  0  0  0  0  0  0  0  0  0  0
   15.2803   -2.0715    0.0000 O   0  0  0  0  0  0  0  0  0  0  0  0
   14.5933   -3.3713    0.0000 C   0  0  0  0  0  0  0  0  0  0  0  0
   15.4182   -3.3880    0.0000 C   0  0  0  0  0  0  0  0  0  0  0  0
   14.7528   -4.1807    0.0000 O   0  0  0  0  0  0  0  0  0  0  0  0
   13.8050   -3.6145    0.0000 C   0  0  0  0  0  0  0  0  0  0  0  0
   14.3927   -4.1934    0.0000 O   0  0  0  0  0  0  0  0  0  0  0  0
   13.5736   -4.4064    0.0000 C   0  0  0  0  0  0  0  0  0  0  0  0
   12.8103   -4.7192    0.0000 C   0  0  0  0  0  0  0  0  0  0  0  0
   12.0897   -4.3175    0.0000 C   0  0  0  0  0  0  0  0  0  0  0  0
   11.2662   -4.2681    0.0000 C   0  0  0  0  0  0  0  0  0  0  0  0
   11.8583   -5.1094    0.0000 O   0  0  0  0  0  0  0  0  0  0  0  0
   11.0569   -5.3049    0.0000 C   0  0  0  0  0  0  0  0  0  0  0  0
   10.8255   -6.0968    0.0000 O   0  0  0  0  0  0  0  0  0  0  0  0
   10.4867   -4.7086    0.0000 C   0  0  0  0  0  0  0  0  0  0  0  0
   11.9545   -3.5036    0.0000 C   0  0  0  0  0  0  0  0  0  0  0  0
   14.1867   -4.9584    0.0000 O   0  0  0  0  0  0  0  0  0  0  0  0
   14.0152   -5.7654    0.0000 C   0  0  0  0  0  0  0  0  0  0  0  0
   13.2306   -6.0203    0.0000 O   0  0  0  0  0  0  0  0  0  0  0  0
   14.6283   -6.3174    0.0000 C   0  0  0  0  0  0  0  0  0  0  0  0
   14.4568   -7.1244    0.0000 C   0  0  0  0  0  0  0  0  0  0  0  0
   15.0699   -7.6764    0.0000 C   0  0  0  0  0  0  0  0  0  0  0  0
   12.4296   -1.4224    0.0000 C   0  0  0  0  0  0  0  0  0  0  0  0
  1  2  1  0  0  0  0
  2  3  1  0  0  0  0
  3  4  1  0  0  0  0
  4  5  1  0  0  0  0
  5  6  1  0  0  0  0
  6  7  1  0  0  0  0
  7  8  1  0  0  0  0
  8  9  2  0  0  0  0
  8 10  1  0  0  0  0
 11 10  1  0  0  0  0
 11 12  1  0  0  0  0
 12 13  1  0  0  0  0
 13 14  1  0  0  0  0
 14 15  2  0  0  0  0
 14 16  1  0  0  0  0
 16 17  2  0  0  0  0
 17 18  1  4  0  0  0
 16 19  1  0  0  0  0
 12 20  1  0  0  0  0
 20 21  2  0  0  0  0
 21 22  1  0  0  0  0
 22 23  1  0  0  0  0
 23 24  1  0  0  0  0
 24 25  2  0  0  0  0
 24 26  1  0  0  0  0
 26 27  1  0  0  0  0
 26 28  1  0  0  0  0
 26 29  1  0  0  0  0
 22 29  1  0  0  0  0
 29 30  1  0  0  0  0
 29 31  1  0  0  0  0
 31 32  1  0  0  0  0
 32 33  1  0  0  0  0
 33 34  1  0  0  0  0
 33 35  1  0  0  0  0
 35 36  1  0  0  0  0
 36 37  2  0  0  0  0
 36 38  1  0  0  0  0
 33 39  1  0  0  0  0
 11 39  1  0  0  0  0
 39 21  1  0  0  0  0
 31 40  1  0  0  0  0
 40 41  1  0  0  0  0
 41 42  2  0  0  0  0
 41 43  1  0  0  0  0
 43 44  1  0  0  0  0
 44 45  1  0  0  0  0
 20 46  1  0  0  0  0
M  END
>  <molregno>
151991

>  <canonical_smiles>
CCCCCCCC(=O)O[C@@H]1[C@@H](OC(=O)\C(=C/C)\C)C(=C2[C@@H]3OC(=O)[C@@](C)(O)[C@@]3(O)[C@H](C[C@](C)(OC(=O)C)[C@@H]12)OC(=O)CCC)C

>  <standard_inchi_key>
IXFPJGBNCFXKPI-FSIHEZPISA-N

>  <standard_value>
3164,94

>  <standard_units>
nM

>  <standard_type>
IC50

>  <assay_id>
954459

>  <description>
SANGER: Inhibition of human NCI-N87 cell growth in a cell viability assay.

>  <Mol Mass>
650,762

>  <Act_10_uM>
1

>  <Act_1_uM>
0

>  <StandardizerResult>
Clean 2D (ID: Clean 2D)
Clear Stereo (ID: Clear Stereo)
Tautomerize (ID: Tautomerize)
Wedge Clean (ID: Wedge Clean)

$$$$
427010
  Mrv1722006291716482D          

 96101  0  0  0  0            999 V2000
    5.8928   -1.5305    0.0000 C   0  0  0  0  0  0  0  0  0  0  0  0
    6.6555   -1.8450    0.0000 C   0  0  0  0  0  0  0  0  0  0  0  0
    7.3092   -1.3417    0.0000 O   0  0  0  0  0  0  0  0  0  0  0  0
    6.7645   -2.6627    0.0000 C   0  0  0  0  0  0  0  0  0  0  0  0
    6.1108   -3.1660    0.0000 N   0  0  0  0  0  0  0  0  0  0  0  0
    5.3481   -2.8515    0.0000 C   0  0  0  0  0  0  0  0  0  0  0  0
    5.2391   -2.0338    0.0000 O   0  0  0  0  0  0  0  0  0  0  0  0
    4.6944   -3.3548    0.0000 C   0  0  0  0  0  0  0  0  0  0  0  0
    5.2632   -3.9523    0.0000 C   0  0  0  0  0  0  0  0  0  0  0  0
    3.9316   -3.0403    0.0000 C   0  0  0  0  0  0  0  0  0  0  0  0
    3.8226   -2.2226    0.0000 O   0  0  0  0  0  0  0  0  0  0  0  0
    3.2779   -3.5436    0.0000 C   0  0  0  0  0  0  0  0  0  0  0  0
    3.8468   -4.1411    0.0000 C   0  0  0  0  0  0  0  0  0  0  0  0
    2.5152   -3.2291    0.0000 N   0  0  0  0  0  0  0  0  0  0  0  0
    1.8615   -3.7324    0.0000 C   0  0  0  0  0  0  0  0  0  0  0  0
    2.4304   -4.3299    0.0000 O   0  0  0  0  0  0  0  0  0  0  0  0
    1.0988   -3.4180    0.0000 C   0  0  0  0  0  0  0  0  0  0  0  0
    0.4451   -3.9212    0.0000 N   0  0  0  0  0  0  0  0  0  0  0  0
    0.5541   -4.7390    0.0000 C   0  0  0  0  0  0  0  0  0  0  0  0
   -0.2231   -5.0157    0.0000 O   0  0  0  0  0  0  0  0  0  0  0  0
    1.1823   -5.2738    0.0000 C   0  0  0  0  0  0  0  0  0  0  0  0
    1.9596   -4.9971    0.0000 N   0  0  0  0  0  0  0  0  0  0  0  0
    2.5878   -5.5319    0.0000 C   0  0  0  0  0  0  0  0  0  0  0  0
    2.4387   -6.3433    0.0000 N   0  0  0  0  0  0  0  0  0  0  0  0
    1.6615   -6.6200    0.0000 C   0  0  0  0  0  0  0  0  0  0  0  0
    1.5125   -7.4314    0.0000 N   0  0  0  0  0  0  0  0  0  0  0  0
    1.0333   -6.0852    0.0000 C   0  0  0  0  0  0  0  0  0  0  0  0
    0.2561   -6.3619    0.0000 C   0  0  0  0  0  0  0  0  0  0  0  0
    3.3650   -5.2553    0.0000 C   0  0  0  0  0  0  0  0  0  0  0  0
    3.5140   -4.4438    0.0000 C   0  0  0  0  0  0  0  0  0  0  0  0
    2.8858   -3.9091    0.0000 C   0  0  0  0  0  0  0  0  0  0  0  0
    2.1086   -4.1857    0.0000 O   0  0  0  0  0  0  0  0  0  0  0  0
    3.0349   -3.0976    0.0000 N   0  0  0  0  0  0  0  0  0  0  0  0
    3.9932   -5.7900    0.0000 N   0  0  0  0  0  0  0  0  0  0  0  0
    4.7704   -5.5134    0.0000 C   0  0  0  0  0  0  0  0  0  0  0  0
    5.3986   -6.0482    0.0000 C   0  0  0  0  0  0  0  0  0  0  0  0
    5.2496   -6.8596    0.0000 N   0  0  0  0  0  0  0  0  0  0  0  0
    6.1759   -5.7715    0.0000 C   0  0  0  0  0  0  0  0  0  0  0  0
    6.8041   -6.3063    0.0000 O   0  0  0  0  0  0  0  0  0  0  0  0
    6.3249   -4.9601    0.0000 N   0  0  0  0  0  0  0  0  0  0  0  0
    0.9898   -2.6002    0.0000 C   0  0  0  0  0  0  0  0  0  0  0  0
    0.2271   -2.2857    0.0000 O   0  0  0  0  0  0  0  0  0  0  0  0
   -0.4266   -2.7890    0.0000 C   0  0  0  0  0  0  0  0  0  0  0  0
   -0.3176   -3.6068    0.0000 O   0  0  0  0  0  0  0  0  0  0  0  0
   -0.9713   -4.1101    0.0000 C   0  0  0  0  0  0  0  0  0  0  0  0
   -0.8623   -4.9278    0.0000 C   0  0  0  0  0  0  0  0  0  0  0  0
   -1.5160   -5.4311    0.0000 O   0  0  0  0  0  0  0  0  0  0  0  0
   -1.7340   -3.7956    0.0000 C   0  0  0  0  0  0  0  0  0  0  0  0
   -2.3877   -4.2989    0.0000 O   0  0  0  0  0  0  0  0  0  0  0  0
   -1.8430   -2.9778    0.0000 C   0  0  0  0  0  0  0  0  0  0  0  0
   -2.6057   -2.6633    0.0000 O   0  0  0  0  0  0  0  0  0  0  0  0
   -1.1893   -2.4745    0.0000 C   0  0  0  0  0  0  0  0  0  0  0  0
   -1.2983   -1.6568    0.0000 O   0  0  0  0  0  0  0  0  0  0  0  0
   -2.0610   -1.3423    0.0000 C   0  0  0  0  0  0  0  0  0  0  0  0
   -2.7147   -1.8456    0.0000 O   0  0  0  0  0  0  0  0  0  0  0  0
   -3.4774   -1.5311    0.0000 C   0  0  0  0  0  0  0  0  0  0  0  0
   -4.1311   -2.0344    0.0000 C   0  0  0  0  0  0  0  0  0  0  0  0
   -4.8939   -1.7199    0.0000 O   0  0  0  0  0  0  0  0  0  0  0  0
   -3.5865   -0.7133    0.0000 C   0  0  0  0  0  0  0  0  0  0  0  0
   -4.3492   -0.3988    0.0000 O   0  0  0  0  0  0  0  0  0  0  0  0
   -2.9328   -0.2100    0.0000 C   0  0  0  0  0  0  0  0  0  0  0  0
   -3.0418    0.6077    0.0000 O   0  0  0  0  0  0  0  0  0  0  0  0
   -3.8045    0.9222    0.0000 C   0  0  0  0  0  0  0  0  0  0  0  0
   -3.9135    1.7400    0.0000 O   0  0  0  0  0  0  0  0  0  0  0  0
   -4.4582    0.4189    0.0000 N   0  0  0  0  0  0  0  0  0  0  0  0
   -2.1700   -0.5245    0.0000 C   0  0  0  0  0  0  0  0  0  0  0  0
   -1.5163   -0.0212    0.0000 O   0  0  0  0  0  0  0  0  0  0  0  0
    1.6435   -2.0969    0.0000 C   0  0  0  0  0  0  0  0  0  0  0  0
    1.6206   -1.2722    0.0000 C   0  0  0  0  0  0  0  0  0  0  0  0
    2.3978   -0.9956    0.0000 N   0  0  0  0  0  0  0  0  0  0  0  0
    2.9011   -1.6493    0.0000 C   0  0  0  0  0  0  0  0  0  0  0  0
    2.4349   -2.3299    0.0000 N   0  0  0  0  0  0  0  0  0  0  0  0
    7.5272   -2.9772    0.0000 C   0  0  0  0  0  0  0  0  0  0  0  0
    7.6362   -3.7950    0.0000 O   0  0  0  0  0  0  0  0  0  0  0  0
    8.1809   -2.4739    0.0000 N   0  0  0  0  0  0  0  0  0  0  0  0
    8.9436   -2.7884    0.0000 C   0  0  0  0  0  0  0  0  0  0  0  0
    9.5973   -2.2851    0.0000 C   0  0  0  0  0  0  0  0  0  0  0  0
   10.3600   -2.5996    0.0000 C   0  0  0  0  0  0  0  0  0  0  0  0
   11.0627   -2.1674    0.0000 N   0  0  0  0  0  0  0  0  0  0  0  0
   11.6909   -2.7022    0.0000 C   0  0  0  0  0  0  0  0  0  0  0  0
   11.3765   -3.4649    0.0000 C   0  0  0  0  0  0  0  0  0  0  0  0
   10.5539   -3.4015    0.0000 S   0  0  0  0  0  0  0  0  0  0  0  0
   12.4928   -2.5083    0.0000 C   0  0  0  0  0  0  0  0  0  0  0  0
   12.8073   -1.7456    0.0000 N   0  0  0  0  0  0  0  0  0  0  0  0
   13.6299   -1.8090    0.0000 C   0  0  0  0  0  0  0  0  0  0  0  0
   13.8238   -2.6108    0.0000 C   0  0  0  0  0  0  0  0  0  0  0  0
   13.1210   -3.0430    0.0000 S   0  0  0  0  0  0  0  0  0  0  0  0
   14.1647   -1.1808    0.0000 C   0  0  0  0  0  0  0  0  0  0  0  0
   13.8880   -0.4035    0.0000 O   0  0  0  0  0  0  0  0  0  0  0  0
   14.9761   -1.3298    0.0000 N   0  0  0  0  0  0  0  0  0  0  0  0
   15.5109   -0.7016    0.0000 C   0  0  0  0  0  0  0  0  0  0  0  0
   16.3223   -0.8506    0.0000 C   0  0  0  0  0  0  0  0  0  0  0  0
   16.8571   -0.2224    0.0000 C   0  0  0  0  0  0  0  0  0  0  0  0
   17.6685   -0.3714    0.0000 S   0  3  0  0  0  0  0  0  0  0  0  0
   18.2033    0.2568    0.0000 C   0  0  0  0  0  0  0  0  0  0  0  0
   17.9451   -1.1487    0.0000 C   0  0  0  0  0  0  0  0  0  0  0  0
  1  2  1  0  0  0  0
  2  3  1  0  0  0  0
  2  4  1  0  0  0  0
  4  5  1  0  0  0  0
  5  6  1  0  0  0  0
  6  7  2  0  0  0  0
  6  8  1  0  0  0  0
  8  9  1  0  0  0  0
  8 10  1  0  0  0  0
 10 11  1  0  0  0  0
 10 12  1  0  0  0  0
 12 13  1  0  0  0  0
 12 14  1  0  0  0  0
 14 15  1  0  0  0  0
 15 16  2  0  0  0  0
 15 17  1  0  0  0  0
 17 18  1  0  0  0  0
 18 19  1  0  0  0  0
 19 20  2  0  0  0  0
 19 21  1  0  0  0  0
 21 22  4  0  0  0  0
 22 23  4  0  0  0  0
 23 24  4  0  0  0  0
 24 25  4  0  0  0  0
 25 26  1  0  0  0  0
 25 27  4  0  0  0  0
 21 27  4  0  0  0  0
 27 28  1  0  0  0  0
 23 29  1  0  0  0  0
 29 30  1  0  0  0  0
 30 31  1  0  0  0  0
 31 32  2  0  0  0  0
 31 33  1  0  0  0  0
 29 34  1  0  0  0  0
 34 35  1  0  0  0  0
 35 36  1  0  0  0  0
 36 37  1  0  0  0  0
 36 38  1  0  0  0  0
 38 39  2  0  0  0  0
 38 40  1  0  0  0  0
 17 41  1  0  0  0  0
 41 42  1  0  0  0  0
 43 42  1  0  0  0  0
 43 44  1  0  0  0  0
 44 45  1  0  0  0  0
 45 46  1  0  0  0  0
 46 47  1  0  0  0  0
 45 48  1  0  0  0  0
 48 49  1  0  0  0  0
 48 50  1  0  0  0  0
 50 51  1  0  0  0  0
 50 52  1  0  0  0  0
 43 52  1  0  0  0  0
 52 53  1  0  0  0  0
 54 53  1  0  0  0  0
 54 55  1  0  0  0  0
 55 56  1  0  0  0  0
 56 57  1  0  0  0  0
 57 58  1  0  0  0  0
 56 59  1  0  0  0  0
 59 60  1  0  0  0  0
 59 61  1  0  0  0  0
 61 62  1  0  0  0  0
 62 63  1  0  0  0  0
 63 64  2  0  0  0  0
 63 65  1  0  0  0  0
 61 66  1  0  0  0  0
 54 66  1  0  0  0  0
 66 67  1  0  0  0  0
 41 68  1  0  0  0  0
 68 69  4  0  0  0  0
 69 70  4  0  0  0  0
 70 71  4  0  0  0  0
 71 72  4  0  0  0  0
 68 72  4  0  0  0  0
  4 73  1  0  0  0  0
 73 74  2  0  0  0  0
 73 75  1  0  0  0  0
 75 76  1  0  0  0  0
 76 77  1  0  0  0  0
 77 78  1  0  0  0  0
 78 79  4  0  0  0  0
 79 80  4  0  0  0  0
 80 81  4  0  0  0  0
 81 82  4  0  0  0  0
 78 82  4  0  0  0  0
 80 83  1  0  0  0  0
 83 84  4  0  0  0  0
 84 85  4  0  0  0  0
 85 86  4  0  0  0  0
 86 87  4  0  0  0  0
 83 87  4  0  0  0  0
 85 88  1  0  0  0  0
 88 89  2  0  0  0  0
 88 90  1  0  0  0  0
 90 91  1  0  0  0  0
 91 92  1  0  0  0  0
 92 93  1  0  0  0  0
 93 94  1  0  0  0  0
 94 95  1  0  0  0  0
 94 96  1  0  0  0  0
M  CHG  1  94   1
M  STY  1   1 DAT
M  SAL   1  1  72
M  SDT   1 MRV_IMPLICIT_H                                        
M  SDD   1     0.0000    0.0000    DR    ALL  0       0  
M  SED   1 IMPL_H1
M  END
>  <molregno>
427010

>  <canonical_smiles>
C[C@@H](O)[C@H](NC(=O)[C@@H](C)[C@H](O)[C@@H](C)NC(=O)[C@@H](NC(=O)c1nc(nc(N)c1C)[C@H](CC(=O)N)NC[C@H](N)C(=O)N)[C@@H](O[C@@H]2O[C@@H](CO)[C@@H](O)[C@H](O)[C@@H]2O[C@H]3O[C@H](CO)[C@@H](O)[C@H](OC(=O)N)[C@@H]3O)c4c[nH]cn4)C(=O)NCCc5nc(cs5)c6nc(cs6)C(=O)NCCC[S+](C)C

>  <standard_inchi_key>
OYVAGSVQBOHSSS-UAPAGMARSA-O

>  <standard_value>
2964,22

>  <standard_units>
nM

>  <standard_type>
IC50

>  <assay_id>
954459

>  <description>
SANGER: Inhibition of human NCI-N87 cell growth in a cell viability assay.

>  <Mol Mass>
1415,55

>  <Act_10_uM>
1

>  <Act_1_uM>
0

>  <StandardizerResult>
Clean 2D (ID: Clean 2D)
Clear Stereo (ID: Clear Stereo)
Tautomerize (ID: Tautomerize)
Wedge Clean (ID: Wedge Clean)
Aromatize (ID: Aromatize)

$$$$
479169
  Mrv1722006291716482D          

 64 67  0  0  1  0            999 V2000
   16.3614    6.6344    0.0000 C   0  0  0  0  0  0  0  0  0  0  0  0
   15.9246    5.9345    0.0000 C   0  0  0  0  0  0  0  0  0  0  0  0
   15.1001    5.9628    0.0000 C   0  0  0  0  0  0  0  0  0  0  0  0
   14.6633    5.2630    0.0000 C   0  0  0  0  0  0  0  0  0  0  0  0
   13.8388    5.2913    0.0000 C   0  0  0  0  0  0  0  0  0  0  0  0
   13.4020    4.5914    0.0000 C   0  0  0  0  0  0  0  0  0  0  0  0
   12.5774    4.6198    0.0000 C   0  0  0  0  0  0  0  0  0  0  0  0
   12.1406    3.9199    0.0000 C   0  0  0  0  0  0  0  0  0  0  0  0
   12.5284    3.1917    0.0000 O   0  0  0  0  0  0  0  0  0  0  0  0
   11.3161    3.9482    0.0000 O   0  0  0  0  0  0  0  0  0  0  0  0
   10.8793    3.2483    0.0000 C   0  0  0  0  0  0  0  0  0  0  0  0
   11.2671    2.5201    0.0000 C   0  0  0  0  0  0  0  0  0  0  0  0
   12.0916    2.4918    0.0000 C   0  0  0  0  0  0  0  0  0  0  0  0
   12.4793    1.7636    0.0000 C   0  0  0  0  0  0  0  0  0  0  0  0
   12.0425    1.0637    0.0000 O   0  0  0  0  0  0  0  0  0  0  0  0
   13.3038    1.7352    0.0000 O   0  0  0  0  0  0  0  0  0  0  0  0
   13.6915    1.0070    0.0000 C   0  0  0  0  0  0  0  0  0  0  0  0
   10.8303    1.8202    0.0000 C   0  0  0  0  0  0  0  0  0  0  0  0
   10.0057    1.8486    0.0000 C   0  0  0  0  0  0  0  0  0  0  0  0
    9.5993    0.9262    0.0000 C   0  0  0  0  0  0  0  0  0  0  0  0
    8.9962    0.3632    0.0000 C   0  0  0  0  0  0  0  0  0  0  0  0
    8.2487    0.0141    0.0000 O   0  0  0  0  0  0  0  0  0  0  0  0
    7.4299   -0.0869    0.0000 C   0  0  0  0  0  0  0  0  0  0  0  0
    7.4016   -0.9114    0.0000 O   0  0  0  0  0  0  0  0  0  0  0  0
    6.6200    0.0701    0.0000 C   0  0  0  0  0  0  0  0  0  0  0  0
    5.8982    0.4697    0.0000 C   0  0  0  0  0  0  0  0  0  0  0  0
    5.3906   -0.1807    0.0000 O   0  0  0  0  0  0  0  0  0  0  0  0
    5.3352    1.0727    0.0000 C   0  0  0  0  0  0  0  0  0  0  0  0
    4.9861    1.8202    0.0000 C   0  0  0  0  0  0  0  0  0  0  0  0
    4.1616    1.8486    0.0000 C   0  0  0  0  0  0  0  0  0  0  0  0
    3.7739    2.5768    0.0000 C   0  0  0  0  0  0  0  0  0  0  0  0
    2.9494    2.6051    0.0000 O   0  0  0  0  0  0  0  0  0  0  0  0
    2.5126    1.9053    0.0000 C   0  0  0  0  0  0  0  0  0  0  0  0
    2.9003    1.1770    0.0000 O   0  0  0  0  0  0  0  0  0  0  0  0
    1.6881    1.9336    0.0000 C   0  0  0  0  0  0  0  0  0  0  0  0
    4.2107    3.2767    0.0000 C   0  0  0  0  0  0  0  0  0  0  0  0
    3.4456    3.5853    0.0000 C   0  0  0  0  0  0  0  0  0  0  0  0
    4.3818    4.0837    0.0000 C   0  0  0  0  0  0  0  0  0  0  0  0
    5.0352    3.2483    0.0000 C   0  0  0  0  0  0  0  0  0  0  0  0
    4.8339    4.0484    0.0000 O   0  0  0  0  0  0  0  0  0  0  0  0
    5.4417    4.1707    0.0000 C   0  0  0  0  0  0  0  0  0  0  0  0
    6.0448    4.7337    0.0000 C   0  0  0  0  0  0  0  0  0  0  0  0
    5.8169    5.5266    0.0000 C   0  0  0  0  0  0  0  0  0  0  0  0
    6.3897    6.1204    0.0000 C   0  0  0  0  0  0  0  0  0  0  0  0
    6.1618    6.9133    0.0000 C   0  0  0  0  0  0  0  0  0  0  0  0
    6.7346    7.5071    0.0000 C   0  0  0  0  0  0  0  0  0  0  0  0
    7.5352    7.3079    0.0000 O   0  0  0  0  0  0  0  0  0  0  0  0
    6.5068    8.3000    0.0000 O   0  0  0  0  0  0  0  0  0  0  0  0
    7.0795    8.8938    0.0000 C   0  0  0  0  0  0  0  0  0  0  0  0
    7.1903    5.9213    0.0000 C   0  0  0  0  0  0  0  0  0  0  0  0
    7.4181    5.1283    0.0000 C   0  0  0  0  0  0  0  0  0  0  0  0
    6.8454    4.5346    0.0000 O   0  0  0  0  0  0  0  0  0  0  0  0
    8.4210    5.0268    0.0000 C   0  0  0  0  0  0  0  0  0  0  0  0
    9.1428    4.6272    0.0000 C   0  0  0  0  0  0  0  0  0  0  0  0
    9.7058    4.0242    0.0000 C   0  0  0  0  0  0  0  0  0  0  0  0
   10.0277    4.7838    0.0000 C   0  0  0  0  0  0  0  0  0  0  0  0
   10.5306    4.0390    0.0000 C   0  0  0  0  0  0  0  0  0  0  0  0
   10.0548    3.2767    0.0000 C   0  0  0  0  0  0  0  0  0  0  0  0
   10.7002    3.7906    0.0000 O   0  0  0  0  0  0  0  0  0  0  0  0
    9.6180    2.5768    0.0000 O   0  0  0  0  0  0  0  0  0  0  0  0
    5.4229    2.5201    0.0000 O   0  0  0  0  0  0  0  0  0  0  0  0
    9.4579   -0.3205    0.0000 C   0  0  0  0  0  0  0  0  0  0  0  0
   10.2809   -0.2625    0.0000 C   0  0  0  0  0  0  0  0  0  0  0  0
    9.0967   -1.0622    0.0000 O   0  0  0  0  0  0  0  0  0  0  0  0
  1  2  1  0  0  0  0
  2  3  1  0  0  0  0
  4  3  1  4  0  0  0
  4  5  2  0  0  0  0
  6  5  1  4  0  0  0
  6  7  2  0  0  0  0
  7  8  1  0  0  0  0
  8  9  2  0  0  0  0
  8 10  1  0  0  0  0
 11 10  1  0  0  0  0
 11 12  1  0  0  0  0
 12 13  2  0  0  0  0
 13 14  1  4  0  0  0
 14 15  2  0  0  0  0
 14 16  1  0  0  0  0
 16 17  1  0  0  0  0
 12 18  1  0  0  0  0
 18 19  1  0  0  0  0
 19 20  1  0  0  0  0
 20 21  1  0  0  0  0
 21 22  1  0  0  0  0
 22 23  1  0  0  0  0
 23 24  2  0  0  0  0
 23 25  1  0  0  0  0
 25 26  1  0  0  0  0
 26 27  1  0  0  0  0
 26 28  1  0  0  0  0
 28 29  1  0  0  0  0
 29 30  1  0  0  0  0
 30 31  1  0  0  0  0
 31 32  1  0  0  0  0
 32 33  1  0  0  0  0
 33 34  2  0  0  0  0
 33 35  1  0  0  0  0
 31 36  1  0  0  0  0
 36 37  1  0  0  0  0
 36 38  1  0  0  0  0
 36 39  1  0  0  0  0
 39 40  1  0  0  0  0
 39 41  1  0  0  0  0
 41 42  1  0  0  0  0
 42 43  1  0  0  0  0
 43 44  1  0  0  0  0
 44 45  2  0  0  0  0
 45 46  1  4  0  0  0
 46 47  2  0  0  0  0
 46 48  1  0  0  0  0
 48 49  1  0  0  0  0
 44 50  1  0  0  0  0
 50 51  1  0  0  0  0
 51 52  1  0  0  0  0
 42 52  1  0  0  0  0
 53 51  1  4  0  0  0
 53 54  2  0  0  0  0
 54 55  1  0  0  0  0
 55 56  1  0  0  0  0
 55 57  1  0  0  0  0
 55 58  1  0  0  0  0
 11 58  1  0  0  0  0
 58 59  1  0  0  0  0
 58 60  1  0  0  0  0
 19 60  1  0  0  0  0
 39 61  1  0  0  0  0
 29 61  1  0  0  0  0
 21 62  1  0  0  0  0
 62 63  1  0  0  0  0
 62 64  1  0  0  0  0
M  END
>  <molregno>
479169

>  <canonical_smiles>
CCC\C=C\C=C\C(=O)O[C@H]1\C(=C\C(=O)OC)\C[C@H]2C[C@@H](OC(=O)C[C@H](O)C[C@@H]3C[C@H](OC(=O)C)C(C)(C)[C@](O)(C[C@@H]4C\C(=C\C(=O)OC)\C[C@@H](O4)\C=C\C(C)(C)[C@]1(O)O2)O3)[C@@H](C)O

>  <standard_inchi_key>
MJQUEDHRCUIRLF-TVIXENOKSA-N

>  <standard_value>
677,31

>  <standard_units>
nM

>  <standard_type>
IC50

>  <assay_id>
954459

>  <description>
SANGER: Inhibition of human NCI-N87 cell growth in a cell viability assay.

>  <Mol Mass>
905,044

>  <Act_10_uM>
1

>  <Act_1_uM>
1

>  <StandardizerResult>
Clean 2D (ID: Clean 2D)
Clear Stereo (ID: Clear Stereo)
Tautomerize (ID: Tautomerize)
Wedge Clean (ID: Wedge Clean)

$$$$
5105
  Mrv1722006291716482D          

 26 30  0  0  1  0            999 V2000
    5.4176    2.6122    0.0000 C   0  0  0  0  0  0  0  0  0  0  0  0
    5.9255    1.9620    0.0000 C   0  0  0  0  0  0  0  0  0  0  0  0
    5.6165    1.1971    0.0000 C   0  0  0  0  0  0  0  0  0  0  0  0
    4.9168    1.6343    0.0000 O   0  0  0  0  0  0  0  0  0  0  0  0
    6.4235    1.0256    0.0000 C   0  0  0  0  0  0  0  0  0  0  0  0
    6.9755    1.6387    0.0000 O   0  0  0  0  0  0  0  0  0  0  0  0
    6.6784    0.2410    0.0000 O   0  0  0  0  0  0  0  0  0  0  0  0
    6.1264   -0.3721    0.0000 C   0  0  0  0  0  0  0  0  0  0  0  0
    5.3194   -0.2006    0.0000 C   0  0  0  0  0  0  0  0  0  0  0  0
    5.0645    0.5840    0.0000 C   0  0  0  0  0  0  0  0  0  0  0  0
    4.2575    0.7556    0.0000 C   0  0  0  0  0  0  0  0  0  0  0  0
    3.7054    0.1425    0.0000 C   0  0  0  0  0  0  0  0  0  0  0  0
    3.9604   -0.6422    0.0000 N   0  0  0  0  0  0  0  0  0  0  0  0
    3.2929   -1.1271    0.0000 C   0  0  0  0  0  0  0  0  0  0  0  0
    2.6255   -0.6422    0.0000 C   0  0  0  0  0  0  0  0  0  0  0  0
    1.8185   -0.8137    0.0000 C   0  0  0  0  0  0  0  0  0  0  0  0
    1.2665   -0.2006    0.0000 C   0  0  0  0  0  0  0  0  0  0  0  0
    0.4595   -0.3721    0.0000 C   0  0  0  0  0  0  0  0  0  0  0  0
   -0.0925    0.2410    0.0000 C   0  0  0  0  0  0  0  0  0  0  0  0
    0.1624    1.0256    0.0000 C   0  0  0  0  0  0  0  0  0  0  0  0
    0.9694    1.1971    0.0000 C   0  0  0  0  0  0  0  0  0  0  0  0
    1.5214    0.5840    0.0000 C   0  0  0  0  0  0  0  0  0  0  0  0
    2.3284    0.7556    0.0000 N   0  0  0  0  0  0  0  0  0  0  0  0
    2.8804    0.1425    0.0000 C   0  0  0  0  0  0  0  0  0  0  0  0
    4.7674   -0.8137    0.0000 C   0  0  0  0  0  0  0  0  0  0  0  0
    5.0223   -1.5983    0.0000 O   0  0  0  0  0  0  0  0  0  0  0  0
  1  2  1  0  0  0  0
  3  2  1  0  0  0  0
  3  4  1  0  0  0  0
  3  5  1  0  0  0  0
  5  6  2  0  0  0  0
  5  7  1  0  0  0  0
  7  8  1  0  0  0  0
  8  9  1  0  0  0  0
  9 10  4  0  0  0  0
  3 10  1  0  0  0  0
 10 11  4  0  0  0  0
 11 12  4  0  0  0  0
 12 13  4  0  0  0  0
 13 14  1  0  0  0  0
 14 15  1  0  0  0  0
 15 16  4  0  0  0  0
 16 17  4  0  0  0  0
 17 18  4  0  0  0  0
 18 19  4  0  0  0  0
 19 20  4  0  0  0  0
 20 21  4  0  0  0  0
 21 22  4  0  0  0  0
 17 22  4  0  0  0  0
 22 23  4  0  0  0  0
 23 24  4  0  0  0  0
 12 24  1  0  0  0  0
 15 24  4  0  0  0  0
 13 25  4  0  0  0  0
  9 25  4  0  0  0  0
 25 26  2  0  0  0  0
M  END
>  <molregno>
5105

>  <canonical_smiles>
CC[C@@]1(O)C(=O)OCC2=C1C=C3N(Cc4cc5ccccc5nc34)C2=O

>  <standard_inchi_key>
VSJKWCGYPAHWDS-FQEVSTJZSA-N

>  <standard_value>
8,74

>  <standard_units>
nM

>  <standard_type>
IC50

>  <assay_id>
954459

>  <description>
SANGER: Inhibition of human NCI-N87 cell growth in a cell viability assay.

>  <Mol Mass>
348,358

>  <Act_10_uM>
1

>  <Act_1_uM>
1

>  <StandardizerResult>
Clean 2D (ID: Clean 2D)
Clear Stereo (ID: Clear Stereo)
Tautomerize (ID: Tautomerize)
Wedge Clean (ID: Wedge Clean)
Aromatize (ID: Aromatize)

$$$$
71516
  Mrv1722006291716482D          

 59 67  0  0  1  0            999 V2000
    9.4858    3.5548    0.0000 C   0  0  0  0  0  0  0  0  0  0  0  0
    8.7853    3.9906    0.0000 C   0  0  0  0  0  0  0  0  0  0  0  0
    8.0576    3.6017    0.0000 C   0  0  0  0  0  0  0  0  0  0  0  0
    8.5447    2.9359    0.0000 O   0  0  0  0  0  0  0  0  0  0  0  0
    7.4449    3.0048    0.0000 C   0  0  0  0  0  0  0  0  0  0  0  0
    6.5842    3.1639    0.0000 C   0  0  0  0  0  0  0  0  0  0  0  0
    6.6796    3.9160    0.0000 C   0  0  0  0  0  0  0  0  0  0  0  0
    6.9197    4.6351    0.0000 N   0  0  0  0  0  0  0  0  0  0  0  0
    6.2477    5.1964    0.0000 C   0  0  0  0  0  0  0  0  0  0  0  0
    5.3913    5.2814    0.0000 C   0  0  0  0  0  0  0  0  0  0  0  0
    4.7082    4.7899    0.0000 C   0  0  0  0  0  0  0  0  0  0  0  0
    4.5247    3.9856    0.0000 C   0  0  0  0  0  0  0  0  0  0  0  0
    3.7031    3.9115    0.0000 N   0  0  0  0  0  0  0  0  0  0  0  0
    3.3787    4.6700    0.0000 C   0  0  0  0  0  0  0  0  0  0  0  0
    2.5979    4.9365    0.0000 C   0  0  0  0  0  0  0  0  0  0  0  0
    2.4383    5.7460    0.0000 C   0  0  0  0  0  0  0  0  0  0  0  0
    3.0595    6.2889    0.0000 C   0  0  0  0  0  0  0  0  0  0  0  0
    3.8403    6.0224    0.0000 C   0  0  0  0  0  0  0  0  0  0  0  0
    3.9999    5.2129    0.0000 C   0  0  0  0  0  0  0  0  0  0  0  0
    4.9267    3.2442    0.0000 C   0  0  0  0  0  0  0  0  0  0  0  0
    5.7352    2.9495    0.0000 C   0  0  0  0  0  0  0  0  0  0  0  0
    4.1694    2.9169    0.0000 C   0  0  0  0  0  0  0  0  0  0  0  0
    4.1218    1.9909    0.0000 O   0  0  0  0  0  0  0  0  0  0  0  0
    3.5073    3.4090    0.0000 O   0  0  0  0  0  0  0  0  0  0  0  0
    2.7500    3.0817    0.0000 C   0  0  0  0  0  0  0  0  0  0  0  0
    4.7140    2.4471    0.0000 C   0  0  0  0  0  0  0  0  0  0  0  0
    3.9173    2.2327    0.0000 C   0  0  0  0  0  0  0  0  0  0  0  0
    3.7047    1.4356    0.0000 C   0  0  0  0  0  0  0  0  0  0  0  0
    4.2886    0.8529    0.0000 C   0  0  0  0  0  0  0  0  0  0  0  0
    5.0853    1.0673    0.0000 C   0  0  0  0  0  0  0  0  0  0  0  0
    5.2980    1.8644    0.0000 C   0  0  0  0  0  0  0  0  0  0  0  0
    6.0946    2.0787    0.0000 O   0  0  0  0  0  0  0  0  0  0  0  0
    6.6786    1.4960    0.0000 C   0  0  0  0  0  0  0  0  0  0  0  0
    3.9149    0.1174    0.0000 N   0  0  0  0  0  0  0  0  0  0  0  0
    4.2902   -0.6173    0.0000 C   0  0  0  0  0  0  0  0  0  0  0  0
    3.0999    0.2456    0.0000 C   0  0  0  0  0  0  0  0  0  0  0  0
    2.4593   -0.2743    0.0000 C   0  0  0  0  0  0  0  0  0  0  0  0
    3.0825   -0.8148    0.0000 O   0  0  0  0  0  0  0  0  0  0  0  0
    1.6888    0.0206    0.0000 C   0  0  0  0  0  0  0  0  0  0  0  0
    1.0482   -0.4993    0.0000 O   0  0  0  0  0  0  0  0  0  0  0  0
    0.2777   -0.2044    0.0000 C   0  0  0  0  0  0  0  0  0  0  0  0
   -0.3629   -0.7243    0.0000 O   0  0  0  0  0  0  0  0  0  0  0  0
    0.2904    0.2907    0.0000 C   0  0  0  0  0  0  0  0  0  0  0  0
    1.5589    0.8353    0.0000 C   0  0  0  0  0  0  0  0  0  0  0  0
    0.9183    0.3154    0.0000 C   0  0  0  0  0  0  0  0  0  0  0  0
    0.1477    0.6103    0.0000 C   0  0  0  0  0  0  0  0  0  0  0  0
    0.7883    1.1301    0.0000 C   0  0  0  0  0  0  0  0  0  0  0  0
    0.6584    1.9448    0.0000 C   0  0  0  0  0  0  0  0  0  0  0  0
    1.2990    2.4647    0.0000 C   0  0  0  0  0  0  0  0  0  0  0  0
    2.0695    2.1699    0.0000 N   0  0  0  0  0  0  0  0  0  0  0  0
    3.0384    2.3934    0.0000 C   0  0  0  0  0  0  0  0  0  0  0  0
    3.4885    1.7020    0.0000 C   0  0  0  0  0  0  0  0  0  0  0  0
    2.9700    1.0603    0.0000 C   0  0  0  0  0  0  0  0  0  0  0  0
    2.1995    1.3552    0.0000 C   0  0  0  0  0  0  0  0  0  0  0  0
    2.0351   -0.9819    0.0000 C   0  0  0  0  0  0  0  0  0  0  0  0
    1.2102   -0.9683    0.0000 O   0  0  0  0  0  0  0  0  0  0  0  0
    2.4359   -1.7030    0.0000 O   0  0  0  0  0  0  0  0  0  0  0  0
    2.0117   -2.4106    0.0000 C   0  0  0  0  0  0  0  0  0  0  0  0
    7.7643    4.4053    0.0000 C   0  0  0  0  0  0  0  0  0  0  0  0
  1  2  1  0  0  0  0
  3  2  1  0  0  0  0
  3  4  1  0  0  0  0
  3  5  1  0  0  0  0
  6  5  1  0  0  0  0
  6  7  1  0  0  0  0
  7  8  1  0  0  0  0
  8  9  1  0  0  0  0
  9 10  1  0  0  0  0
 10 11  1  0  0  0  0
 11 12  4  0  0  0  0
 12 13  4  0  0  0  0
 13 14  4  0  0  0  0
 14 15  4  0  0  0  0
 15 16  4  0  0  0  0
 16 17  4  0  0  0  0
 17 18  4  0  0  0  0
 18 19  4  0  0  0  0
 11 19  4  0  0  0  0
 14 19  4  0  0  0  0
 12 20  1  0  0  0  0
 20 21  1  0  0  0  0
  6 21  1  0  0  0  0
 20 22  1  0  0  0  0
 22 23  2  0  0  0  0
 22 24  1  0  0  0  0
 24 25  1  0  0  0  0
 20 26  1  0  0  0  0
 26 27  4  0  0  0  0
 27 28  4  0  0  0  0
 28 29  4  0  0  0  0
 29 30  4  0  0  0  0
 30 31  4  0  0  0  0
 26 31  4  0  0  0  0
 31 32  1  0  0  0  0
 32 33  1  0  0  0  0
 29 34  1  0  0  0  0
 34 35  1  0  0  0  0
 36 34  1  0  0  0  0
 36 37  1  0  0  0  0
 37 38  1  0  0  0  0
 37 39  1  0  0  0  0
 39 40  1  0  0  0  0
 40 41  1  0  0  0  0
 41 42  2  0  0  0  0
 41 43  1  0  0  0  0
 39 44  1  0  0  0  0
 44 45  1  0  0  0  0
 45 46  1  0  0  0  0
 44 47  1  0  0  0  0
 47 48  2  0  0  0  0
 48 49  1  0  0  0  0
 49 50  1  0  0  0  0
 50 51  1  0  0  0  0
 51 52  1  0  0  0  0
 53 52  1  0  0  0  0
 28 53  1  0  0  0  0
 36 53  1  0  0  0  0
 53 54  1  0  0  0  0
 44 54  1  0  0  0  0
 54 50  1  0  0  0  0
 37 55  1  0  0  0  0
 55 56  2  0  0  0  0
 55 57  1  0  0  0  0
 57 58  1  0  0  0  0
  8 59  1  0  0  0  0
  3 59  1  0  0  0  0
M  STY  1   1 DAT
M  SAL   1  1  13
M  SDT   1 MRV_IMPLICIT_H                                        
M  SDD   1     0.0000    0.0000    DR    ALL  0       0  
M  SED   1 IMPL_H1
M  END
>  <molregno>
71516

>  <canonical_smiles>
CC[C@]1(O)C[C@@H]2CN(CCc3c([nH]c4ccccc34)[C@@](C2)(C(=O)OC)c5cc6c(cc5OC)N(C)[C@H]7[C@](O)([C@H](OC(=O)C)[C@]8(CC)C=CCN9CC[C@]67[C@H]89)C(=O)OC)C1

>  <standard_inchi_key>
JXLYSJRDGCGARV-CFWMRBGOSA-N

>  <standard_value>
5,67

>  <standard_units>
nM

>  <standard_type>
IC50

>  <assay_id>
954459

>  <description>
SANGER: Inhibition of human NCI-N87 cell growth in a cell viability assay.

>  <Mol Mass>
810,989

>  <Act_10_uM>
1

>  <Act_1_uM>
1

>  <StandardizerResult>
Clean 2D (ID: Clean 2D)
Clear Stereo (ID: Clear Stereo)
Tautomerize (ID: Tautomerize)
Wedge Clean (ID: Wedge Clean)
Aromatize (ID: Aromatize)

$$$$
49931
  Mrv1722006291716482D          

 33 35  0  0  1  0            999 V2000
    2.1434   -4.5375    0.0000 C   0  0  0  0  0  0  0  0  0  0  0  0
    2.8579   -4.9500    0.0000 N   0  0  0  0  0  0  0  0  0  0  0  0
    2.8579   -5.7750    0.0000 C   0  0  0  0  0  0  0  0  0  0  0  0
    2.1434   -6.1875    0.0000 C   0  0  0  0  0  0  0  0  0  0  0  0
    2.1434   -7.0125    0.0000 C   0  0  0  0  0  0  0  0  0  0  0  0
    1.4289   -7.4250    0.0000 N   0  0  0  0  0  0  0  0  0  0  0  0
    0.7145   -7.0125    0.0000 C   0  0  0  0  0  0  0  0  0  0  0  0
    0.0000   -7.4250    0.0000 N   0  0  0  0  0  0  0  0  0  0  0  0
   -0.7145   -7.0125    0.0000 C   0  0  0  0  0  0  0  0  0  0  0  0
   -1.4289   -7.4250    0.0000 N   0  0  0  0  0  0  0  0  0  0  0  0
   -0.7145   -6.1875    0.0000 N   0  0  0  0  0  0  0  0  0  0  0  0
    0.0000   -5.7750    0.0000 C   0  0  0  0  0  0  0  0  0  0  0  0
    0.0000   -4.9500    0.0000 N   0  0  0  0  0  0  0  0  0  0  0  0
    0.7145   -6.1875    0.0000 C   0  0  0  0  0  0  0  0  0  0  0  0
    1.4289   -5.7750    0.0000 N   0  0  0  0  0  0  0  0  0  0  0  0
    3.5724   -4.5375    0.0000 C   0  0  0  0  0  0  0  0  0  0  0  0
    3.5724   -3.7125    0.0000 C   0  0  0  0  0  0  0  0  0  0  0  0
    4.2868   -3.3000    0.0000 C   0  0  0  0  0  0  0  0  0  0  0  0
    5.0013   -3.7125    0.0000 C   0  0  0  0  0  0  0  0  0  0  0  0
    5.0013   -4.5375    0.0000 C   0  0  0  0  0  0  0  0  0  0  0  0
    4.2868   -4.9500    0.0000 C   0  0  0  0  0  0  0  0  0  0  0  0
    5.7158   -3.3000    0.0000 C   0  0  0  0  0  0  0  0  0  0  0  0
    5.7158   -2.4750    0.0000 O   0  0  0  0  0  0  0  0  0  0  0  0
    6.4302   -3.7125    0.0000 N   0  0  0  0  0  0  0  0  0  0  0  0
    7.1447   -3.3000    0.0000 C   0  0  0  0  0  0  0  0  0  0  0  0
    7.8592   -3.7125    0.0000 C   0  0  0  0  0  0  0  0  0  0  0  0
    8.5737   -3.3000    0.0000 C   0  0  0  0  0  0  0  0  0  0  0  0
    9.2881   -3.7125    0.0000 C   0  0  0  0  0  0  0  0  0  0  0  0
   10.0026   -3.3000    0.0000 O   0  0  0  0  0  0  0  0  0  0  0  0
    9.2881   -4.5375    0.0000 O   0  0  0  0  0  0  0  0  0  0  0  0
    7.1447   -2.4750    0.0000 C   0  0  0  0  0  0  0  0  0  0  0  0
    7.8592   -2.0625    0.0000 O   0  0  0  0  0  0  0  0  0  0  0  0
    6.4302   -2.0625    0.0000 O   0  0  0  0  0  0  0  0  0  0  0  0
  1  2  1  0  0  0  0
  2  3  1  0  0  0  0
  3  4  1  0  0  0  0
  4  5  4  0  0  0  0
  5  6  4  0  0  0  0
  6  7  4  0  0  0  0
  7  8  4  0  0  0  0
  8  9  4  0  0  0  0
  9 10  1  0  0  0  0
  9 11  4  0  0  0  0
 11 12  4  0  0  0  0
 12 13  1  0  0  0  0
 12 14  4  0  0  0  0
  7 14  4  0  0  0  0
 14 15  4  0  0  0  0
  4 15  4  0  0  0  0
  2 16  1  0  0  0  0
 16 17  4  0  0  0  0
 17 18  4  0  0  0  0
 18 19  4  0  0  0  0
 19 20  4  0  0  0  0
 20 21  4  0  0  0  0
 16 21  4  0  0  0  0
 19 22  1  0  0  0  0
 22 23  2  0  0  0  0
 22 24  1  0  0  0  0
 25 24  1  0  0  0  0
 25 26  1  0  0  0  0
 26 27  1  0  0  0  0
 27 28  1  0  0  0  0
 28 29  2  0  0  0  0
 28 30  1  0  0  0  0
 25 31  1  0  0  0  0
 31 32  2  0  0  0  0
 31 33  1  0  0  0  0
M  END
>  <molregno>
49931

>  <canonical_smiles>
CN(Cc1cnc2nc(N)nc(N)c2n1)c3ccc(cc3)C(=O)N[C@@H](CCC(=O)O)C(=O)O

>  <standard_inchi_key>
FBOZXECLQNJBKD-ZDUSSCGKSA-N

>  <standard_value>
6032,26

>  <standard_units>
nM

>  <standard_type>
IC50

>  <assay_id>
954459

>  <description>
SANGER: Inhibition of human NCI-N87 cell growth in a cell viability assay.

>  <Mol Mass>
454,447

>  <Act_10_uM>
1

>  <Act_1_uM>
0

>  <StandardizerResult>
Clean 2D (ID: Clean 2D)
Clear Stereo (ID: Clear Stereo)
Tautomerize (ID: Tautomerize)
Wedge Clean (ID: Wedge Clean)
Aromatize (ID: Aromatize)

$$$$
508147
  Mrv1722006291716482D          

 65 71  0  0  1  0            999 V2000
    1.2448   -0.6055    0.0000 C   0  0  0  0  0  0  0  0  0  0  0  0
    0.7145   -1.2375    0.0000 C   0  0  0  0  0  0  0  0  0  0  0  0
    0.1842   -0.6055    0.0000 C   0  0  0  0  0  0  0  0  0  0  0  0
    1.4289   -1.6500    0.0000 C   0  0  0  0  0  0  0  0  0  0  0  0
    1.4289   -2.4750    0.0000 C   0  0  0  0  0  0  0  0  0  0  0  0
    0.7145   -2.8875    0.0000 C   0  0  0  0  0  0  0  0  0  0  0  0
    0.0000   -2.4750    0.0000 C   0  0  0  0  0  0  0  0  0  0  0  0
   -0.7145   -2.8875    0.0000 C   0  0  0  0  0  0  0  0  0  0  0  0
   -1.4289   -2.4750    0.0000 N   0  0  0  0  0  0  0  0  0  0  0  0
   -2.1434   -2.8875    0.0000 C   0  0  0  0  0  0  0  0  0  0  0  0
   -2.8579   -2.4750    0.0000 C   0  0  0  0  0  0  0  0  0  0  0  0
   -2.8579   -1.6500    0.0000 N   0  0  0  0  0  0  0  0  0  0  0  0
   -2.1434   -1.2375    0.0000 C   0  0  0  0  0  0  0  0  0  0  0  0
   -1.4289   -1.6500    0.0000 C   0  0  0  0  0  0  0  0  0  0  0  0
   -3.5724   -1.2375    0.0000 C   0  0  0  0  0  0  0  0  0  0  0  0
   -4.2868   -1.6500    0.0000 C   0  0  0  0  0  0  0  0  0  0  0  0
   -5.0013   -1.2375    0.0000 C   0  0  0  0  0  0  0  0  0  0  0  0
   -5.0013   -0.4125    0.0000 C   0  0  0  0  0  0  0  0  0  0  0  0
   -4.2868    0.0000    0.0000 C   0  0  0  0  0  0  0  0  0  0  0  0
   -3.5724   -0.4125    0.0000 C   0  0  0  0  0  0  0  0  0  0  0  0
   -5.7158    0.0000    0.0000 C   0  0  0  0  0  0  0  0  0  0  0  0
   -6.4302   -0.4125    0.0000 O   0  0  0  0  0  0  0  0  0  0  0  0
   -5.7158    0.8250    0.0000 N   0  0  0  0  0  0  0  0  0  0  0  0
   -6.4302    1.2375    0.0000 S   0  0  0  0  0  0  0  0  0  0  0  0
   -6.8427    0.5230    0.0000 O   0  0  0  0  0  0  0  0  0  0  0  0
   -6.0177    1.9520    0.0000 O   0  0  0  0  0  0  0  0  0  0  0  0
   -7.1447    1.6500    0.0000 C   0  0  0  0  0  0  0  0  0  0  0  0
   -7.8592    1.2375    0.0000 C   0  0  0  0  0  0  0  0  0  0  0  0
   -8.5737    1.6500    0.0000 C   0  0  0  0  0  0  0  0  0  0  0  0
   -8.5737    2.4750    0.0000 C   0  0  0  0  0  0  0  0  0  0  0  0
   -9.2881    2.8875    0.0000 N   0  0  0  0  0  0  0  0  0  0  0  0
  -10.0026    2.4750    0.0000 C   0  0  0  0  0  0  0  0  0  0  0  0
  -10.7171    2.8875    0.0000 C   0  0  0  0  0  0  0  0  0  0  0  0
  -10.7171    3.7125    0.0000 C   0  0  0  0  0  0  0  0  0  0  0  0
  -11.4315    4.1250    0.0000 N   0  0  0  0  0  0  0  0  0  0  0  0
  -12.1460    3.7125    0.0000 C   0  0  0  0  0  0  0  0  0  0  0  0
  -12.8605    4.1250    0.0000 C   0  0  0  0  0  0  0  0  0  0  0  0
  -12.8605    4.9500    0.0000 O   0  0  0  0  0  0  0  0  0  0  0  0
  -12.1460    5.3625    0.0000 C   0  0  0  0  0  0  0  0  0  0  0  0
  -11.4315    4.9500    0.0000 C   0  0  0  0  0  0  0  0  0  0  0  0
  -10.0026    1.6500    0.0000 C   0  0  0  0  0  0  0  0  0  0  0  0
   -9.2881    1.2375    0.0000 S   0  0  0  0  0  0  0  0  0  0  0  0
   -9.2881    0.4125    0.0000 C   0  0  0  0  0  0  0  0  0  0  0  0
   -8.5737    0.0000    0.0000 C   0  0  0  0  0  0  0  0  0  0  0  0
   -8.5737   -0.8250    0.0000 C   0  0  0  0  0  0  0  0  0  0  0  0
   -9.2881   -1.2375    0.0000 C   0  0  0  0  0  0  0  0  0  0  0  0
  -10.0026   -0.8250    0.0000 C   0  0  0  0  0  0  0  0  0  0  0  0
  -10.0026    0.0000    0.0000 C   0  0  0  0  0  0  0  0  0  0  0  0
   -7.8592    2.8875    0.0000 C   0  0  0  0  0  0  0  0  0  0  0  0
   -7.1447    2.4750    0.0000 C   0  0  0  0  0  0  0  0  0  0  0  0
   -7.8592    3.7125    0.0000 S   0  0  0  0  0  0  0  0  0  0  0  0
   -7.0342    3.7125    0.0000 O   0  0  0  0  0  0  0  0  0  0  0  0
   -8.6842    3.7125    0.0000 O   0  0  0  0  0  0  0  0  0  0  0  0
   -7.8592    4.5375    0.0000 C   0  0  0  0  0  0  0  0  0  0  0  0
   -7.0342    4.5375    0.0000 F   0  0  0  0  0  0  0  0  0  0  0  0
   -8.6842    4.5375    0.0000 F   0  0  0  0  0  0  0  0  0  0  0  0
   -7.8592    5.3625    0.0000 F   0  0  0  0  0  0  0  0  0  0  0  0
    0.0000   -1.6500    0.0000 C   0  0  0  0  0  0  0  0  0  0  0  0
    0.7145   -3.7125    0.0000 C   0  0  0  0  0  0  0  0  0  0  0  0
    1.4289   -4.1250    0.0000 C   0  0  0  0  0  0  0  0  0  0  0  0
    1.4289   -4.9500    0.0000 C   0  0  0  0  0  0  0  0  0  0  0  0
    0.7145   -5.3625    0.0000 C   0  0  0  0  0  0  0  0  0  0  0  0
    0.7145   -6.1875    0.0000 Cl  0  0  0  0  0  0  0  0  0  0  0  0
    0.0000   -4.9500    0.0000 C   0  0  0  0  0  0  0  0  0  0  0  0
    0.0000   -4.1250    0.0000 C   0  0  0  0  0  0  0  0  0  0  0  0
  1  2  1  0  0  0  0
  2  3  1  0  0  0  0
  2  4  1  0  0  0  0
  4  5  1  0  0  0  0
  5  6  1  0  0  0  0
  6  7  2  0  0  0  0
  7  8  1  0  0  0  0
  8  9  1  0  0  0  0
  9 10  1  0  0  0  0
 10 11  1  0  0  0  0
 11 12  1  0  0  0  0
 12 13  1  0  0  0  0
 13 14  1  0  0  0  0
  9 14  1  0  0  0  0
 12 15  1  0  0  0  0
 15 16  4  0  0  0  0
 16 17  4  0  0  0  0
 17 18  4  0  0  0  0
 18 19  4  0  0  0  0
 19 20  4  0  0  0  0
 15 20  4  0  0  0  0
 18 21  1  0  0  0  0
 21 22  2  0  0  0  0
 21 23  1  0  0  0  0
 23 24  1  0  0  0  0
 24 25  2  0  0  0  0
 24 26  2  0  0  0  0
 24 27  1  0  0  0  0
 27 28  4  0  0  0  0
 28 29  4  0  0  0  0
 29 30  4  0  0  0  0
 30 31  1  0  0  0  0
 32 31  1  0  0  0  0
 32 33  1  0  0  0  0
 33 34  1  0  0  0  0
 34 35  1  0  0  0  0
 35 36  1  0  0  0  0
 36 37  1  0  0  0  0
 37 38  1  0  0  0  0
 38 39  1  0  0  0  0
 39 40  1  0  0  0  0
 35 40  1  0  0  0  0
 32 41  1  0  0  0  0
 41 42  1  0  0  0  0
 42 43  1  0  0  0  0
 43 44  4  0  0  0  0
 44 45  4  0  0  0  0
 45 46  4  0  0  0  0
 46 47  4  0  0  0  0
 47 48  4  0  0  0  0
 43 48  4  0  0  0  0
 30 49  4  0  0  0  0
 49 50  4  0  0  0  0
 27 50  4  0  0  0  0
 49 51  1  0  0  0  0
 51 52  2  0  0  0  0
 51 53  2  0  0  0  0
 51 54  1  0  0  0  0
 54 55  1  0  0  0  0
 54 56  1  0  0  0  0
 54 57  1  0  0  0  0
  7 58  1  0  0  0  0
  2 58  1  0  0  0  0
  6 59  1  0  0  0  0
 59 60  4  0  0  0  0
 60 61  4  0  0  0  0
 61 62  4  0  0  0  0
 62 63  1  0  0  0  0
 62 64  4  0  0  0  0
 64 65  4  0  0  0  0
 59 65  4  0  0  0  0
M  END
>  <molregno>
508147

>  <canonical_smiles>
CC1(C)CCC(=C(CN2CCN(CC2)c3ccc(cc3)C(=O)NS(=O)(=O)c4ccc(N[C@H](CCN5CCOCC5)CSc6ccccc6)c(c4)S(=O)(=O)C(F)(F)F)C1)c7ccc(Cl)cc7

>  <standard_inchi_key>
JLYAXFNOILIKPP-KXQOOQHDSA-N

>  <standard_value>
7192,93

>  <standard_units>
nM

>  <standard_type>
IC50

>  <assay_id>
954459

>  <description>
SANGER: Inhibition of human NCI-N87 cell growth in a cell viability assay.

>  <Mol Mass>
974,61

>  <Act_10_uM>
1

>  <Act_1_uM>
0

>  <StandardizerResult>
Clean 2D (ID: Clean 2D)
Clear Stereo (ID: Clear Stereo)
Tautomerize (ID: Tautomerize)
Wedge Clean (ID: Wedge Clean)
Aromatize (ID: Aromatize)

$$$$
11305
  Mrv1722006291716482D          

 19 19  0  0  0  0            999 V2000
    2.1434   -6.1875    0.0000 O   0  0  0  0  0  0  0  0  0  0  0  0
    2.8579   -6.6000    0.0000 N   0  0  0  0  0  0  0  0  0  0  0  0
    3.5724   -6.1875    0.0000 C   0  0  0  0  0  0  0  0  0  0  0  0
    3.5724   -5.3625    0.0000 O   0  0  0  0  0  0  0  0  0  0  0  0
    4.2868   -6.6000    0.0000 C   0  0  0  0  0  0  0  0  0  0  0  0
    5.0013   -6.1875    0.0000 C   0  0  0  0  0  0  0  0  0  0  0  0
    5.7158   -6.6000    0.0000 C   0  0  0  0  0  0  0  0  0  0  0  0
    6.4302   -6.1875    0.0000 C   0  0  0  0  0  0  0  0  0  0  0  0
    7.1447   -6.6000    0.0000 C   0  0  0  0  0  0  0  0  0  0  0  0
    7.8592   -6.1875    0.0000 C   0  0  0  0  0  0  0  0  0  0  0  0
    8.5737   -6.6000    0.0000 C   0  0  0  0  0  0  0  0  0  0  0  0
    8.5737   -7.4250    0.0000 O   0  0  0  0  0  0  0  0  0  0  0  0
    9.2881   -6.1875    0.0000 N   0  0  0  0  0  0  0  0  0  0  0  0
   10.0026   -6.6000    0.0000 C   0  0  0  0  0  0  0  0  0  0  0  0
   10.7171   -6.1875    0.0000 C   0  0  0  0  0  0  0  0  0  0  0  0
   11.4315   -6.6000    0.0000 C   0  0  0  0  0  0  0  0  0  0  0  0
   11.4315   -7.4250    0.0000 C   0  0  0  0  0  0  0  0  0  0  0  0
   10.7171   -7.8375    0.0000 C   0  0  0  0  0  0  0  0  0  0  0  0
   10.0026   -7.4250    0.0000 C   0  0  0  0  0  0  0  0  0  0  0  0
  1  2  1  0  0  0  0
  2  3  1  0  0  0  0
  3  4  2  0  0  0  0
  3  5  1  0  0  0  0
  5  6  1  0  0  0  0
  6  7  1  0  0  0  0
  7  8  1  0  0  0  0
  8  9  1  0  0  0  0
  9 10  1  0  0  0  0
 10 11  1  0  0  0  0
 11 12  2  0  0  0  0
 11 13  1  0  0  0  0
 13 14  1  0  0  0  0
 14 15  4  0  0  0  0
 15 16  4  0  0  0  0
 16 17  4  0  0  0  0
 17 18  4  0  0  0  0
 18 19  4  0  0  0  0
 14 19  4  0  0  0  0
M  END
>  <molregno>
11305

>  <canonical_smiles>
ONC(=O)CCCCCCC(=O)Nc1ccccc1

>  <standard_inchi_key>
WAEXFXRVDQXREF-UHFFFAOYSA-N

>  <standard_value>
4508,68

>  <standard_units>
nM

>  <standard_type>
IC50

>  <assay_id>
954459

>  <description>
SANGER: Inhibition of human NCI-N87 cell growth in a cell viability assay.

>  <Mol Mass>
264,325

>  <Act_10_uM>
1

>  <Act_1_uM>
0

>  <StandardizerResult>
Clean 2D (ID: Clean 2D)
Clear Stereo (ID: Clear Stereo)
Tautomerize (ID: Tautomerize)
Wedge Clean (ID: Wedge Clean)
Aromatize (ID: Aromatize)

$$$$
470511
  Mrv1722006291716482D          

 35 40  0  0  0  0            999 V2000
    2.6209    8.8925    0.0000 C   0  0  0  0  0  0  0  0  0  0  0  0
    3.0334    8.1781    0.0000 S   0  0  0  0  0  0  0  0  0  0  0  0
    2.3190    7.7656    0.0000 O   0  0  0  0  0  0  0  0  0  0  0  0
    3.7479    8.5906    0.0000 O   0  0  0  0  0  0  0  0  0  0  0  0
    3.4459    7.4636    0.0000 N   0  0  0  0  0  0  0  0  0  0  0  0
    4.2709    7.4636    0.0000 C   0  0  0  0  0  0  0  0  0  0  0  0
    4.6834    6.7491    0.0000 C   0  0  0  0  0  0  0  0  0  0  0  0
    4.2709    6.0346    0.0000 N   0  0  0  0  0  0  0  0  0  0  0  0
    4.6834    5.3202    0.0000 C   0  0  0  0  0  0  0  0  0  0  0  0
    4.2709    4.6057    0.0000 C   0  0  0  0  0  0  0  0  0  0  0  0
    4.6065    3.8520    0.0000 C   0  0  0  0  0  0  0  0  0  0  0  0
    3.9934    3.3000    0.0000 C   0  0  0  0  0  0  0  0  0  0  0  0
    3.9934    2.4750    0.0000 N   0  0  0  0  0  0  0  0  0  0  0  0
    3.2789    2.0625    0.0000 C   0  0  0  0  0  0  0  0  0  0  0  0
    2.5645    2.4750    0.0000 N   0  0  0  0  0  0  0  0  0  0  0  0
    2.5645    3.3000    0.0000 C   0  0  0  0  0  0  0  0  0  0  0  0
    1.8500    3.7125    0.0000 N   0  0  0  0  0  0  0  0  0  0  0  0
    1.1355    3.3000    0.0000 C   0  0  0  0  0  0  0  0  0  0  0  0
    0.4210    3.7125    0.0000 C   0  0  0  0  0  0  0  0  0  0  0  0
    0.4210    4.5375    0.0000 O   0  0  0  0  0  0  0  0  0  0  0  0
    1.1355    4.9500    0.0000 C   0  0  0  0  0  0  0  0  0  0  0  0
    1.8500    4.5375    0.0000 C   0  0  0  0  0  0  0  0  0  0  0  0
    3.2789    3.7125    0.0000 C   0  0  0  0  0  0  0  0  0  0  0  0
    3.4505    4.5195    0.0000 S   0  0  0  0  0  0  0  0  0  0  0  0
    3.2789    1.2375    0.0000 C   0  0  0  0  0  0  0  0  0  0  0  0
    3.9934    0.8250    0.0000 C   0  0  0  0  0  0  0  0  0  0  0  0
    3.9934    0.0000    0.0000 C   0  0  0  0  0  0  0  0  0  0  0  0
    3.2789   -0.4125    0.0000 C   0  0  0  0  0  0  0  0  0  0  0  0
    2.5645    0.0000    0.0000 C   0  0  0  0  0  0  0  0  0  0  0  0
    1.7798   -0.2549    0.0000 N   0  0  0  0  0  0  0  0  0  0  0  0
    1.2949    0.4125    0.0000 N   0  0  0  0  0  0  0  0  0  0  0  0
    1.7798    1.0799    0.0000 C   0  0  0  0  0  0  0  0  0  0  0  0
    2.5645    0.8250    0.0000 C   0  0  0  0  0  0  0  0  0  0  0  0
    3.4459    6.0346    0.0000 C   0  0  0  0  0  0  0  0  0  0  0  0
    3.0334    6.7491    0.0000 C   0  0  0  0  0  0  0  0  0  0  0  0
  1  2  1  0  0  0  0
  2  3  2  0  0  0  0
  2  4  2  0  0  0  0
  2  5  1  0  0  0  0
  5  6  1  0  0  0  0
  6  7  1  0  0  0  0
  7  8  1  0  0  0  0
  8  9  1  0  0  0  0
  9 10  1  0  0  0  0
 10 11  4  0  0  0  0
 11 12  4  0  0  0  0
 12 13  4  0  0  0  0
 13 14  4  0  0  0  0
 14 15  4  0  0  0  0
 15 16  4  0  0  0  0
 16 17  1  0  0  0  0
 17 18  1  0  0  0  0
 18 19  1  0  0  0  0
 19 20  1  0  0  0  0
 20 21  1  0  0  0  0
 21 22  1  0  0  0  0
 17 22  1  0  0  0  0
 16 23  4  0  0  0  0
 12 23  4  0  0  0  0
 23 24  4  0  0  0  0
 10 24  4  0  0  0  0
 14 25  1  0  0  0  0
 25 26  4  0  0  0  0
 26 27  4  0  0  0  0
 27 28  4  0  0  0  0
 28 29  4  0  0  0  0
 29 30  4  0  0  0  0
 30 31  4  0  0  0  0
 31 32  4  0  0  0  0
 32 33  4  0  0  0  0
 25 33  4  0  0  0  0
 29 33  4  0  0  0  0
  8 34  1  0  0  0  0
 34 35  1  0  0  0  0
  5 35  1  0  0  0  0
M  STY  1   1 DAT
M  SAL   1  1  31
M  SDT   1 MRV_IMPLICIT_H                                        
M  SDD   1     0.0000    0.0000    DR    ALL  0       0  
M  SED   1 IMPL_H1
M  END
>  <molregno>
470511

>  <canonical_smiles>
CS(=O)(=O)N1CCN(Cc2cc3nc(nc(N4CCOCC4)c3s2)c5cccc6[nH]ncc56)CC1

>  <standard_inchi_key>
LHNIIDJUOCFXAP-UHFFFAOYSA-N

>  <standard_value>
2133,84

>  <standard_units>
nM

>  <standard_type>
IC50

>  <assay_id>
954459

>  <description>
SANGER: Inhibition of human NCI-N87 cell growth in a cell viability assay.

>  <Mol Mass>
513,64

>  <Act_10_uM>
1

>  <Act_1_uM>
0

>  <StandardizerResult>
Clean 2D (ID: Clean 2D)
Clear Stereo (ID: Clear Stereo)
Tautomerize (ID: Tautomerize)
Wedge Clean (ID: Wedge Clean)
Aromatize (ID: Aromatize)

$$$$
360439
  Mrv1722006291716482D          

 41 44  0  0  0  0            999 V2000
    0.7145   -7.0125    0.0000 C   0  0  0  0  0  0  0  0  0  0  0  0
    0.0000   -7.4250    0.0000 C   0  0  0  0  0  0  0  0  0  0  0  0
   -0.7144   -7.0125    0.0000 C   0  0  0  0  0  0  0  0  0  0  0  0
    0.0000   -8.2500    0.0000 C   0  0  0  0  0  0  0  0  0  0  0  0
   -0.7145   -8.6625    0.0000 C   0  0  0  0  0  0  0  0  0  0  0  0
   -0.7145   -9.4875    0.0000 C   0  0  0  0  0  0  0  0  0  0  0  0
    0.0000   -9.9000    0.0000 C   0  0  0  0  0  0  0  0  0  0  0  0
    0.7144   -9.4875    0.0000 C   0  0  0  0  0  0  0  0  0  0  0  0
    0.7145   -8.6625    0.0000 C   0  0  0  0  0  0  0  0  0  0  0  0
    1.4289   -8.2500    0.0000 C   0  0  0  0  0  0  0  0  0  0  0  0
    2.1434   -8.6625    0.0000 C   0  0  0  0  0  0  0  0  0  0  0  0
    2.8579   -8.2501    0.0000 C   0  0  0  0  0  0  0  0  0  0  0  0
    3.5723   -8.6626    0.0000 C   0  0  0  0  0  0  0  0  0  0  0  0
    4.2868   -8.2501    0.0000 C   0  0  0  0  0  0  0  0  0  0  0  0
    5.0013   -8.6626    0.0000 O   0  0  0  0  0  0  0  0  0  0  0  0
    4.2868   -7.4251    0.0000 N   0  0  0  0  0  0  0  0  0  0  0  0
    5.0013   -7.0126    0.0000 C   0  0  0  0  0  0  0  0  0  0  0  0
    5.0013   -6.1876    0.0000 C   0  0  0  0  0  0  0  0  0  0  0  0
    5.7158   -5.7751    0.0000 C   0  0  0  0  0  0  0  0  0  0  0  0
    6.4303   -6.1876    0.0000 C   0  0  0  0  0  0  0  0  0  0  0  0
    6.4303   -7.0126    0.0000 C   0  0  0  0  0  0  0  0  0  0  0  0
    5.7158   -7.4251    0.0000 C   0  0  0  0  0  0  0  0  0  0  0  0
    7.1448   -5.7751    0.0000 S   0  0  0  0  0  0  0  0  0  0  0  0
    7.5572   -6.4896    0.0000 O   0  0  0  0  0  0  0  0  0  0  0  0
    6.7323   -5.0606    0.0000 O   0  0  0  0  0  0  0  0  0  0  0  0
    7.8592   -5.3626    0.0000 C   0  0  0  0  0  0  0  0  0  0  0  0
    7.8592   -4.5376    0.0000 C   0  0  0  0  0  0  0  0  0  0  0  0
    8.5737   -4.1252    0.0000 C   0  0  0  0  0  0  0  0  0  0  0  0
    9.2882   -4.5377    0.0000 C   0  0  0  0  0  0  0  0  0  0  0  0
    9.2882   -5.3627    0.0000 C   0  0  0  0  0  0  0  0  0  0  0  0
    8.5737   -5.7752    0.0000 C   0  0  0  0  0  0  0  0  0  0  0  0
    8.5737   -6.6002    0.0000 C   0  0  0  0  0  0  0  0  0  0  0  0
    8.5737   -7.4252    0.0000 C   0  0  0  0  0  0  0  0  0  0  0  0
    7.7891   -6.8551    0.0000 C   0  0  0  0  0  0  0  0  0  0  0  0
    9.3987   -6.6002    0.0000 C   0  0  0  0  0  0  0  0  0  0  0  0
    3.5723   -9.4876    0.0000 C   0  0  0  0  0  0  0  0  0  0  0  0
    4.2868   -9.9001    0.0000 O   0  0  0  0  0  0  0  0  0  0  0  0
    2.8579   -9.9001    0.0000 C   0  0  0  0  0  0  0  0  0  0  0  0
    2.8578  -10.7251    0.0000 O   0  0  0  0  0  0  0  0  0  0  0  0
    2.1434   -9.4875    0.0000 C   0  0  0  0  0  0  0  0  0  0  0  0
    1.4289   -9.9000    0.0000 O   0  0  0  0  0  0  0  0  0  0  0  0
  1  2  1  0  0  0  0
  2  3  1  0  0  0  0
  2  4  1  0  0  0  0
  4  5  4  0  0  0  0
  5  6  4  0  0  0  0
  6  7  4  0  0  0  0
  7  8  4  0  0  0  0
  8  9  4  0  0  0  0
  4  9  4  0  0  0  0
  9 10  1  0  0  0  0
 10 11  1  0  0  0  0
 11 12  4  0  0  0  0
 12 13  4  0  0  0  0
 13 14  1  0  0  0  0
 14 15  2  0  0  0  0
 14 16  1  0  0  0  0
 16 17  1  0  0  0  0
 17 18  4  0  0  0  0
 18 19  4  0  0  0  0
 19 20  4  0  0  0  0
 20 21  4  0  0  0  0
 21 22  4  0  0  0  0
 17 22  4  0  0  0  0
 20 23  1  0  0  0  0
 23 24  2  0  0  0  0
 23 25  2  0  0  0  0
 23 26  1  0  0  0  0
 26 27  4  0  0  0  0
 27 28  4  0  0  0  0
 28 29  4  0  0  0  0
 29 30  4  0  0  0  0
 30 31  4  0  0  0  0
 26 31  4  0  0  0  0
 31 32  1  0  0  0  0
 32 33  1  0  0  0  0
 32 34  1  0  0  0  0
 32 35  1  0  0  0  0
 13 36  4  0  0  0  0
 36 37  1  0  0  0  0
 36 38  4  0  0  0  0
 38 39  1  0  0  0  0
 38 40  4  0  0  0  0
 11 40  4  0  0  0  0
 40 41  1  0  0  0  0
M  END
>  <molregno>
360439

>  <canonical_smiles>
CC(C)c1ccccc1Cc2cc(C(=O)Nc3ccc(cc3)S(=O)(=O)c4ccccc4C(C)(C)C)c(O)c(O)c2O

>  <standard_inchi_key>
PQAPVTKIEGUPRN-UHFFFAOYSA-N

>  <standard_value>
2196,04

>  <standard_units>
nM

>  <standard_type>
IC50

>  <assay_id>
954459

>  <description>
SANGER: Inhibition of human NCI-N87 cell growth in a cell viability assay.

>  <Mol Mass>
573,7

>  <Act_10_uM>
1

>  <Act_1_uM>
0

>  <StandardizerResult>
Clean 2D (ID: Clean 2D)
Clear Stereo (ID: Clear Stereo)
Tautomerize (ID: Tautomerize)
Wedge Clean (ID: Wedge Clean)
Aromatize (ID: Aromatize)

$$$$
1852432
  Mrv1722006291716482D          

 44 49  0  0  0  0            999 V2000
   -4.8629    3.9112    0.0000 C   0  0  0  0  0  0  0  0  0  0  0  0
   -4.0424    3.8250    0.0000 C   0  0  0  0  0  0  0  0  0  0  0  0
   -3.7068    3.0713    0.0000 O   0  0  0  0  0  0  0  0  0  0  0  0
   -2.8863    2.9851    0.0000 C   0  0  0  0  0  0  0  0  0  0  0  0
   -2.4014    3.6525    0.0000 O   0  0  0  0  0  0  0  0  0  0  0  0
   -2.5508    2.2314    0.0000 N   0  0  0  0  0  0  0  0  0  0  0  0
   -1.7303    2.1451    0.0000 C   0  0  0  0  0  0  0  0  0  0  0  0
   -1.3947    1.3915    0.0000 C   0  0  0  0  0  0  0  0  0  0  0  0
   -1.8797    0.7240    0.0000 N   0  0  0  0  0  0  0  0  0  0  0  0
   -1.5441   -0.0296    0.0000 C   0  0  0  0  0  0  0  0  0  0  0  0
   -0.7236   -0.1159    0.0000 C   0  0  0  0  0  0  0  0  0  0  0  0
   -0.1716    0.4972    0.0000 O   0  0  0  0  0  0  0  0  0  0  0  0
    0.5821    0.1617    0.0000 C   0  0  0  0  0  0  0  0  0  0  0  0
    0.4958   -0.6588    0.0000 C   0  0  0  0  0  0  0  0  0  0  0  0
   -0.3111   -0.8304    0.0000 C   0  0  0  0  0  0  0  0  0  0  0  0
    1.2966    0.5742    0.0000 C   0  0  0  0  0  0  0  0  0  0  0  0
    1.2966    1.3992    0.0000 C   0  0  0  0  0  0  0  0  0  0  0  0
    2.0110    1.8117    0.0000 C   0  0  0  0  0  0  0  0  0  0  0  0
    2.7255    1.3992    0.0000 C   0  0  0  0  0  0  0  0  0  0  0  0
    3.4400    1.8117    0.0000 N   0  0  0  0  0  0  0  0  0  0  0  0
    4.1544    1.3992    0.0000 C   0  0  0  0  0  0  0  0  0  0  0  0
    4.1544    0.5742    0.0000 N   0  0  0  0  0  0  0  0  0  0  0  0
    3.4400    0.1617    0.0000 C   0  0  0  0  0  0  0  0  0  0  0  0
    3.4400   -0.6633    0.0000 N   0  0  0  0  0  0  0  0  0  0  0  0
    2.7255   -1.0758    0.0000 C   0  0  0  0  0  0  0  0  0  0  0  0
    2.0110   -0.6633    0.0000 C   0  0  0  0  0  0  0  0  0  0  0  0
    1.2966   -1.0758    0.0000 C   0  0  0  0  0  0  0  0  0  0  0  0
    1.2966   -1.9008    0.0000 C   0  0  0  0  0  0  0  0  0  0  0  0
    0.5821   -2.3133    0.0000 O   0  0  0  0  0  0  0  0  0  0  0  0
   -0.1324   -1.9008    0.0000 C   0  0  0  0  0  0  0  0  0  0  0  0
   -0.8469   -2.3133    0.0000 C   0  0  0  0  0  0  0  0  0  0  0  0
   -0.8469   -3.1383    0.0000 C   0  0  0  0  0  0  0  0  0  0  0  0
   -1.5613   -3.5508    0.0000 C   0  0  0  0  0  0  0  0  0  0  0  0
   -2.2758   -3.1383    0.0000 C   0  0  0  0  0  0  0  0  0  0  0  0
   -2.2758   -2.3133    0.0000 C   0  0  0  0  0  0  0  0  0  0  0  0
   -2.9903   -1.9008    0.0000 F   0  0  0  0  0  0  0  0  0  0  0  0
   -1.5613   -1.9008    0.0000 C   0  0  0  0  0  0  0  0  0  0  0  0
    2.0110   -2.3133    0.0000 C   0  0  0  0  0  0  0  0  0  0  0  0
    2.0110   -3.1383    0.0000 Cl  0  0  0  0  0  0  0  0  0  0  0  0
    2.7255   -1.9008    0.0000 C   0  0  0  0  0  0  0  0  0  0  0  0
    2.7255    0.5742    0.0000 C   0  0  0  0  0  0  0  0  0  0  0  0
    2.0110    0.1617    0.0000 C   0  0  0  0  0  0  0  0  0  0  0  0
   -2.7001    0.8103    0.0000 C   0  0  0  0  0  0  0  0  0  0  0  0
   -3.0357    1.5639    0.0000 C   0  0  0  0  0  0  0  0  0  0  0  0
  1  2  1  0  0  0  0
  2  3  1  0  0  0  0
  3  4  1  0  0  0  0
  4  5  2  0  0  0  0
  4  6  1  0  0  0  0
  6  7  1  0  0  0  0
  7  8  1  0  0  0  0
  8  9  1  0  0  0  0
  9 10  1  0  0  0  0
 10 11  1  0  0  0  0
 11 12  4  0  0  0  0
 12 13  4  0  0  0  0
 13 14  4  0  0  0  0
 14 15  4  0  0  0  0
 11 15  4  0  0  0  0
 13 16  1  0  0  0  0
 16 17  4  0  0  0  0
 17 18  4  0  0  0  0
 18 19  4  0  0  0  0
 19 20  4  0  0  0  0
 20 21  4  0  0  0  0
 21 22  4  0  0  0  0
 22 23  4  0  0  0  0
 23 24  1  0  0  0  0
 24 25  1  0  0  0  0
 25 26  4  0  0  0  0
 26 27  4  0  0  0  0
 27 28  4  0  0  0  0
 28 29  1  0  0  0  0
 29 30  1  0  0  0  0
 30 31  1  0  0  0  0
 31 32  4  0  0  0  0
 32 33  4  0  0  0  0
 33 34  4  0  0  0  0
 34 35  4  0  0  0  0
 35 36  1  0  0  0  0
 35 37  4  0  0  0  0
 31 37  4  0  0  0  0
 28 38  4  0  0  0  0
 38 39  1  0  0  0  0
 38 40  4  0  0  0  0
 25 40  4  0  0  0  0
 23 41  4  0  0  0  0
 19 41  4  0  0  0  0
 41 42  4  0  0  0  0
 16 42  4  0  0  0  0
  9 43  1  0  0  0  0
 43 44  1  0  0  0  0
  6 44  1  0  0  0  0
M  END
>  <molregno>
1852432

>  <canonical_smiles>
CCOC(=O)N1CCN(Cc2oc(cc2)c3ccc4ncnc(Nc5ccc(OCc6cccc(F)c6)c(Cl)c5)c4c3)CC1.Cc7ccc(cc7)S(=O)(=O)O

>  <standard_inchi_key>
LJOFBQMNYZZNDX-UHFFFAOYSA-N

>  <standard_value>
97,7

>  <standard_units>
nM

>  <standard_type>
IC50

>  <assay_id>
987603

>  <description>
Cytotoxicity against human NCI-N87 cells after 72 hrs by SRB assay

>  <Mol Mass>
788,29

>  <Act_10_uM>
1

>  <Act_1_uM>
1

>  <StandardizerResult>
Clean 2D (ID: Clean 2D)
Clear Stereo (ID: Clear Stereo)
Remove Fragment (ID: Remove Fragment)
Tautomerize (ID: Tautomerize)
Wedge Clean (ID: Wedge Clean)
Aromatize (ID: Aromatize)

$$$$
1607518
  Mrv1722006291716482D          

 31 33  0  0  0  0            999 V2000
   -0.2228   -2.7691    0.0000 C   0  0  0  0  0  0  0  0  0  0  0  0
   -0.2228   -1.9441    0.0000 O   0  0  0  0  0  0  0  0  0  0  0  0
    0.4917   -1.5316    0.0000 C   0  0  0  0  0  0  0  0  0  0  0  0
    0.4917   -0.7066    0.0000 C   0  0  0  0  0  0  0  0  0  0  0  0
    1.2062   -0.2941    0.0000 C   0  0  0  0  0  0  0  0  0  0  0  0
    1.9206   -0.7066    0.0000 C   0  0  0  0  0  0  0  0  0  0  0  0
    2.5656   -0.1923    0.0000 C   0  0  0  0  0  0  0  0  0  0  0  0
    3.3700   -0.3758    0.0000 C   0  0  0  0  0  0  0  0  0  0  0  0
    3.8843    0.2692    0.0000 C   0  0  0  0  0  0  0  0  0  0  0  0
    4.7001    0.1462    0.0000 C   0  0  0  0  0  0  0  0  0  0  0  0
    5.0015   -0.6218    0.0000 O   0  0  0  0  0  0  0  0  0  0  0  0
    5.2145    0.7912    0.0000 C   0  0  0  0  0  0  0  0  0  0  0  0
    6.0303    0.6683    0.0000 O   0  0  0  0  0  0  0  0  0  0  0  0
    3.7279   -1.1191    0.0000 C   0  0  0  0  0  0  0  0  0  0  0  0
    3.3700   -1.8624    0.0000 C   0  0  0  0  0  0  0  0  0  0  0  0
    2.5656   -2.0460    0.0000 C   0  0  0  0  0  0  0  0  0  0  0  0
    1.9206   -1.5316    0.0000 C   0  0  0  0  0  0  0  0  0  0  0  0
    1.2062   -1.9441    0.0000 C   0  0  0  0  0  0  0  0  0  0  0  0
    1.2062   -2.7691    0.0000 O   0  0  0  0  0  0  0  0  0  0  0  0
    2.3821    0.6120    0.0000 C   0  0  0  0  0  0  0  0  0  0  0  0
    1.5937    0.8552    0.0000 C   0  0  0  0  0  0  0  0  0  0  0  0
    1.4101    1.6595    0.0000 C   0  0  0  0  0  0  0  0  0  0  0  0
    0.6218    1.9027    0.0000 O   0  0  0  0  0  0  0  0  0  0  0  0
    0.4382    2.7070    0.0000 C   0  0  0  0  0  0  0  0  0  0  0  0
    2.0149    2.2207    0.0000 C   0  0  0  0  0  0  0  0  0  0  0  0
    1.8313    3.0250    0.0000 O   0  0  0  0  0  0  0  0  0  0  0  0
    1.0430    3.2682    0.0000 C   0  0  0  0  0  0  0  0  0  0  0  0
    2.8032    1.9775    0.0000 C   0  0  0  0  0  0  0  0  0  0  0  0
    3.4080    2.5386    0.0000 O   0  0  0  0  0  0  0  0  0  0  0  0
    4.1964    2.2955    0.0000 C   0  0  0  0  0  0  0  0  0  0  0  0
    2.9868    1.1732    0.0000 C   0  0  0  0  0  0  0  0  0  0  0  0
  1  2  1  0  0  0  0
  2  3  1  0  0  0  0
  3  4  4  0  0  0  0
  4  5  4  0  0  0  0
  5  6  4  0  0  0  0
  6  7  1  0  0  0  0
  7  8  2  0  0  0  0
  8  9  1  0  0  0  0
  9 10  1  0  0  0  0
 10 11  1  0  0  0  0
 10 12  1  0  0  0  0
 12 13  1  0  0  0  0
  8 14  1  0  0  0  0
 14 15  1  0  0  0  0
 15 16  1  0  0  0  0
 16 17  1  0  0  0  0
  6 17  4  0  0  0  0
 17 18  4  0  0  0  0
  3 18  4  0  0  0  0
 18 19  1  0  0  0  0
  7 20  1  0  0  0  0
 20 21  4  0  0  0  0
 21 22  4  0  0  0  0
 22 23  1  0  0  0  0
 23 24  1  0  0  0  0
 22 25  4  0  0  0  0
 25 26  1  0  0  0  0
 26 27  1  0  0  0  0
 25 28  4  0  0  0  0
 28 29  1  0  0  0  0
 29 30  1  0  0  0  0
 28 31  4  0  0  0  0
 20 31  4  0  0  0  0
M  END
>  <molregno>
1607518

>  <canonical_smiles>
COc1ccc2C(=C(CC(O)CO)CCCc2c1O)c3cc(OC)c(OC)c(OC)c3

>  <standard_inchi_key>
HFIWTEUFIDGVFU-UHFFFAOYSA-N

>  <standard_value>
1000

>  <standard_units>
nM

>  <standard_type>
IC50

>  <assay_id>
1280623

>  <description>
Cytotoxicity against human NCI-N87 cells assessed as cell viability after 4 days by MTS assay

>  <Mol Mass>
430,497

>  <Act_10_uM>
1

>  <Act_1_uM>
0

>  <StandardizerResult>
Clean 2D (ID: Clean 2D)
Clear Stereo (ID: Clear Stereo)
Tautomerize (ID: Tautomerize)
Wedge Clean (ID: Wedge Clean)
Aromatize (ID: Aromatize)

$$$$
14440
  Mrv1722006291716482D          

 29 31  0  0  1  0            999 V2000
    7.0240    0.4618    0.0000 C   0  0  0  0  0  0  0  0  0  0  0  0
    6.2669    0.7895    0.0000 O   0  0  0  0  0  0  0  0  0  0  0  0
    5.6045    0.2976    0.0000 C   0  0  0  0  0  0  0  0  0  0  0  0
    4.8740    0.6810    0.0000 C   0  0  0  0  0  0  0  0  0  0  0  0
    4.1188    0.3489    0.0000 C   0  0  0  0  0  0  0  0  0  0  0  0
    3.9076   -0.4486    0.0000 C   0  0  0  0  0  0  0  0  0  0  0  0
    4.3994   -1.1110    0.0000 C   0  0  0  0  0  0  0  0  0  0  0  0
    5.2239   -1.1394    0.0000 C   0  0  0  0  0  0  0  0  0  0  0  0
    5.7602   -0.5125    0.0000 C   0  0  0  0  0  0  0  0  0  0  0  0
    6.5578   -0.7237    0.0000 O   0  0  0  0  0  0  0  0  0  0  0  0
    4.1882   -1.9085    0.0000 C   0  0  0  0  0  0  0  0  0  0  0  0
    3.4330   -2.2406    0.0000 C   0  0  0  0  0  0  0  0  0  0  0  0
    2.7025   -1.8572    0.0000 C   0  0  0  0  0  0  0  0  0  0  0  0
    2.5468   -1.0471    0.0000 C   0  0  0  0  0  0  0  0  0  0  0  0
    1.7357   -0.8960    0.0000 C   0  0  0  0  0  0  0  0  0  0  0  0
    1.4610   -0.1181    0.0000 C   0  0  0  0  0  0  0  0  0  0  0  0
    0.6499    0.0329    0.0000 O   0  0  0  0  0  0  0  0  0  0  0  0
    0.1136   -0.5940    0.0000 C   0  0  0  0  0  0  0  0  0  0  0  0
    1.9973    0.5088    0.0000 C   0  0  0  0  0  0  0  0  0  0  0  0
    1.7225    1.2867    0.0000 O   0  0  0  0  0  0  0  0  0  0  0  0
    2.2588    1.9136    0.0000 C   0  0  0  0  0  0  0  0  0  0  0  0
    2.8083    0.3577    0.0000 C   0  0  0  0  0  0  0  0  0  0  0  0
    3.3447    0.9846    0.0000 O   0  0  0  0  0  0  0  0  0  0  0  0
    3.0699    1.7625    0.0000 C   0  0  0  0  0  0  0  0  0  0  0  0
    3.0831   -0.4202    0.0000 C   0  0  0  0  0  0  0  0  0  0  0  0
    4.8151   -2.4448    0.0000 N   0  0  0  0  0  0  0  0  0  0  0  0
    5.5930   -2.1701    0.0000 C   0  0  0  0  0  0  0  0  0  0  0  0
    5.7440   -1.3590    0.0000 O   0  0  0  0  0  0  0  0  0  0  0  0
    6.2199   -2.7064    0.0000 C   0  0  0  0  0  0  0  0  0  0  0  0
  1  2  1  0  0  0  0
  2  3  1  0  0  0  0
  3  4  4  0  0  0  0
  4  5  4  0  0  0  0
  5  6  4  0  0  0  0
  6  7  4  0  0  0  0
  7  8  4  0  0  0  0
  8  9  4  0  0  0  0
  3  9  4  0  0  0  0
  9 10  2  0  0  0  0
  7 11  1  0  0  0  0
 11 12  1  0  0  0  0
 12 13  1  0  0  0  0
 13 14  1  0  0  0  0
 14 15  4  0  0  0  0
 15 16  4  0  0  0  0
 16 17  1  0  0  0  0
 17 18  1  0  0  0  0
 16 19  4  0  0  0  0
 19 20  1  0  0  0  0
 20 21  1  0  0  0  0
 19 22  4  0  0  0  0
 22 23  1  0  0  0  0
 23 24  1  0  0  0  0
 22 25  4  0  0  0  0
  6 25  1  0  0  0  0
 14 25  4  0  0  0  0
 11 26  1  0  0  0  0
 26 27  1  0  0  0  0
 27 28  2  0  0  0  0
 27 29  1  0  0  0  0
M  END
>  <molregno>
14440

>  <canonical_smiles>
COC1=CC=C2C(=CC1=O)[C@H](CCc3cc(OC)c(OC)c(OC)c23)NC(=O)C

>  <standard_inchi_key>
IAKHMKGGTNLKSZ-INIZCTEOSA-N

>  <standard_value>
5,4

>  <standard_units>
nM

>  <standard_type>
IC50

>  <assay_id>
1280623

>  <description>
Cytotoxicity against human NCI-N87 cells assessed as cell viability after 4 days by MTS assay

>  <Mol Mass>
399,443

>  <Act_10_uM>
1

>  <Act_1_uM>
1

>  <StandardizerResult>
Clean 2D (ID: Clean 2D)
Clear Stereo (ID: Clear Stereo)
Tautomerize (ID: Tautomerize)
Wedge Clean (ID: Wedge Clean)
Aromatize (ID: Aromatize)

$$$$
1612364
  Mrv1722006291716482D          

 29 33  0  0  0  0            999 V2000
    5.7158   -2.4750    0.0000 N   0  0  0  0  0  0  0  0  0  0  0  0
    5.0013   -2.8875    0.0000 C   0  0  0  0  0  0  0  0  0  0  0  0
    5.0013   -3.7125    0.0000 N   0  0  0  0  0  0  0  0  0  0  0  0
    4.2868   -4.1250    0.0000 C   0  0  0  0  0  0  0  0  0  0  0  0
    4.2868   -4.9500    0.0000 S   0  0  0  0  0  0  0  0  0  0  0  0
    5.0013   -5.3625    0.0000 C   0  0  0  0  0  0  0  0  0  0  0  0
    5.0013   -6.1875    0.0000 C   0  0  0  0  0  0  0  0  0  0  0  0
    5.6687   -6.6724    0.0000 C   0  0  0  0  0  0  0  0  0  0  0  0
    5.4138   -7.4570    0.0000 N   0  0  0  0  0  0  0  0  0  0  0  0
    4.5888   -7.4570    0.0000 C   0  0  0  0  0  0  0  0  0  0  0  0
    4.1039   -8.1245    0.0000 O   0  0  0  0  0  0  0  0  0  0  0  0
    4.3339   -6.6724    0.0000 O   0  0  0  0  0  0  0  0  0  0  0  0
    3.5724   -3.7125    0.0000 N   0  0  0  0  0  0  0  0  0  0  0  0
    3.5724   -2.8875    0.0000 C   0  0  0  0  0  0  0  0  0  0  0  0
    4.2868   -2.4750    0.0000 N   0  0  0  0  0  0  0  0  0  0  0  0
    2.8579   -2.4750    0.0000 C   0  0  0  0  0  0  0  0  0  0  0  0
    2.1434   -2.8875    0.0000 C   0  0  0  0  0  0  0  0  0  0  0  0
    2.1434   -3.7125    0.0000 Cl  0  0  0  0  0  0  0  0  0  0  0  0
    1.4289   -2.4750    0.0000 C   0  0  0  0  0  0  0  0  0  0  0  0
    1.4289   -1.6500    0.0000 C   0  0  0  0  0  0  0  0  0  0  0  0
    0.7145   -1.2375    0.0000 C   0  0  0  0  0  0  0  0  0  0  0  0
    0.7145   -0.4125    0.0000 O   0  0  0  0  0  0  0  0  0  0  0  0
    1.4289    0.0000    0.0000 C   0  0  0  0  0  0  0  0  0  0  0  0
    2.1434   -0.4125    0.0000 C   0  0  0  0  0  0  0  0  0  0  0  0
    2.8579    0.0000    0.0000 C   0  0  0  0  0  0  0  0  0  0  0  0
    3.5724   -0.4125    0.0000 C   0  0  0  0  0  0  0  0  0  0  0  0
    3.5724   -1.2375    0.0000 C   0  0  0  0  0  0  0  0  0  0  0  0
    2.8579   -1.6500    0.0000 C   0  0  0  0  0  0  0  0  0  0  0  0
    2.1434   -1.2375    0.0000 C   0  0  0  0  0  0  0  0  0  0  0  0
  1  2  1  0  0  0  0
  2  3  4  0  0  0  0
  3  4  4  0  0  0  0
  4  5  1  0  0  0  0
  5  6  1  0  0  0  0
  7  6  1  0  0  0  0
  7  8  1  0  0  0  0
  8  9  1  0  0  0  0
  9 10  1  0  0  0  0
 10 11  2  0  0  0  0
 10 12  1  0  0  0  0
  7 12  1  0  0  0  0
  4 13  4  0  0  0  0
 13 14  4  0  0  0  0
 14 15  4  0  0  0  0
  2 15  4  0  0  0  0
 14 16  1  0  0  0  0
 16 17  4  0  0  0  0
 17 18  1  0  0  0  0
 17 19  4  0  0  0  0
 19 20  4  0  0  0  0
 20 21  1  0  0  0  0
 21 22  1  0  0  0  0
 22 23  1  0  0  0  0
 23 24  1  0  0  0  0
 24 25  4  0  0  0  0
 25 26  4  0  0  0  0
 26 27  4  0  0  0  0
 27 28  4  0  0  0  0
 16 28  4  0  0  0  0
 28 29  4  0  0  0  0
 20 29  4  0  0  0  0
 24 29  4  0  0  0  0
M  END
>  <molregno>
1612364

>  <canonical_smiles>
Nc1nc(SC[C@H]2CNC(=O)O2)nc(n1)c3c(Cl)cc4COCc5cccc3c45

>  <standard_inchi_key>
OFMJIEDRPRHPEX-LLVKDONJSA-N

>  <standard_value>
120

>  <standard_units>
nM

>  <standard_type>
IC50

>  <assay_id>
1284215

>  <description>
Cytotoxicity against human NCI-N87 cells after 4 days by CCk-8 assay

>  <Mol Mass>
429,88

>  <Act_10_uM>
1

>  <Act_1_uM>
1

>  <StandardizerResult>
Clean 2D (ID: Clean 2D)
Clear Stereo (ID: Clear Stereo)
Tautomerize (ID: Tautomerize)
Wedge Clean (ID: Wedge Clean)
Aromatize (ID: Aromatize)

$$$$
1612359
  Mrv1722006291716482D          

 31 34  0  0  1  0            999 V2000
   -1.4289    6.6000    0.0000 C   0  0  0  0  0  0  0  0  0  0  0  0
   -0.7145    6.1875    0.0000 C   0  0  0  0  0  0  0  0  0  0  0  0
   -0.7145    5.3625    0.0000 O   0  0  0  0  0  0  0  0  0  0  0  0
    0.0000    6.6000    0.0000 N   0  0  0  0  0  0  0  0  0  0  0  0
    0.7145    6.1875    0.0000 C   0  0  0  0  0  0  0  0  0  0  0  0
    1.4289    6.6000    0.0000 C   0  0  0  0  0  0  0  0  0  0  0  0
    2.1434    6.1875    0.0000 S   0  0  0  0  0  0  0  0  0  0  0  0
    2.8579    6.6000    0.0000 C   0  0  0  0  0  0  0  0  0  0  0  0
    2.8579    7.4250    0.0000 N   0  0  0  0  0  0  0  0  0  0  0  0
    3.5724    7.8375    0.0000 C   0  0  0  0  0  0  0  0  0  0  0  0
    3.5724    8.6625    0.0000 N   0  0  0  0  0  0  0  0  0  0  0  0
    4.2868    7.4250    0.0000 N   0  0  0  0  0  0  0  0  0  0  0  0
    4.2868    6.6000    0.0000 C   0  0  0  0  0  0  0  0  0  0  0  0
    3.5724    6.1875    0.0000 N   0  0  0  0  0  0  0  0  0  0  0  0
    5.0013    6.1875    0.0000 C   0  0  0  0  0  0  0  0  0  0  0  0
    5.7158    6.6000    0.0000 C   0  0  0  0  0  0  0  0  0  0  0  0
    5.7158    7.4250    0.0000 Cl  0  0  0  0  0  0  0  0  0  0  0  0
    6.4302    6.1875    0.0000 C   0  0  0  0  0  0  0  0  0  0  0  0
    6.4302    5.3625    0.0000 C   0  0  0  0  0  0  0  0  0  0  0  0
    7.1447    4.9500    0.0000 C   0  0  0  0  0  0  0  0  0  0  0  0
    7.1447    4.1250    0.0000 O   0  0  0  0  0  0  0  0  0  0  0  0
    6.4302    3.7125    0.0000 C   0  0  0  0  0  0  0  0  0  0  0  0
    5.7158    4.1250    0.0000 C   0  0  0  0  0  0  0  0  0  0  0  0
    5.0013    3.7125    0.0000 C   0  0  0  0  0  0  0  0  0  0  0  0
    4.2868    4.1250    0.0000 C   0  0  0  0  0  0  0  0  0  0  0  0
    4.2868    4.9500    0.0000 C   0  0  0  0  0  0  0  0  0  0  0  0
    5.0013    5.3625    0.0000 C   0  0  0  0  0  0  0  0  0  0  0  0
    5.7158    4.9500    0.0000 C   0  0  0  0  0  0  0  0  0  0  0  0
    0.7145    5.3625    0.0000 C   0  0  0  0  0  0  0  0  0  0  0  0
    1.4289    4.9500    0.0000 O   0  0  0  0  0  0  0  0  0  0  0  0
    0.0000    4.9500    0.0000 N   0  0  0  0  0  0  0  0  0  0  0  0
  1  2  1  0  0  0  0
  2  3  2  0  0  0  0
  2  4  1  0  0  0  0
  5  4  1  0  0  0  0
  5  6  1  0  0  0  0
  6  7  1  0  0  0  0
  7  8  1  0  0  0  0
  8  9  4  0  0  0  0
  9 10  4  0  0  0  0
 10 11  1  0  0  0  0
 10 12  4  0  0  0  0
 12 13  4  0  0  0  0
 13 14  4  0  0  0  0
  8 14  4  0  0  0  0
 13 15  1  0  0  0  0
 15 16  4  0  0  0  0
 16 17  1  0  0  0  0
 16 18  4  0  0  0  0
 18 19  4  0  0  0  0
 19 20  1  0  0  0  0
 20 21  1  0  0  0  0
 21 22  1  0  0  0  0
 22 23  1  0  0  0  0
 23 24  4  0  0  0  0
 24 25  4  0  0  0  0
 25 26  4  0  0  0  0
 26 27  4  0  0  0  0
 15 27  4  0  0  0  0
 27 28  4  0  0  0  0
 19 28  4  0  0  0  0
 23 28  4  0  0  0  0
  5 29  1  0  0  0  0
 29 30  2  0  0  0  0
 29 31  1  0  0  0  0
M  END
>  <molregno>
1612359

>  <canonical_smiles>
CC(=O)N[C@@H](CSc1nc(N)nc(n1)c2c(Cl)cc3COCc4cccc2c34)C(=O)N

>  <standard_inchi_key>
SKAKRCAMRUSIAN-AWEZNQCLSA-N

>  <standard_value>
1000

>  <standard_units>
nM

>  <standard_type>
IC50

>  <assay_id>
1284215

>  <description>
Cytotoxicity against human NCI-N87 cells after 4 days by CCk-8 assay

>  <Mol Mass>
458,92

>  <Act_10_uM>
1

>  <Act_1_uM>
0

>  <StandardizerResult>
Clean 2D (ID: Clean 2D)
Clear Stereo (ID: Clear Stereo)
Tautomerize (ID: Tautomerize)
Wedge Clean (ID: Wedge Clean)
Aromatize (ID: Aromatize)

$$$$
1735710
  Mrv1722006291716482D          

 32 35  0  0  0  0            999 V2000
   -7.7525    3.5277    0.0000 C   0  0  0  0  0  0  0  0  0  0  0  0
   -7.0380    3.1152    0.0000 O   0  0  0  0  0  0  0  0  0  0  0  0
   -6.3235    3.5277    0.0000 C   0  0  0  0  0  0  0  0  0  0  0  0
   -6.3235    4.3527    0.0000 O   0  0  0  0  0  0  0  0  0  0  0  0
   -5.6091    3.1152    0.0000 C   0  0  0  0  0  0  0  0  0  0  0  0
   -4.8946    3.5277    0.0000 C   0  0  0  0  0  0  0  0  0  0  0  0
   -4.1801    3.1152    0.0000 C   0  0  0  0  0  0  0  0  0  0  0  0
   -4.1801    2.2902    0.0000 C   0  0  0  0  0  0  0  0  0  0  0  0
   -3.4656    1.8777    0.0000 N   0  0  0  0  0  0  0  0  0  0  0  0
   -3.4656    1.0527    0.0000 C   0  0  0  0  0  0  0  0  0  0  0  0
   -2.7512    0.6402    0.0000 N   0  0  0  0  0  0  0  0  0  0  0  0
   -2.7512   -0.1848    0.0000 C   0  0  0  0  0  0  0  0  0  0  0  0
   -2.0367   -0.5973    0.0000 N   0  0  0  0  0  0  0  0  0  0  0  0
   -2.0367   -1.4223    0.0000 C   0  0  0  0  0  0  0  0  0  0  0  0
   -1.3693   -1.9072    0.0000 C   0  0  0  0  0  0  0  0  0  0  0  0
   -1.6242   -2.6919    0.0000 C   0  0  0  0  0  0  0  0  0  0  0  0
   -1.1393   -3.3593    0.0000 C   0  0  0  0  0  0  0  0  0  0  0  0
   -2.4492   -2.6919    0.0000 N   0  0  0  0  0  0  0  0  0  0  0  0
   -2.7041   -1.9072    0.0000 N   0  0  0  0  0  0  0  0  0  0  0  0
   -3.4656   -0.5973    0.0000 C   0  0  0  0  0  0  0  0  0  0  0  0
   -4.1801   -0.1848    0.0000 C   0  0  0  0  0  0  0  0  0  0  0  0
   -4.1801    0.6402    0.0000 N   0  0  0  0  0  0  0  0  0  0  0  0
   -4.8946   -0.5973    0.0000 N   0  0  0  0  0  0  0  0  0  0  0  0
   -4.8946   -1.4223    0.0000 C   0  0  0  0  0  0  0  0  0  0  0  0
   -5.6091   -1.8348    0.0000 C   0  0  0  0  0  0  0  0  0  0  0  0
   -6.3235   -1.4223    0.0000 N   0  0  0  0  0  0  0  0  0  0  0  0
   -7.0380   -1.8348    0.0000 C   0  0  0  0  0  0  0  0  0  0  0  0
   -6.3235   -0.5973    0.0000 C   0  0  0  0  0  0  0  0  0  0  0  0
   -5.6091   -0.1848    0.0000 C   0  0  0  0  0  0  0  0  0  0  0  0
   -4.8946    1.8777    0.0000 C   0  0  0  0  0  0  0  0  0  0  0  0
   -5.6091    2.2902    0.0000 C   0  0  0  0  0  0  0  0  0  0  0  0
   -6.3235    1.8777    0.0000 Cl  0  0  0  0  0  0  0  0  0  0  0  0
  1  2  1  0  0  0  0
  2  3  1  0  0  0  0
  3  4  2  0  0  0  0
  3  5  1  0  0  0  0
  5  6  4  0  0  0  0
  6  7  4  0  0  0  0
  7  8  4  0  0  0  0
  8  9  1  0  0  0  0
  9 10  1  0  0  0  0
 10 11  4  0  0  0  0
 11 12  4  0  0  0  0
 12 13  1  0  0  0  0
 13 14  1  0  0  0  0
 14 15  4  0  0  0  0
 15 16  4  0  0  0  0
 16 17  1  0  0  0  0
 16 18  4  0  0  0  0
 18 19  4  0  0  0  0
 14 19  4  0  0  0  0
 12 20  4  0  0  0  0
 20 21  4  0  0  0  0
 21 22  4  0  0  0  0
 10 22  4  0  0  0  0
 21 23  1  0  0  0  0
 23 24  1  0  0  0  0
 24 25  1  0  0  0  0
 25 26  1  0  0  0  0
 26 27  1  0  0  0  0
 26 28  1  0  0  0  0
 28 29  1  0  0  0  0
 23 29  1  0  0  0  0
  8 30  4  0  0  0  0
 30 31  4  0  0  0  0
  5 31  4  0  0  0  0
 31 32  1  0  0  0  0
M  STY  1   1 DAT
M  SAL   1  1  19
M  SDT   1 MRV_IMPLICIT_H                                        
M  SDD   1     0.0000    0.0000    DR    ALL  0       0  
M  SED   1 IMPL_H1
M  END
>  <molregno>
1735710

>  <canonical_smiles>
COC(=O)c1ccc(Nc2nc(Nc3cc(C)[nH]n3)cc(n2)N4CCN(C)CC4)cc1Cl

>  <standard_inchi_key>
VSNAFBXUZUBZJH-UHFFFAOYSA-N

>  <standard_value>
3620

>  <standard_units>
nM

>  <standard_type>
IC50

>  <assay_id>
1339816

>  <description>
Antiproliferative activity against human NCI-N87 cells assessed as cell viability after 72 hrs by CCK8 assay

>  <Mol Mass>
456,94

>  <Act_10_uM>
1

>  <Act_1_uM>
0

>  <StandardizerResult>
Clean 2D (ID: Clean 2D)
Clear Stereo (ID: Clear Stereo)
Tautomerize (ID: Tautomerize)
Wedge Clean (ID: Wedge Clean)
Aromatize (ID: Aromatize)

$$$$
113614
  Mrv1722006291716482D          

 35 36  0  0  1  0            999 V2000
    5.7158    8.0036    0.0000 C   0  0  0  0  0  0  0  0  0  0  0  0
    5.7158    7.1786    0.0000 C   0  0  0  0  0  0  0  0  0  0  0  0
    6.4302    6.7661    0.0000 C   0  0  0  0  0  0  0  0  0  0  0  0
    6.4302    5.9411    0.0000 C   0  0  0  0  0  0  0  0  0  0  0  0
    5.7158    5.5286    0.0000 C   0  0  0  0  0  0  0  0  0  0  0  0
    7.1447    5.5286    0.0000 C   0  0  0  0  0  0  0  0  0  0  0  0
    7.1447    4.7036    0.0000 C   0  0  0  0  0  0  0  0  0  0  0  0
    7.8592    4.2911    0.0000 C   0  0  0  0  0  0  0  0  0  0  0  0
    6.4302    4.2911    0.0000 C   0  0  0  0  0  0  0  0  0  0  0  0
    6.4302    3.4661    0.0000 O   0  0  0  0  0  0  0  0  0  0  0  0
    5.7158    4.7036    0.0000 C   0  0  0  0  0  0  0  0  0  0  0  0
    5.0013    4.2911    0.0000 C   0  0  0  0  0  0  0  0  0  0  0  0
    5.0013    3.4661    0.0000 O   0  0  0  0  0  0  0  0  0  0  0  0
    4.2868    4.7036    0.0000 O   0  0  0  0  0  0  0  0  0  0  0  0
    3.5724    4.2911    0.0000 C   0  0  0  0  0  0  0  0  0  0  0  0
    2.8579    4.7036    0.0000 C   0  0  0  0  0  0  0  0  0  0  0  0
    2.8579    5.5286    0.0000 C   0  0  0  0  0  0  0  0  0  0  0  0
    2.1434    5.9411    0.0000 C   0  0  0  0  0  0  0  0  0  0  0  0
    2.1434    6.7661    0.0000 C   0  0  0  0  0  0  0  0  0  0  0  0
    2.8579    7.1786    0.0000 C   0  0  0  0  0  0  0  0  0  0  0  0
    2.8579    8.0036    0.0000 C   0  0  0  0  0  0  0  0  0  0  0  0
    2.8579    8.8286    0.0000 N   0  0  0  0  0  0  0  0  0  0  0  0
    3.5724    6.7661    0.0000 C   0  0  0  0  0  0  0  0  0  0  0  0
    3.5724    5.9411    0.0000 O   0  0  0  0  0  0  0  0  0  0  0  0
    4.2868    7.1786    0.0000 C   0  0  0  0  0  0  0  0  0  0  0  0
    4.2868    8.0036    0.0000 C   0  0  0  0  0  0  0  0  0  0  0  0
    5.0013    6.7661    0.0000 C   0  0  0  0  0  0  0  0  0  0  0  0
    3.5724    3.4661    0.0000 C   0  0  0  0  0  0  0  0  0  0  0  0
    4.2398    2.9812    0.0000 C   0  0  0  0  0  0  0  0  0  0  0  0
    3.9849    2.1965    0.0000 C   0  0  0  0  0  0  0  0  0  0  0  0
    3.1599    2.1965    0.0000 C   0  0  0  0  0  0  0  0  0  0  0  0
    2.9049    2.9812    0.0000 C   0  0  0  0  0  0  0  0  0  0  0  0
    2.1203    3.2361    0.0000 C   0  0  0  0  0  0  0  0  0  0  0  0
    1.5072    2.6841    0.0000 O   0  0  0  0  0  0  0  0  0  0  0  0
    1.9488    4.0431    0.0000 O   0  0  0  0  0  0  0  0  0  0  0  0
  2  1  1  0  0  0  0
  2  3  1  0  0  0  0
  3  4  1  0  0  0  0
  4  5  1  0  0  0  0
  4  6  1  0  0  0  0
  6  7  1  0  0  0  0
  7  8  1  0  0  0  0
  7  9  1  0  0  0  0
  9 10  1  0  0  0  0
  9 11  1  0  0  0  0
 11 12  1  0  0  0  0
 12 13  2  0  0  0  0
 12 14  1  0  0  0  0
 14 15  1  0  0  0  0
 15 16  1  0  0  0  0
 17 16  1  4  0  0  0
 17 18  2  0  0  0  0
 19 18  1  4  0  0  0
 19 20  2  0  0  0  0
 20 21  1  0  0  0  0
 21 22  3  0  0  0  0
 20 23  1  0  0  0  0
 23 24  1  0  0  0  0
 23 25  1  0  0  0  0
 25 26  1  0  0  0  0
 25 27  1  0  0  0  0
  2 27  1  0  0  0  0
 15 28  1  0  0  0  0
 28 29  1  0  0  0  0
 29 30  1  0  0  0  0
 30 31  1  0  0  0  0
 31 32  1  0  0  0  0
 28 32  1  0  0  0  0
 32 33  1  0  0  0  0
 33 34  2  0  0  0  0
 33 35  1  0  0  0  0
M  END
>  <molregno>
113614

>  <canonical_smiles>
C[C@@H]1C[C@H](C)C[C@H](C)[C@@H](O)CC(=O)O[C@@H](C\C=C\C=C(\C#N)/[C@H](O)[C@@H](C)C1)[C@@H]2CCC[C@H]2C(=O)O

>  <standard_inchi_key>
OJCKRNPLOZHAOU-UGKRXNSESA-N

>  <standard_value>
50

>  <standard_units>
nM

>  <standard_type>
IC50

>  <assay_id>
1431742

>  <description>
Growth inhibition of human NCI-N87 cells

>  <Mol Mass>
489,653

>  <Act_10_uM>
1

>  <Act_1_uM>
1

>  <StandardizerResult>
Clean 2D (ID: Clean 2D)
Clear Stereo (ID: Clear Stereo)
Tautomerize (ID: Tautomerize)
Wedge Clean (ID: Wedge Clean)

$$$$
1787702
  Mrv1722006291716482D          

 75 78  0  0  1  0            999 V2000
   12.1293   -3.9574    0.0000 C   0  0  0  0  0  0  0  0  0  0  0  0
   12.1293   -3.1324    0.0000 C   0  0  0  0  0  0  0  0  0  0  0  0
   12.8438   -2.7199    0.0000 O   0  0  0  0  0  0  0  0  0  0  0  0
   12.8438   -1.8949    0.0000 C   0  0  0  0  0  0  0  0  0  0  0  0
   12.1293   -1.4824    0.0000 O   0  0  0  0  0  0  0  0  0  0  0  0
   13.5583   -1.4824    0.0000 C   0  0  0  0  0  0  0  0  0  0  0  0
   11.4149   -2.7199    0.0000 C   0  0  0  0  0  0  0  0  0  0  0  0
   10.7004   -3.1324    0.0000 C   0  0  0  0  0  0  0  0  0  0  0  0
   10.7004   -3.9574    0.0000 C   0  0  0  0  0  0  0  0  0  0  0  0
    9.9859   -4.3699    0.0000 O   0  0  0  0  0  0  0  0  0  0  0  0
   11.4149   -4.3699    0.0000 N   0  0  0  0  0  0  0  0  0  0  0  0
   11.4149   -5.1949    0.0000 C   0  0  0  0  0  0  0  0  0  0  0  0
   12.1293   -5.6074    0.0000 C   0  0  0  0  0  0  0  0  0  0  0  0
   12.1293   -6.4324    0.0000 C   0  0  0  0  0  0  0  0  0  0  0  0
   12.8438   -6.8449    0.0000 C   0  0  0  0  0  0  0  0  0  0  0  0
   11.4149   -6.8449    0.0000 C   0  0  0  0  0  0  0  0  0  0  0  0
   11.4149   -7.6699    0.0000 C   0  0  0  0  0  0  0  0  0  0  0  0
   12.1293   -8.0824    0.0000 C   0  0  0  0  0  0  0  0  0  0  0  0
   12.1293   -8.9074    0.0000 C   0  0  0  0  0  0  0  0  0  0  0  0
   11.4149   -9.3199    0.0000 C   0  0  0  0  0  0  0  0  0  0  0  0
   12.8438   -9.3199    0.0000 C   0  0  0  0  0  0  0  0  0  0  0  0
   12.8438  -10.1449    0.0000 C   0  0  0  0  0  0  0  0  0  0  0  0
   13.5583  -10.5574    0.0000 C   0  0  0  0  0  0  0  0  0  0  0  0
   14.2727  -10.1449    0.0000 C   0  0  0  0  0  0  0  0  0  0  0  0
   14.9872  -10.5574    0.0000 C   0  0  0  0  0  0  0  0  0  0  0  0
   15.2694   -9.7821    0.0000 O   0  0  0  0  0  0  0  0  0  0  0  0
   15.7997  -10.7006    0.0000 C   0  0  0  0  0  0  0  0  0  0  0  0
   16.0818  -11.4759    0.0000 Cl  0  0  0  0  0  0  0  0  0  0  0  0
   14.9872  -11.3824    0.0000 C   0  0  0  0  0  0  0  0  0  0  0  0
   14.2727  -11.7949    0.0000 C   0  0  0  0  0  0  0  0  0  0  0  0
   14.2727  -12.6199    0.0000 C   0  0  0  0  0  0  0  0  0  0  0  0
   13.5583  -13.0324    0.0000 C   0  0  0  0  0  0  0  0  0  0  0  0
   12.8438  -12.6199    0.0000 O   0  0  0  0  0  0  0  0  0  0  0  0
   13.5583  -13.8574    0.0000 O   0  0  0  0  0  0  0  0  0  0  0  0
   12.8438  -14.2699    0.0000 C   0  0  0  0  0  0  0  0  0  0  0  0
   12.1293  -13.8574    0.0000 C   0  0  0  0  0  0  0  0  0  0  0  0
   12.6596  -13.2254    0.0000 O   0  0  0  0  0  0  0  0  0  0  0  0
   11.8472  -14.6326    0.0000 C   0  0  0  0  0  0  0  0  0  0  0  0
   12.3775  -15.2646    0.0000 O   0  0  0  0  0  0  0  0  0  0  0  0
   11.0347  -14.7759    0.0000 C   0  0  0  0  0  0  0  0  0  0  0  0
   10.5044  -14.1439    0.0000 O   0  0  0  0  0  0  0  0  0  0  0  0
   10.7866  -13.3686    0.0000 C   0  0  0  0  0  0  0  0  0  0  0  0
    9.9741  -13.2254    0.0000 C   0  0  0  0  0  0  0  0  0  0  0  0
   10.7866  -12.5436    0.0000 O   0  0  0  0  0  0  0  0  0  0  0  0
   11.5990  -13.2254    0.0000 C   0  0  0  0  0  0  0  0  0  0  0  0
   11.8812  -12.4501    0.0000 O   0  0  0  0  0  0  0  0  0  0  0  0
   10.7525  -15.5511    0.0000 C   0  0  0  0  0  0  0  0  0  0  0  0
    9.9401  -15.6944    0.0000 C   0  0  0  0  0  0  0  0  0  0  0  0
    9.6579  -16.4696    0.0000 C   0  0  0  0  0  0  0  0  0  0  0  0
    8.8454  -16.6129    0.0000 C   0  0  0  0  0  0  0  0  0  0  0  0
    8.5633  -17.3881    0.0000 C   0  0  0  0  0  0  0  0  0  0  0  0
    7.7508  -17.5314    0.0000 C   0  0  0  0  0  0  0  0  0  0  0  0
    7.4686  -18.3066    0.0000 O   0  0  0  0  0  0  0  0  0  0  0  0
    6.6562  -18.4499    0.0000 C   0  0  0  0  0  0  0  0  0  0  0  0
    6.3740  -19.2251    0.0000 C   0  0  0  0  0  0  0  0  0  0  0  0
    6.1259  -17.8179    0.0000 C   0  0  0  0  0  0  0  0  0  0  0  0
    6.4080  -17.0426    0.0000 C   0  0  0  0  0  0  0  0  0  0  0  0
    7.2205  -16.8994    0.0000 C   0  0  0  0  0  0  0  0  0  0  0  0
    7.5027  -16.1241    0.0000 C   0  0  0  0  0  0  0  0  0  0  0  0
    5.3134  -17.9612    0.0000 N   0  0  0  0  0  0  0  0  0  0  0  0
    5.0312  -18.7364    0.0000 C   0  0  0  0  0  0  0  0  0  0  0  0
    5.5615  -19.3684    0.0000 O   0  0  0  0  0  0  0  0  0  0  0  0
    4.2188  -18.8797    0.0000 C   0  0  0  0  0  0  0  0  0  0  0  0
    3.9366  -19.6549    0.0000 C   0  0  0  0  0  0  0  0  0  0  0  0
    4.4669  -20.2869    0.0000 C   0  0  0  0  0  0  0  0  0  0  0  0
    4.1847  -21.0621    0.0000 C   0  0  0  0  0  0  0  0  0  0  0  0
    5.2794  -20.1436    0.0000 O   0  0  0  0  0  0  0  0  0  0  0  0
    5.8097  -20.7756    0.0000 C   0  0  0  0  0  0  0  0  0  0  0  0
    5.5275  -21.5509    0.0000 O   0  0  0  0  0  0  0  0  0  0  0  0
    6.6221  -20.6324    0.0000 C   0  0  0  0  0  0  0  0  0  0  0  0
   10.1882  -17.1016    0.0000 C   0  0  0  0  0  0  0  0  0  0  0  0
   13.5583  -11.3824    0.0000 O   0  0  0  0  0  0  0  0  0  0  0  0
   10.7004   -6.4324    0.0000 O   0  0  0  0  0  0  0  0  0  0  0  0
   10.7004   -5.6074    0.0000 C   0  0  0  0  0  0  0  0  0  0  0  0
    9.9859   -5.1949    0.0000 C   0  0  0  0  0  0  0  0  0  0  0  0
  2  1  1  0  0  0  0
  2  3  1  0  0  0  0
  3  4  1  0  0  0  0
  4  5  2  0  0  0  0
  4  6  1  0  0  0  0
  7  2  1  4  0  0  0
  7  8  2  0  0  0  0
  8  9  1  0  0  0  0
  9 10  2  0  0  0  0
  9 11  1  0  0  0  0
 12 11  1  0  0  0  0
 12 13  1  0  0  0  0
 13 14  1  0  0  0  0
 14 15  1  0  0  0  0
 14 16  1  0  0  0  0
 16 17  1  0  0  0  0
 18 17  1  4  0  0  0
 18 19  2  0  0  0  0
 19 20  1  0  0  0  0
 21 19  1  4  0  0  0
 21 22  2  0  0  0  0
 23 22  1  0  0  0  0
 23 24  1  0  0  0  0
 24 25  1  0  0  0  0
 25 26  1  0  0  0  0
 25 27  1  0  0  0  0
 27 28  1  0  0  0  0
 25 29  1  0  0  0  0
 29 30  1  0  0  0  0
 30 31  1  0  0  0  0
 31 32  1  0  0  0  0
 32 33  2  0  0  0  0
 32 34  1  0  0  0  0
 34 35  1  0  0  0  0
 36 35  1  0  0  0  0
 36 37  1  0  0  0  0
 36 38  1  0  0  0  0
 38 39  1  0  0  0  0
 38 40  1  0  0  0  0
 40 41  1  0  0  0  0
 41 42  1  0  0  0  0
 42 43  1  0  0  0  0
 42 44  1  0  0  0  0
 42 45  1  0  0  0  0
 36 45  1  0  0  0  0
 45 46  1  0  0  0  0
 47 40  1  4  0  0  0
 47 48  2  0  0  0  0
 48 49  1  0  0  0  0
 49 50  2  0  0  0  0
 50 51  1  4  0  0  0
 52 51  1  0  0  0  0
 52 53  1  0  0  0  0
 53 54  1  0  0  0  0
 54 55  1  0  0  0  0
 54 56  1  0  0  0  0
 56 57  1  0  0  0  0
 57 58  1  0  0  0  0
 52 58  1  0  0  0  0
 58 59  1  0  0  0  0
 56 60  1  0  0  0  0
 60 61  1  0  0  0  0
 61 62  2  0  0  0  0
 63 61  1  4  0  0  0
 63 64  2  0  0  0  0
 64 65  1  0  0  0  0
 65 66  1  0  0  0  0
 65 67  1  0  0  0  0
 67 68  1  0  0  0  0
 68 69  2  0  0  0  0
 68 70  1  0  0  0  0
 49 71  1  0  0  0  0
 30 72  1  0  0  0  0
 23 72  1  0  0  0  0
 16 73  1  0  0  0  0
 73 74  1  0  0  0  0
 12 74  1  0  0  0  0
 74 75  1  0  0  0  0
M  END
>  <molregno>
1787702

>  <canonical_smiles>
C[C@H](OC(=O)C)\C=C/C(=O)N[C@@H]1C[C@H](C)[C@H](C\C=C(/C)\C=C\[C@@H]2C[C@](O)(CCl)C[C@@H](CC(=O)OC[C@@]3(O)[C@H](O)[C@H](O[C@](C)(O)[C@@H]3O)\C=C\C(=C\C[C@@H]4O[C@H](C)[C@@H](C[C@@H]4C)NC(=O)\C=C/[C@H](C)OC(=O)C)\C)O2)O[C@@H]1C

>  <standard_inchi_key>
DJIZVIRQJVGEQE-IWBWMRSBSA-N

>  <standard_value>
1,86

>  <standard_units>
nM

>  <standard_type>
IC50

>  <assay_id>
1453451

>  <description>
Cytotoxicity against human NCI-N87 cells after 4 days by MTS/cell proliferation assay

>  <Mol Mass>
1079,72

>  <Act_10_uM>
1

>  <Act_1_uM>
1

>  <StandardizerResult>
Clean 2D (ID: Clean 2D)
Clear Stereo (ID: Clear Stereo)
Tautomerize (ID: Tautomerize)
Wedge Clean (ID: Wedge Clean)

$$$$
1787701
  Mrv1722006291716482D          

 28 28  0  0  1  0            999 V2000
    1.4289    2.4750    0.0000 C   0  0  0  0  0  0  0  0  0  0  0  0
    1.4289    3.3000    0.0000 C   0  0  0  0  0  0  0  0  0  0  0  0
    2.1434    3.7125    0.0000 O   0  0  0  0  0  0  0  0  0  0  0  0
    2.8579    3.3000    0.0000 C   0  0  0  0  0  0  0  0  0  0  0  0
    3.5724    3.7125    0.0000 O   0  0  0  0  0  0  0  0  0  0  0  0
    2.8579    2.4750    0.0000 C   0  0  0  0  0  0  0  0  0  0  0  0
    0.7145    3.7125    0.0000 C   0  0  0  0  0  0  0  0  0  0  0  0
    0.0000    3.3000    0.0000 C   0  0  0  0  0  0  0  0  0  0  0  0
    0.0000    2.4750    0.0000 C   0  0  0  0  0  0  0  0  0  0  0  0
   -0.7145    2.0625    0.0000 O   0  0  0  0  0  0  0  0  0  0  0  0
    0.7145    2.0625    0.0000 N   0  0  0  0  0  0  0  0  0  0  0  0
    0.7145    1.2375    0.0000 C   0  0  0  0  0  0  0  0  0  0  0  0
    1.4289    0.8250    0.0000 C   0  0  0  0  0  0  0  0  0  0  0  0
    1.4289    0.0000    0.0000 C   0  0  0  0  0  0  0  0  0  0  0  0
    2.1434   -0.4125    0.0000 C   0  0  0  0  0  0  0  0  0  0  0  0
    0.7145   -0.4125    0.0000 C   0  0  0  0  0  0  0  0  0  0  0  0
    0.7145   -1.2375    0.0000 C   0  0  0  0  0  0  0  0  0  0  0  0
    1.4289   -1.6500    0.0000 C   0  0  0  0  0  0  0  0  0  0  0  0
    1.4289   -2.4750    0.0000 C   0  0  0  0  0  0  0  0  0  0  0  0
    0.7145   -2.8875    0.0000 C   0  0  0  0  0  0  0  0  0  0  0  0
    2.1434   -2.8875    0.0000 C   0  0  0  0  0  0  0  0  0  0  0  0
    2.1434   -3.7125    0.0000 C   0  0  0  0  0  0  0  0  0  0  0  0
    2.8579   -4.1250    0.0000 C   0  0  0  0  0  0  0  0  0  0  0  0
    2.8579   -4.9500    0.0000 O   0  0  0  0  0  0  0  0  0  0  0  0
    3.5724   -3.7125    0.0000 O   0  0  0  0  0  0  0  0  0  0  0  0
    0.0000    0.0000    0.0000 O   0  0  0  0  0  0  0  0  0  0  0  0
    0.0000    0.8250    0.0000 C   0  0  0  0  0  0  0  0  0  0  0  0
   -0.7145    1.2375    0.0000 C   0  0  0  0  0  0  0  0  0  0  0  0
  2  1  1  0  0  0  0
  2  3  1  0  0  0  0
  3  4  1  0  0  0  0
  4  5  2  0  0  0  0
  4  6  1  0  0  0  0
  7  2  1  4  0  0  0
  7  8  2  0  0  0  0
  8  9  1  0  0  0  0
  9 10  2  0  0  0  0
  9 11  1  0  0  0  0
 12 11  1  0  0  0  0
 12 13  1  0  0  0  0
 13 14  1  0  0  0  0
 14 15  1  0  0  0  0
 14 16  1  0  0  0  0
 16 17  1  0  0  0  0
 18 17  1  4  0  0  0
 18 19  2  0  0  0  0
 19 20  1  0  0  0  0
 21 19  1  4  0  0  0
 21 22  2  0  0  0  0
 22 23  1  0  0  0  0
 23 24  2  0  0  0  0
 23 25  1  0  0  0  0
 16 26  1  0  0  0  0
 26 27  1  0  0  0  0
 12 27  1  0  0  0  0
 27 28  1  0  0  0  0
M  END
>  <molregno>
1787701

>  <canonical_smiles>
C[C@H](OC(=O)C)\C=C/C(=O)N[C@@H]1C[C@H](C)[C@H](C\C=C(/C)\C=C\C(=O)O)O[C@@H]1C

>  <standard_inchi_key>
SPJBXWLUCQGFSA-OGGYWXJKSA-N

>  <standard_value>
100

>  <standard_units>
nM

>  <standard_type>
IC50

>  <assay_id>
1453451

>  <description>
Cytotoxicity against human NCI-N87 cells after 4 days by MTS/cell proliferation assay

>  <Mol Mass>
393,48

>  <Act_10_uM>
1

>  <Act_1_uM>
1

>  <StandardizerResult>
Clean 2D (ID: Clean 2D)
Clear Stereo (ID: Clear Stereo)
Tautomerize (ID: Tautomerize)
Wedge Clean (ID: Wedge Clean)

$$$$
1583865
  Mrv1722006291716482D          

 21 23  0  0  0  0            999 V2000
   -4.2868   -3.3000    0.0000 F   0  0  0  0  0  0  0  0  0  0  0  0
   -3.5724   -2.8875    0.0000 C   0  0  0  0  0  0  0  0  0  0  0  0
   -3.1599   -3.6020    0.0000 F   0  0  0  0  0  0  0  0  0  0  0  0
   -3.9849   -2.1730    0.0000 F   0  0  0  0  0  0  0  0  0  0  0  0
   -2.8579   -2.4750    0.0000 C   0  0  0  0  0  0  0  0  0  0  0  0
   -2.8579   -1.6500    0.0000 C   0  0  0  0  0  0  0  0  0  0  0  0
   -2.1434   -1.2375    0.0000 C   0  0  0  0  0  0  0  0  0  0  0  0
   -1.4289   -1.6500    0.0000 C   0  0  0  0  0  0  0  0  0  0  0  0
   -1.4289   -2.4750    0.0000 C   0  0  0  0  0  0  0  0  0  0  0  0
   -2.1434   -2.8875    0.0000 C   0  0  0  0  0  0  0  0  0  0  0  0
   -0.7145   -1.2375    0.0000 C   0  0  0  0  0  0  0  0  0  0  0  0
    0.0000   -1.6500    0.0000 N   0  0  0  0  0  0  0  0  0  0  0  0
    0.7145   -1.2375    0.0000 C   0  0  0  0  0  0  0  0  0  0  0  0
    0.7145   -0.4125    0.0000 C   0  0  0  0  0  0  0  0  0  0  0  0
    1.4289    0.0000    0.0000 C   0  0  0  0  0  0  0  0  0  0  0  0
    2.1434   -0.4125    0.0000 C   0  0  0  0  0  0  0  0  0  0  0  0
    2.1434   -1.2375    0.0000 S   0  0  0  0  0  0  0  0  0  0  0  0
    1.4289   -1.6500    0.0000 C   0  0  0  0  0  0  0  0  0  0  0  0
    0.0000    0.0000    0.0000 C   0  0  0  0  0  0  0  0  0  0  0  0
    0.0000    0.8250    0.0000 O   0  0  0  0  0  0  0  0  0  0  0  0
   -0.7145   -0.4125    0.0000 N   0  0  0  0  0  0  0  0  0  0  0  0
  1  2  1  0  0  0  0
  2  3  1  0  0  0  0
  2  4  1  0  0  0  0
  2  5  1  0  0  0  0
  5  6  4  0  0  0  0
  6  7  4  0  0  0  0
  7  8  4  0  0  0  0
  8  9  4  0  0  0  0
  9 10  4  0  0  0  0
  5 10  4  0  0  0  0
  8 11  1  0  0  0  0
 11 12  4  0  0  0  0
 12 13  4  0  0  0  0
 13 14  4  0  0  0  0
 14 15  1  0  0  0  0
 15 16  1  0  0  0  0
 16 17  1  0  0  0  0
 17 18  1  0  0  0  0
 13 18  1  0  0  0  0
 14 19  4  0  0  0  0
 19 20  2  0  0  0  0
 19 21  4  0  0  0  0
 11 21  4  0  0  0  0
M  STY  1   1 DAT
M  SAL   1  1  12
M  SDT   1 MRV_IMPLICIT_H                                        
M  SDD   1     0.0000    0.0000    DR    ALL  0       0  
M  SED   1 IMPL_H1
M  END
>  <molregno>
1583865

>  <canonical_smiles>
FC(F)(F)c1ccc(cc1)C2=NC3=C(CCSC3)C(=O)N2

>  <standard_inchi_key>
VKSDILZMXGBZJR-UHFFFAOYSA-N

>  <standard_value>
1190

>  <standard_units>
nM

>  <standard_type>
IC50

>  <assay_id>
1475149

>  <description>
Growth inhibition of human NCI-N87 cells after 14 to 21 days by soft agar assay

>  <Mol Mass>
312,31

>  <Act_10_uM>
1

>  <Act_1_uM>
0

>  <StandardizerResult>
Clean 2D (ID: Clean 2D)
Clear Stereo (ID: Clear Stereo)
Tautomerize (ID: Tautomerize)
Wedge Clean (ID: Wedge Clean)
Aromatize (ID: Aromatize)

$$$$
373381
  Mrv1722006291716482D          

 35 42  0  0  1  0            999 V2000
    1.8745   -1.5100    0.0000 C   0  0  0  0  0  0  0  0  0  0  0  0
    2.6173   -1.1511    0.0000 N   0  0  0  0  0  0  0  0  0  0  0  0
    2.6779   -0.3283    0.0000 C   0  0  0  0  0  0  0  0  0  0  0  0
    3.4344    0.0841    0.0000 C   0  0  0  0  0  0  0  0  0  0  0  0
    3.5338    1.0055    0.0000 C   0  0  0  0  0  0  0  0  0  0  0  0
    2.7827    1.0942    0.0000 O   0  0  0  0  0  0  0  0  0  0  0  0
    2.0390    1.0801    0.0000 C   0  0  0  0  0  0  0  0  0  0  0  0
    1.2156    1.0288    0.0000 C   0  0  0  0  0  0  0  0  0  0  0  0
    1.9974    0.1846    0.0000 C   0  0  0  0  0  0  0  0  0  0  0  0
    1.2507   -0.1662    0.0000 O   0  0  0  0  0  0  0  0  0  0  0  0
    1.1812   -0.9883    0.0000 C   0  0  0  0  0  0  0  0  0  0  0  0
    1.8843    1.9773    0.0000 N   0  0  0  0  0  0  0  0  0  0  0  0
    1.0835    2.2889    0.0000 C   0  0  0  0  0  0  0  0  0  0  0  0
    0.3424    1.9265    0.0000 C   0  0  0  0  0  0  0  0  0  0  0  0
   -0.3420    2.3872    0.0000 C   0  0  0  0  0  0  0  0  0  0  0  0
   -0.2853    3.2102    0.0000 C   0  0  0  0  0  0  0  0  0  0  0  0
    0.4558    3.5726    0.0000 C   0  0  0  0  0  0  0  0  0  0  0  0
    1.1403    3.1120    0.0000 C   0  0  0  0  0  0  0  0  0  0  0  0
    1.9681    3.3506    0.0000 C   0  0  0  0  0  0  0  0  0  0  0  0
    2.4182    4.0584    0.0000 C   0  0  0  0  0  0  0  0  0  0  0  0
    2.1609    4.8423    0.0000 C   0  0  0  0  0  0  0  0  0  0  0  0
    2.8268    5.3293    0.0000 N   0  0  0  0  0  0  0  0  0  0  0  0
    3.4958    4.8464    0.0000 C   0  0  0  0  0  0  0  0  0  0  0  0
    4.2796    5.1037    0.0000 O   0  0  0  0  0  0  0  0  0  0  0  0
    3.2432    4.0610    0.0000 C   0  0  0  0  0  0  0  0  0  0  0  0
    3.7054    3.3236    0.0000 C   0  0  0  0  0  0  0  0  0  0  0  0
    4.5326    3.0981    0.0000 C   0  0  0  0  0  0  0  0  0  0  0  0
    5.2083    3.5714    0.0000 C   0  0  0  0  0  0  0  0  0  0  0  0
    5.9561    3.2229    0.0000 C   0  0  0  0  0  0  0  0  0  0  0  0
    6.0281    2.4010    0.0000 C   0  0  0  0  0  0  0  0  0  0  0  0
    5.3524    1.9277    0.0000 C   0  0  0  0  0  0  0  0  0  0  0  0
    4.6046    2.2763    0.0000 C   0  0  0  0  0  0  0  0  0  0  0  0
    3.7855    1.9083    0.0000 N   0  0  0  0  0  0  0  0  0  0  0  0
    3.2637    2.6118    0.0000 C   0  0  0  0  0  0  0  0  0  0  0  0
    2.4189    2.6517    0.0000 C   0  0  0  0  0  0  0  0  0  0  0  0
  1  2  1  0  0  0  0
  3  2  1  0  0  0  0
  3  4  1  0  0  0  0
  4  5  1  0  0  0  0
  5  6  1  0  0  0  0
  6  7  1  0  0  0  0
  7  8  1  0  0  0  0
  7  9  1  0  0  0  0
  3  9  1  0  0  0  0
  9 10  1  0  0  0  0
 10 11  1  0  0  0  0
  7 12  1  0  0  0  0
 12 13  4  0  0  0  0
 13 14  4  0  0  0  0
 14 15  4  0  0  0  0
 15 16  4  0  0  0  0
 16 17  4  0  0  0  0
 17 18  4  0  0  0  0
 13 18  4  0  0  0  0
 18 19  4  0  0  0  0
 19 20  4  0  0  0  0
 20 21  1  0  0  0  0
 21 22  1  0  0  0  0
 22 23  1  0  0  0  0
 23 24  2  0  0  0  0
 23 25  1  0  0  0  0
 20 25  4  0  0  0  0
 25 26  4  0  0  0  0
 26 27  4  0  0  0  0
 27 28  4  0  0  0  0
 28 29  4  0  0  0  0
 29 30  4  0  0  0  0
 30 31  4  0  0  0  0
 31 32  4  0  0  0  0
 27 32  4  0  0  0  0
 32 33  4  0  0  0  0
  5 33  1  0  0  0  0
 33 34  4  0  0  0  0
 26 34  4  0  0  0  0
 34 35  4  0  0  0  0
 12 35  4  0  0  0  0
 19 35  4  0  0  0  0
M  END
>  <molregno>
373381

>  <canonical_smiles>
CN[C@@H]1C[C@H]2O[C@@](C)([C@@H]1OC)n3c4ccccc4c5c6CNC(=O)c6c7c8ccccc8n2c7c35

>  <standard_inchi_key>
HKSZLNNOFSGOKW-FYTWVXJKSA-N

>  <standard_value>
95,1

>  <standard_units>
%

>  <standard_type>
Inhibition

>  <assay_id>
1275251

>  <description>
Cytotoxicity against human NCI-N87 cells at 10 uM after 72 hrs by MTT assay

>  <Mol Mass>
466,541

>  <Act_10_uM>
1

>  <Act_1_uM>
1

>  <StandardizerResult>
Clean 2D (ID: Clean 2D)
Clear Stereo (ID: Clear Stereo)
Tautomerize (ID: Tautomerize)
Wedge Clean (ID: Wedge Clean)
Aromatize (ID: Aromatize)

$$$$

  Mrv1722006291716492D          

 27 31  0  0  0  0            999 V2000
    9.0175    0.2529    0.0000 C   0  0  0  0  0  0  0  0  0  0  0  0
    8.1970    0.3391    0.0000 N   0  0  0  0  0  0  0  0  0  0  0  0
    7.6450   -0.2740    0.0000 C   0  0  0  0  0  0  0  0  0  0  0  0
    6.8913    0.0616    0.0000 C   0  0  0  0  0  0  0  0  0  0  0  0
    6.9775    0.8821    0.0000 C   0  0  0  0  0  0  0  0  0  0  0  0
    7.7845    1.0536    0.0000 N   0  0  0  0  0  0  0  0  0  0  0  0
    6.1768   -0.3509    0.0000 C   0  0  0  0  0  0  0  0  0  0  0  0
    6.1768   -1.1759    0.0000 C   0  0  0  0  0  0  0  0  0  0  0  0
    5.4623   -1.5884    0.0000 C   0  0  0  0  0  0  0  0  0  0  0  0
    4.7479   -1.1759    0.0000 C   0  0  0  0  0  0  0  0  0  0  0  0
    3.9633   -1.4308    0.0000 N   0  0  0  0  0  0  0  0  0  0  0  0
    3.4783   -0.7634    0.0000 N   0  0  0  0  0  0  0  0  0  0  0  0
    3.9633   -0.0960    0.0000 C   0  0  0  0  0  0  0  0  0  0  0  0
    3.7083    0.6887    0.0000 C   0  0  0  0  0  0  0  0  0  0  0  0
    2.9013    0.8602    0.0000 C   0  0  0  0  0  0  0  0  0  0  0  0
    2.3493    0.2471    0.0000 C   0  0  0  0  0  0  0  0  0  0  0  0
    1.5423    0.4186    0.0000 C   0  0  0  0  0  0  0  0  0  0  0  0
    1.2874    1.2032    0.0000 C   0  0  0  0  0  0  0  0  0  0  0  0
    1.8394    1.8163    0.0000 C   0  0  0  0  0  0  0  0  0  0  0  0
    1.5845    2.6010    0.0000 C   0  0  0  0  0  0  0  0  0  0  0  0
    0.7775    2.7725    0.0000 O   0  0  0  0  0  0  0  0  0  0  0  0
    2.1365    3.2141    0.0000 N   0  0  0  0  0  0  0  0  0  0  0  0
    2.9435    3.0425    0.0000 C   0  0  0  0  0  0  0  0  0  0  0  0
    3.1984    2.2579    0.0000 C   0  0  0  0  0  0  0  0  0  0  0  0
    2.6464    1.6448    0.0000 C   0  0  0  0  0  0  0  0  0  0  0  0
    4.7479   -0.3509    0.0000 N   0  0  0  0  0  0  0  0  0  0  0  0
    5.4623    0.0616    0.0000 N   0  0  0  0  0  0  0  0  0  0  0  0
  1  2  1  0  0  0  0
  2  3  4  0  0  0  0
  3  4  4  0  0  0  0
  4  5  4  0  0  0  0
  5  6  4  0  0  0  0
  2  6  4  0  0  0  0
  4  7  1  0  0  0  0
  7  8  4  0  0  0  0
  8  9  4  0  0  0  0
  9 10  4  0  0  0  0
 10 11  4  0  0  0  0
 11 12  4  0  0  0  0
 12 13  4  0  0  0  0
 13 14  1  0  0  0  0
 14 15  1  0  0  0  0
 15 16  4  0  0  0  0
 16 17  4  0  0  0  0
 17 18  4  0  0  0  0
 18 19  4  0  0  0  0
 19 20  4  0  0  0  0
 20 21  2  0  0  0  0
 20 22  4  0  0  0  0
 22 23  4  0  0  0  0
 23 24  4  0  0  0  0
 24 25  4  0  0  0  0
 15 25  4  0  0  0  0
 19 25  4  0  0  0  0
 13 26  4  0  0  0  0
 10 26  4  0  0  0  0
 26 27  4  0  0  0  0
  7 27  4  0  0  0  0
M  STY  1   1 DAT
M  SAL   1  1  22
M  SDT   1 MRV_IMPLICIT_H                                        
M  SDD   1     0.0000    0.0000    DR    ALL  0       0  
M  SED   1 IMPL_H1
M  END
>  <molregno>
1265998

>  <canonical_smiles>
Cn1cc(cn1)c2ccc3nnc(Cc4cccc5C(=O)NC=Cc45)n3n2

>  <standard_inchi_key>
IINJMWYMLCBENL-UHFFFAOYSA-N

>  <standard_value>
10000

>  <standard_units>
nM

>  <standard_type>
GI50

>  <assay_id>
790953

>  <description>
Growth inhibition of c-met-independent human NCI-N87 cells after 72 hrs by MTS assay

>  <Mol Mass>
357,377

>  <Act_10_uM>
0

>  <Act_1_uM>
0

>  <StandardizerResult>
Clean 2D (ID: Clean 2D)
Clear Stereo (ID: Clear Stereo)
Tautomerize (ID: Tautomerize)
Wedge Clean (ID: Wedge Clean)
Aromatize (ID: Aromatize)

$$$$

  Mrv1722006291716492D          

 28 32  0  0  0  0            999 V2000
    7.6058    2.1241    0.0000 Cl  0  0  0  0  0  0  0  0  0  0  0  0
    7.6058    1.2991    0.0000 C   0  0  0  0  0  0  0  0  0  0  0  0
    8.3202    0.8866    0.0000 C   0  0  0  0  0  0  0  0  0  0  0  0
    8.3202    0.0616    0.0000 C   0  0  0  0  0  0  0  0  0  0  0  0
    7.6058   -0.3509    0.0000 C   0  0  0  0  0  0  0  0  0  0  0  0
    6.8913    0.0616    0.0000 C   0  0  0  0  0  0  0  0  0  0  0  0
    6.8913    0.8866    0.0000 C   0  0  0  0  0  0  0  0  0  0  0  0
    6.1768   -0.3509    0.0000 C   0  0  0  0  0  0  0  0  0  0  0  0
    6.1768   -1.1759    0.0000 C   0  0  0  0  0  0  0  0  0  0  0  0
    5.4623   -1.5884    0.0000 C   0  0  0  0  0  0  0  0  0  0  0  0
    4.7479   -1.1759    0.0000 C   0  0  0  0  0  0  0  0  0  0  0  0
    3.9633   -1.4308    0.0000 N   0  0  0  0  0  0  0  0  0  0  0  0
    3.4783   -0.7634    0.0000 N   0  0  0  0  0  0  0  0  0  0  0  0
    3.9633   -0.0960    0.0000 C   0  0  0  0  0  0  0  0  0  0  0  0
    3.7083    0.6887    0.0000 C   0  0  0  0  0  0  0  0  0  0  0  0
    2.9013    0.8602    0.0000 C   0  0  0  0  0  0  0  0  0  0  0  0
    2.3493    0.2471    0.0000 C   0  0  0  0  0  0  0  0  0  0  0  0
    1.5423    0.4186    0.0000 C   0  0  0  0  0  0  0  0  0  0  0  0
    1.2874    1.2032    0.0000 C   0  0  0  0  0  0  0  0  0  0  0  0
    1.8394    1.8163    0.0000 C   0  0  0  0  0  0  0  0  0  0  0  0
    1.5845    2.6010    0.0000 C   0  0  0  0  0  0  0  0  0  0  0  0
    0.7775    2.7725    0.0000 O   0  0  0  0  0  0  0  0  0  0  0  0
    2.1365    3.2141    0.0000 N   0  0  0  0  0  0  0  0  0  0  0  0
    2.9435    3.0425    0.0000 C   0  0  0  0  0  0  0  0  0  0  0  0
    3.1984    2.2579    0.0000 C   0  0  0  0  0  0  0  0  0  0  0  0
    2.6464    1.6448    0.0000 C   0  0  0  0  0  0  0  0  0  0  0  0
    4.7479   -0.3509    0.0000 N   0  0  0  0  0  0  0  0  0  0  0  0
    5.4623    0.0616    0.0000 N   0  0  0  0  0  0  0  0  0  0  0  0
  1  2  1  0  0  0  0
  2  3  4  0  0  0  0
  3  4  4  0  0  0  0
  4  5  4  0  0  0  0
  5  6  4  0  0  0  0
  6  7  4  0  0  0  0
  2  7  4  0  0  0  0
  6  8  1  0  0  0  0
  8  9  4  0  0  0  0
  9 10  4  0  0  0  0
 10 11  4  0  0  0  0
 11 12  4  0  0  0  0
 12 13  4  0  0  0  0
 13 14  4  0  0  0  0
 14 15  1  0  0  0  0
 15 16  1  0  0  0  0
 16 17  4  0  0  0  0
 17 18  4  0  0  0  0
 18 19  4  0  0  0  0
 19 20  4  0  0  0  0
 20 21  4  0  0  0  0
 21 22  2  0  0  0  0
 21 23  4  0  0  0  0
 23 24  4  0  0  0  0
 24 25  4  0  0  0  0
 25 26  4  0  0  0  0
 16 26  4  0  0  0  0
 20 26  4  0  0  0  0
 14 27  4  0  0  0  0
 11 27  4  0  0  0  0
 27 28  4  0  0  0  0
  8 28  4  0  0  0  0
M  STY  1   1 DAT
M  SAL   1  1  23
M  SDT   1 MRV_IMPLICIT_H                                        
M  SDD   1     0.0000    0.0000    DR    ALL  0       0  
M  SED   1 IMPL_H1
M  END
>  <molregno>
1266010

>  <canonical_smiles>
Clc1cccc(c1)c2ccc3nnc(Cc4cccc5C(=O)NC=Cc45)n3n2

>  <standard_inchi_key>
BKHHUIZXAUHVMN-UHFFFAOYSA-N

>  <standard_value>
10000

>  <standard_units>
nM

>  <standard_type>
GI50

>  <assay_id>
790953

>  <description>
Growth inhibition of c-met-independent human NCI-N87 cells after 72 hrs by MTS assay

>  <Mol Mass>
387,83

>  <Act_10_uM>
0

>  <Act_1_uM>
0

>  <StandardizerResult>
Clean 2D (ID: Clean 2D)
Clear Stereo (ID: Clear Stereo)
Tautomerize (ID: Tautomerize)
Wedge Clean (ID: Wedge Clean)
Aromatize (ID: Aromatize)

$$$$

  Mrv1722006291716492D          

 28 32  0  0  0  0            999 V2000
    7.6058    2.1241    0.0000 F   0  0  0  0  0  0  0  0  0  0  0  0
    7.6058    1.2991    0.0000 C   0  0  0  0  0  0  0  0  0  0  0  0
    8.3202    0.8866    0.0000 C   0  0  0  0  0  0  0  0  0  0  0  0
    8.3202    0.0616    0.0000 C   0  0  0  0  0  0  0  0  0  0  0  0
    7.6058   -0.3509    0.0000 C   0  0  0  0  0  0  0  0  0  0  0  0
    6.8913    0.0616    0.0000 C   0  0  0  0  0  0  0  0  0  0  0  0
    6.8913    0.8866    0.0000 C   0  0  0  0  0  0  0  0  0  0  0  0
    6.1768   -0.3509    0.0000 C   0  0  0  0  0  0  0  0  0  0  0  0
    6.1768   -1.1759    0.0000 C   0  0  0  0  0  0  0  0  0  0  0  0
    5.4623   -1.5884    0.0000 C   0  0  0  0  0  0  0  0  0  0  0  0
    4.7479   -1.1759    0.0000 C   0  0  0  0  0  0  0  0  0  0  0  0
    3.9633   -1.4308    0.0000 N   0  0  0  0  0  0  0  0  0  0  0  0
    3.4783   -0.7634    0.0000 N   0  0  0  0  0  0  0  0  0  0  0  0
    3.9633   -0.0960    0.0000 C   0  0  0  0  0  0  0  0  0  0  0  0
    3.7083    0.6887    0.0000 C   0  0  0  0  0  0  0  0  0  0  0  0
    2.9013    0.8602    0.0000 C   0  0  0  0  0  0  0  0  0  0  0  0
    2.3493    0.2471    0.0000 C   0  0  0  0  0  0  0  0  0  0  0  0
    1.5423    0.4186    0.0000 C   0  0  0  0  0  0  0  0  0  0  0  0
    1.2874    1.2032    0.0000 C   0  0  0  0  0  0  0  0  0  0  0  0
    1.8394    1.8163    0.0000 C   0  0  0  0  0  0  0  0  0  0  0  0
    1.5845    2.6010    0.0000 C   0  0  0  0  0  0  0  0  0  0  0  0
    0.7775    2.7725    0.0000 O   0  0  0  0  0  0  0  0  0  0  0  0
    2.1365    3.2141    0.0000 N   0  0  0  0  0  0  0  0  0  0  0  0
    2.9435    3.0425    0.0000 C   0  0  0  0  0  0  0  0  0  0  0  0
    3.1984    2.2579    0.0000 C   0  0  0  0  0  0  0  0  0  0  0  0
    2.6464    1.6448    0.0000 C   0  0  0  0  0  0  0  0  0  0  0  0
    4.7479   -0.3509    0.0000 N   0  0  0  0  0  0  0  0  0  0  0  0
    5.4623    0.0616    0.0000 N   0  0  0  0  0  0  0  0  0  0  0  0
  1  2  1  0  0  0  0
  2  3  4  0  0  0  0
  3  4  4  0  0  0  0
  4  5  4  0  0  0  0
  5  6  4  0  0  0  0
  6  7  4  0  0  0  0
  2  7  4  0  0  0  0
  6  8  1  0  0  0  0
  8  9  4  0  0  0  0
  9 10  4  0  0  0  0
 10 11  4  0  0  0  0
 11 12  4  0  0  0  0
 12 13  4  0  0  0  0
 13 14  4  0  0  0  0
 14 15  1  0  0  0  0
 15 16  1  0  0  0  0
 16 17  4  0  0  0  0
 17 18  4  0  0  0  0
 18 19  4  0  0  0  0
 19 20  4  0  0  0  0
 20 21  4  0  0  0  0
 21 22  2  0  0  0  0
 21 23  4  0  0  0  0
 23 24  4  0  0  0  0
 24 25  4  0  0  0  0
 25 26  4  0  0  0  0
 16 26  4  0  0  0  0
 20 26  4  0  0  0  0
 14 27  4  0  0  0  0
 11 27  4  0  0  0  0
 27 28  4  0  0  0  0
  8 28  4  0  0  0  0
M  STY  1   1 DAT
M  SAL   1  1  23
M  SDT   1 MRV_IMPLICIT_H                                        
M  SDD   1     0.0000    0.0000    DR    ALL  0       0  
M  SED   1 IMPL_H1
M  END
>  <molregno>
1266011

>  <canonical_smiles>
Fc1cccc(c1)c2ccc3nnc(Cc4cccc5C(=O)NC=Cc45)n3n2

>  <standard_inchi_key>
SHECEFGNTVNGNK-UHFFFAOYSA-N

>  <standard_value>
10000

>  <standard_units>
nM

>  <standard_type>
GI50

>  <assay_id>
790953

>  <description>
Growth inhibition of c-met-independent human NCI-N87 cells after 72 hrs by MTS assay

>  <Mol Mass>
371

>  <Act_10_uM>
0

>  <Act_1_uM>
0

>  <StandardizerResult>
Clean 2D (ID: Clean 2D)
Clear Stereo (ID: Clear Stereo)
Tautomerize (ID: Tautomerize)
Wedge Clean (ID: Wedge Clean)
Aromatize (ID: Aromatize)

$$$$

  Mrv1722006291716492D          

 29 33  0  0  0  0            999 V2000
    1.4289   -2.4750    0.0000 O   0  0  0  0  0  0  0  0  0  0  0  0
    1.4289   -1.6500    0.0000 C   0  0  0  0  0  0  0  0  0  0  0  0
    0.7145   -1.2375    0.0000 N   0  0  0  0  0  0  0  0  0  0  0  0
    0.7145   -0.4125    0.0000 C   0  0  0  0  0  0  0  0  0  0  0  0
    1.4289    0.0000    0.0000 C   0  0  0  0  0  0  0  0  0  0  0  0
    2.1434   -0.4125    0.0000 C   0  0  0  0  0  0  0  0  0  0  0  0
    2.8579    0.0000    0.0000 C   0  0  0  0  0  0  0  0  0  0  0  0
    2.8579    0.8250    0.0000 C   0  0  0  0  0  0  0  0  0  0  0  0
    2.1434    1.2375    0.0000 C   0  0  0  0  0  0  0  0  0  0  0  0
    1.3897    0.9019    0.0000 N   0  0  0  0  0  0  0  0  0  0  0  0
    0.8377    1.5150    0.0000 N   0  0  0  0  0  0  0  0  0  0  0  0
    1.2502    2.2295    0.0000 C   0  0  0  0  0  0  0  0  0  0  0  0
    0.9953    3.0141    0.0000 C   0  0  0  0  0  0  0  0  0  0  0  0
    1.5473    3.6272    0.0000 C   0  0  0  0  0  0  0  0  0  0  0  0
    2.3543    3.4557    0.0000 C   0  0  0  0  0  0  0  0  0  0  0  0
    2.6092    2.6711    0.0000 N   0  0  0  0  0  0  0  0  0  0  0  0
    2.0572    2.0580    0.0000 N   0  0  0  0  0  0  0  0  0  0  0  0
    2.9063    4.0688    0.0000 C   0  0  0  0  0  0  0  0  0  0  0  0
    2.6514    4.8534    0.0000 C   0  0  0  0  0  0  0  0  0  0  0  0
    3.2034    5.4665    0.0000 C   0  0  0  0  0  0  0  0  0  0  0  0
    4.0104    5.2950    0.0000 C   0  0  0  0  0  0  0  0  0  0  0  0
    4.2653    4.5104    0.0000 C   0  0  0  0  0  0  0  0  0  0  0  0
    3.7133    3.8973    0.0000 C   0  0  0  0  0  0  0  0  0  0  0  0
    5.0723    4.3388    0.0000 C   0  0  0  0  0  0  0  0  0  0  0  0
    5.8793    4.1673    0.0000 N   0  0  0  0  0  0  0  0  0  0  0  0
    3.5724   -0.4125    0.0000 C   0  0  0  0  0  0  0  0  0  0  0  0
    3.5724   -1.2375    0.0000 C   0  0  0  0  0  0  0  0  0  0  0  0
    2.8579   -1.6500    0.0000 C   0  0  0  0  0  0  0  0  0  0  0  0
    2.1434   -1.2375    0.0000 C   0  0  0  0  0  0  0  0  0  0  0  0
  1  2  2  0  0  0  0
  2  3  4  0  0  0  0
  3  4  4  0  0  0  0
  4  5  4  0  0  0  0
  5  6  4  0  0  0  0
  6  7  4  0  0  0  0
  7  8  1  0  0  0  0
  8  9  1  0  0  0  0
  9 10  4  0  0  0  0
 10 11  4  0  0  0  0
 11 12  4  0  0  0  0
 12 13  4  0  0  0  0
 13 14  4  0  0  0  0
 14 15  4  0  0  0  0
 15 16  4  0  0  0  0
 16 17  4  0  0  0  0
  9 17  4  0  0  0  0
 12 17  4  0  0  0  0
 15 18  1  0  0  0  0
 18 19  4  0  0  0  0
 19 20  4  0  0  0  0
 20 21  4  0  0  0  0
 21 22  4  0  0  0  0
 22 23  4  0  0  0  0
 18 23  4  0  0  0  0
 22 24  1  0  0  0  0
 24 25  3  0  0  0  0
  7 26  4  0  0  0  0
 26 27  4  0  0  0  0
 27 28  4  0  0  0  0
 28 29  4  0  0  0  0
  2 29  4  0  0  0  0
  6 29  4  0  0  0  0
M  STY  1   1 DAT
M  SAL   1  1   3
M  SDT   1 MRV_IMPLICIT_H                                        
M  SDD   1     0.0000    0.0000    DR    ALL  0       0  
M  SED   1 IMPL_H1
M  END
>  <molregno>
1266013

>  <canonical_smiles>
O=C1NC=Cc2c(Cc3nnc4ccc(nn34)c5cccc(c5)C#N)cccc12

>  <standard_inchi_key>
BGANNJJIGKGAJT-UHFFFAOYSA-N

>  <standard_value>
10000

>  <standard_units>
nM

>  <standard_type>
GI50

>  <assay_id>
790953

>  <description>
Growth inhibition of c-met-independent human NCI-N87 cells after 72 hrs by MTS assay

>  <Mol Mass>
378,395

>  <Act_10_uM>
0

>  <Act_1_uM>
0

>  <StandardizerResult>
Clean 2D (ID: Clean 2D)
Clear Stereo (ID: Clear Stereo)
Tautomerize (ID: Tautomerize)
Wedge Clean (ID: Wedge Clean)
Aromatize (ID: Aromatize)

$$$$

  Mrv1722006291716492D          

 28 32  0  0  0  0            999 V2000
    7.6058    2.1241    0.0000 O   0  0  0  0  0  0  0  0  0  0  0  0
    7.6058    1.2991    0.0000 C   0  0  0  0  0  0  0  0  0  0  0  0
    8.3202    0.8866    0.0000 C   0  0  0  0  0  0  0  0  0  0  0  0
    8.3202    0.0616    0.0000 C   0  0  0  0  0  0  0  0  0  0  0  0
    7.6058   -0.3509    0.0000 C   0  0  0  0  0  0  0  0  0  0  0  0
    6.8913    0.0616    0.0000 C   0  0  0  0  0  0  0  0  0  0  0  0
    6.8913    0.8866    0.0000 C   0  0  0  0  0  0  0  0  0  0  0  0
    6.1768   -0.3509    0.0000 C   0  0  0  0  0  0  0  0  0  0  0  0
    6.1768   -1.1759    0.0000 C   0  0  0  0  0  0  0  0  0  0  0  0
    5.4623   -1.5884    0.0000 C   0  0  0  0  0  0  0  0  0  0  0  0
    4.7479   -1.1759    0.0000 C   0  0  0  0  0  0  0  0  0  0  0  0
    3.9633   -1.4308    0.0000 N   0  0  0  0  0  0  0  0  0  0  0  0
    3.4783   -0.7634    0.0000 N   0  0  0  0  0  0  0  0  0  0  0  0
    3.9633   -0.0960    0.0000 C   0  0  0  0  0  0  0  0  0  0  0  0
    3.7083    0.6887    0.0000 C   0  0  0  0  0  0  0  0  0  0  0  0
    2.9013    0.8602    0.0000 C   0  0  0  0  0  0  0  0  0  0  0  0
    2.3493    0.2471    0.0000 C   0  0  0  0  0  0  0  0  0  0  0  0
    1.5423    0.4186    0.0000 C   0  0  0  0  0  0  0  0  0  0  0  0
    1.2874    1.2032    0.0000 C   0  0  0  0  0  0  0  0  0  0  0  0
    1.8394    1.8163    0.0000 C   0  0  0  0  0  0  0  0  0  0  0  0
    1.5845    2.6010    0.0000 C   0  0  0  0  0  0  0  0  0  0  0  0
    0.7775    2.7725    0.0000 O   0  0  0  0  0  0  0  0  0  0  0  0
    2.1365    3.2141    0.0000 N   0  0  0  0  0  0  0  0  0  0  0  0
    2.9435    3.0425    0.0000 C   0  0  0  0  0  0  0  0  0  0  0  0
    3.1984    2.2579    0.0000 C   0  0  0  0  0  0  0  0  0  0  0  0
    2.6464    1.6448    0.0000 C   0  0  0  0  0  0  0  0  0  0  0  0
    4.7479   -0.3509    0.0000 N   0  0  0  0  0  0  0  0  0  0  0  0
    5.4623    0.0616    0.0000 N   0  0  0  0  0  0  0  0  0  0  0  0
  1  2  1  0  0  0  0
  2  3  4  0  0  0  0
  3  4  4  0  0  0  0
  4  5  4  0  0  0  0
  5  6  4  0  0  0  0
  6  7  4  0  0  0  0
  2  7  4  0  0  0  0
  6  8  1  0  0  0  0
  8  9  4  0  0  0  0
  9 10  4  0  0  0  0
 10 11  4  0  0  0  0
 11 12  4  0  0  0  0
 12 13  4  0  0  0  0
 13 14  4  0  0  0  0
 14 15  1  0  0  0  0
 15 16  1  0  0  0  0
 16 17  4  0  0  0  0
 17 18  4  0  0  0  0
 18 19  4  0  0  0  0
 19 20  4  0  0  0  0
 20 21  4  0  0  0  0
 21 22  2  0  0  0  0
 21 23  4  0  0  0  0
 23 24  4  0  0  0  0
 24 25  4  0  0  0  0
 25 26  4  0  0  0  0
 16 26  4  0  0  0  0
 20 26  4  0  0  0  0
 14 27  4  0  0  0  0
 11 27  4  0  0  0  0
 27 28  4  0  0  0  0
  8 28  4  0  0  0  0
M  STY  1   1 DAT
M  SAL   1  1  23
M  SDT   1 MRV_IMPLICIT_H                                        
M  SDD   1     0.0000    0.0000    DR    ALL  0       0  
M  SED   1 IMPL_H1
M  END
>  <molregno>
1266014

>  <canonical_smiles>
Oc1cccc(c1)c2ccc3nnc(Cc4cccc5C(=O)NC=Cc45)n3n2

>  <standard_inchi_key>
ZIBNQGIKJJJILW-UHFFFAOYSA-N

>  <standard_value>
10000

>  <standard_units>
nM

>  <standard_type>
GI50

>  <assay_id>
790953

>  <description>
Growth inhibition of c-met-independent human NCI-N87 cells after 72 hrs by MTS assay

>  <Mol Mass>
369,384

>  <Act_10_uM>
0

>  <Act_1_uM>
0

>  <StandardizerResult>
Clean 2D (ID: Clean 2D)
Clear Stereo (ID: Clear Stereo)
Tautomerize (ID: Tautomerize)
Wedge Clean (ID: Wedge Clean)
Aromatize (ID: Aromatize)

$$$$

  Mrv1722006291716492D          

 29 33  0  0  0  0            999 V2000
    8.3202    2.5366    0.0000 C   0  0  0  0  0  0  0  0  0  0  0  0
    7.6058    2.1241    0.0000 O   0  0  0  0  0  0  0  0  0  0  0  0
    7.6058    1.2991    0.0000 C   0  0  0  0  0  0  0  0  0  0  0  0
    8.3202    0.8866    0.0000 C   0  0  0  0  0  0  0  0  0  0  0  0
    8.3202    0.0616    0.0000 C   0  0  0  0  0  0  0  0  0  0  0  0
    7.6058   -0.3509    0.0000 C   0  0  0  0  0  0  0  0  0  0  0  0
    6.8913    0.0616    0.0000 C   0  0  0  0  0  0  0  0  0  0  0  0
    6.8913    0.8866    0.0000 C   0  0  0  0  0  0  0  0  0  0  0  0
    6.1768   -0.3509    0.0000 C   0  0  0  0  0  0  0  0  0  0  0  0
    6.1768   -1.1759    0.0000 C   0  0  0  0  0  0  0  0  0  0  0  0
    5.4623   -1.5884    0.0000 C   0  0  0  0  0  0  0  0  0  0  0  0
    4.7479   -1.1759    0.0000 C   0  0  0  0  0  0  0  0  0  0  0  0
    3.9633   -1.4308    0.0000 N   0  0  0  0  0  0  0  0  0  0  0  0
    3.4783   -0.7634    0.0000 N   0  0  0  0  0  0  0  0  0  0  0  0
    3.9633   -0.0960    0.0000 C   0  0  0  0  0  0  0  0  0  0  0  0
    3.7083    0.6887    0.0000 C   0  0  0  0  0  0  0  0  0  0  0  0
    2.9013    0.8602    0.0000 C   0  0  0  0  0  0  0  0  0  0  0  0
    2.3493    0.2471    0.0000 C   0  0  0  0  0  0  0  0  0  0  0  0
    1.5423    0.4186    0.0000 C   0  0  0  0  0  0  0  0  0  0  0  0
    1.2874    1.2032    0.0000 C   0  0  0  0  0  0  0  0  0  0  0  0
    1.8394    1.8163    0.0000 C   0  0  0  0  0  0  0  0  0  0  0  0
    1.5845    2.6010    0.0000 C   0  0  0  0  0  0  0  0  0  0  0  0
    0.7775    2.7725    0.0000 O   0  0  0  0  0  0  0  0  0  0  0  0
    2.1365    3.2141    0.0000 N   0  0  0  0  0  0  0  0  0  0  0  0
    2.9435    3.0425    0.0000 C   0  0  0  0  0  0  0  0  0  0  0  0
    3.1984    2.2579    0.0000 C   0  0  0  0  0  0  0  0  0  0  0  0
    2.6464    1.6448    0.0000 C   0  0  0  0  0  0  0  0  0  0  0  0
    4.7479   -0.3509    0.0000 N   0  0  0  0  0  0  0  0  0  0  0  0
    5.4623    0.0616    0.0000 N   0  0  0  0  0  0  0  0  0  0  0  0
  1  2  1  0  0  0  0
  2  3  1  0  0  0  0
  3  4  4  0  0  0  0
  4  5  4  0  0  0  0
  5  6  4  0  0  0  0
  6  7  4  0  0  0  0
  7  8  4  0  0  0  0
  3  8  4  0  0  0  0
  7  9  1  0  0  0  0
  9 10  4  0  0  0  0
 10 11  4  0  0  0  0
 11 12  4  0  0  0  0
 12 13  4  0  0  0  0
 13 14  4  0  0  0  0
 14 15  4  0  0  0  0
 15 16  1  0  0  0  0
 16 17  1  0  0  0  0
 17 18  4  0  0  0  0
 18 19  4  0  0  0  0
 19 20  4  0  0  0  0
 20 21  4  0  0  0  0
 21 22  4  0  0  0  0
 22 23  2  0  0  0  0
 22 24  4  0  0  0  0
 24 25  4  0  0  0  0
 25 26  4  0  0  0  0
 26 27  4  0  0  0  0
 17 27  4  0  0  0  0
 21 27  4  0  0  0  0
 15 28  4  0  0  0  0
 12 28  4  0  0  0  0
 28 29  4  0  0  0  0
  9 29  4  0  0  0  0
M  STY  1   1 DAT
M  SAL   1  1  24
M  SDT   1 MRV_IMPLICIT_H                                        
M  SDD   1     0.0000    0.0000    DR    ALL  0       0  
M  SED   1 IMPL_H1
M  END
>  <molregno>
1266015

>  <canonical_smiles>
COc1cccc(c1)c2ccc3nnc(Cc4cccc5C(=O)NC=Cc45)n3n2

>  <standard_inchi_key>
RIXYNECEPINOTR-UHFFFAOYSA-N

>  <standard_value>
10000

>  <standard_units>
nM

>  <standard_type>
GI50

>  <assay_id>
790953

>  <description>
Growth inhibition of c-met-independent human NCI-N87 cells after 72 hrs by MTS assay

>  <Mol Mass>
383,411

>  <Act_10_uM>
0

>  <Act_1_uM>
0

>  <StandardizerResult>
Clean 2D (ID: Clean 2D)
Clear Stereo (ID: Clear Stereo)
Tautomerize (ID: Tautomerize)
Wedge Clean (ID: Wedge Clean)
Aromatize (ID: Aromatize)

$$$$

  Mrv1722006291716492D          

 33 37  0  0  0  0            999 V2000
   -1.0933    0.1914    0.0000 O   0  0  0  0  0  0  0  0  0  0  0  0
   -0.8384   -0.5932    0.0000 C   0  0  0  0  0  0  0  0  0  0  0  0
   -1.3904   -1.2063    0.0000 O   0  0  0  0  0  0  0  0  0  0  0  0
   -0.0314   -0.7647    0.0000 C   0  0  0  0  0  0  0  0  0  0  0  0
    0.2235   -1.5494    0.0000 O   0  0  0  0  0  0  0  0  0  0  0  0
    1.0305   -1.7209    0.0000 C   0  0  0  0  0  0  0  0  0  0  0  0
    1.2854   -2.5055    0.0000 C   0  0  0  0  0  0  0  0  0  0  0  0
    0.8005   -3.1729    0.0000 C   0  0  0  0  0  0  0  0  0  0  0  0
    1.2854   -3.8404    0.0000 C   0  0  0  0  0  0  0  0  0  0  0  0
    2.0701   -3.5854    0.0000 N   0  0  0  0  0  0  0  0  0  0  0  0
    2.7845   -3.9979    0.0000 N   0  0  0  0  0  0  0  0  0  0  0  0
    3.4990   -3.5854    0.0000 C   0  0  0  0  0  0  0  0  0  0  0  0
    3.4990   -2.7604    0.0000 N   0  0  0  0  0  0  0  0  0  0  0  0
    2.7845   -2.3479    0.0000 C   0  0  0  0  0  0  0  0  0  0  0  0
    2.7845   -1.5229    0.0000 N   0  0  0  0  0  0  0  0  0  0  0  0
    3.4990   -1.1104    0.0000 C   0  0  0  0  0  0  0  0  0  0  0  0
    3.4990   -0.2854    0.0000 C   0  0  0  0  0  0  0  0  0  0  0  0
    4.2135    0.1271    0.0000 C   0  0  0  0  0  0  0  0  0  0  0  0
    4.9279   -0.2854    0.0000 C   0  0  0  0  0  0  0  0  0  0  0  0
    4.9279   -1.1104    0.0000 C   0  0  0  0  0  0  0  0  0  0  0  0
    5.7126   -1.3654    0.0000 C   0  0  0  0  0  0  0  0  0  0  0  0
    6.1975   -0.6979    0.0000 N   0  0  0  0  0  0  0  0  0  0  0  0
    5.7126   -0.0305    0.0000 N   0  0  0  0  0  0  0  0  0  0  0  0
    5.9675    0.7541    0.0000 C   0  0  0  0  0  0  0  0  0  0  0  0
    5.4155    1.3672    0.0000 C   0  0  0  0  0  0  0  0  0  0  0  0
    4.6085    1.1957    0.0000 C   0  0  0  0  0  0  0  0  0  0  0  0
    4.0565    1.8088    0.0000 C   0  0  0  0  0  0  0  0  0  0  0  0
    4.3114    2.5934    0.0000 C   0  0  0  0  0  0  0  0  0  0  0  0
    5.1184    2.7649    0.0000 C   0  0  0  0  0  0  0  0  0  0  0  0
    5.3733    3.5496    0.0000 F   0  0  0  0  0  0  0  0  0  0  0  0
    5.6704    2.1518    0.0000 C   0  0  0  0  0  0  0  0  0  0  0  0
    4.2135   -1.5229    0.0000 C   0  0  0  0  0  0  0  0  0  0  0  0
    2.0701   -2.7604    0.0000 C   0  0  0  0  0  0  0  0  0  0  0  0
  1  2  1  0  0  0  0
  2  3  2  0  0  0  0
  2  4  1  0  0  0  0
  4  5  1  0  0  0  0
  5  6  1  0  0  0  0
  6  7  1  0  0  0  0
  7  8  4  0  0  0  0
  8  9  4  0  0  0  0
  9 10  4  0  0  0  0
 10 11  4  0  0  0  0
 11 12  4  0  0  0  0
 12 13  4  0  0  0  0
 13 14  4  0  0  0  0
 14 15  1  0  0  0  0
 15 16  1  0  0  0  0
 16 17  4  0  0  0  0
 17 18  4  0  0  0  0
 18 19  4  0  0  0  0
 19 20  4  0  0  0  0
 20 21  4  0  0  0  0
 21 22  4  0  0  0  0
 22 23  4  0  0  0  0
 19 23  4  0  0  0  0
 23 24  1  0  0  0  0
 24 25  1  0  0  0  0
 25 26  4  0  0  0  0
 26 27  4  0  0  0  0
 27 28  4  0  0  0  0
 28 29  4  0  0  0  0
 29 30  1  0  0  0  0
 29 31  4  0  0  0  0
 25 31  4  0  0  0  0
 20 32  4  0  0  0  0
 16 32  4  0  0  0  0
 14 33  4  0  0  0  0
  7 33  4  0  0  0  0
 10 33  4  0  0  0  0
M  END
>  <molregno>
411885

>  <canonical_smiles>
OC(=O)COCc1ccn2ncnc(Nc3ccc4c(cnn4Cc5cccc(F)c5)c3)c12

>  <standard_inchi_key>
QKLWVDQKXUTTEU-UHFFFAOYSA-N

>  <standard_value>
10000

>  <standard_units>
nM

>  <standard_type>
IC50

>  <assay_id>
454341

>  <description>
Antiproliferative activity against human N87 cells

>  <Mol Mass>
446,442

>  <Act_10_uM>
0

>  <Act_1_uM>
0

>  <StandardizerResult>
Clean 2D (ID: Clean 2D)
Clear Stereo (ID: Clear Stereo)
Tautomerize (ID: Tautomerize)
Wedge Clean (ID: Wedge Clean)
Aromatize (ID: Aromatize)

$$$$

  Mrv1722006291716492D          

 36 39  0  0  0  0            999 V2000
    0.0000    0.8250    0.0000 C   0  0  0  0  0  0  0  0  0  0  0  0
    0.0000    0.0000    0.0000 C   0  0  0  0  0  0  0  0  0  0  0  0
    0.7145   -0.4125    0.0000 O   0  0  0  0  0  0  0  0  0  0  0  0
    0.7145   -1.2375    0.0000 C   0  0  0  0  0  0  0  0  0  0  0  0
    1.4289   -1.6500    0.0000 C   0  0  0  0  0  0  0  0  0  0  0  0
    2.1434   -1.2375    0.0000 C   0  0  0  0  0  0  0  0  0  0  0  0
    2.8579   -1.6500    0.0000 O   0  0  0  0  0  0  0  0  0  0  0  0
    2.1434   -0.4125    0.0000 N   0  0  0  0  0  0  0  0  0  0  0  0
    2.8579    0.0000    0.0000 C   0  0  0  0  0  0  0  0  0  0  0  0
    2.8579    0.8250    0.0000 C   0  0  0  0  0  0  0  0  0  0  0  0
    3.5724    1.2375    0.0000 C   0  0  0  0  0  0  0  0  0  0  0  0
    4.2868    0.8250    0.0000 C   0  0  0  0  0  0  0  0  0  0  0  0
    5.0013    1.2375    0.0000 O   0  0  0  0  0  0  0  0  0  0  0  0
    5.7158    0.8250    0.0000 C   0  0  0  0  0  0  0  0  0  0  0  0
    5.7158    0.0000    0.0000 C   0  0  0  0  0  0  0  0  0  0  0  0
    6.4302   -0.4125    0.0000 C   0  0  0  0  0  0  0  0  0  0  0  0
    7.1447    0.0000    0.0000 N   0  0  0  0  0  0  0  0  0  0  0  0
    7.1447    0.8250    0.0000 C   0  0  0  0  0  0  0  0  0  0  0  0
    7.8592    1.2375    0.0000 N   0  0  0  0  0  0  0  0  0  0  0  0
    6.4302    1.2375    0.0000 C   0  0  0  0  0  0  0  0  0  0  0  0
    6.4302    2.0625    0.0000 Cl  0  0  0  0  0  0  0  0  0  0  0  0
    4.2868    0.0000    0.0000 C   0  0  0  0  0  0  0  0  0  0  0  0
    5.0013   -0.4125    0.0000 F   0  0  0  0  0  0  0  0  0  0  0  0
    3.5724   -0.4125    0.0000 C   0  0  0  0  0  0  0  0  0  0  0  0
    1.4289   -2.4750    0.0000 C   0  0  0  0  0  0  0  0  0  0  0  0
    2.1434   -2.8875    0.0000 O   0  0  0  0  0  0  0  0  0  0  0  0
    0.7145   -2.8875    0.0000 N   0  0  0  0  0  0  0  0  0  0  0  0
    0.0000   -2.4750    0.0000 C   0  0  0  0  0  0  0  0  0  0  0  0
    0.0000   -1.6500    0.0000 C   0  0  0  0  0  0  0  0  0  0  0  0
    0.7145   -3.7125    0.0000 C   0  0  0  0  0  0  0  0  0  0  0  0
    1.4289   -4.1250    0.0000 C   0  0  0  0  0  0  0  0  0  0  0  0
    1.4289   -4.9500    0.0000 C   0  0  0  0  0  0  0  0  0  0  0  0
    0.7145   -5.3625    0.0000 C   0  0  0  0  0  0  0  0  0  0  0  0
    0.7145   -6.1875    0.0000 F   0  0  0  0  0  0  0  0  0  0  0  0
    0.0000   -4.9500    0.0000 C   0  0  0  0  0  0  0  0  0  0  0  0
    0.0000   -4.1250    0.0000 C   0  0  0  0  0  0  0  0  0  0  0  0
  1  2  1  0  0  0  0
  2  3  1  0  0  0  0
  3  4  1  0  0  0  0
  4  5  4  0  0  0  0
  5  6  1  0  0  0  0
  6  7  2  0  0  0  0
  6  8  1  0  0  0  0
  8  9  1  0  0  0  0
  9 10  4  0  0  0  0
 10 11  4  0  0  0  0
 11 12  4  0  0  0  0
 12 13  1  0  0  0  0
 13 14  1  0  0  0  0
 14 15  4  0  0  0  0
 15 16  4  0  0  0  0
 16 17  4  0  0  0  0
 17 18  4  0  0  0  0
 18 19  1  0  0  0  0
 18 20  4  0  0  0  0
 14 20  4  0  0  0  0
 20 21  1  0  0  0  0
 12 22  4  0  0  0  0
 22 23  1  0  0  0  0
 22 24  4  0  0  0  0
  9 24  4  0  0  0  0
  5 25  4  0  0  0  0
 25 26  2  0  0  0  0
 25 27  4  0  0  0  0
 27 28  4  0  0  0  0
 28 29  4  0  0  0  0
  4 29  4  0  0  0  0
 27 30  1  0  0  0  0
 30 31  4  0  0  0  0
 31 32  4  0  0  0  0
 32 33  4  0  0  0  0
 33 34  1  0  0  0  0
 33 35  4  0  0  0  0
 35 36  4  0  0  0  0
 30 36  4  0  0  0  0
M  END
>  <molregno>
455596

>  <canonical_smiles>
CCOC1=C(C(=O)Nc2ccc(Oc3ccnc(N)c3Cl)c(F)c2)C(=O)N(C=C1)c4ccc(F)cc4

>  <standard_inchi_key>
VNBRGSXVFBYQNN-UHFFFAOYSA-N

>  <standard_value>
10000

>  <standard_units>
nM

>  <standard_type>
IC50

>  <assay_id>
518851

>  <description>
Antiproliferative activity against Met-independent human NCI-N87 cells after 72 hrs by MTS assay

>  <Mol Mass>
512,9

>  <Act_10_uM>
0

>  <Act_1_uM>
0

>  <StandardizerResult>
Clean 2D (ID: Clean 2D)
Clear Stereo (ID: Clear Stereo)
Tautomerize (ID: Tautomerize)
Wedge Clean (ID: Wedge Clean)
Aromatize (ID: Aromatize)

$$$$

  Mrv1722006291716492D          

  9  8  0  0  0  0            999 V2000
    3.1895    2.6664    0.0000 O   0  0  0  0  0  0  0  0  0  0  0  0
    3.1895    1.8414    0.0000 S   0  0  0  0  0  0  0  0  0  0  0  0
    2.4750    1.4289    0.0000 C   0  0  0  0  0  0  0  0  0  0  0  0
    1.7605    1.8414    0.0000 C   0  0  0  0  0  0  0  0  0  0  0  0
    1.0461    1.4289    0.0000 C   0  0  0  0  0  0  0  0  0  0  0  0
    3.9039    1.4289    0.0000 S   0  0  0  0  0  0  0  0  0  0  0  0
    4.6184    1.8414    0.0000 C   0  0  0  0  0  0  0  0  0  0  0  0
    5.3329    1.4289    0.0000 C   0  0  0  0  0  0  0  0  0  0  0  0
    6.0474    1.8414    0.0000 C   0  0  0  0  0  0  0  0  0  0  0  0
  1  2  2  0  0  0  0
  2  3  1  0  0  0  0
  3  4  1  0  0  0  0
  4  5  2  0  0  0  0
  2  6  1  0  0  0  0
  6  7  1  0  0  0  0
  7  8  1  0  0  0  0
  8  9  2  0  0  0  0
M  END
>  <molregno>
309764

>  <canonical_smiles>
[O-][S+](CC=C)SCC=C

>  <standard_inchi_key>
JDLKFOPOAOFWQN-UHFFFAOYSA-N

>  <standard_value>
16800

>  <standard_units>
nM

>  <standard_type>
IC50

>  <assay_id>
565507

>  <description>
Antiproliferative activity against human NCI-N87 cells assessed as [methyl-3H]thymidine incorporation after 16 hrs by XTT assay

>  <Mol Mass>
162,27

>  <Act_10_uM>
0

>  <Act_1_uM>
0

>  <StandardizerResult>
Clean 2D (ID: Clean 2D)
Clear Stereo (ID: Clear Stereo)
Tautomerize (ID: Tautomerize)
Wedge Clean (ID: Wedge Clean)

$$$$

  Mrv1722006291716492D          

 23 25  0  0  1  0            999 V2000
   -8.4556    0.3707    0.0000 O   0  0  0  0  0  0  0  0  0  0  0  0
   -7.7881    0.8556    0.0000 C   0  0  0  0  0  0  0  0  0  0  0  0
   -7.0345    0.5200    0.0000 C   0  0  0  0  0  0  0  0  0  0  0  0
   -6.3200    0.9325    0.0000 O   0  0  0  0  0  0  0  0  0  0  0  0
   -5.7069    0.3805    0.0000 C   0  0  0  0  0  0  0  0  0  0  0  0
   -6.0424   -0.3732    0.0000 C   0  0  0  0  0  0  0  0  0  0  0  0
   -5.6299   -1.0876    0.0000 O   0  0  0  0  0  0  0  0  0  0  0  0
   -6.8629   -0.2869    0.0000 C   0  0  0  0  0  0  0  0  0  0  0  0
   -7.4150   -0.9000    0.0000 O   0  0  0  0  0  0  0  0  0  0  0  0
   -4.8999    0.5520    0.0000 N   0  0  0  0  0  0  0  0  0  0  0  0
   -4.5644    1.3057    0.0000 C   0  0  0  0  0  0  0  0  0  0  0  0
   -3.7439    1.2195    0.0000 N   0  0  0  0  0  0  0  0  0  0  0  0
   -3.5724    0.4125    0.0000 C   0  0  0  0  0  0  0  0  0  0  0  0
   -2.8579    0.0000    0.0000 C   0  0  0  0  0  0  0  0  0  0  0  0
   -2.1434    0.4125    0.0000 S   0  0  0  0  0  0  0  0  0  0  0  0
   -1.4289    0.0000    0.0000 S   0  0  0  0  0  0  0  0  0  0  0  0
   -0.7145    0.4125    0.0000 C   0  0  0  0  0  0  0  0  0  0  0  0
    0.0000    0.0000    0.0000 C   0  0  0  0  0  0  0  0  0  0  0  0
    0.7145    0.4125    0.0000 C   0  0  0  0  0  0  0  0  0  0  0  0
   -2.8579   -0.8250    0.0000 N   0  0  0  0  0  0  0  0  0  0  0  0
   -3.5724   -1.2375    0.0000 C   0  0  0  0  0  0  0  0  0  0  0  0
   -4.2868   -0.8250    0.0000 N   0  0  0  0  0  0  0  0  0  0  0  0
   -4.2868    0.0000    0.0000 C   0  0  0  0  0  0  0  0  0  0  0  0
  1  2  1  0  0  0  0
  3  2  1  0  0  0  0
  3  4  1  0  0  0  0
  4  5  1  0  0  0  0
  5  6  1  0  0  0  0
  6  7  1  0  0  0  0
  6  8  1  0  0  0  0
  3  8  1  0  0  0  0
  8  9  1  0  0  0  0
  5 10  1  0  0  0  0
 10 11  4  0  0  0  0
 11 12  4  0  0  0  0
 12 13  4  0  0  0  0
 13 14  4  0  0  0  0
 14 15  1  0  0  0  0
 15 16  1  0  0  0  0
 16 17  1  0  0  0  0
 17 18  1  0  0  0  0
 18 19  2  0  0  0  0
 14 20  4  0  0  0  0
 20 21  4  0  0  0  0
 21 22  4  0  0  0  0
 22 23  4  0  0  0  0
 10 23  4  0  0  0  0
 13 23  4  0  0  0  0
M  END
>  <molregno>
498708

>  <canonical_smiles>
OC[C@@H]1O[C@@H]([C@@H](O)[C@H]1O)n2cnc3c(SSCC=C)ncnc23

>  <standard_inchi_key>
UPMVDGSUFKTPMZ-PYSAPBNWSA-N

>  <standard_value>
120000

>  <standard_units>
nM

>  <standard_type>
IC50

>  <assay_id>
565507

>  <description>
Antiproliferative activity against human NCI-N87 cells assessed as [methyl-3H]thymidine incorporation after 16 hrs by XTT assay

>  <Mol Mass>
356,42

>  <Act_10_uM>
0

>  <Act_1_uM>
0

>  <StandardizerResult>
Clean 2D (ID: Clean 2D)
Clear Stereo (ID: Clear Stereo)
Tautomerize (ID: Tautomerize)
Wedge Clean (ID: Wedge Clean)
Aromatize (ID: Aromatize)

$$$$

  Mrv1722006291716492D          

 25 26  0  0  1  0            999 V2000
   -3.5724   -2.8875    0.0000 C   0  0  0  0  0  0  0  0  0  0  0  0
   -2.8579   -2.4750    0.0000 O   0  0  0  0  0  0  0  0  0  0  0  0
   -2.1434   -2.8875    0.0000 C   0  0  0  0  0  0  0  0  0  0  0  0
   -1.4289   -2.4750    0.0000 C   0  0  0  0  0  0  0  0  0  0  0  0
   -0.7145   -2.8875    0.0000 C   0  0  0  0  0  0  0  0  0  0  0  0
   -0.7145   -3.7125    0.0000 C   0  0  0  0  0  0  0  0  0  0  0  0
   -1.4289   -4.1250    0.0000 C   0  0  0  0  0  0  0  0  0  0  0  0
   -2.1434   -3.7125    0.0000 C   0  0  0  0  0  0  0  0  0  0  0  0
   -2.8579   -4.1250    0.0000 C   0  0  0  0  0  0  0  0  0  0  0  0
   -2.8579   -4.9500    0.0000 C   0  0  0  0  0  0  0  0  0  0  0  0
   -3.5724   -5.3625    0.0000 C   0  0  0  0  0  0  0  0  0  0  0  0
   -3.5724   -6.1875    0.0000 C   0  0  0  0  0  0  0  0  0  0  0  0
   -4.2868   -6.6000    0.0000 C   0  0  0  0  0  0  0  0  0  0  0  0
   -5.0013   -6.1875    0.0000 C   0  0  0  0  0  0  0  0  0  0  0  0
   -5.7158   -6.6000    0.0000 Cl  0  0  0  0  0  0  0  0  0  0  0  0
   -5.0013   -5.3625    0.0000 C   0  0  0  0  0  0  0  0  0  0  0  0
   -4.2868   -4.9500    0.0000 C   0  0  0  0  0  0  0  0  0  0  0  0
    0.0000   -4.1250    0.0000 C   0  0  0  0  0  0  0  0  0  0  0  0
    0.0000   -4.9500    0.0000 O   0  0  0  0  0  0  0  0  0  0  0  0
    0.7145   -3.7125    0.0000 N   0  0  0  0  0  0  0  0  0  0  0  0
    1.4289   -4.1250    0.0000 C   0  0  0  0  0  0  0  0  0  0  0  0
    2.1434   -3.7125    0.0000 C   0  0  0  0  0  0  0  0  0  0  0  0
    2.1434   -2.8875    0.0000 O   0  0  0  0  0  0  0  0  0  0  0  0
    2.8579   -4.1250    0.0000 C   0  0  0  0  0  0  0  0  0  0  0  0
    3.5724   -3.7125    0.0000 O   0  0  0  0  0  0  0  0  0  0  0  0
  1  2  1  0  0  0  0
  2  3  1  0  0  0  0
  3  4  4  0  0  0  0
  4  5  4  0  0  0  0
  5  6  4  0  0  0  0
  6  7  4  0  0  0  0
  7  8  4  0  0  0  0
  3  8  4  0  0  0  0
  9  8  1  4  0  0  0
  9 10  2  0  0  0  0
 10 11  1  0  0  0  0
 11 12  4  0  0  0  0
 12 13  4  0  0  0  0
 13 14  4  0  0  0  0
 14 15  1  0  0  0  0
 14 16  4  0  0  0  0
 16 17  4  0  0  0  0
 11 17  4  0  0  0  0
  6 18  1  0  0  0  0
 18 19  2  0  0  0  0
 18 20  1  0  0  0  0
 20 21  1  0  0  0  0
 21 22  1  0  0  0  0
 22 23  1  0  0  0  0
 22 24  1  0  0  0  0
 24 25  1  0  0  0  0
M  END
>  <molregno>
1278758

>  <canonical_smiles>
COc1ccc(cc1\C=C\c2ccc(Cl)cc2)C(=O)NC[C@@H](O)CO

>  <standard_inchi_key>
FRFTWFWYLIBTEB-WAUBUAMCSA-N

>  <standard_value>
52000

>  <standard_units>
nM

>  <standard_type>
IC50

>  <assay_id>
803338

>  <description>
Antiproliferative activity against human NCI-N87 cells assessed as cell growth inhibition

>  <Mol Mass>
361,82

>  <Act_10_uM>
0

>  <Act_1_uM>
0

>  <StandardizerResult>
Clean 2D (ID: Clean 2D)
Clear Stereo (ID: Clear Stereo)
Tautomerize (ID: Tautomerize)
Wedge Clean (ID: Wedge Clean)
Aromatize (ID: Aromatize)

$$$$

  Mrv1722006291716492D          

 34 34  0  0  0  0            999 V2000
    4.2868   -9.0750    0.0000 C   0  0  0  0  0  0  0  0  0  0  0  0
    5.0013   -8.6625    0.0000 C   0  0  0  0  0  0  0  0  0  0  0  0
    5.0013   -7.8375    0.0000 C   0  0  0  0  0  0  0  0  0  0  0  0
    5.7158   -9.0750    0.0000 C   0  0  0  0  0  0  0  0  0  0  0  0
    6.4302   -8.6625    0.0000 C   0  0  0  0  0  0  0  0  0  0  0  0
    7.1447   -9.0750    0.0000 N   0  0  0  0  0  0  0  0  0  0  0  0
    7.8592   -8.6625    0.0000 C   0  0  0  0  0  0  0  0  0  0  0  0
    7.8592   -7.8375    0.0000 O   0  0  0  0  0  0  0  0  0  0  0  0
    8.5737   -9.0750    0.0000 C   0  0  0  0  0  0  0  0  0  0  0  0
    8.5737   -9.9000    0.0000 C   0  0  0  0  0  0  0  0  0  0  0  0
    7.8592  -10.3125    0.0000 C   0  0  0  0  0  0  0  0  0  0  0  0
    7.8592  -11.1375    0.0000 C   0  0  0  0  0  0  0  0  0  0  0  0
    7.1447   -9.9000    0.0000 C   0  0  0  0  0  0  0  0  0  0  0  0
    9.2881   -8.6625    0.0000 N   0  0  0  0  0  0  0  0  0  0  0  0
   10.0026   -9.0750    0.0000 C   0  0  0  0  0  0  0  0  0  0  0  0
   10.0026   -9.9000    0.0000 O   0  0  0  0  0  0  0  0  0  0  0  0
   10.7171   -8.6625    0.0000 C   0  0  0  0  0  0  0  0  0  0  0  0
   10.7171   -7.8375    0.0000 C   0  0  0  0  0  0  0  0  0  0  0  0
   10.0026   -7.4250    0.0000 C   0  0  0  0  0  0  0  0  0  0  0  0
    9.2881   -7.8375    0.0000 C   0  0  0  0  0  0  0  0  0  0  0  0
   10.0026   -6.6000    0.0000 C   0  0  0  0  0  0  0  0  0  0  0  0
   11.4315   -9.0750    0.0000 N   0  0  0  0  0  0  0  0  0  0  0  0
   12.1460   -8.6625    0.0000 C   0  0  0  0  0  0  0  0  0  0  0  0
   12.1460   -7.8375    0.0000 O   0  0  0  0  0  0  0  0  0  0  0  0
   12.8605   -9.0750    0.0000 O   0  0  0  0  0  0  0  0  0  0  0  0
   13.5749   -8.6625    0.0000 C   0  0  0  0  0  0  0  0  0  0  0  0
   14.2894   -9.0750    0.0000 C   0  0  0  0  0  0  0  0  0  0  0  0
   15.0039   -8.6625    0.0000 C   0  0  0  0  0  0  0  0  0  0  0  0
   15.7184   -9.0750    0.0000 C   0  0  0  0  0  0  0  0  0  0  0  0
   15.7184   -9.9000    0.0000 C   0  0  0  0  0  0  0  0  0  0  0  0
   15.0039  -10.3125    0.0000 C   0  0  0  0  0  0  0  0  0  0  0  0
   14.2894   -9.9000    0.0000 C   0  0  0  0  0  0  0  0  0  0  0  0
    6.4302   -7.8375    0.0000 C   0  0  0  0  0  0  0  0  0  0  0  0
    5.7158   -7.4250    0.0000 O   0  0  0  0  0  0  0  0  0  0  0  0
  1  2  1  0  0  0  0
  2  3  1  0  0  0  0
  2  4  1  0  0  0  0
  4  5  1  0  0  0  0
  5  6  1  0  0  0  0
  6  7  1  0  0  0  0
  7  8  2  0  0  0  0
  7  9  1  0  0  0  0
  9 10  1  0  0  0  0
 10 11  1  0  0  0  0
 11 12  1  0  0  0  0
 11 13  1  0  0  0  0
  9 14  1  0  0  0  0
 14 15  1  0  0  0  0
 15 16  2  0  0  0  0
 15 17  1  0  0  0  0
 17 18  1  0  0  0  0
 18 19  1  0  0  0  0
 19 20  1  0  0  0  0
 19 21  1  0  0  0  0
 17 22  1  0  0  0  0
 22 23  1  0  0  0  0
 23 24  2  0  0  0  0
 23 25  1  0  0  0  0
 25 26  1  0  0  0  0
 26 27  1  0  0  0  0
 27 28  4  0  0  0  0
 28 29  4  0  0  0  0
 29 30  4  0  0  0  0
 30 31  4  0  0  0  0
 31 32  4  0  0  0  0
 27 32  4  0  0  0  0
  5 33  1  0  0  0  0
 33 34  2  0  0  0  0
M  END
>  <molregno>
99755

>  <canonical_smiles>
CC(C)C[C@H](NC(=O)[C@H](CC(C)C)NC(=O)[C@H](CC(C)C)NC(=O)OCc1ccccc1)C=O

>  <standard_inchi_key>
TZYWCYJVHRLUCT-VABKMULXSA-N

>  <standard_value>
13735,98

>  <standard_units>
nM

>  <standard_type>
IC50

>  <assay_id>
954459

>  <description>
SANGER: Inhibition of human NCI-N87 cell growth in a cell viability assay.

>  <Mol Mass>
475,63

>  <Act_10_uM>
0

>  <Act_1_uM>
0

>  <StandardizerResult>
Clean 2D (ID: Clean 2D)
Clear Stereo (ID: Clear Stereo)
Tautomerize (ID: Tautomerize)
Wedge Clean (ID: Wedge Clean)
Aromatize (ID: Aromatize)

$$$$

  Mrv1722006291716492D          

 18 20  0  0  1  0            999 V2000
    4.3767    1.7403    0.0000 C   0  0  0  0  0  0  0  0  0  0  0  0
    4.2296    2.5521    0.0000 C   0  0  0  0  0  0  0  0  0  0  0  0
    4.9561    2.9429    0.0000 C   0  0  0  0  0  0  0  0  0  0  0  0
    5.5523    2.3727    0.0000 C   0  0  0  0  0  0  0  0  0  0  0  0
    5.6995    1.5609    0.0000 C   0  0  0  0  0  0  0  0  0  0  0  0
    5.3414    0.8177    0.0000 C   0  0  0  0  0  0  0  0  0  0  0  0
    6.1429    0.6219    0.0000 C   0  0  0  0  0  0  0  0  0  0  0  0
    5.3166   -0.0070    0.0000 O   0  0  0  0  0  0  0  0  0  0  0  0
    4.6149    0.4268    0.0000 C   0  0  0  0  0  0  0  0  0  0  0  0
    3.7974    0.5377    0.0000 C   0  0  0  0  0  0  0  0  0  0  0  0
    3.4393   -0.2055    0.0000 O   0  0  0  0  0  0  0  0  0  0  0  0
    2.6218   -0.0947    0.0000 C   0  0  0  0  0  0  0  0  0  0  0  0
    2.0516   -0.6909    0.0000 O   0  0  0  0  0  0  0  0  0  0  0  0
    2.4746    0.7171    0.0000 C   0  0  0  0  0  0  0  0  0  0  0  0
    1.7314    1.0752    0.0000 C   0  0  0  0  0  0  0  0  0  0  0  0
    3.2012    1.1079    0.0000 C   0  0  0  0  0  0  0  0  0  0  0  0
    3.0540    1.9197    0.0000 C   0  0  0  0  0  0  0  0  0  0  0  0
    3.4121    2.6629    0.0000 C   0  0  0  0  0  0  0  0  0  0  0  0
  1  2  1  0  0  0  0
  2  3  2  0  0  0  0
  3  4  1  4  0  0  0
  4  5  1  0  0  0  0
  5  6  1  0  0  0  0
  6  7  1  0  0  0  0
  6  8  1  0  0  0  0
  9  8  1  0  0  0  0
  6  9  1  0  0  0  0
  9 10  1  0  0  0  0
 10 11  1  0  0  0  0
 11 12  1  0  0  0  0
 12 13  2  0  0  0  0
 12 14  1  0  0  0  0
 14 15  2  0  0  0  0
 16 14  1  0  0  0  0
 10 16  1  0  0  0  0
 16 17  1  0  0  0  0
 17 18  1  0  0  0  0
  2 18  1  0  0  0  0
M  END
>  <molregno>
504633

>  <canonical_smiles>
C\C\1=C/CC[C@@]2(C)O[C@H]2[C@H]3OC(=O)C(=C)[C@@H]3CC1

>  <standard_inchi_key>
KTEXNACQROZXEV-SLXBATTESA-N

>  <standard_value>
431229,31

>  <standard_units>
nM

>  <standard_type>
IC50

>  <assay_id>
954459

>  <description>
SANGER: Inhibition of human NCI-N87 cell growth in a cell viability assay.

>  <Mol Mass>
248,322

>  <Act_10_uM>
0

>  <Act_1_uM>
0

>  <StandardizerResult>
Clean 2D (ID: Clean 2D)
Clear Stereo (ID: Clear Stereo)
Tautomerize (ID: Tautomerize)
Wedge Clean (ID: Wedge Clean)

$$$$

  Mrv1722006291716492D          

 32 35  0  0  0  0            999 V2000
    3.4990    1.1104    0.0000 C   0  0  0  0  0  0  0  0  0  0  0  0
    2.7845    0.6979    0.0000 O   0  0  0  0  0  0  0  0  0  0  0  0
    2.0701    1.1104    0.0000 C   0  0  0  0  0  0  0  0  0  0  0  0
    1.3556    0.6979    0.0000 C   0  0  0  0  0  0  0  0  0  0  0  0
    0.6411    1.1104    0.0000 C   0  0  0  0  0  0  0  0  0  0  0  0
   -0.1435    0.8555    0.0000 N   0  0  0  0  0  0  0  0  0  0  0  0
   -0.6284    1.5229    0.0000 C   0  0  0  0  0  0  0  0  0  0  0  0
   -0.1435    2.1904    0.0000 N   0  0  0  0  0  0  0  0  0  0  0  0
   -0.3984    2.9750    0.0000 C   0  0  0  0  0  0  0  0  0  0  0  0
   -1.1831    3.2299    0.0000 C   0  0  0  0  0  0  0  0  0  0  0  0
   -1.1831    4.0549    0.0000 C   0  0  0  0  0  0  0  0  0  0  0  0
   -1.8505    4.5399    0.0000 O   0  0  0  0  0  0  0  0  0  0  0  0
   -2.6042    4.2043    0.0000 C   0  0  0  0  0  0  0  0  0  0  0  0
   -3.2716    4.6892    0.0000 C   0  0  0  0  0  0  0  0  0  0  0  0
   -4.0253    4.3537    0.0000 C   0  0  0  0  0  0  0  0  0  0  0  0
   -4.6927    4.8386    0.0000 C   0  0  0  0  0  0  0  0  0  0  0  0
   -4.6065    5.6591    0.0000 C   0  0  0  0  0  0  0  0  0  0  0  0
   -3.8528    5.9946    0.0000 C   0  0  0  0  0  0  0  0  0  0  0  0
   -3.1854    5.5097    0.0000 C   0  0  0  0  0  0  0  0  0  0  0  0
   -2.4317    5.8453    0.0000 S   0  0  0  0  0  0  0  0  0  0  0  0
   -1.6780    6.1808    0.0000 O   0  0  0  0  0  0  0  0  0  0  0  0
   -2.0962    5.0916    0.0000 O   0  0  0  0  0  0  0  0  0  0  0  0
   -2.7673    6.5989    0.0000 C   0  0  0  0  0  0  0  0  0  0  0  0
   -0.3984    4.3099    0.0000 C   0  0  0  0  0  0  0  0  0  0  0  0
   -0.1435    5.0945    0.0000 C   0  0  0  0  0  0  0  0  0  0  0  0
    0.1114    5.8791    0.0000 N   0  0  0  0  0  0  0  0  0  0  0  0
    0.0865    3.6424    0.0000 S   0  0  0  0  0  0  0  0  0  0  0  0
    0.6411    1.9354    0.0000 C   0  0  0  0  0  0  0  0  0  0  0  0
    1.3556    2.3479    0.0000 C   0  0  0  0  0  0  0  0  0  0  0  0
    2.0701    1.9354    0.0000 C   0  0  0  0  0  0  0  0  0  0  0  0
    2.7845    2.3479    0.0000 O   0  0  0  0  0  0  0  0  0  0  0  0
    3.4990    1.9354    0.0000 C   0  0  0  0  0  0  0  0  0  0  0  0
  1  2  1  0  0  0  0
  2  3  1  0  0  0  0
  3  4  4  0  0  0  0
  4  5  4  0  0  0  0
  5  6  4  0  0  0  0
  6  7  4  0  0  0  0
  7  8  4  0  0  0  0
  8  9  1  0  0  0  0
  9 10  4  0  0  0  0
 10 11  4  0  0  0  0
 11 12  1  0  0  0  0
 12 13  1  0  0  0  0
 13 14  1  0  0  0  0
 14 15  4  0  0  0  0
 15 16  4  0  0  0  0
 16 17  4  0  0  0  0
 17 18  4  0  0  0  0
 18 19  4  0  0  0  0
 14 19  4  0  0  0  0
 19 20  1  0  0  0  0
 20 21  2  0  0  0  0
 20 22  2  0  0  0  0
 20 23  1  0  0  0  0
 11 24  4  0  0  0  0
 24 25  1  0  0  0  0
 25 26  3  0  0  0  0
 24 27  4  0  0  0  0
  9 27  4  0  0  0  0
  8 28  4  0  0  0  0
  5 28  4  0  0  0  0
 28 29  4  0  0  0  0
 29 30  4  0  0  0  0
  3 30  4  0  0  0  0
 30 31  1  0  0  0  0
 31 32  1  0  0  0  0
M  END
>  <molregno>
369152

>  <canonical_smiles>
COc1cc2ncn(c3cc(OCc4ccccc4S(=O)(=O)C)c(C#N)s3)c2cc1OC

>  <standard_inchi_key>
LDTAHRLHGHFHKP-UHFFFAOYSA-N

>  <standard_value>
810852,37

>  <standard_units>
nM

>  <standard_type>
IC50

>  <assay_id>
954459

>  <description>
SANGER: Inhibition of human NCI-N87 cell growth in a cell viability assay.

>  <Mol Mass>
469,53

>  <Act_10_uM>
0

>  <Act_1_uM>
0

>  <StandardizerResult>
Clean 2D (ID: Clean 2D)
Clear Stereo (ID: Clear Stereo)
Tautomerize (ID: Tautomerize)
Wedge Clean (ID: Wedge Clean)
Aromatize (ID: Aromatize)

$$$$

  Mrv1722006291716492D          

 42 48  0  0  1  0            999 V2000
    1.9233   -6.0604    0.0000 C   0  0  0  0  0  0  0  0  0  0  0  0
    1.9233   -5.2354    0.0000 O   0  0  0  0  0  0  0  0  0  0  0  0
    2.6378   -4.8229    0.0000 C   0  0  0  0  0  0  0  0  0  0  0  0
    2.6378   -3.9979    0.0000 C   0  0  0  0  0  0  0  0  0  0  0  0
    3.3523   -3.5854    0.0000 C   0  0  0  0  0  0  0  0  0  0  0  0
    4.0668   -3.9979    0.0000 C   0  0  0  0  0  0  0  0  0  0  0  0
    4.0668   -4.8229    0.0000 C   0  0  0  0  0  0  0  0  0  0  0  0
    4.7812   -5.2354    0.0000 O   0  0  0  0  0  0  0  0  0  0  0  0
    4.7812   -6.0604    0.0000 C   0  0  0  0  0  0  0  0  0  0  0  0
    3.3523   -5.2354    0.0000 C   0  0  0  0  0  0  0  0  0  0  0  0
    3.3523   -6.0604    0.0000 O   0  0  0  0  0  0  0  0  0  0  0  0
    3.3523   -2.7604    0.0000 C   0  0  0  0  0  0  0  0  0  0  0  0
    2.6378   -2.3479    0.0000 C   0  0  0  0  0  0  0  0  0  0  0  0
    2.6378   -1.5229    0.0000 C   0  0  0  0  0  0  0  0  0  0  0  0
    1.8532   -1.2680    0.0000 C   0  0  0  0  0  0  0  0  0  0  0  0
    1.3683   -1.9354    0.0000 O   0  0  0  0  0  0  0  0  0  0  0  0
    1.8532   -2.6029    0.0000 C   0  0  0  0  0  0  0  0  0  0  0  0
    1.5983   -3.3875    0.0000 O   0  0  0  0  0  0  0  0  0  0  0  0
    3.3523   -1.1104    0.0000 C   0  0  0  0  0  0  0  0  0  0  0  0
    3.3523   -0.2854    0.0000 O   0  0  0  0  0  0  0  0  0  0  0  0
    4.0668    0.1271    0.0000 C   0  0  0  0  0  0  0  0  0  0  0  0
    4.7812   -0.2854    0.0000 O   0  0  0  0  0  0  0  0  0  0  0  0
    5.4957    0.1271    0.0000 C   0  0  0  0  0  0  0  0  0  0  0  0
    6.2102   -0.2854    0.0000 C   0  0  0  0  0  0  0  0  0  0  0  0
    6.9246    0.1271    0.0000 O   0  0  0  0  0  0  0  0  0  0  0  0
    6.9246    0.9521    0.0000 C   0  0  0  0  0  0  0  0  0  0  0  0
    7.6391    1.3646    0.0000 C   0  0  0  0  0  0  0  0  0  0  0  0
    6.2102    1.3646    0.0000 O   0  0  0  0  0  0  0  0  0  0  0  0
    5.4957    0.9521    0.0000 C   0  0  0  0  0  0  0  0  0  0  0  0
    4.7812    1.3646    0.0000 C   0  0  0  0  0  0  0  0  0  0  0  0
    4.7812    2.1896    0.0000 O   0  0  0  0  0  0  0  0  0  0  0  0
    4.0668    0.9521    0.0000 C   0  0  0  0  0  0  0  0  0  0  0  0
    3.3523    1.3646    0.0000 O   0  0  0  0  0  0  0  0  0  0  0  0
    4.0668   -1.5229    0.0000 C   0  0  0  0  0  0  0  0  0  0  0  0
    4.7812   -1.1104    0.0000 C   0  0  0  0  0  0  0  0  0  0  0  0
    5.4957   -1.5229    0.0000 C   0  0  0  0  0  0  0  0  0  0  0  0
    6.2803   -1.2680    0.0000 O   0  0  0  0  0  0  0  0  0  0  0  0
    6.7652   -1.9354    0.0000 C   0  0  0  0  0  0  0  0  0  0  0  0
    6.2803   -2.6029    0.0000 O   0  0  0  0  0  0  0  0  0  0  0  0
    5.4957   -2.3479    0.0000 C   0  0  0  0  0  0  0  0  0  0  0  0
    4.7812   -2.7604    0.0000 C   0  0  0  0  0  0  0  0  0  0  0  0
    4.0668   -2.3479    0.0000 C   0  0  0  0  0  0  0  0  0  0  0  0
  1  2  1  0  0  0  0
  2  3  1  0  0  0  0
  3  4  4  0  0  0  0
  4  5  4  0  0  0  0
  5  6  4  0  0  0  0
  6  7  4  0  0  0  0
  7  8  1  0  0  0  0
  8  9  1  0  0  0  0
  7 10  4  0  0  0  0
  3 10  4  0  0  0  0
 10 11  1  0  0  0  0
 12  5  1  0  0  0  0
 12 13  1  0  0  0  0
 13 14  1  0  0  0  0
 14 15  1  0  0  0  0
 15 16  1  0  0  0  0
 16 17  1  0  0  0  0
 13 17  1  0  0  0  0
 17 18  2  0  0  0  0
 14 19  1  0  0  0  0
 19 20  1  0  0  0  0
 21 20  1  0  0  0  0
 21 22  1  0  0  0  0
 23 22  1  0  0  0  0
 23 24  1  0  0  0  0
 24 25  1  0  0  0  0
 25 26  1  0  0  0  0
 26 27  1  0  0  0  0
 26 28  1  0  0  0  0
 29 28  1  0  0  0  0
 23 29  1  0  0  0  0
 29 30  1  0  0  0  0
 30 31  1  0  0  0  0
 30 32  1  0  0  0  0
 21 32  1  0  0  0  0
 32 33  1  0  0  0  0
 19 34  1  0  0  0  0
 34 35  4  0  0  0  0
 35 36  4  0  0  0  0
 36 37  1  0  0  0  0
 37 38  1  0  0  0  0
 38 39  1  0  0  0  0
 39 40  1  0  0  0  0
 36 40  4  0  0  0  0
 40 41  4  0  0  0  0
 41 42  4  0  0  0  0
 12 42  1  0  0  0  0
 34 42  4  0  0  0  0
M  END
>  <molregno>
68607

>  <canonical_smiles>
COc1cc(cc(OC)c1O)[C@H]2[C@@H]3[C@H](COC3=O)[C@H](O[C@@H]4O[C@@H]5CO[C@@H](C)O[C@H]5[C@H](O)[C@H]4O)c6cc7OCOc7cc26

>  <standard_inchi_key>
VJJPUSNTGOMMGY-MRVIYFEKSA-N

>  <standard_value>
15810,61

>  <standard_units>
nM

>  <standard_type>
IC50

>  <assay_id>
954459

>  <description>
SANGER: Inhibition of human NCI-N87 cell growth in a cell viability assay.

>  <Mol Mass>
589

>  <Act_10_uM>
0

>  <Act_1_uM>
0

>  <StandardizerResult>
Clean 2D (ID: Clean 2D)
Clear Stereo (ID: Clear Stereo)
Tautomerize (ID: Tautomerize)
Wedge Clean (ID: Wedge Clean)
Aromatize (ID: Aromatize)

$$$$

  Mrv1722006291716492D          

 26 29  0  0  0  0            999 V2000
    3.2789    2.0625    0.0000 O   0  0  0  0  0  0  0  0  0  0  0  0
    3.2789    1.2375    0.0000 C   0  0  0  0  0  0  0  0  0  0  0  0
    3.9934    0.8250    0.0000 C   0  0  0  0  0  0  0  0  0  0  0  0
    4.7079    1.2375    0.0000 C   0  0  0  0  0  0  0  0  0  0  0  0
    5.4223    1.6500    0.0000 N   0  0  0  0  0  0  0  0  0  0  0  0
    3.9934    0.0000    0.0000 C   0  0  0  0  0  0  0  0  0  0  0  0
    4.7079   -0.4125    0.0000 O   0  0  0  0  0  0  0  0  0  0  0  0
    3.2789   -0.4125    0.0000 N   0  0  0  0  0  0  0  0  0  0  0  0
    2.5645    0.0000    0.0000 C   0  0  0  0  0  0  0  0  0  0  0  0
    1.7798   -0.2549    0.0000 S   0  0  0  0  0  0  0  0  0  0  0  0
    1.2949    0.4125    0.0000 C   0  0  0  0  0  0  0  0  0  0  0  0
    1.7798    1.0799    0.0000 C   0  0  0  0  0  0  0  0  0  0  0  0
    1.5249    1.8646    0.0000 C   0  0  0  0  0  0  0  0  0  0  0  0
    0.7179    2.0361    0.0000 C   0  0  0  0  0  0  0  0  0  0  0  0
    0.4630    2.8207    0.0000 C   0  0  0  0  0  0  0  0  0  0  0  0
    1.0150    3.4338    0.0000 C   0  0  0  0  0  0  0  0  0  0  0  0
    1.8220    3.2623    0.0000 C   0  0  0  0  0  0  0  0  0  0  0  0
    2.0769    2.4777    0.0000 C   0  0  0  0  0  0  0  0  0  0  0  0
    0.7601    4.2184    0.0000 C   0  0  0  0  0  0  0  0  0  0  0  0
   -0.0469    4.3900    0.0000 C   0  0  0  0  0  0  0  0  0  0  0  0
   -0.3018    5.1746    0.0000 C   0  0  0  0  0  0  0  0  0  0  0  0
    0.2502    5.7877    0.0000 C   0  0  0  0  0  0  0  0  0  0  0  0
    1.0572    5.6161    0.0000 C   0  0  0  0  0  0  0  0  0  0  0  0
    1.3121    4.8315    0.0000 C   0  0  0  0  0  0  0  0  0  0  0  0
    2.1191    4.6600    0.0000 O   0  0  0  0  0  0  0  0  0  0  0  0
    2.5645    0.8250    0.0000 C   0  0  0  0  0  0  0  0  0  0  0  0
  1  2  1  0  0  0  0
  2  3  4  0  0  0  0
  3  4  1  0  0  0  0
  4  5  3  0  0  0  0
  3  6  4  0  0  0  0
  6  7  2  0  0  0  0
  6  8  4  0  0  0  0
  8  9  4  0  0  0  0
  9 10  4  0  0  0  0
 10 11  4  0  0  0  0
 11 12  4  0  0  0  0
 12 13  1  0  0  0  0
 13 14  4  0  0  0  0
 14 15  4  0  0  0  0
 15 16  4  0  0  0  0
 16 17  4  0  0  0  0
 17 18  4  0  0  0  0
 13 18  4  0  0  0  0
 16 19  1  0  0  0  0
 19 20  4  0  0  0  0
 20 21  4  0  0  0  0
 21 22  4  0  0  0  0
 22 23  4  0  0  0  0
 23 24  4  0  0  0  0
 19 24  4  0  0  0  0
 24 25  1  0  0  0  0
 12 26  4  0  0  0  0
  2 26  4  0  0  0  0
  9 26  4  0  0  0  0
M  STY  1   1 DAT
M  SAL   1  1   8
M  SDT   1 MRV_IMPLICIT_H                                        
M  SDD   1     0.0000    0.0000    DR    ALL  0       0  
M  SED   1 IMPL_H1
M  END
>  <molregno>
446780

>  <canonical_smiles>
OC1=C(C#N)C(=O)Nc2scc(c3ccc(cc3)c4ccccc4O)c12

>  <standard_inchi_key>
CTESJDQKVOEUOY-UHFFFAOYSA-N

>  <standard_value>
17530,16

>  <standard_units>
nM

>  <standard_type>
IC50

>  <assay_id>
954459

>  <description>
SANGER: Inhibition of human NCI-N87 cell growth in a cell viability assay.

>  <Mol Mass>
360,39

>  <Act_10_uM>
0

>  <Act_1_uM>
0

>  <StandardizerResult>
Clean 2D (ID: Clean 2D)
Clear Stereo (ID: Clear Stereo)
Tautomerize (ID: Tautomerize)
Wedge Clean (ID: Wedge Clean)
Aromatize (ID: Aromatize)

$$$$

  Mrv1722006291716492D          

 43 49  0  0  1  0            999 V2000
    6.1368   -1.2375    0.0000 O   0  0  0  0  0  0  0  0  0  0  0  0
    6.1368   -0.4125    0.0000 C   0  0  0  0  0  0  0  0  0  0  0  0
    5.4223    0.0000    0.0000 C   0  0  0  0  0  0  0  0  0  0  0  0
    5.4223    0.8250    0.0000 C   0  0  0  0  0  0  0  0  0  0  0  0
    6.1368    1.2375    0.0000 C   0  0  0  0  0  0  0  0  0  0  0  0
    6.1368    2.0625    0.0000 C   0  0  0  0  0  0  0  0  0  0  0  0
    6.8513    2.4750    0.0000 C   0  0  0  0  0  0  0  0  0  0  0  0
    7.5658    2.0625    0.0000 C   0  0  0  0  0  0  0  0  0  0  0  0
    7.5658    1.2375    0.0000 C   0  0  0  0  0  0  0  0  0  0  0  0
    6.8513    0.8250    0.0000 C   0  0  0  0  0  0  0  0  0  0  0  0
    4.7079   -0.4125    0.0000 N   0  0  0  0  0  0  0  0  0  0  0  0
    4.7079   -1.2375    0.0000 C   0  0  0  0  0  0  0  0  0  0  0  0
    5.4223   -1.6500    0.0000 N   0  0  0  0  0  0  0  0  0  0  0  0
    5.4223   -2.4750    0.0000 C   0  0  0  0  0  0  0  0  0  0  0  0
    6.1368   -2.8875    0.0000 O   0  0  0  0  0  0  0  0  0  0  0  0
    6.1368   -3.7125    0.0000 C   0  0  0  0  0  0  0  0  0  0  0  0
    6.8513   -4.1250    0.0000 C   0  0  0  0  0  0  0  0  0  0  0  0
    6.8513   -4.9500    0.0000 C   0  0  0  0  0  0  0  0  0  0  0  0
    6.1368   -5.3625    0.0000 C   0  0  0  0  0  0  0  0  0  0  0  0
    5.9653   -6.1695    0.0000 C   0  0  0  0  0  0  0  0  0  0  0  0
    5.1448   -6.2557    0.0000 C   0  0  0  0  0  0  0  0  0  0  0  0
    4.8092   -5.5020    0.0000 C   0  0  0  0  0  0  0  0  0  0  0  0
    5.4223   -4.9500    0.0000 C   0  0  0  0  0  0  0  0  0  0  0  0
    5.4223   -4.1250    0.0000 C   0  0  0  0  0  0  0  0  0  0  0  0
    4.7079   -2.8875    0.0000 N   0  0  0  0  0  0  0  0  0  0  0  0
    3.9934   -2.4750    0.0000 C   0  0  0  0  0  0  0  0  0  0  0  0
    3.9934   -1.6500    0.0000 C   0  0  0  0  0  0  0  0  0  0  0  0
    3.2088   -1.3951    0.0000 N   0  0  0  0  0  0  0  0  0  0  0  0
    2.7239   -2.0625    0.0000 C   0  0  0  0  0  0  0  0  0  0  0  0
    3.2088   -2.7299    0.0000 N   0  0  0  0  0  0  0  0  0  0  0  0
    2.9538   -3.5146    0.0000 C   0  0  0  0  0  0  0  0  0  0  0  0
    2.1469   -3.6861    0.0000 C   0  0  0  0  0  0  0  0  0  0  0  0
    1.8919   -4.4707    0.0000 C   0  0  0  0  0  0  0  0  0  0  0  0
    1.0850   -4.6422    0.0000 C   0  0  0  0  0  0  0  0  0  0  0  0
    0.5329   -4.0291    0.0000 C   0  0  0  0  0  0  0  0  0  0  0  0
    0.7879   -3.2445    0.0000 C   0  0  0  0  0  0  0  0  0  0  0  0
    1.5948   -3.0730    0.0000 C   0  0  0  0  0  0  0  0  0  0  0  0
   -0.2740   -4.2007    0.0000 C   0  0  0  0  0  0  0  0  0  0  0  0
   -0.5290   -4.9853    0.0000 C   0  0  0  0  0  0  0  0  0  0  0  0
   -1.3360   -5.1568    0.0000 C   0  0  0  0  0  0  0  0  0  0  0  0
   -1.8880   -4.5437    0.0000 C   0  0  0  0  0  0  0  0  0  0  0  0
   -1.6331   -3.7591    0.0000 C   0  0  0  0  0  0  0  0  0  0  0  0
   -0.8261   -3.5876    0.0000 C   0  0  0  0  0  0  0  0  0  0  0  0
  1  2  1  0  0  0  0
  2  3  1  0  0  0  0
  3  4  1  0  0  0  0
  4  5  1  0  0  0  0
  5  6  4  0  0  0  0
  6  7  4  0  0  0  0
  7  8  4  0  0  0  0
  8  9  4  0  0  0  0
  9 10  4  0  0  0  0
  5 10  4  0  0  0  0
  3 11  1  0  0  0  0
 11 12  1  0  0  0  0
 12 13  4  0  0  0  0
 13 14  4  0  0  0  0
 14 15  1  0  0  0  0
 15 16  1  0  0  0  0
 16 17  4  0  0  0  0
 17 18  4  0  0  0  0
 18 19  4  0  0  0  0
 19 20  1  0  0  0  0
 20 21  1  0  0  0  0
 21 22  1  0  0  0  0
 22 23  1  0  0  0  0
 19 23  4  0  0  0  0
 23 24  4  0  0  0  0
 16 24  4  0  0  0  0
 14 25  4  0  0  0  0
 25 26  4  0  0  0  0
 26 27  4  0  0  0  0
 12 27  4  0  0  0  0
 27 28  4  0  0  0  0
 28 29  4  0  0  0  0
 29 30  4  0  0  0  0
 26 30  4  0  0  0  0
 30 31  1  0  0  0  0
 31 32  1  0  0  0  0
 32 33  4  0  0  0  0
 33 34  4  0  0  0  0
 34 35  4  0  0  0  0
 35 36  4  0  0  0  0
 36 37  4  0  0  0  0
 32 37  4  0  0  0  0
 35 38  1  0  0  0  0
 38 39  4  0  0  0  0
 39 40  4  0  0  0  0
 40 41  4  0  0  0  0
 41 42  4  0  0  0  0
 42 43  4  0  0  0  0
 38 43  4  0  0  0  0
M  END
>  <molregno>
428361

>  <canonical_smiles>
OC[C@H](Cc1ccccc1)Nc2nc(Oc3ccc4CCCc4c3)nc5c2ncn5Cc6ccc(cc6)c7ccccc7

>  <standard_inchi_key>
DOKZLKDGUQWMSX-HKBQPEDESA-N

>  <standard_value>
121909,38

>  <standard_units>
nM

>  <standard_type>
IC50

>  <assay_id>
954459

>  <description>
SANGER: Inhibition of human NCI-N87 cell growth in a cell viability assay.

>  <Mol Mass>
568

>  <Act_10_uM>
0

>  <Act_1_uM>
0

>  <StandardizerResult>
Clean 2D (ID: Clean 2D)
Clear Stereo (ID: Clear Stereo)
Tautomerize (ID: Tautomerize)
Wedge Clean (ID: Wedge Clean)
Aromatize (ID: Aromatize)

$$$$

  Mrv1722006291716492D          

 35 38  0  0  0  0            999 V2000
    4.7812    6.8854    0.0000 C   0  0  0  0  0  0  0  0  0  0  0  0
    5.4957    7.2979    0.0000 N   0  0  0  0  0  0  0  0  0  0  0  0
    6.2102    6.8854    0.0000 C   0  0  0  0  0  0  0  0  0  0  0  0
    6.9246    7.2979    0.0000 N   0  0  0  0  0  0  0  0  0  0  0  0
    7.6391    6.8854    0.0000 C   0  0  0  0  0  0  0  0  0  0  0  0
    7.6391    6.0604    0.0000 C   0  0  0  0  0  0  0  0  0  0  0  0
    6.9246    5.6479    0.0000 C   0  0  0  0  0  0  0  0  0  0  0  0
    6.2102    6.0604    0.0000 C   0  0  0  0  0  0  0  0  0  0  0  0
    5.4957    5.6479    0.0000 C   0  0  0  0  0  0  0  0  0  0  0  0
    5.4957    4.8229    0.0000 N   0  0  0  0  0  0  0  0  0  0  0  0
    4.7812    4.4104    0.0000 C   0  0  0  0  0  0  0  0  0  0  0  0
    4.7812    3.5854    0.0000 N   0  0  0  0  0  0  0  0  0  0  0  0
    4.0668    3.1729    0.0000 C   0  0  0  0  0  0  0  0  0  0  0  0
    4.0668    2.3479    0.0000 N   0  0  0  0  0  0  0  0  0  0  0  0
    3.3523    1.9354    0.0000 C   0  0  0  0  0  0  0  0  0  0  0  0
    3.3523    1.1104    0.0000 C   0  0  0  0  0  0  0  0  0  0  0  0
    2.6378    0.6979    0.0000 C   0  0  0  0  0  0  0  0  0  0  0  0
    1.9233    1.1104    0.0000 C   0  0  0  0  0  0  0  0  0  0  0  0
    1.1387    0.8555    0.0000 N   0  0  0  0  0  0  0  0  0  0  0  0
    0.6538    1.5229    0.0000 C   0  0  0  0  0  0  0  0  0  0  0  0
   -0.1712    1.5229    0.0000 O   0  0  0  0  0  0  0  0  0  0  0  0
    1.1387    2.1904    0.0000 C   0  0  0  0  0  0  0  0  0  0  0  0
    1.9233    1.9354    0.0000 C   0  0  0  0  0  0  0  0  0  0  0  0
    2.6378    2.3479    0.0000 C   0  0  0  0  0  0  0  0  0  0  0  0
    3.3523    3.5854    0.0000 N   0  0  0  0  0  0  0  0  0  0  0  0
    3.3523    4.4104    0.0000 C   0  0  0  0  0  0  0  0  0  0  0  0
    4.0668    4.8229    0.0000 C   0  0  0  0  0  0  0  0  0  0  0  0
    4.0668    5.6479    0.0000 C   0  0  0  0  0  0  0  0  0  0  0  0
    4.0668    6.4729    0.0000 F   0  0  0  0  0  0  0  0  0  0  0  0
    4.8918    5.6479    0.0000 F   0  0  0  0  0  0  0  0  0  0  0  0
    3.2418    5.6479    0.0000 F   0  0  0  0  0  0  0  0  0  0  0  0
    5.4957    8.1229    0.0000 S   0  0  0  0  0  0  0  0  0  0  0  0
    6.3207    8.1229    0.0000 O   0  0  0  0  0  0  0  0  0  0  0  0
    4.6707    8.1229    0.0000 O   0  0  0  0  0  0  0  0  0  0  0  0
    5.4957    8.9479    0.0000 C   0  0  0  0  0  0  0  0  0  0  0  0
  1  2  1  0  0  0  0
  2  3  1  0  0  0  0
  3  4  4  0  0  0  0
  4  5  4  0  0  0  0
  5  6  4  0  0  0  0
  6  7  4  0  0  0  0
  7  8  4  0  0  0  0
  3  8  4  0  0  0  0
  8  9  1  0  0  0  0
  9 10  1  0  0  0  0
 10 11  1  0  0  0  0
 11 12  4  0  0  0  0
 12 13  4  0  0  0  0
 13 14  1  0  0  0  0
 14 15  1  0  0  0  0
 15 16  4  0  0  0  0
 16 17  4  0  0  0  0
 17 18  4  0  0  0  0
 18 19  1  0  0  0  0
 19 20  1  0  0  0  0
 20 21  2  0  0  0  0
 20 22  1  0  0  0  0
 22 23  1  0  0  0  0
 18 23  4  0  0  0  0
 23 24  4  0  0  0  0
 15 24  4  0  0  0  0
 13 25  4  0  0  0  0
 25 26  4  0  0  0  0
 26 27  4  0  0  0  0
 11 27  4  0  0  0  0
 27 28  1  0  0  0  0
 28 29  1  0  0  0  0
 28 30  1  0  0  0  0
 28 31  1  0  0  0  0
  2 32  1  0  0  0  0
 32 33  2  0  0  0  0
 32 34  2  0  0  0  0
 32 35  1  0  0  0  0
M  END
>  <molregno>
630975

>  <canonical_smiles>
CN(c1ncccc1CNc2nc(Nc3ccc4NC(=O)Cc4c3)ncc2C(F)(F)F)S(=O)(=O)C

>  <standard_inchi_key>
MZDKLVOWGIOKTN-UHFFFAOYSA-N

>  <standard_value>
181987,86

>  <standard_units>
nM

>  <standard_type>
IC50

>  <assay_id>
954459

>  <description>
SANGER: Inhibition of human NCI-N87 cell growth in a cell viability assay.

>  <Mol Mass>
507,49

>  <Act_10_uM>
0

>  <Act_1_uM>
0

>  <StandardizerResult>
Clean 2D (ID: Clean 2D)
Clear Stereo (ID: Clear Stereo)
Tautomerize (ID: Tautomerize)
Wedge Clean (ID: Wedge Clean)
Aromatize (ID: Aromatize)

$$$$

  Mrv1722006291716492D          

 42 49  0  0  0  0            999 V2000
   -4.4744   -1.7850    0.0000 O   0  0  0  0  0  0  0  0  0  0  0  0
   -5.0875   -1.2330    0.0000 C   0  0  0  0  0  0  0  0  0  0  0  0
   -5.8945   -1.4045    0.0000 N   0  0  0  0  0  0  0  0  0  0  0  0
   -6.3070   -0.6900    0.0000 C   0  0  0  0  0  0  0  0  0  0  0  0
   -7.1140   -0.5185    0.0000 C   0  0  0  0  0  0  0  0  0  0  0  0
   -7.3689    0.2661    0.0000 C   0  0  0  0  0  0  0  0  0  0  0  0
   -6.8169    0.8792    0.0000 C   0  0  0  0  0  0  0  0  0  0  0  0
   -6.0099    0.7077    0.0000 C   0  0  0  0  0  0  0  0  0  0  0  0
   -5.7550   -0.0769    0.0000 C   0  0  0  0  0  0  0  0  0  0  0  0
   -5.0013   -0.4125    0.0000 N   0  0  0  0  0  0  0  0  0  0  0  0
   -4.2868    0.0000    0.0000 C   0  0  0  0  0  0  0  0  0  0  0  0
   -4.2868    0.8250    0.0000 C   0  0  0  0  0  0  0  0  0  0  0  0
   -3.5724    1.2375    0.0000 C   0  0  0  0  0  0  0  0  0  0  0  0
   -2.8579    0.8250    0.0000 N   0  0  0  0  0  0  0  0  0  0  0  0
   -2.1434    1.2375    0.0000 C   0  0  0  0  0  0  0  0  0  0  0  0
   -1.4289    0.8250    0.0000 C   0  0  0  0  0  0  0  0  0  0  0  0
   -0.7145    1.2375    0.0000 C   0  0  0  0  0  0  0  0  0  0  0  0
    0.0000    0.8250    0.0000 C   0  0  0  0  0  0  0  0  0  0  0  0
    0.0000    0.0000    0.0000 C   0  0  0  0  0  0  0  0  0  0  0  0
   -0.7145   -0.4125    0.0000 C   0  0  0  0  0  0  0  0  0  0  0  0
   -1.4289    0.0000    0.0000 C   0  0  0  0  0  0  0  0  0  0  0  0
    0.7145   -0.4125    0.0000 C   0  0  0  0  0  0  0  0  0  0  0  0
    1.4289    0.0000    0.0000 N   0  0  0  0  0  0  0  0  0  0  0  0
    2.1434   -0.4125    0.0000 C   0  0  0  0  0  0  0  0  0  0  0  0
    2.8579    0.0000    0.0000 C   0  0  0  0  0  0  0  0  0  0  0  0
    3.5724   -0.4125    0.0000 C   0  0  0  0  0  0  0  0  0  0  0  0
    4.3570   -0.1576    0.0000 N   0  0  0  0  0  0  0  0  0  0  0  0
    4.8419   -0.8250    0.0000 C   0  0  0  0  0  0  0  0  0  0  0  0
    4.3570   -1.4924    0.0000 N   0  0  0  0  0  0  0  0  0  0  0  0
    3.5724   -1.2375    0.0000 C   0  0  0  0  0  0  0  0  0  0  0  0
    2.8579   -1.6500    0.0000 C   0  0  0  0  0  0  0  0  0  0  0  0
    2.1434   -1.2375    0.0000 C   0  0  0  0  0  0  0  0  0  0  0  0
    1.4289   -1.6500    0.0000 N   0  0  0  0  0  0  0  0  0  0  0  0
    0.7145   -1.2375    0.0000 C   0  0  0  0  0  0  0  0  0  0  0  0
    0.0000   -1.6500    0.0000 C   0  0  0  0  0  0  0  0  0  0  0  0
    0.0000   -2.4750    0.0000 C   0  0  0  0  0  0  0  0  0  0  0  0
   -0.7145   -2.8875    0.0000 C   0  0  0  0  0  0  0  0  0  0  0  0
   -1.4289   -2.4750    0.0000 C   0  0  0  0  0  0  0  0  0  0  0  0
   -1.4289   -1.6500    0.0000 C   0  0  0  0  0  0  0  0  0  0  0  0
   -0.7145   -1.2375    0.0000 C   0  0  0  0  0  0  0  0  0  0  0  0
   -2.8579    0.0000    0.0000 C   0  0  0  0  0  0  0  0  0  0  0  0
   -3.5724   -0.4125    0.0000 C   0  0  0  0  0  0  0  0  0  0  0  0
  1  2  2  0  0  0  0
  2  3  4  0  0  0  0
  3  4  4  0  0  0  0
  4  5  4  0  0  0  0
  5  6  4  0  0  0  0
  6  7  4  0  0  0  0
  7  8  4  0  0  0  0
  8  9  4  0  0  0  0
  4  9  4  0  0  0  0
  9 10  4  0  0  0  0
  2 10  4  0  0  0  0
 10 11  1  0  0  0  0
 11 12  1  0  0  0  0
 12 13  1  0  0  0  0
 13 14  1  0  0  0  0
 14 15  1  0  0  0  0
 15 16  1  0  0  0  0
 16 17  4  0  0  0  0
 17 18  4  0  0  0  0
 18 19  4  0  0  0  0
 19 20  4  0  0  0  0
 20 21  4  0  0  0  0
 16 21  4  0  0  0  0
 19 22  1  0  0  0  0
 22 23  4  0  0  0  0
 23 24  4  0  0  0  0
 24 25  4  0  0  0  0
 25 26  4  0  0  0  0
 26 27  4  0  0  0  0
 27 28  4  0  0  0  0
 28 29  4  0  0  0  0
 29 30  4  0  0  0  0
 26 30  4  0  0  0  0
 30 31  4  0  0  0  0
 31 32  4  0  0  0  0
 24 32  4  0  0  0  0
 32 33  4  0  0  0  0
 33 34  4  0  0  0  0
 22 34  4  0  0  0  0
 34 35  1  0  0  0  0
 35 36  4  0  0  0  0
 36 37  4  0  0  0  0
 37 38  4  0  0  0  0
 38 39  4  0  0  0  0
 39 40  4  0  0  0  0
 35 40  4  0  0  0  0
 14 41  1  0  0  0  0
 41 42  1  0  0  0  0
 11 42  1  0  0  0  0
M  STY  2   1 DAT   2 DAT
M  SAL   1  1   3
M  SDT   1 MRV_IMPLICIT_H                                        
M  SDD   1     0.0000    0.0000    DR    ALL  0       0  
M  SED   1 IMPL_H1
M  SAL   2  1  27
M  SDT   2 MRV_IMPLICIT_H                                        
M  SDD   2     0.0000    0.0000    DR    ALL  0       0  
M  SED   2 IMPL_H1
M  END
>  <molregno>
428237

>  <canonical_smiles>
O=C1Nc2ccccc2N1C3CCN(Cc4ccc(cc4)c5nc6cc7[nH]cnc7cc6nc5c8ccccc8)CC3

>  <standard_inchi_key>
BIWGYFZAEWGBAL-UHFFFAOYSA-N

>  <standard_value>
29304,2

>  <standard_units>
nM

>  <standard_type>
IC50

>  <assay_id>
954459

>  <description>
SANGER: Inhibition of human NCI-N87 cell growth in a cell viability assay.

>  <Mol Mass>
551,654

>  <Act_10_uM>
0

>  <Act_1_uM>
0

>  <StandardizerResult>
Clean 2D (ID: Clean 2D)
Clear Stereo (ID: Clear Stereo)
Tautomerize (ID: Tautomerize)
Wedge Clean (ID: Wedge Clean)
Aromatize (ID: Aromatize)

$$$$

  Mrv1722006291716492D          

 29 32  0  0  0  0            999 V2000
    5.6424   -0.1271    0.0000 C   0  0  0  0  0  0  0  0  0  0  0  0
    4.9279   -0.5396    0.0000 O   0  0  0  0  0  0  0  0  0  0  0  0
    4.2135   -0.1271    0.0000 C   0  0  0  0  0  0  0  0  0  0  0  0
    3.4990   -0.5396    0.0000 C   0  0  0  0  0  0  0  0  0  0  0  0
    2.7845   -0.1271    0.0000 C   0  0  0  0  0  0  0  0  0  0  0  0
    2.7845    0.6979    0.0000 C   0  0  0  0  0  0  0  0  0  0  0  0
    3.4990    1.1104    0.0000 C   0  0  0  0  0  0  0  0  0  0  0  0
    4.2135    0.6979    0.0000 C   0  0  0  0  0  0  0  0  0  0  0  0
    4.9279    1.1104    0.0000 O   0  0  0  0  0  0  0  0  0  0  0  0
    4.9279    1.9354    0.0000 C   0  0  0  0  0  0  0  0  0  0  0  0
    2.0701    1.1104    0.0000 C   0  0  0  0  0  0  0  0  0  0  0  0
    1.3556    0.6979    0.0000 C   0  0  0  0  0  0  0  0  0  0  0  0
    0.6411    1.1104    0.0000 C   0  0  0  0  0  0  0  0  0  0  0  0
   -0.1435    0.8555    0.0000 N   0  0  0  0  0  0  0  0  0  0  0  0
   -0.6284    1.5229    0.0000 C   0  0  0  0  0  0  0  0  0  0  0  0
   -0.1435    2.1904    0.0000 C   0  0  0  0  0  0  0  0  0  0  0  0
    0.6411    1.9354    0.0000 N   0  0  0  0  0  0  0  0  0  0  0  0
    1.3556    2.3479    0.0000 C   0  0  0  0  0  0  0  0  0  0  0  0
    1.3556    3.1729    0.0000 N   0  0  0  0  0  0  0  0  0  0  0  0
    2.0701    3.5854    0.0000 C   0  0  0  0  0  0  0  0  0  0  0  0
    2.7845    3.1729    0.0000 N   0  0  0  0  0  0  0  0  0  0  0  0
    3.4990    3.5854    0.0000 C   0  0  0  0  0  0  0  0  0  0  0  0
    3.4990    4.4104    0.0000 C   0  0  0  0  0  0  0  0  0  0  0  0
    2.7845    4.8229    0.0000 C   0  0  0  0  0  0  0  0  0  0  0  0
    2.0701    4.4104    0.0000 C   0  0  0  0  0  0  0  0  0  0  0  0
    1.3556    4.8229    0.0000 C   0  0  0  0  0  0  0  0  0  0  0  0
    0.6411    4.4104    0.0000 O   0  0  0  0  0  0  0  0  0  0  0  0
    1.3556    5.6479    0.0000 N   0  0  0  0  0  0  0  0  0  0  0  0
    2.0701    1.9354    0.0000 N   0  0  0  0  0  0  0  0  0  0  0  0
  1  2  1  0  0  0  0
  2  3  1  0  0  0  0
  3  4  4  0  0  0  0
  4  5  4  0  0  0  0
  5  6  4  0  0  0  0
  6  7  4  0  0  0  0
  7  8  4  0  0  0  0
  3  8  4  0  0  0  0
  8  9  1  0  0  0  0
  9 10  1  0  0  0  0
  6 11  1  0  0  0  0
 11 12  4  0  0  0  0
 12 13  4  0  0  0  0
 13 14  4  0  0  0  0
 14 15  4  0  0  0  0
 15 16  4  0  0  0  0
 16 17  4  0  0  0  0
 13 17  4  0  0  0  0
 17 18  4  0  0  0  0
 18 19  1  0  0  0  0
 19 20  1  0  0  0  0
 20 21  4  0  0  0  0
 21 22  4  0  0  0  0
 22 23  4  0  0  0  0
 23 24  4  0  0  0  0
 24 25  4  0  0  0  0
 20 25  4  0  0  0  0
 25 26  1  0  0  0  0
 26 27  2  0  0  0  0
 26 28  1  0  0  0  0
 18 29  4  0  0  0  0
 11 29  4  0  0  0  0
M  END
>  <molregno>
664661

>  <canonical_smiles>
COc1ccc(cc1OC)c2cc3nccn3c(Nc4ncccc4C(=O)N)n2

>  <standard_inchi_key>
JWQOJVOKBAAAAR-UHFFFAOYSA-N

>  <standard_value>
680683,2

>  <standard_units>
nM

>  <standard_type>
IC50

>  <assay_id>
954459

>  <description>
SANGER: Inhibition of human NCI-N87 cell growth in a cell viability assay.

>  <Mol Mass>
390,403

>  <Act_10_uM>
0

>  <Act_1_uM>
0

>  <StandardizerResult>
Clean 2D (ID: Clean 2D)
Clear Stereo (ID: Clear Stereo)
Tautomerize (ID: Tautomerize)
Wedge Clean (ID: Wedge Clean)
Aromatize (ID: Aromatize)

$$$$

  Mrv1722006291716492D          

 32 37  0  0  1  0            999 V2000
    1.9473   -5.0209    0.0000 C   0  0  0  0  0  0  0  0  0  0  0  0
    2.6333   -4.5626    0.0000 C   0  0  0  0  0  0  0  0  0  0  0  0
    2.9189   -5.3366    0.0000 O   0  0  0  0  0  0  0  0  0  0  0  0
    2.2588   -3.8275    0.0000 C   0  0  0  0  0  0  0  0  0  0  0  0
    2.9938   -3.4530    0.0000 C   0  0  0  0  0  0  0  0  0  0  0  0
    3.3684   -4.1880    0.0000 C   0  0  0  0  0  0  0  0  0  0  0  0
    3.2488   -2.6683    0.0000 C   0  0  0  0  0  0  0  0  0  0  0  0
    2.7639   -2.0009    0.0000 N   0  0  0  0  0  0  0  0  0  0  0  0
    3.2488   -1.3335    0.0000 C   0  0  0  0  0  0  0  0  0  0  0  0
    2.9938   -0.5488    0.0000 C   0  0  0  0  0  0  0  0  0  0  0  0
    2.1869   -0.3773    0.0000 C   0  0  0  0  0  0  0  0  0  0  0  0
    1.9319    0.4073    0.0000 C   0  0  0  0  0  0  0  0  0  0  0  0
    2.4840    1.0204    0.0000 C   0  0  0  0  0  0  0  0  0  0  0  0
    2.2290    1.8050    0.0000 C   0  0  0  0  0  0  0  0  0  0  0  0
    2.7811    2.4181    0.0000 C   0  0  0  0  0  0  0  0  0  0  0  0
    3.5880    2.2466    0.0000 C   0  0  0  0  0  0  0  0  0  0  0  0
    3.8430    1.4620    0.0000 N   0  0  0  0  0  0  0  0  0  0  0  0
    3.2909    0.8489    0.0000 C   0  0  0  0  0  0  0  0  0  0  0  0
    3.5459    0.0643    0.0000 C   0  0  0  0  0  0  0  0  0  0  0  0
    4.1401    2.8597    0.0000 C   0  0  0  0  0  0  0  0  0  0  0  0
    3.8851    3.6443    0.0000 C   0  0  0  0  0  0  0  0  0  0  0  0
    4.4372    4.2574    0.0000 C   0  0  0  0  0  0  0  0  0  0  0  0
    5.2441    4.0859    0.0000 C   0  0  0  0  0  0  0  0  0  0  0  0
    5.4991    3.3013    0.0000 C   0  0  0  0  0  0  0  0  0  0  0  0
    4.9470    2.6882    0.0000 C   0  0  0  0  0  0  0  0  0  0  0  0
    4.0334   -1.5884    0.0000 C   0  0  0  0  0  0  0  0  0  0  0  0
    4.7479   -1.1759    0.0000 C   0  0  0  0  0  0  0  0  0  0  0  0
    4.7479   -0.3509    0.0000 N   0  0  0  0  0  0  0  0  0  0  0  0
    5.4623   -1.5884    0.0000 N   0  0  0  0  0  0  0  0  0  0  0  0
    5.4623   -2.4134    0.0000 C   0  0  0  0  0  0  0  0  0  0  0  0
    4.7479   -2.8259    0.0000 C   0  0  0  0  0  0  0  0  0  0  0  0
    4.0334   -2.4134    0.0000 N   0  0  0  0  0  0  0  0  0  0  0  0
  2  1  1  0  0  0  0
  2  3  1  0  0  0  0
  2  4  1  0  0  0  0
  4  5  1  0  0  0  0
  5  6  1  0  0  0  0
  2  6  1  0  0  0  0
  5  7  1  0  0  0  0
  7  8  4  0  0  0  0
  8  9  4  0  0  0  0
  9 10  1  0  0  0  0
 10 11  4  0  0  0  0
 11 12  4  0  0  0  0
 12 13  4  0  0  0  0
 13 14  4  0  0  0  0
 14 15  4  0  0  0  0
 15 16  4  0  0  0  0
 16 17  4  0  0  0  0
 17 18  4  0  0  0  0
 13 18  4  0  0  0  0
 18 19  4  0  0  0  0
 10 19  4  0  0  0  0
 16 20  1  0  0  0  0
 20 21  4  0  0  0  0
 21 22  4  0  0  0  0
 22 23  4  0  0  0  0
 23 24  4  0  0  0  0
 24 25  4  0  0  0  0
 20 25  4  0  0  0  0
  9 26  4  0  0  0  0
 26 27  4  0  0  0  0
 27 28  1  0  0  0  0
 27 29  4  0  0  0  0
 29 30  4  0  0  0  0
 30 31  4  0  0  0  0
 31 32  4  0  0  0  0
  7 32  4  0  0  0  0
 26 32  4  0  0  0  0
M  END
>  <molregno>
623658

>  <canonical_smiles>
C[C@@]1(O)C[C@@H](C1)c2nc(c3ccc4ccc(nc4c3)c5ccccc5)c6c(N)nccn26

>  <standard_inchi_key>
PKCDDUHJAFVJJB-VLZXCDOPSA-N

>  <standard_value>
149974,31

>  <standard_units>
nM

>  <standard_type>
IC50

>  <assay_id>
954459

>  <description>
SANGER: Inhibition of human NCI-N87 cell growth in a cell viability assay.

>  <Mol Mass>
421,504

>  <Act_10_uM>
0

>  <Act_1_uM>
0

>  <StandardizerResult>
Clean 2D (ID: Clean 2D)
Clear Stereo (ID: Clear Stereo)
Tautomerize (ID: Tautomerize)
Wedge Clean (ID: Wedge Clean)
Aromatize (ID: Aromatize)

$$$$

  Mrv1722006291716492D          

 31 34  0  0  0  0            999 V2000
    4.7812    1.9354    0.0000 C   0  0  0  0  0  0  0  0  0  0  0  0
    4.0668    2.3479    0.0000 N   0  0  0  0  0  0  0  0  0  0  0  0
    3.3523    1.9354    0.0000 C   0  0  0  0  0  0  0  0  0  0  0  0
    3.3523    1.1104    0.0000 C   0  0  0  0  0  0  0  0  0  0  0  0
    2.6378    0.6979    0.0000 C   0  0  0  0  0  0  0  0  0  0  0  0
    1.9233    1.1104    0.0000 C   0  0  0  0  0  0  0  0  0  0  0  0
    1.1387    0.8555    0.0000 C   0  0  0  0  0  0  0  0  0  0  0  0
    0.8838    0.0709    0.0000 C   0  0  0  0  0  0  0  0  0  0  0  0
    0.6538    1.5229    0.0000 N   0  0  0  0  0  0  0  0  0  0  0  0
   -0.1712    1.5229    0.0000 C   0  0  0  0  0  0  0  0  0  0  0  0
    1.1387    2.1904    0.0000 N   0  0  0  0  0  0  0  0  0  0  0  0
    1.9233    1.9354    0.0000 C   0  0  0  0  0  0  0  0  0  0  0  0
    2.6378    2.3479    0.0000 C   0  0  0  0  0  0  0  0  0  0  0  0
    4.0668    3.1729    0.0000 C   0  0  0  0  0  0  0  0  0  0  0  0
    3.3523    3.5854    0.0000 C   0  0  0  0  0  0  0  0  0  0  0  0
    3.3523    4.4104    0.0000 C   0  0  0  0  0  0  0  0  0  0  0  0
    4.0668    4.8229    0.0000 N   0  0  0  0  0  0  0  0  0  0  0  0
    4.7812    4.4104    0.0000 C   0  0  0  0  0  0  0  0  0  0  0  0
    5.4957    4.8229    0.0000 N   0  0  0  0  0  0  0  0  0  0  0  0
    6.2102    4.4104    0.0000 C   0  0  0  0  0  0  0  0  0  0  0  0
    6.9246    4.8229    0.0000 C   0  0  0  0  0  0  0  0  0  0  0  0
    7.6391    4.4104    0.0000 C   0  0  0  0  0  0  0  0  0  0  0  0
    7.6391    3.5854    0.0000 C   0  0  0  0  0  0  0  0  0  0  0  0
    8.3536    3.1729    0.0000 C   0  0  0  0  0  0  0  0  0  0  0  0
    6.9246    3.1729    0.0000 C   0  0  0  0  0  0  0  0  0  0  0  0
    6.2102    3.5854    0.0000 C   0  0  0  0  0  0  0  0  0  0  0  0
    6.9246    2.3479    0.0000 S   0  0  0  0  0  0  0  0  0  0  0  0
    6.9246    1.5229    0.0000 O   0  0  0  0  0  0  0  0  0  0  0  0
    6.0996    2.3479    0.0000 O   0  0  0  0  0  0  0  0  0  0  0  0
    7.7496    2.3479    0.0000 N   0  0  0  0  0  0  0  0  0  0  0  0
    4.7812    3.5854    0.0000 N   0  0  0  0  0  0  0  0  0  0  0  0
  1  2  1  0  0  0  0
  2  3  1  0  0  0  0
  3  4  4  0  0  0  0
  4  5  4  0  0  0  0
  5  6  4  0  0  0  0
  6  7  4  0  0  0  0
  7  8  1  0  0  0  0
  7  9  4  0  0  0  0
  9 10  1  0  0  0  0
  9 11  4  0  0  0  0
 11 12  4  0  0  0  0
  6 12  4  0  0  0  0
 12 13  4  0  0  0  0
  3 13  4  0  0  0  0
  2 14  1  0  0  0  0
 14 15  4  0  0  0  0
 15 16  4  0  0  0  0
 16 17  4  0  0  0  0
 17 18  4  0  0  0  0
 18 19  1  0  0  0  0
 19 20  1  0  0  0  0
 20 21  4  0  0  0  0
 21 22  4  0  0  0  0
 22 23  4  0  0  0  0
 23 24  1  0  0  0  0
 23 25  4  0  0  0  0
 25 26  4  0  0  0  0
 20 26  4  0  0  0  0
 25 27  1  0  0  0  0
 27 28  2  0  0  0  0
 27 29  2  0  0  0  0
 27 30  1  0  0  0  0
 18 31  4  0  0  0  0
 14 31  4  0  0  0  0
M  END
>  <molregno>
489525

>  <canonical_smiles>
CN(c1ccc2c(C)n(C)nc2c1)c3ccnc(Nc4ccc(C)c(c4)S(=O)(=O)N)n3

>  <standard_inchi_key>
CUIHSIWYWATEQL-UHFFFAOYSA-N

>  <standard_value>
241857,09

>  <standard_units>
nM

>  <standard_type>
IC50

>  <assay_id>
954459

>  <description>
SANGER: Inhibition of human NCI-N87 cell growth in a cell viability assay.

>  <Mol Mass>
437,52

>  <Act_10_uM>
0

>  <Act_1_uM>
0

>  <StandardizerResult>
Clean 2D (ID: Clean 2D)
Clear Stereo (ID: Clear Stereo)
Tautomerize (ID: Tautomerize)
Wedge Clean (ID: Wedge Clean)
Aromatize (ID: Aromatize)

$$$$

  Mrv1722006291716492D          

 34 38  0  0  1  0            999 V2000
    1.4289   -2.4750    0.0000 C   0  0  0  0  0  0  0  0  0  0  0  0
    1.4289   -1.6500    0.0000 N   0  0  0  0  0  0  0  0  0  0  0  0
    0.7145   -1.2375    0.0000 C   0  0  0  0  0  0  0  0  0  0  0  0
    0.0000   -1.6500    0.0000 O   0  0  0  0  0  0  0  0  0  0  0  0
    0.7145   -0.4125    0.0000 C   0  0  0  0  0  0  0  0  0  0  0  0
    1.4289    0.0000    0.0000 C   0  0  0  0  0  0  0  0  0  0  0  0
    1.4289    0.8250    0.0000 C   0  0  0  0  0  0  0  0  0  0  0  0
    2.1434    1.2375    0.0000 C   0  0  0  0  0  0  0  0  0  0  0  0
    2.1434    2.0625    0.0000 C   0  0  0  0  0  0  0  0  0  0  0  0
    1.4289    2.4750    0.0000 C   0  0  0  0  0  0  0  0  0  0  0  0
    0.7145    2.0625    0.0000 C   0  0  0  0  0  0  0  0  0  0  0  0
    0.0000    2.4750    0.0000 Cl  0  0  0  0  0  0  0  0  0  0  0  0
    0.7145    1.2375    0.0000 C   0  0  0  0  0  0  0  0  0  0  0  0
    2.1434   -0.4125    0.0000 C   0  0  0  0  0  0  0  0  0  0  0  0
    2.8579    0.0000    0.0000 C   0  0  0  0  0  0  0  0  0  0  0  0
    3.5724   -0.4125    0.0000 C   0  0  0  0  0  0  0  0  0  0  0  0
    3.5724   -1.2375    0.0000 C   0  0  0  0  0  0  0  0  0  0  0  0
    2.8579   -1.6500    0.0000 C   0  0  0  0  0  0  0  0  0  0  0  0
    2.1434   -1.2375    0.0000 C   0  0  0  0  0  0  0  0  0  0  0  0
    4.2868    0.0000    0.0000 C   0  0  0  0  0  0  0  0  0  0  0  0
    3.8743    0.7145    0.0000 N   0  0  0  0  0  0  0  0  0  0  0  0
    4.6993   -0.7145    0.0000 C   0  0  0  0  0  0  0  0  0  0  0  0
    5.5243   -0.7145    0.0000 C   0  0  0  0  0  0  0  0  0  0  0  0
    5.9368   -1.4289    0.0000 C   0  0  0  0  0  0  0  0  0  0  0  0
    5.5243   -2.1434    0.0000 C   0  0  0  0  0  0  0  0  0  0  0  0
    5.9368   -2.8579    0.0000 Cl  0  0  0  0  0  0  0  0  0  0  0  0
    4.6993   -2.1434    0.0000 C   0  0  0  0  0  0  0  0  0  0  0  0
    4.2868   -1.4289    0.0000 C   0  0  0  0  0  0  0  0  0  0  0  0
    5.0013    0.4125    0.0000 C   0  0  0  0  0  0  0  0  0  0  0  0
    5.7550    0.0769    0.0000 C   0  0  0  0  0  0  0  0  0  0  0  0
    6.3070    0.6900    0.0000 N   0  0  0  0  0  0  0  0  0  0  0  0
    5.8945    1.4045    0.0000 C   0  0  0  0  0  0  0  0  0  0  0  0
    5.0875    1.2330    0.0000 N   0  0  0  0  0  0  0  0  0  0  0  0
    4.4744    1.7850    0.0000 C   0  0  0  0  0  0  0  0  0  0  0  0
  1  2  1  0  0  0  0
  2  3  4  0  0  0  0
  3  4  2  0  0  0  0
  3  5  4  0  0  0  0
  5  6  4  0  0  0  0
  6  7  1  0  0  0  0
  7  8  4  0  0  0  0
  8  9  4  0  0  0  0
  9 10  4  0  0  0  0
 10 11  4  0  0  0  0
 11 12  1  0  0  0  0
 11 13  4  0  0  0  0
  7 13  4  0  0  0  0
  6 14  4  0  0  0  0
 14 15  4  0  0  0  0
 15 16  4  0  0  0  0
 16 17  4  0  0  0  0
 17 18  4  0  0  0  0
 18 19  4  0  0  0  0
  2 19  4  0  0  0  0
 14 19  4  0  0  0  0
 16 20  1  0  0  0  0
 20 21  1  0  0  0  0
 20 22  1  0  0  0  0
 22 23  4  0  0  0  0
 23 24  4  0  0  0  0
 24 25  4  0  0  0  0
 25 26  1  0  0  0  0
 25 27  4  0  0  0  0
 27 28  4  0  0  0  0
 22 28  4  0  0  0  0
 20 29  1  0  0  0  0
 29 30  4  0  0  0  0
 30 31  4  0  0  0  0
 31 32  4  0  0  0  0
 32 33  4  0  0  0  0
 29 33  4  0  0  0  0
 33 34  1  0  0  0  0
M  END
>  <molregno>
56713

>  <canonical_smiles>
CN1C(=O)C=C(c2cccc(Cl)c2)c3cc(ccc13)[C@](N)(c4ccc(Cl)cc4)c5cncn5C

>  <standard_inchi_key>
PLHJCIYEEKOWNM-HHHXNRCGSA-N

>  <standard_value>
96843,47

>  <standard_units>
nM

>  <standard_type>
IC50

>  <assay_id>
954459

>  <description>
SANGER: Inhibition of human NCI-N87 cell growth in a cell viability assay.

>  <Mol Mass>
489,4

>  <Act_10_uM>
0

>  <Act_1_uM>
0

>  <StandardizerResult>
Clean 2D (ID: Clean 2D)
Clear Stereo (ID: Clear Stereo)
Tautomerize (ID: Tautomerize)
Wedge Clean (ID: Wedge Clean)
Aromatize (ID: Aromatize)

$$$$

  Mrv1722006291716492D          

 32 36  0  0  0  0            999 V2000
   -1.4289   -4.1250    0.0000 F   0  0  0  0  0  0  0  0  0  0  0  0
   -0.7145   -3.7125    0.0000 C   0  0  0  0  0  0  0  0  0  0  0  0
   -0.7145   -2.8875    0.0000 C   0  0  0  0  0  0  0  0  0  0  0  0
    0.0000   -2.4750    0.0000 C   0  0  0  0  0  0  0  0  0  0  0  0
    0.7145   -2.8875    0.0000 C   0  0  0  0  0  0  0  0  0  0  0  0
    1.4289   -2.4750    0.0000 C   0  0  0  0  0  0  0  0  0  0  0  0
    1.4289   -1.6500    0.0000 C   0  0  0  0  0  0  0  0  0  0  0  0
    0.7145   -1.2375    0.0000 N   0  0  0  0  0  0  0  0  0  0  0  0
    0.7145   -0.4125    0.0000 N   0  0  0  0  0  0  0  0  0  0  0  0
    1.4289    0.0000    0.0000 C   0  0  0  0  0  0  0  0  0  0  0  0
    1.4289    0.8250    0.0000 O   0  0  0  0  0  0  0  0  0  0  0  0
    2.1434   -0.4125    0.0000 C   0  0  0  0  0  0  0  0  0  0  0  0
    2.8579    0.0000    0.0000 C   0  0  0  0  0  0  0  0  0  0  0  0
    3.5724   -0.4125    0.0000 C   0  0  0  0  0  0  0  0  0  0  0  0
    3.5724   -1.2375    0.0000 C   0  0  0  0  0  0  0  0  0  0  0  0
    2.8579   -1.6500    0.0000 C   0  0  0  0  0  0  0  0  0  0  0  0
    2.1434   -1.2375    0.0000 C   0  0  0  0  0  0  0  0  0  0  0  0
    0.7145   -3.7125    0.0000 C   0  0  0  0  0  0  0  0  0  0  0  0
    0.0000   -4.1250    0.0000 C   0  0  0  0  0  0  0  0  0  0  0  0
    0.0000   -4.9500    0.0000 C   0  0  0  0  0  0  0  0  0  0  0  0
    0.7145   -5.3625    0.0000 O   0  0  0  0  0  0  0  0  0  0  0  0
   -0.7145   -5.3625    0.0000 N   0  0  0  0  0  0  0  0  0  0  0  0
   -0.7145   -6.1875    0.0000 C   0  0  0  0  0  0  0  0  0  0  0  0
   -1.4289   -6.6000    0.0000 C   0  0  0  0  0  0  0  0  0  0  0  0
   -2.1434   -6.1875    0.0000 N   0  0  0  0  0  0  0  0  0  0  0  0
   -2.1434   -5.3625    0.0000 C   0  0  0  0  0  0  0  0  0  0  0  0
   -1.4289   -4.9500    0.0000 C   0  0  0  0  0  0  0  0  0  0  0  0
   -2.8579   -6.6000    0.0000 C   0  0  0  0  0  0  0  0  0  0  0  0
   -2.8579   -7.4250    0.0000 O   0  0  0  0  0  0  0  0  0  0  0  0
   -3.5724   -6.1875    0.0000 C   0  0  0  0  0  0  0  0  0  0  0  0
   -4.3974   -6.1875    0.0000 C   0  0  0  0  0  0  0  0  0  0  0  0
   -3.9849   -5.4730    0.0000 C   0  0  0  0  0  0  0  0  0  0  0  0
  1  2  1  0  0  0  0
  2  3  4  0  0  0  0
  3  4  4  0  0  0  0
  4  5  4  0  0  0  0
  5  6  1  0  0  0  0
  6  7  1  0  0  0  0
  7  8  4  0  0  0  0
  8  9  4  0  0  0  0
  9 10  4  0  0  0  0
 10 11  2  0  0  0  0
 10 12  4  0  0  0  0
 12 13  4  0  0  0  0
 13 14  4  0  0  0  0
 14 15  4  0  0  0  0
 15 16  4  0  0  0  0
 16 17  4  0  0  0  0
  7 17  4  0  0  0  0
 12 17  4  0  0  0  0
  5 18  4  0  0  0  0
 18 19  4  0  0  0  0
  2 19  4  0  0  0  0
 19 20  1  0  0  0  0
 20 21  2  0  0  0  0
 20 22  1  0  0  0  0
 22 23  1  0  0  0  0
 23 24  1  0  0  0  0
 24 25  1  0  0  0  0
 25 26  1  0  0  0  0
 26 27  1  0  0  0  0
 22 27  1  0  0  0  0
 25 28  1  0  0  0  0
 28 29  2  0  0  0  0
 28 30  1  0  0  0  0
 30 31  1  0  0  0  0
 31 32  1  0  0  0  0
 30 32  1  0  0  0  0
M  STY  1   1 DAT
M  SAL   1  1   9
M  SDT   1 MRV_IMPLICIT_H                                        
M  SDD   1     0.0000    0.0000    DR    ALL  0       0  
M  SED   1 IMPL_H1
M  END
>  <molregno>
469866

>  <canonical_smiles>
Fc1ccc(CC2=NNC(=O)c3ccccc23)cc1C(=O)N4CCN(CC4)C(=O)C5CC5

>  <standard_inchi_key>
FDLYAMZZIXQODN-UHFFFAOYSA-N

>  <standard_value>
318606,56

>  <standard_units>
nM

>  <standard_type>
IC50

>  <assay_id>
954459

>  <description>
SANGER: Inhibition of human NCI-N87 cell growth in a cell viability assay.

>  <Mol Mass>
434,471

>  <Act_10_uM>
0

>  <Act_1_uM>
0

>  <StandardizerResult>
Clean 2D (ID: Clean 2D)
Clear Stereo (ID: Clear Stereo)
Tautomerize (ID: Tautomerize)
Wedge Clean (ID: Wedge Clean)
Aromatize (ID: Aromatize)

$$$$

  Mrv1722006291716492D          

 19 21  0  0  0  0            999 V2000
    3.2789    2.0625    0.0000 N   0  0  0  0  0  0  0  0  0  0  0  0
    3.2789    1.2375    0.0000 C   0  0  0  0  0  0  0  0  0  0  0  0
    3.9934    0.8250    0.0000 C   0  0  0  0  0  0  0  0  0  0  0  0
    3.9934    0.0000    0.0000 C   0  0  0  0  0  0  0  0  0  0  0  0
    3.2789   -0.4125    0.0000 C   0  0  0  0  0  0  0  0  0  0  0  0
    2.5645    0.0000    0.0000 C   0  0  0  0  0  0  0  0  0  0  0  0
    1.7798   -0.2549    0.0000 C   0  0  0  0  0  0  0  0  0  0  0  0
    1.5249   -1.0396    0.0000 O   0  0  0  0  0  0  0  0  0  0  0  0
    1.2949    0.4125    0.0000 N   0  0  0  0  0  0  0  0  0  0  0  0
    1.7798    1.0799    0.0000 C   0  0  0  0  0  0  0  0  0  0  0  0
    2.5645    0.8250    0.0000 C   0  0  0  0  0  0  0  0  0  0  0  0
    0.4699    0.4125    0.0000 C   0  0  0  0  0  0  0  0  0  0  0  0
    0.0574   -0.3020    0.0000 C   0  0  0  0  0  0  0  0  0  0  0  0
   -0.7676   -0.3020    0.0000 C   0  0  0  0  0  0  0  0  0  0  0  0
   -1.1801    0.4125    0.0000 C   0  0  0  0  0  0  0  0  0  0  0  0
   -2.0051    0.4125    0.0000 O   0  0  0  0  0  0  0  0  0  0  0  0
   -0.7676    1.1270    0.0000 N   0  0  0  0  0  0  0  0  0  0  0  0
    0.0574    1.1270    0.0000 C   0  0  0  0  0  0  0  0  0  0  0  0
    0.4699    1.8414    0.0000 O   0  0  0  0  0  0  0  0  0  0  0  0
  1  2  1  0  0  0  0
  2  3  4  0  0  0  0
  3  4  4  0  0  0  0
  4  5  4  0  0  0  0
  5  6  4  0  0  0  0
  6  7  1  0  0  0  0
  7  8  2  0  0  0  0
  7  9  1  0  0  0  0
  9 10  1  0  0  0  0
 10 11  1  0  0  0  0
  2 11  4  0  0  0  0
  6 11  4  0  0  0  0
  9 12  1  0  0  0  0
 12 13  1  0  0  0  0
 13 14  1  0  0  0  0
 14 15  1  0  0  0  0
 15 16  2  0  0  0  0
 15 17  1  0  0  0  0
 17 18  1  0  0  0  0
 12 18  1  0  0  0  0
 18 19  2  0  0  0  0
M  END
>  <molregno>
63649

>  <canonical_smiles>
Nc1cccc2C(=O)N(Cc12)C3CCC(=O)NC3=O

>  <standard_inchi_key>
GOTYRUGSSMKFNF-UHFFFAOYSA-N

>  <standard_value>
81729,58

>  <standard_units>
nM

>  <standard_type>
IC50

>  <assay_id>
954459

>  <description>
SANGER: Inhibition of human NCI-N87 cell growth in a cell viability assay.

>  <Mol Mass>
259,265

>  <Act_10_uM>
0

>  <Act_1_uM>
0

>  <StandardizerResult>
Clean 2D (ID: Clean 2D)
Clear Stereo (ID: Clear Stereo)
Tautomerize (ID: Tautomerize)
Wedge Clean (ID: Wedge Clean)
Aromatize (ID: Aromatize)

$$$$

  Mrv1722006291716492D          

 28 31  0  0  0  0            999 V2000
    4.7812    1.9354    0.0000 C   0  0  0  0  0  0  0  0  0  0  0  0
    5.4957    2.3479    0.0000 N   0  0  0  0  0  0  0  0  0  0  0  0
    5.4957    3.1729    0.0000 C   0  0  0  0  0  0  0  0  0  0  0  0
    6.2102    3.5854    0.0000 O   0  0  0  0  0  0  0  0  0  0  0  0
    4.7812    3.5854    0.0000 C   0  0  0  0  0  0  0  0  0  0  0  0
    4.7812    4.4104    0.0000 C   0  0  0  0  0  0  0  0  0  0  0  0
    4.0668    4.8229    0.0000 C   0  0  0  0  0  0  0  0  0  0  0  0
    3.3523    4.4104    0.0000 C   0  0  0  0  0  0  0  0  0  0  0  0
    3.3523    3.5854    0.0000 C   0  0  0  0  0  0  0  0  0  0  0  0
    4.0668    3.1729    0.0000 C   0  0  0  0  0  0  0  0  0  0  0  0
    4.0668    2.3479    0.0000 S   0  0  0  0  0  0  0  0  0  0  0  0
    3.3523    1.9354    0.0000 C   0  0  0  0  0  0  0  0  0  0  0  0
    3.3523    1.1104    0.0000 C   0  0  0  0  0  0  0  0  0  0  0  0
    2.6378    0.6979    0.0000 C   0  0  0  0  0  0  0  0  0  0  0  0
    1.9233    1.1104    0.0000 C   0  0  0  0  0  0  0  0  0  0  0  0
    1.1387    0.8555    0.0000 C   0  0  0  0  0  0  0  0  0  0  0  0
    0.8838    0.0709    0.0000 C   0  0  0  0  0  0  0  0  0  0  0  0
    1.4358   -0.5422    0.0000 C   0  0  0  0  0  0  0  0  0  0  0  0
    1.1809   -1.3268    0.0000 C   0  0  0  0  0  0  0  0  0  0  0  0
    1.7329   -1.9399    0.0000 C   0  0  0  0  0  0  0  0  0  0  0  0
    1.4780   -2.7246    0.0000 C   0  0  0  0  0  0  0  0  0  0  0  0
    0.6710   -2.8961    0.0000 C   0  0  0  0  0  0  0  0  0  0  0  0
    0.1190   -2.2830    0.0000 C   0  0  0  0  0  0  0  0  0  0  0  0
    0.3739   -1.4984    0.0000 N   0  0  0  0  0  0  0  0  0  0  0  0
    0.6538    1.5229    0.0000 N   0  0  0  0  0  0  0  0  0  0  0  0
    1.1387    2.1904    0.0000 N   0  0  0  0  0  0  0  0  0  0  0  0
    1.9233    1.9354    0.0000 C   0  0  0  0  0  0  0  0  0  0  0  0
    2.6378    2.3479    0.0000 C   0  0  0  0  0  0  0  0  0  0  0  0
  1  2  1  0  0  0  0
  2  3  1  0  0  0  0
  3  4  2  0  0  0  0
  3  5  1  0  0  0  0
  5  6  4  0  0  0  0
  6  7  4  0  0  0  0
  7  8  4  0  0  0  0
  8  9  4  0  0  0  0
  9 10  4  0  0  0  0
  5 10  4  0  0  0  0
 10 11  1  0  0  0  0
 11 12  1  0  0  0  0
 12 13  4  0  0  0  0
 13 14  4  0  0  0  0
 14 15  4  0  0  0  0
 15 16  4  0  0  0  0
 17 16  1  4  0  0  0
 17 18  2  0  0  0  0
 18 19  1  0  0  0  0
 19 20  4  0  0  0  0
 20 21  4  0  0  0  0
 21 22  4  0  0  0  0
 22 23  4  0  0  0  0
 23 24  4  0  0  0  0
 19 24  4  0  0  0  0
 16 25  4  0  0  0  0
 25 26  4  0  0  0  0
 26 27  4  0  0  0  0
 15 27  4  0  0  0  0
 27 28  4  0  0  0  0
 12 28  4  0  0  0  0
M  STY  1   1 DAT
M  SAL   1  1  25
M  SDT   1 MRV_IMPLICIT_H                                        
M  SDD   1     0.0000    0.0000    DR    ALL  0       0  
M  SED   1 IMPL_H1
M  END
>  <molregno>
716337

>  <canonical_smiles>
CNC(=O)c1ccccc1Sc2ccc3c(\C=C\c4ccccn4)n[nH]c3c2

>  <standard_inchi_key>
RITAVMQDGBJQJZ-FMIVXFBMSA-N

>  <standard_value>
106643,34

>  <standard_units>
nM

>  <standard_type>
IC50

>  <assay_id>
954459

>  <description>
SANGER: Inhibition of human NCI-N87 cell growth in a cell viability assay.

>  <Mol Mass>
386,47

>  <Act_10_uM>
0

>  <Act_1_uM>
0

>  <StandardizerResult>
Clean 2D (ID: Clean 2D)
Clear Stereo (ID: Clear Stereo)
Tautomerize (ID: Tautomerize)
Wedge Clean (ID: Wedge Clean)
Aromatize (ID: Aromatize)

$$$$

  Mrv1722006291716492D          

 28 31  0  0  0  0            999 V2000
    0.4243   -1.7779    0.0000 C   0  0  0  0  0  0  0  0  0  0  0  0
    1.1387   -1.3654    0.0000 C   0  0  0  0  0  0  0  0  0  0  0  0
    1.4743   -2.1191    0.0000 C   0  0  0  0  0  0  0  0  0  0  0  0
    0.6538   -0.6979    0.0000 C   0  0  0  0  0  0  0  0  0  0  0  0
    1.1387   -0.0305    0.0000 N   0  0  0  0  0  0  0  0  0  0  0  0
    1.9233   -0.2854    0.0000 C   0  0  0  0  0  0  0  0  0  0  0  0
    2.6378    0.1271    0.0000 C   0  0  0  0  0  0  0  0  0  0  0  0
    3.3523   -0.2854    0.0000 C   0  0  0  0  0  0  0  0  0  0  0  0
    4.0668    0.1271    0.0000 N   0  0  0  0  0  0  0  0  0  0  0  0
    4.7812   -0.2854    0.0000 C   0  0  0  0  0  0  0  0  0  0  0  0
    4.7812   -1.1104    0.0000 O   0  0  0  0  0  0  0  0  0  0  0  0
    5.4957    0.1271    0.0000 C   0  0  0  0  0  0  0  0  0  0  0  0
    5.4957    0.9521    0.0000 C   0  0  0  0  0  0  0  0  0  0  0  0
    6.2102    1.3646    0.0000 C   0  0  0  0  0  0  0  0  0  0  0  0
    6.9246    0.9521    0.0000 C   0  0  0  0  0  0  0  0  0  0  0  0
    6.9246    0.1271    0.0000 N   0  0  0  0  0  0  0  0  0  0  0  0
    6.2102   -0.2854    0.0000 C   0  0  0  0  0  0  0  0  0  0  0  0
    6.2102   -1.1104    0.0000 N   0  0  0  0  0  0  0  0  0  0  0  0
    6.9246   -1.5229    0.0000 C   0  0  0  0  0  0  0  0  0  0  0  0
    6.9246   -2.3479    0.0000 C   0  0  0  0  0  0  0  0  0  0  0  0
    7.6391   -2.7604    0.0000 C   0  0  0  0  0  0  0  0  0  0  0  0
    7.6391   -3.5854    0.0000 C   0  0  0  0  0  0  0  0  0  0  0  0
    6.9246   -3.9979    0.0000 N   0  0  0  0  0  0  0  0  0  0  0  0
    6.2102   -3.5854    0.0000 C   0  0  0  0  0  0  0  0  0  0  0  0
    6.2102   -2.7604    0.0000 C   0  0  0  0  0  0  0  0  0  0  0  0
    3.3523   -1.1104    0.0000 C   0  0  0  0  0  0  0  0  0  0  0  0
    2.6378   -1.5229    0.0000 C   0  0  0  0  0  0  0  0  0  0  0  0
    1.9233   -1.1104    0.0000 C   0  0  0  0  0  0  0  0  0  0  0  0
  1  2  1  0  0  0  0
  2  3  1  0  0  0  0
  2  4  1  0  0  0  0
  4  5  1  0  0  0  0
  5  6  1  0  0  0  0
  6  7  4  0  0  0  0
  7  8  4  0  0  0  0
  8  9  1  0  0  0  0
  9 10  1  0  0  0  0
 10 11  2  0  0  0  0
 10 12  1  0  0  0  0
 12 13  4  0  0  0  0
 13 14  4  0  0  0  0
 14 15  4  0  0  0  0
 15 16  4  0  0  0  0
 16 17  4  0  0  0  0
 12 17  4  0  0  0  0
 17 18  1  0  0  0  0
 18 19  1  0  0  0  0
 19 20  1  0  0  0  0
 20 21  4  0  0  0  0
 21 22  4  0  0  0  0
 22 23  4  0  0  0  0
 23 24  4  0  0  0  0
 24 25  4  0  0  0  0
 20 25  4  0  0  0  0
  8 26  4  0  0  0  0
 26 27  4  0  0  0  0
 27 28  4  0  0  0  0
  2 28  1  0  0  0  0
  6 28  4  0  0  0  0
M  END
>  <molregno>
568338

>  <canonical_smiles>
CC1(C)CNc2cc(NC(=O)c3cccnc3NCc4ccncc4)ccc12

>  <standard_inchi_key>
RAHBGWKEPAQNFF-UHFFFAOYSA-N

>  <standard_value>
96043,77

>  <standard_units>
nM

>  <standard_type>
IC50

>  <assay_id>
954459

>  <description>
SANGER: Inhibition of human NCI-N87 cell growth in a cell viability assay.

>  <Mol Mass>
373,46

>  <Act_10_uM>
0

>  <Act_1_uM>
0

>  <StandardizerResult>
Clean 2D (ID: Clean 2D)
Clear Stereo (ID: Clear Stereo)
Tautomerize (ID: Tautomerize)
Wedge Clean (ID: Wedge Clean)
Aromatize (ID: Aromatize)

$$$$

  Mrv1722006291716492D          

 27 29  0  0  0  0            999 V2000
   -3.9159   -5.3615    0.0000 C   0  0  0  0  0  0  0  0  0  0  0  0
   -3.1089   -5.1900    0.0000 C   0  0  0  0  0  0  0  0  0  0  0  0
   -2.8540   -4.4054    0.0000 C   0  0  0  0  0  0  0  0  0  0  0  0
   -2.0470   -4.2338    0.0000 S   0  0  0  0  0  0  0  0  0  0  0  0
   -1.8755   -5.0408    0.0000 O   0  0  0  0  0  0  0  0  0  0  0  0
   -2.2185   -3.4269    0.0000 O   0  0  0  0  0  0  0  0  0  0  0  0
   -1.2400   -4.0623    0.0000 N   0  0  0  0  0  0  0  0  0  0  0  0
   -0.9851   -3.2777    0.0000 C   0  0  0  0  0  0  0  0  0  0  0  0
   -1.5371   -2.6646    0.0000 C   0  0  0  0  0  0  0  0  0  0  0  0
   -1.2822   -1.8800    0.0000 C   0  0  0  0  0  0  0  0  0  0  0  0
   -0.4752   -1.7084    0.0000 C   0  0  0  0  0  0  0  0  0  0  0  0
   -0.2203   -0.9238    0.0000 F   0  0  0  0  0  0  0  0  0  0  0  0
    0.0768   -2.3215    0.0000 C   0  0  0  0  0  0  0  0  0  0  0  0
    0.8838   -2.1500    0.0000 C   0  0  0  0  0  0  0  0  0  0  0  0
    1.4358   -2.7631    0.0000 O   0  0  0  0  0  0  0  0  0  0  0  0
    1.1387   -1.3654    0.0000 C   0  0  0  0  0  0  0  0  0  0  0  0
    0.6538   -0.6979    0.0000 C   0  0  0  0  0  0  0  0  0  0  0  0
    1.1387   -0.0305    0.0000 N   0  0  0  0  0  0  0  0  0  0  0  0
    1.9233   -0.2854    0.0000 C   0  0  0  0  0  0  0  0  0  0  0  0
    2.6378    0.1271    0.0000 N   0  0  0  0  0  0  0  0  0  0  0  0
    3.3523   -0.2854    0.0000 C   0  0  0  0  0  0  0  0  0  0  0  0
    3.3523   -1.1104    0.0000 C   0  0  0  0  0  0  0  0  0  0  0  0
    4.0668   -1.5229    0.0000 Cl  0  0  0  0  0  0  0  0  0  0  0  0
    2.6378   -1.5229    0.0000 C   0  0  0  0  0  0  0  0  0  0  0  0
    1.9233   -1.1104    0.0000 C   0  0  0  0  0  0  0  0  0  0  0  0
   -0.1781   -3.1062    0.0000 C   0  0  0  0  0  0  0  0  0  0  0  0
    0.3739   -3.7192    0.0000 F   0  0  0  0  0  0  0  0  0  0  0  0
  1  2  1  0  0  0  0
  2  3  1  0  0  0  0
  3  4  1  0  0  0  0
  4  5  2  0  0  0  0
  4  6  2  0  0  0  0
  4  7  1  0  0  0  0
  7  8  1  0  0  0  0
  8  9  4  0  0  0  0
  9 10  4  0  0  0  0
 10 11  4  0  0  0  0
 11 12  1  0  0  0  0
 11 13  4  0  0  0  0
 13 14  1  0  0  0  0
 14 15  2  0  0  0  0
 14 16  1  0  0  0  0
 16 17  4  0  0  0  0
 17 18  4  0  0  0  0
 18 19  4  0  0  0  0
 19 20  4  0  0  0  0
 20 21  4  0  0  0  0
 21 22  4  0  0  0  0
 22 23  1  0  0  0  0
 22 24  4  0  0  0  0
 24 25  4  0  0  0  0
 16 25  4  0  0  0  0
 19 25  4  0  0  0  0
 13 26  4  0  0  0  0
  8 26  4  0  0  0  0
 26 27  1  0  0  0  0
M  STY  1   1 DAT
M  SAL   1  1  18
M  SDT   1 MRV_IMPLICIT_H                                        
M  SDD   1     0.0000    0.0000    DR    ALL  0       0  
M  SED   1 IMPL_H1
M  END
>  <molregno>
692370

>  <canonical_smiles>
CCCS(=O)(=O)Nc1ccc(F)c(C(=O)c2c[nH]c3ncc(Cl)cc23)c1F

>  <standard_inchi_key>
YZDJQTHVDDOVHR-UHFFFAOYSA-N

>  <standard_value>
804033,55

>  <standard_units>
nM

>  <standard_type>
IC50

>  <assay_id>
954459

>  <description>
SANGER: Inhibition of human NCI-N87 cell growth in a cell viability assay.

>  <Mol Mass>
413,82

>  <Act_10_uM>
0

>  <Act_1_uM>
0

>  <StandardizerResult>
Clean 2D (ID: Clean 2D)
Clear Stereo (ID: Clear Stereo)
Tautomerize (ID: Tautomerize)
Wedge Clean (ID: Wedge Clean)
Aromatize (ID: Aromatize)

$$$$

  Mrv1722006291716492D          

 37 40  0  0  0  0            999 V2000
    1.4289   -4.1250    0.0000 C   0  0  0  0  0  0  0  0  0  0  0  0
    0.7145   -3.7125    0.0000 C   0  0  0  0  0  0  0  0  0  0  0  0
    0.7145   -2.8875    0.0000 O   0  0  0  0  0  0  0  0  0  0  0  0
    0.0000   -2.4750    0.0000 C   0  0  0  0  0  0  0  0  0  0  0  0
    0.0000   -1.6500    0.0000 O   0  0  0  0  0  0  0  0  0  0  0  0
    0.7145   -1.2375    0.0000 C   0  0  0  0  0  0  0  0  0  0  0  0
    0.7145   -0.4125    0.0000 C   0  0  0  0  0  0  0  0  0  0  0  0
    1.4289    0.0000    0.0000 O   0  0  0  0  0  0  0  0  0  0  0  0
    2.1434   -0.4125    0.0000 C   0  0  0  0  0  0  0  0  0  0  0  0
    2.8579    0.0000    0.0000 C   0  0  0  0  0  0  0  0  0  0  0  0
    3.5724   -0.4125    0.0000 C   0  0  0  0  0  0  0  0  0  0  0  0
    4.2868    0.0000    0.0000 O   0  0  0  0  0  0  0  0  0  0  0  0
    3.5724   -1.2375    0.0000 C   0  0  0  0  0  0  0  0  0  0  0  0
    2.8579   -1.6500    0.0000 C   0  0  0  0  0  0  0  0  0  0  0  0
    2.8579   -2.4750    0.0000 O   0  0  0  0  0  0  0  0  0  0  0  0
    2.1434   -1.2375    0.0000 C   0  0  0  0  0  0  0  0  0  0  0  0
    1.4289   -1.6500    0.0000 C   0  0  0  0  0  0  0  0  0  0  0  0
    1.4289   -2.4750    0.0000 O   0  0  0  0  0  0  0  0  0  0  0  0
    0.0000    0.0000    0.0000 C   0  0  0  0  0  0  0  0  0  0  0  0
   -0.7145   -0.4125    0.0000 C   0  0  0  0  0  0  0  0  0  0  0  0
   -1.4289    0.0000    0.0000 C   0  0  0  0  0  0  0  0  0  0  0  0
   -1.4289    0.8250    0.0000 C   0  0  0  0  0  0  0  0  0  0  0  0
   -2.1434    1.2375    0.0000 O   0  0  0  0  0  0  0  0  0  0  0  0
   -0.7145    1.2375    0.0000 C   0  0  0  0  0  0  0  0  0  0  0  0
    0.0000    0.8250    0.0000 C   0  0  0  0  0  0  0  0  0  0  0  0
   -0.7145   -2.8875    0.0000 C   0  0  0  0  0  0  0  0  0  0  0  0
   -1.4289   -2.4750    0.0000 O   0  0  0  0  0  0  0  0  0  0  0  0
   -0.7145   -3.7125    0.0000 C   0  0  0  0  0  0  0  0  0  0  0  0
   -1.4289   -4.1250    0.0000 O   0  0  0  0  0  0  0  0  0  0  0  0
   -2.1434   -3.7125    0.0000 C   0  0  0  0  0  0  0  0  0  0  0  0
   -2.1434   -2.8875    0.0000 O   0  0  0  0  0  0  0  0  0  0  0  0
   -2.8579   -4.1250    0.0000 C   0  0  0  0  0  0  0  0  0  0  0  0
    0.0000   -4.1250    0.0000 C   0  0  0  0  0  0  0  0  0  0  0  0
    0.0000   -4.9500    0.0000 O   0  0  0  0  0  0  0  0  0  0  0  0
    0.7145   -5.3625    0.0000 C   0  0  0  0  0  0  0  0  0  0  0  0
    0.7145   -6.1875    0.0000 O   0  0  0  0  0  0  0  0  0  0  0  0
    1.4289   -4.9500    0.0000 C   0  0  0  0  0  0  0  0  0  0  0  0
  2  1  1  0  0  0  0
  2  3  1  0  0  0  0
  3  4  1  0  0  0  0
  4  5  1  0  0  0  0
  5  6  1  0  0  0  0
  6  7  4  0  0  0  0
  7  8  4  0  0  0  0
  8  9  4  0  0  0  0
  9 10  4  0  0  0  0
 10 11  4  0  0  0  0
 11 12  1  0  0  0  0
 11 13  4  0  0  0  0
 13 14  4  0  0  0  0
 14 15  1  0  0  0  0
 14 16  4  0  0  0  0
  9 16  4  0  0  0  0
 16 17  4  0  0  0  0
  6 17  4  0  0  0  0
 17 18  2  0  0  0  0
  7 19  1  0  0  0  0
 19 20  4  0  0  0  0
 20 21  4  0  0  0  0
 21 22  4  0  0  0  0
 22 23  1  0  0  0  0
 22 24  4  0  0  0  0
 24 25  4  0  0  0  0
 19 25  4  0  0  0  0
  4 26  1  0  0  0  0
 26 27  1  0  0  0  0
 26 28  1  0  0  0  0
 28 29  1  0  0  0  0
 29 30  1  0  0  0  0
 30 31  2  0  0  0  0
 30 32  1  0  0  0  0
 28 33  1  0  0  0  0
  2 33  1  0  0  0  0
 33 34  1  0  0  0  0
 34 35  1  0  0  0  0
 35 36  2  0  0  0  0
 35 37  1  0  0  0  0
M  END
>  <molregno>
407240

>  <canonical_smiles>
C[C@@H]1O[C@@H](OC2=C(Oc3cc(O)cc(O)c3C2=O)c4ccc(O)cc4)[C@H](O)[C@H](OC(=O)C)[C@H]1OC(=O)C

>  <standard_inchi_key>
SXOZSDJHGMAEGZ-IGKKHSBFSA-N

>  <standard_value>
612240,39

>  <standard_units>
nM

>  <standard_type>
IC50

>  <assay_id>
954459

>  <description>
SANGER: Inhibition of human NCI-N87 cell growth in a cell viability assay.

>  <Mol Mass>
516,455

>  <Act_10_uM>
0

>  <Act_1_uM>
0

>  <StandardizerResult>
Clean 2D (ID: Clean 2D)
Clear Stereo (ID: Clear Stereo)
Tautomerize (ID: Tautomerize)
Wedge Clean (ID: Wedge Clean)
Aromatize (ID: Aromatize)

$$$$

  Mrv1722006291716492D          

 28 30  0  0  0  0            999 V2000
    0.0000   -4.1250    0.0000 C   0  0  0  0  0  0  0  0  0  0  0  0
    0.7145   -3.7125    0.0000 C   0  0  0  0  0  0  0  0  0  0  0  0
    1.4289   -4.1250    0.0000 C   0  0  0  0  0  0  0  0  0  0  0  0
    0.7145   -2.8875    0.0000 C   0  0  0  0  0  0  0  0  0  0  0  0
    1.4289   -2.4750    0.0000 C   0  0  0  0  0  0  0  0  0  0  0  0
    1.4289   -1.6500    0.0000 N   0  0  0  0  0  0  0  0  0  0  0  0
    0.7145   -1.2375    0.0000 C   0  0  0  0  0  0  0  0  0  0  0  0
    0.0000   -1.6500    0.0000 C   0  0  0  0  0  0  0  0  0  0  0  0
    0.7145   -0.4125    0.0000 C   0  0  0  0  0  0  0  0  0  0  0  0
    0.0000    0.0000    0.0000 O   0  0  0  0  0  0  0  0  0  0  0  0
    1.4289    0.0000    0.0000 N   0  0  0  0  0  0  0  0  0  0  0  0
    1.4289    0.8250    0.0000 C   0  0  0  0  0  0  0  0  0  0  0  0
    2.1434   -0.4125    0.0000 C   0  0  0  0  0  0  0  0  0  0  0  0
    2.8579    0.0000    0.0000 C   0  0  0  0  0  0  0  0  0  0  0  0
    3.5724   -0.4125    0.0000 N   0  0  0  0  0  0  0  0  0  0  0  0
    3.5724   -1.2375    0.0000 C   0  0  0  0  0  0  0  0  0  0  0  0
    4.2868   -1.6500    0.0000 N   0  0  0  0  0  0  0  0  0  0  0  0
    4.2868   -2.4750    0.0000 C   0  0  0  0  0  0  0  0  0  0  0  0
    5.0013   -2.8875    0.0000 C   0  0  0  0  0  0  0  0  0  0  0  0
    5.0013   -3.7125    0.0000 C   0  0  0  0  0  0  0  0  0  0  0  0
    5.7158   -4.1250    0.0000 F   0  0  0  0  0  0  0  0  0  0  0  0
    4.2868   -4.1250    0.0000 C   0  0  0  0  0  0  0  0  0  0  0  0
    4.2868   -4.9500    0.0000 O   0  0  0  0  0  0  0  0  0  0  0  0
    3.5724   -3.7125    0.0000 C   0  0  0  0  0  0  0  0  0  0  0  0
    2.8579   -4.1250    0.0000 F   0  0  0  0  0  0  0  0  0  0  0  0
    3.5724   -2.8875    0.0000 C   0  0  0  0  0  0  0  0  0  0  0  0
    2.8579   -1.6500    0.0000 N   0  0  0  0  0  0  0  0  0  0  0  0
    2.1434   -1.2375    0.0000 C   0  0  0  0  0  0  0  0  0  0  0  0
  1  2  1  0  0  0  0
  2  3  1  0  0  0  0
  2  4  1  0  0  0  0
  4  5  1  0  0  0  0
  5  6  1  0  0  0  0
  6  7  1  0  0  0  0
  7  8  1  0  0  0  0
  7  9  1  0  0  0  0
  9 10  2  0  0  0  0
  9 11  1  0  0  0  0
 11 12  1  0  0  0  0
 11 13  1  0  0  0  0
 13 14  4  0  0  0  0
 14 15  4  0  0  0  0
 15 16  4  0  0  0  0
 16 17  1  0  0  0  0
 17 18  1  0  0  0  0
 18 19  4  0  0  0  0
 19 20  4  0  0  0  0
 20 21  1  0  0  0  0
 20 22  4  0  0  0  0
 22 23  1  0  0  0  0
 22 24  4  0  0  0  0
 24 25  1  0  0  0  0
 24 26  4  0  0  0  0
 18 26  4  0  0  0  0
 16 27  4  0  0  0  0
 27 28  4  0  0  0  0
  6 28  1  0  0  0  0
 13 28  4  0  0  0  0
M  END
>  <molregno>
568318

>  <canonical_smiles>
CC(C)CCN1C(C)C(=O)N(C)c2cnc(Nc3cc(F)c(O)c(F)c3)nc12

>  <standard_inchi_key>
DTEKTGDVSARYDS-UHFFFAOYSA-N

>  <standard_value>
181488,27

>  <standard_units>
nM

>  <standard_type>
IC50

>  <assay_id>
954459

>  <description>
SANGER: Inhibition of human NCI-N87 cell growth in a cell viability assay.

>  <Mol Mass>
391,423

>  <Act_10_uM>
0

>  <Act_1_uM>
0

>  <StandardizerResult>
Clean 2D (ID: Clean 2D)
Clear Stereo (ID: Clear Stereo)
Tautomerize (ID: Tautomerize)
Wedge Clean (ID: Wedge Clean)
Aromatize (ID: Aromatize)

$$$$

  Mrv1722006291716492D          

 39 43  0  0  0  0            999 V2000
    0.4917   -7.1536    0.0000 C   0  0  0  0  0  0  0  0  0  0  0  0
    1.1048   -6.6016    0.0000 C   0  0  0  0  0  0  0  0  0  0  0  0
    0.9333   -5.7946    0.0000 C   0  0  0  0  0  0  0  0  0  0  0  0
    1.5464   -5.2426    0.0000 C   0  0  0  0  0  0  0  0  0  0  0  0
    2.3310   -5.4975    0.0000 C   0  0  0  0  0  0  0  0  0  0  0  0
    2.5026   -6.3045    0.0000 C   0  0  0  0  0  0  0  0  0  0  0  0
    1.8895   -6.8565    0.0000 C   0  0  0  0  0  0  0  0  0  0  0  0
    2.9441   -4.9455    0.0000 N   0  0  0  0  0  0  0  0  0  0  0  0
    3.7511   -5.1170    0.0000 N   0  0  0  0  0  0  0  0  0  0  0  0
    4.1636   -4.4025    0.0000 C   0  0  0  0  0  0  0  0  0  0  0  0
    3.6116   -3.7894    0.0000 C   0  0  0  0  0  0  0  0  0  0  0  0
    2.8579   -4.1250    0.0000 C   0  0  0  0  0  0  0  0  0  0  0  0
    2.1434   -3.7125    0.0000 N   0  0  0  0  0  0  0  0  0  0  0  0
    2.1434   -2.8875    0.0000 C   0  0  0  0  0  0  0  0  0  0  0  0
    2.8579   -2.4750    0.0000 O   0  0  0  0  0  0  0  0  0  0  0  0
    1.4289   -2.4750    0.0000 N   0  0  0  0  0  0  0  0  0  0  0  0
    1.4289   -1.6500    0.0000 C   0  0  0  0  0  0  0  0  0  0  0  0
    0.7145   -1.2375    0.0000 C   0  0  0  0  0  0  0  0  0  0  0  0
    0.7145   -0.4125    0.0000 C   0  0  0  0  0  0  0  0  0  0  0  0
    1.4289    0.0000    0.0000 C   0  0  0  0  0  0  0  0  0  0  0  0
    1.4289    0.8250    0.0000 O   0  0  0  0  0  0  0  0  0  0  0  0
    2.1434    1.2375    0.0000 C   0  0  0  0  0  0  0  0  0  0  0  0
    2.1434    2.0625    0.0000 C   0  0  0  0  0  0  0  0  0  0  0  0
    1.4289    2.4750    0.0000 N   0  0  0  0  0  0  0  0  0  0  0  0
    0.7145    2.0625    0.0000 C   0  0  0  0  0  0  0  0  0  0  0  0
    0.0000    2.4750    0.0000 C   0  0  0  0  0  0  0  0  0  0  0  0
    0.0000    3.3000    0.0000 O   0  0  0  0  0  0  0  0  0  0  0  0
    0.7145    3.7125    0.0000 C   0  0  0  0  0  0  0  0  0  0  0  0
    1.4289    3.3000    0.0000 C   0  0  0  0  0  0  0  0  0  0  0  0
    2.1434   -0.4125    0.0000 C   0  0  0  0  0  0  0  0  0  0  0  0
    2.8579    0.0000    0.0000 C   0  0  0  0  0  0  0  0  0  0  0  0
    3.5724   -0.4125    0.0000 C   0  0  0  0  0  0  0  0  0  0  0  0
    3.5724   -1.2375    0.0000 C   0  0  0  0  0  0  0  0  0  0  0  0
    2.8579   -1.6500    0.0000 C   0  0  0  0  0  0  0  0  0  0  0  0
    2.1434   -1.2375    0.0000 C   0  0  0  0  0  0  0  0  0  0  0  0
    4.9841   -4.3163    0.0000 C   0  0  0  0  0  0  0  0  0  0  0  0
    5.8046   -4.2301    0.0000 C   0  0  0  0  0  0  0  0  0  0  0  0
    4.8978   -3.4958    0.0000 C   0  0  0  0  0  0  0  0  0  0  0  0
    5.0703   -5.1368    0.0000 C   0  0  0  0  0  0  0  0  0  0  0  0
  1  2  1  0  0  0  0
  2  3  4  0  0  0  0
  3  4  4  0  0  0  0
  4  5  4  0  0  0  0
  5  6  4  0  0  0  0
  6  7  4  0  0  0  0
  2  7  4  0  0  0  0
  5  8  1  0  0  0  0
  8  9  4  0  0  0  0
  9 10  4  0  0  0  0
 10 11  4  0  0  0  0
 11 12  4  0  0  0  0
  8 12  4  0  0  0  0
 12 13  1  0  0  0  0
 13 14  1  0  0  0  0
 14 15  2  0  0  0  0
 14 16  1  0  0  0  0
 16 17  1  0  0  0  0
 17 18  4  0  0  0  0
 18 19  4  0  0  0  0
 19 20  4  0  0  0  0
 20 21  1  0  0  0  0
 21 22  1  0  0  0  0
 22 23  1  0  0  0  0
 23 24  1  0  0  0  0
 24 25  1  0  0  0  0
 25 26  1  0  0  0  0
 26 27  1  0  0  0  0
 27 28  1  0  0  0  0
 28 29  1  0  0  0  0
 24 29  1  0  0  0  0
 20 30  4  0  0  0  0
 30 31  4  0  0  0  0
 31 32  4  0  0  0  0
 32 33  4  0  0  0  0
 33 34  4  0  0  0  0
 34 35  4  0  0  0  0
 17 35  4  0  0  0  0
 30 35  4  0  0  0  0
 10 36  1  0  0  0  0
 36 37  1  0  0  0  0
 36 38  1  0  0  0  0
 36 39  1  0  0  0  0
M  END
>  <molregno>
167995

>  <canonical_smiles>
Cc1ccc(cc1)n2nc(cc2NC(=O)Nc3ccc(OCCN4CCOCC4)c5ccccc35)C(C)(C)C

>  <standard_inchi_key>
MVCOAUNKQVWQHZ-UHFFFAOYSA-N

>  <standard_value>
119536,53

>  <standard_units>
nM

>  <standard_type>
IC50

>  <assay_id>
954459

>  <description>
SANGER: Inhibition of human NCI-N87 cell growth in a cell viability assay.

>  <Mol Mass>
527,669

>  <Act_10_uM>
0

>  <Act_1_uM>
0

>  <StandardizerResult>
Clean 2D (ID: Clean 2D)
Clear Stereo (ID: Clear Stereo)
Tautomerize (ID: Tautomerize)
Wedge Clean (ID: Wedge Clean)
Aromatize (ID: Aromatize)

$$$$

  Mrv1722006291716492D          

 26 27  0  0  0  0            999 V2000
    0.7145   -0.4125    0.0000 C   0  0  0  0  0  0  0  0  0  0  0  0
    0.7145   -1.2375    0.0000 C   0  0  0  0  0  0  0  0  0  0  0  0
    1.4289   -1.6500    0.0000 O   0  0  0  0  0  0  0  0  0  0  0  0
    1.4289   -2.4750    0.0000 C   0  0  0  0  0  0  0  0  0  0  0  0
    2.1434   -2.8875    0.0000 N   0  0  0  0  0  0  0  0  0  0  0  0
    2.1434   -3.7125    0.0000 C   0  0  0  0  0  0  0  0  0  0  0  0
    2.8579   -4.1250    0.0000 N   0  0  0  0  0  0  0  0  0  0  0  0
    2.8579   -4.9500    0.0000 C   0  0  0  0  0  0  0  0  0  0  0  0
    3.5724   -5.3625    0.0000 O   0  0  0  0  0  0  0  0  0  0  0  0
    2.1434   -5.3625    0.0000 C   0  0  0  0  0  0  0  0  0  0  0  0
    2.1434   -6.1875    0.0000 C   0  0  0  0  0  0  0  0  0  0  0  0
    2.8579   -6.6000    0.0000 C   0  0  0  0  0  0  0  0  0  0  0  0
    2.8579   -7.4250    0.0000 C   0  0  0  0  0  0  0  0  0  0  0  0
    3.5724   -7.8375    0.0000 O   0  0  0  0  0  0  0  0  0  0  0  0
    4.2868   -7.4250    0.0000 C   0  0  0  0  0  0  0  0  0  0  0  0
    2.1434   -7.8375    0.0000 C   0  0  0  0  0  0  0  0  0  0  0  0
    1.4289   -7.4250    0.0000 C   0  0  0  0  0  0  0  0  0  0  0  0
    1.4289   -6.6000    0.0000 C   0  0  0  0  0  0  0  0  0  0  0  0
    0.7145   -6.1875    0.0000 O   0  0  0  0  0  0  0  0  0  0  0  0
    0.7145   -5.3625    0.0000 C   0  0  0  0  0  0  0  0  0  0  0  0
    1.4289   -4.1250    0.0000 C   0  0  0  0  0  0  0  0  0  0  0  0
    0.7145   -3.7125    0.0000 C   0  0  0  0  0  0  0  0  0  0  0  0
    0.0000   -4.1250    0.0000 N   0  0  0  0  0  0  0  0  0  0  0  0
    0.7145   -2.8875    0.0000 C   0  0  0  0  0  0  0  0  0  0  0  0
    0.0000   -2.4750    0.0000 C   0  0  0  0  0  0  0  0  0  0  0  0
   -0.7145   -2.0625    0.0000 N   0  0  0  0  0  0  0  0  0  0  0  0
  1  2  1  0  0  0  0
  2  3  1  0  0  0  0
  3  4  1  0  0  0  0
  4  5  4  0  0  0  0
  5  6  4  0  0  0  0
  6  7  1  0  0  0  0
  7  8  1  0  0  0  0
  8  9  2  0  0  0  0
  8 10  1  0  0  0  0
 10 11  1  0  0  0  0
 11 12  4  0  0  0  0
 12 13  4  0  0  0  0
 13 14  1  0  0  0  0
 14 15  1  0  0  0  0
 13 16  4  0  0  0  0
 16 17  4  0  0  0  0
 17 18  4  0  0  0  0
 11 18  4  0  0  0  0
 18 19  1  0  0  0  0
 19 20  1  0  0  0  0
  6 21  4  0  0  0  0
 21 22  4  0  0  0  0
 22 23  1  0  0  0  0
 22 24  4  0  0  0  0
  4 24  4  0  0  0  0
 24 25  1  0  0  0  0
 25 26  3  0  0  0  0
M  END
>  <molregno>
349538

>  <canonical_smiles>
CCOc1nc(NC(=O)Cc2cc(OC)ccc2OC)cc(N)c1C#N

>  <standard_inchi_key>
KQMPRSZTUSSXND-UHFFFAOYSA-N

>  <standard_value>
1579977,68

>  <standard_units>
nM

>  <standard_type>
IC50

>  <assay_id>
954459

>  <description>
SANGER: Inhibition of human NCI-N87 cell growth in a cell viability assay.

>  <Mol Mass>
356,382

>  <Act_10_uM>
0

>  <Act_1_uM>
0

>  <StandardizerResult>
Clean 2D (ID: Clean 2D)
Clear Stereo (ID: Clear Stereo)
Tautomerize (ID: Tautomerize)
Wedge Clean (ID: Wedge Clean)
Aromatize (ID: Aromatize)

$$$$

  Mrv1722006291716492D          

 40 44  0  0  0  0            999 V2000
    1.5314    2.6694    0.0000 C   0  0  0  0  0  0  0  0  0  0  0  0
    0.8911    2.1013    0.0000 O   0  0  0  0  0  0  0  0  0  0  0  0
    0.7145    1.2375    0.0000 C   0  0  0  0  0  0  0  0  0  0  0  0
    1.4290    0.8250    0.0000 C   0  0  0  0  0  0  0  0  0  0  0  0
    1.4289    0.0000    0.0000 C   0  0  0  0  0  0  0  0  0  0  0  0
    0.7144   -0.4125    0.0000 C   0  0  0  0  0  0  0  0  0  0  0  0
    0.7144   -1.2375    0.0000 C   0  0  0  0  0  0  0  0  0  0  0  0
    1.3818   -1.7225    0.0000 N   0  0  0  0  0  0  0  0  0  0  0  0
    1.1268   -2.5071    0.0000 C   0  0  0  0  0  0  0  0  0  0  0  0
    0.3018   -2.5070    0.0000 C   0  0  0  0  0  0  0  0  0  0  0  0
    0.0469   -1.7224    0.0000 N   0  0  0  0  0  0  0  0  0  0  0  0
   -0.7435   -1.9263    0.0000 C   0  0  0  0  0  0  0  0  0  0  0  0
   -0.5902   -2.6903    0.0000 O   0  0  0  0  0  0  0  0  0  0  0  0
   -1.3508   -1.4252    0.0000 N   0  0  0  0  0  0  0  0  0  0  0  0
   -2.1354   -1.6801    0.0000 C   0  0  0  0  0  0  0  0  0  0  0  0
   -2.7485   -1.1281    0.0000 C   0  0  0  0  0  0  0  0  0  0  0  0
   -2.5769   -0.3211    0.0000 N   0  0  0  0  0  0  0  0  0  0  0  0
   -1.7923   -0.0662    0.0000 C   0  0  0  0  0  0  0  0  0  0  0  0
   -2.3486    0.6631    0.0000 O   0  0  0  0  0  0  0  0  0  0  0  0
   -1.1792   -0.6183    0.0000 C   0  0  0  0  0  0  0  0  0  0  0  0
   -0.1831   -3.1744    0.0000 C   0  0  0  0  0  0  0  0  0  0  0  0
   -1.0036   -3.0882    0.0000 C   0  0  0  0  0  0  0  0  0  0  0  0
   -1.4885   -3.7556    0.0000 C   0  0  0  0  0  0  0  0  0  0  0  0
   -1.1530   -4.5093    0.0000 C   0  0  0  0  0  0  0  0  0  0  0  0
   -1.6682   -5.1987    0.0000 Cl  0  0  0  0  0  0  0  0  0  0  0  0
   -0.3325   -4.5956    0.0000 C   0  0  0  0  0  0  0  0  0  0  0  0
    0.1524   -3.9281    0.0000 C   0  0  0  0  0  0  0  0  0  0  0  0
    1.6117   -3.1745    0.0000 C   0  0  0  0  0  0  0  0  0  0  0  0
    1.2761   -3.9282    0.0000 C   0  0  0  0  0  0  0  0  0  0  0  0
    1.7610   -4.5956    0.0000 C   0  0  0  0  0  0  0  0  0  0  0  0
    2.5815   -4.5094    0.0000 C   0  0  0  0  0  0  0  0  0  0  0  0
    3.1437   -5.1570    0.0000 Cl  0  0  0  0  0  0  0  0  0  0  0  0
    2.9171   -3.7558    0.0000 C   0  0  0  0  0  0  0  0  0  0  0  0
    2.4322   -3.0883    0.0000 C   0  0  0  0  0  0  0  0  0  0  0  0
    0.0000    0.0000    0.0000 C   0  0  0  0  0  0  0  0  0  0  0  0
   -0.8026    0.0014    0.0000 O   0  0  0  0  0  0  0  0  0  0  0  0
   -1.5194    0.4343    0.0000 C   0  0  0  0  0  0  0  0  0  0  0  0
   -1.5419    1.3320    0.0000 C   0  0  0  0  0  0  0  0  0  0  0  0
   -2.1019   -0.4212    0.0000 C   0  0  0  0  0  0  0  0  0  0  0  0
    0.0000    0.8250    0.0000 C   0  0  0  0  0  0  0  0  0  0  0  0
  1  2  1  0  0  0  0
  2  3  1  0  0  0  0
  3  4  4  0  0  0  0
  4  5  4  0  0  0  0
  5  6  4  0  0  0  0
  6  7  1  0  0  0  0
  7  8  2  0  0  0  0
  8  9  1  0  0  0  0
  9 10  1  0  0  0  0
 10 11  1  0  0  0  0
  7 11  1  0  0  0  0
 11 12  1  0  0  0  0
 12 13  2  0  0  0  0
 12 14  1  0  0  0  0
 14 15  1  0  0  0  0
 15 16  1  0  0  0  0
 16 17  1  0  0  0  0
 17 18  1  0  0  0  0
 18 19  2  0  0  0  0
 18 20  1  0  0  0  0
 14 20  1  0  0  0  0
 10 21  1  0  0  0  0
 21 22  4  0  0  0  0
 22 23  4  0  0  0  0
 23 24  4  0  0  0  0
 24 25  1  0  0  0  0
 24 26  4  0  0  0  0
 26 27  4  0  0  0  0
 21 27  4  0  0  0  0
  9 28  1  0  0  0  0
 28 29  4  0  0  0  0
 29 30  4  0  0  0  0
 30 31  4  0  0  0  0
 31 32  1  0  0  0  0
 31 33  4  0  0  0  0
 33 34  4  0  0  0  0
 28 34  4  0  0  0  0
  6 35  4  0  0  0  0
 35 36  1  0  0  0  0
 36 37  1  0  0  0  0
 37 38  1  0  0  0  0
 37 39  1  0  0  0  0
 35 40  4  0  0  0  0
  3 40  4  0  0  0  0
M  END
>  <molregno>
317700

>  <canonical_smiles>
COc1ccc(C2=N[C@H]([C@H](N2C(=O)N3CCNC(=O)C3)c4ccc(Cl)cc4)c5ccc(Cl)cc5)c(OC(C)C)c1

>  <standard_inchi_key>
BDUHCSBCVGXTJM-WUFINQPMSA-N

>  <standard_value>
386453,67

>  <standard_units>
nM

>  <standard_type>
IC50

>  <assay_id>
954459

>  <description>
SANGER: Inhibition of human NCI-N87 cell growth in a cell viability assay.

>  <Mol Mass>
581,49

>  <Act_10_uM>
0

>  <Act_1_uM>
0

>  <StandardizerResult>
Clean 2D (ID: Clean 2D)
Clear Stereo (ID: Clear Stereo)
Tautomerize (ID: Tautomerize)
Wedge Clean (ID: Wedge Clean)
Aromatize (ID: Aromatize)

$$$$

  Mrv1722006291716492D          

 38 40  0  0  0  0            999 V2000
    5.3501    0.8348    0.0000 C   0  0  0  0  0  0  0  0  0  0  0  0
    6.1602    0.9907    0.0000 C   0  0  0  0  0  0  0  0  0  0  0  0
    6.7003    0.3671    0.0000 N   0  0  0  0  0  0  0  0  0  0  0  0
    6.4302   -0.4125    0.0000 C   0  0  0  0  0  0  0  0  0  0  0  0
    5.6201   -0.5684    0.0000 C   0  0  0  0  0  0  0  0  0  0  0  0
    7.5104    0.5230    0.0000 C   0  0  0  0  0  0  0  0  0  0  0  0
    8.0505   -0.1007    0.0000 C   0  0  0  0  0  0  0  0  0  0  0  0
    8.8606    0.0552    0.0000 C   0  0  0  0  0  0  0  0  0  0  0  0
    9.4007   -0.5684    0.0000 C   0  0  0  0  0  0  0  0  0  0  0  0
   10.2109   -0.4125    0.0000 N   0  0  0  0  0  0  0  0  0  0  0  0
   10.7510   -1.0361    0.0000 C   0  0  0  0  0  0  0  0  0  0  0  0
   11.5611   -0.8802    0.0000 N   0  0  0  0  0  0  0  0  0  0  0  0
   12.1012   -1.5039    0.0000 C   0  0  0  0  0  0  0  0  0  0  0  0
   11.8311   -2.2834    0.0000 C   0  0  0  0  0  0  0  0  0  0  0  0
   12.3712   -2.9071    0.0000 C   0  0  0  0  0  0  0  0  0  0  0  0
   12.1012   -3.6866    0.0000 C   0  0  0  0  0  0  0  0  0  0  0  0
   11.2910   -3.8425    0.0000 C   0  0  0  0  0  0  0  0  0  0  0  0
   11.0210   -4.6221    0.0000 N   0  0  0  0  0  0  0  0  0  0  0  0
   10.2109   -4.7780    0.0000 C   0  0  0  0  0  0  0  0  0  0  0  0
    9.6708   -4.1543    0.0000 O   0  0  0  0  0  0  0  0  0  0  0  0
    9.9408   -5.5575    0.0000 N   0  0  0  0  0  0  0  0  0  0  0  0
    9.1307   -5.7135    0.0000 C   0  0  0  0  0  0  0  0  0  0  0  0
    8.9748   -4.9033    0.0000 C   0  0  0  0  0  0  0  0  0  0  0  0
    9.2866   -6.5236    0.0000 C   0  0  0  0  0  0  0  0  0  0  0  0
    8.3206   -5.8694    0.0000 C   0  0  0  0  0  0  0  0  0  0  0  0
   10.7510   -3.2189    0.0000 N   0  0  0  0  0  0  0  0  0  0  0  0
   11.0210   -2.4393    0.0000 C   0  0  0  0  0  0  0  0  0  0  0  0
   10.4809   -1.8157    0.0000 N   0  0  0  0  0  0  0  0  0  0  0  0
   12.6413   -4.3103    0.0000 C   0  0  0  0  0  0  0  0  0  0  0  0
   13.4514   -4.1543    0.0000 C   0  0  0  0  0  0  0  0  0  0  0  0
   13.9915   -4.7780    0.0000 C   0  0  0  0  0  0  0  0  0  0  0  0
   14.8016   -4.6221    0.0000 O   0  0  0  0  0  0  0  0  0  0  0  0
   15.0717   -3.8425    0.0000 C   0  0  0  0  0  0  0  0  0  0  0  0
   13.7214   -5.5575    0.0000 C   0  0  0  0  0  0  0  0  0  0  0  0
   12.9113   -5.7135    0.0000 C   0  0  0  0  0  0  0  0  0  0  0  0
   12.6413   -6.4930    0.0000 O   0  0  0  0  0  0  0  0  0  0  0  0
   11.8311   -6.6489    0.0000 C   0  0  0  0  0  0  0  0  0  0  0  0
   12.3712   -5.0898    0.0000 C   0  0  0  0  0  0  0  0  0  0  0  0
  1  2  1  0  0  0  0
  2  3  1  0  0  0  0
  3  4  1  0  0  0  0
  4  5  1  0  0  0  0
  3  6  1  0  0  0  0
  6  7  1  0  0  0  0
  7  8  1  0  0  0  0
  8  9  1  0  0  0  0
  9 10  1  0  0  0  0
 10 11  1  0  0  0  0
 11 12  4  0  0  0  0
 12 13  4  0  0  0  0
 13 14  4  0  0  0  0
 14 15  4  0  0  0  0
 15 16  4  0  0  0  0
 16 17  4  0  0  0  0
 17 18  1  0  0  0  0
 18 19  1  0  0  0  0
 19 20  2  0  0  0  0
 19 21  1  0  0  0  0
 21 22  1  0  0  0  0
 22 23  1  0  0  0  0
 22 24  1  0  0  0  0
 22 25  1  0  0  0  0
 17 26  4  0  0  0  0
 26 27  4  0  0  0  0
 14 27  4  0  0  0  0
 27 28  4  0  0  0  0
 11 28  4  0  0  0  0
 16 29  1  0  0  0  0
 29 30  4  0  0  0  0
 30 31  4  0  0  0  0
 31 32  1  0  0  0  0
 32 33  1  0  0  0  0
 31 34  4  0  0  0  0
 34 35  4  0  0  0  0
 35 36  1  0  0  0  0
 36 37  1  0  0  0  0
 35 38  4  0  0  0  0
 29 38  4  0  0  0  0
M  END
>  <molregno>
317955

>  <canonical_smiles>
CCN(CC)CCCCNc1ncc2cc(c(NC(=O)NC(C)(C)C)nc2n1)c3cc(OC)cc(OC)c3

>  <standard_inchi_key>
DXCUKNQANPLTEJ-UHFFFAOYSA-N

>  <standard_value>
48299,15

>  <standard_units>
nM

>  <standard_type>
IC50

>  <assay_id>
954459

>  <description>
SANGER: Inhibition of human NCI-N87 cell growth in a cell viability assay.

>  <Mol Mass>
523,682

>  <Act_10_uM>
0

>  <Act_1_uM>
0

>  <StandardizerResult>
Clean 2D (ID: Clean 2D)
Clear Stereo (ID: Clear Stereo)
Tautomerize (ID: Tautomerize)
Wedge Clean (ID: Wedge Clean)
Aromatize (ID: Aromatize)

$$$$

  Mrv1722006291716492D          

 38 42  0  0  0  0            999 V2000
   -0.7145   -0.4125    0.0000 C   0  0  0  0  0  0  0  0  0  0  0  0
    0.0000    0.0000    0.0000 O   0  0  0  0  0  0  0  0  0  0  0  0
    0.7145   -0.4125    0.0000 C   0  0  0  0  0  0  0  0  0  0  0  0
    1.4289    0.0000    0.0000 C   0  0  0  0  0  0  0  0  0  0  0  0
    2.1434   -0.4125    0.0000 C   0  0  0  0  0  0  0  0  0  0  0  0
    2.8579    0.0000    0.0000 C   0  0  0  0  0  0  0  0  0  0  0  0
    2.8579    0.8250    0.0000 N   0  0  0  0  0  0  0  0  0  0  0  0
    3.5724    1.2375    0.0000 C   0  0  0  0  0  0  0  0  0  0  0  0
    3.5724    2.0625    0.0000 C   0  0  0  0  0  0  0  0  0  0  0  0
    4.2868    2.4750    0.0000 C   0  0  0  0  0  0  0  0  0  0  0  0
    5.0013    2.0625    0.0000 C   0  0  0  0  0  0  0  0  0  0  0  0
    5.7158    2.4750    0.0000 N   0  0  0  0  0  0  0  0  0  0  0  0
    6.4302    2.0625    0.0000 C   0  0  0  0  0  0  0  0  0  0  0  0
    6.4302    1.2375    0.0000 O   0  0  0  0  0  0  0  0  0  0  0  0
    7.1447    2.4750    0.0000 C   0  0  0  0  0  0  0  0  0  0  0  0
    7.1447    3.3000    0.0000 C   0  0  0  0  0  0  0  0  0  0  0  0
    7.8592    3.7125    0.0000 C   0  0  0  0  0  0  0  0  0  0  0  0
    8.5737    3.3000    0.0000 C   0  0  0  0  0  0  0  0  0  0  0  0
    8.5737    2.4750    0.0000 C   0  0  0  0  0  0  0  0  0  0  0  0
    7.8592    2.0625    0.0000 C   0  0  0  0  0  0  0  0  0  0  0  0
    5.0013    1.2375    0.0000 C   0  0  0  0  0  0  0  0  0  0  0  0
    4.2868    0.8250    0.0000 C   0  0  0  0  0  0  0  0  0  0  0  0
    3.5724   -0.4125    0.0000 N   0  0  0  0  0  0  0  0  0  0  0  0
    3.5724   -1.2375    0.0000 C   0  0  0  0  0  0  0  0  0  0  0  0
    2.8579   -1.6500    0.0000 N   0  0  0  0  0  0  0  0  0  0  0  0
    2.1434   -1.2375    0.0000 C   0  0  0  0  0  0  0  0  0  0  0  0
    1.4289   -1.6500    0.0000 C   0  0  0  0  0  0  0  0  0  0  0  0
    0.7145   -1.2375    0.0000 C   0  0  0  0  0  0  0  0  0  0  0  0
    0.0000   -1.6500    0.0000 O   0  0  0  0  0  0  0  0  0  0  0  0
    0.0000   -2.4750    0.0000 C   0  0  0  0  0  0  0  0  0  0  0  0
   -0.7145   -2.8875    0.0000 C   0  0  0  0  0  0  0  0  0  0  0  0
   -0.7145   -3.7125    0.0000 C   0  0  0  0  0  0  0  0  0  0  0  0
   -1.4289   -4.1250    0.0000 N   0  0  0  0  0  0  0  0  0  0  0  0
   -1.4289   -4.9500    0.0000 C   0  0  0  0  0  0  0  0  0  0  0  0
   -2.1434   -5.3625    0.0000 C   0  0  0  0  0  0  0  0  0  0  0  0
   -2.8579   -4.9500    0.0000 O   0  0  0  0  0  0  0  0  0  0  0  0
   -2.8579   -4.1250    0.0000 C   0  0  0  0  0  0  0  0  0  0  0  0
   -2.1434   -3.7125    0.0000 C   0  0  0  0  0  0  0  0  0  0  0  0
  1  2  1  0  0  0  0
  2  3  1  0  0  0  0
  3  4  4  0  0  0  0
  4  5  4  0  0  0  0
  5  6  4  0  0  0  0
  6  7  1  0  0  0  0
  7  8  1  0  0  0  0
  8  9  4  0  0  0  0
  9 10  4  0  0  0  0
 10 11  4  0  0  0  0
 11 12  1  0  0  0  0
 12 13  1  0  0  0  0
 13 14  2  0  0  0  0
 13 15  1  0  0  0  0
 15 16  4  0  0  0  0
 16 17  4  0  0  0  0
 17 18  4  0  0  0  0
 18 19  4  0  0  0  0
 19 20  4  0  0  0  0
 15 20  4  0  0  0  0
 11 21  4  0  0  0  0
 21 22  4  0  0  0  0
  8 22  4  0  0  0  0
  6 23  4  0  0  0  0
 23 24  4  0  0  0  0
 24 25  4  0  0  0  0
 25 26  4  0  0  0  0
  5 26  4  0  0  0  0
 26 27  4  0  0  0  0
 27 28  4  0  0  0  0
  3 28  4  0  0  0  0
 28 29  1  0  0  0  0
 29 30  1  0  0  0  0
 30 31  1  0  0  0  0
 31 32  1  0  0  0  0
 32 33  1  0  0  0  0
 33 34  1  0  0  0  0
 34 35  1  0  0  0  0
 35 36  1  0  0  0  0
 36 37  1  0  0  0  0
 37 38  1  0  0  0  0
 33 38  1  0  0  0  0
M  END
>  <molregno>
341892

>  <canonical_smiles>
COc1cc2c(Nc3ccc(NC(=O)c4ccccc4)cc3)ncnc2cc1OCCCN5CCOCC5

>  <standard_inchi_key>
OGNYUTNQZVRGMN-UHFFFAOYSA-N

>  <standard_value>
75949,38

>  <standard_units>
nM

>  <standard_type>
IC50

>  <assay_id>
954459

>  <description>
SANGER: Inhibition of human NCI-N87 cell growth in a cell viability assay.

>  <Mol Mass>
513,598

>  <Act_10_uM>
0

>  <Act_1_uM>
0

>  <StandardizerResult>
Clean 2D (ID: Clean 2D)
Clear Stereo (ID: Clear Stereo)
Tautomerize (ID: Tautomerize)
Wedge Clean (ID: Wedge Clean)
Aromatize (ID: Aromatize)

$$$$

  Mrv1722006291716492D          

 24 27  0  0  0  0            999 V2000
   -1.6397   -2.3800    0.0000 O   0  0  0  0  0  0  0  0  0  0  0  0
   -1.4681   -1.5731    0.0000 C   0  0  0  0  0  0  0  0  0  0  0  0
   -2.0202   -0.9600    0.0000 N   0  0  0  0  0  0  0  0  0  0  0  0
   -1.6077   -0.2455    0.0000 C   0  0  0  0  0  0  0  0  0  0  0  0
   -1.9432    0.5082    0.0000 N   0  0  0  0  0  0  0  0  0  0  0  0
   -2.7637    0.5944    0.0000 C   0  0  0  0  0  0  0  0  0  0  0  0
   -3.0993    1.3481    0.0000 C   0  0  0  0  0  0  0  0  0  0  0  0
   -3.9062    1.5196    0.0000 C   0  0  0  0  0  0  0  0  0  0  0  0
   -3.9925    2.3401    0.0000 C   0  0  0  0  0  0  0  0  0  0  0  0
   -3.2388    2.6757    0.0000 C   0  0  0  0  0  0  0  0  0  0  0  0
   -2.6868    2.0626    0.0000 S   0  0  0  0  0  0  0  0  0  0  0  0
   -0.8007   -0.4170    0.0000 S   0  0  0  0  0  0  0  0  0  0  0  0
   -0.7145   -1.2375    0.0000 C   0  0  0  0  0  0  0  0  0  0  0  0
    0.0000   -1.6500    0.0000 C   0  0  0  0  0  0  0  0  0  0  0  0
    0.7145   -1.2375    0.0000 C   0  0  0  0  0  0  0  0  0  0  0  0
    0.7145   -0.4125    0.0000 C   0  0  0  0  0  0  0  0  0  0  0  0
    1.4289    0.0000    0.0000 C   0  0  0  0  0  0  0  0  0  0  0  0
    2.1434   -0.4125    0.0000 C   0  0  0  0  0  0  0  0  0  0  0  0
    2.8579    0.0000    0.0000 N   0  0  0  0  0  0  0  0  0  0  0  0
    3.5724   -0.4125    0.0000 C   0  0  0  0  0  0  0  0  0  0  0  0
    3.5724   -1.2375    0.0000 C   0  0  0  0  0  0  0  0  0  0  0  0
    2.8579   -1.6500    0.0000 C   0  0  0  0  0  0  0  0  0  0  0  0
    2.1434   -1.2375    0.0000 C   0  0  0  0  0  0  0  0  0  0  0  0
    1.4289   -1.6500    0.0000 C   0  0  0  0  0  0  0  0  0  0  0  0
  1  2  2  0  0  0  0
  2  3  1  0  0  0  0
  3  4  2  0  0  0  0
  4  5  1  0  0  0  0
  5  6  1  0  0  0  0
  6  7  1  0  0  0  0
  7  8  4  0  0  0  0
  8  9  4  0  0  0  0
  9 10  4  0  0  0  0
 10 11  4  0  0  0  0
  7 11  4  0  0  0  0
  4 12  1  0  0  0  0
 12 13  1  0  0  0  0
  2 13  1  0  0  0  0
 13 14  2  0  0  0  0
 14 15  1  0  0  0  0
 15 16  4  0  0  0  0
 16 17  4  0  0  0  0
 17 18  4  0  0  0  0
 18 19  4  0  0  0  0
 19 20  4  0  0  0  0
 20 21  4  0  0  0  0
 21 22  4  0  0  0  0
 22 23  4  0  0  0  0
 18 23  4  0  0  0  0
 23 24  4  0  0  0  0
 15 24  4  0  0  0  0
M  END
>  <molregno>
395657

>  <canonical_smiles>
O=C1N=C(NCc2cccs2)S/C/1=C\c3ccc4ncccc4c3

>  <standard_inchi_key>
XOLMRFUGOINFDQ-YBEGLDIGSA-N

>  <standard_value>
124302,61

>  <standard_units>
nM

>  <standard_type>
IC50

>  <assay_id>
954459

>  <description>
SANGER: Inhibition of human NCI-N87 cell growth in a cell viability assay.

>  <Mol Mass>
351,44

>  <Act_10_uM>
0

>  <Act_1_uM>
0

>  <StandardizerResult>
Clean 2D (ID: Clean 2D)
Clear Stereo (ID: Clear Stereo)
Tautomerize (ID: Tautomerize)
Wedge Clean (ID: Wedge Clean)
Aromatize (ID: Aromatize)

$$$$

  Mrv1722006291716492D          

 31 36  0  0  0  0            999 V2000
   -2.4765    0.0996    0.0000 N   0  0  0  0  0  0  0  0  0  0  0  0
   -2.6940   -0.6962    0.0000 C   0  0  0  0  0  0  0  0  0  0  0  0
   -2.8164   -1.5121    0.0000 C   0  0  0  0  0  0  0  0  0  0  0  0
   -3.6323   -1.3896    0.0000 C   0  0  0  0  0  0  0  0  0  0  0  0
   -3.5099   -0.5738    0.0000 C   0  0  0  0  0  0  0  0  0  0  0  0
   -1.8694   -0.7219    0.0000 C   0  0  0  0  0  0  0  0  0  0  0  0
   -1.4348   -0.0207    0.0000 C   0  0  0  0  0  0  0  0  0  0  0  0
   -0.6102   -0.0465    0.0000 C   0  0  0  0  0  0  0  0  0  0  0  0
   -0.2203   -0.7735    0.0000 C   0  0  0  0  0  0  0  0  0  0  0  0
   -0.6549   -1.4747    0.0000 C   0  0  0  0  0  0  0  0  0  0  0  0
   -1.4795   -1.4490    0.0000 C   0  0  0  0  0  0  0  0  0  0  0  0
    0.6043   -0.7992    0.0000 C   0  0  0  0  0  0  0  0  0  0  0  0
    1.0390   -0.0980    0.0000 N   0  0  0  0  0  0  0  0  0  0  0  0
    1.8636   -0.1238    0.0000 C   0  0  0  0  0  0  0  0  0  0  0  0
    2.2982    0.5775    0.0000 C   0  0  0  0  0  0  0  0  0  0  0  0
    3.1228    0.5517    0.0000 C   0  0  0  0  0  0  0  0  0  0  0  0
    3.5127   -0.1753    0.0000 N   0  0  0  0  0  0  0  0  0  0  0  0
    4.3140   -0.3719    0.0000 C   0  0  0  0  0  0  0  0  0  0  0  0
    4.9440    0.1607    0.0000 O   0  0  0  0  0  0  0  0  0  0  0  0
    4.3745   -1.1947    0.0000 N   0  0  0  0  0  0  0  0  0  0  0  0
    3.6108   -1.5066    0.0000 N   0  0  0  0  0  0  0  0  0  0  0  0
    3.0781   -0.8765    0.0000 C   0  0  0  0  0  0  0  0  0  0  0  0
    2.2535   -0.8508    0.0000 C   0  0  0  0  0  0  0  0  0  0  0  0
    1.8189   -1.5520    0.0000 C   0  0  0  0  0  0  0  0  0  0  0  0
    0.9943   -1.5262    0.0000 C   0  0  0  0  0  0  0  0  0  0  0  0
    0.5597   -2.2275    0.0000 C   0  0  0  0  0  0  0  0  0  0  0  0
    0.9497   -2.9545    0.0000 C   0  0  0  0  0  0  0  0  0  0  0  0
    0.5151   -3.6557    0.0000 C   0  0  0  0  0  0  0  0  0  0  0  0
   -0.3095   -3.6300    0.0000 C   0  0  0  0  0  0  0  0  0  0  0  0
   -0.6995   -2.9030    0.0000 C   0  0  0  0  0  0  0  0  0  0  0  0
   -0.2649   -2.2017    0.0000 C   0  0  0  0  0  0  0  0  0  0  0  0
  1  2  1  0  0  0  0
  2  3  1  0  0  0  0
  3  4  1  0  0  0  0
  4  5  1  0  0  0  0
  2  5  1  0  0  0  0
  2  6  1  0  0  0  0
  6  7  4  0  0  0  0
  7  8  4  0  0  0  0
  8  9  4  0  0  0  0
  9 10  4  0  0  0  0
 10 11  4  0  0  0  0
  6 11  4  0  0  0  0
  9 12  1  0  0  0  0
 12 13  4  0  0  0  0
 13 14  4  0  0  0  0
 14 15  4  0  0  0  0
 15 16  4  0  0  0  0
 16 17  4  0  0  0  0
 17 18  4  0  0  0  0
 18 19  2  0  0  0  0
 18 20  4  0  0  0  0
 20 21  4  0  0  0  0
 21 22  4  0  0  0  0
 17 22  4  0  0  0  0
 22 23  4  0  0  0  0
 14 23  4  0  0  0  0
 23 24  4  0  0  0  0
 24 25  4  0  0  0  0
 12 25  4  0  0  0  0
 25 26  1  0  0  0  0
 26 27  4  0  0  0  0
 27 28  4  0  0  0  0
 28 29  4  0  0  0  0
 29 30  4  0  0  0  0
 30 31  4  0  0  0  0
 26 31  4  0  0  0  0
M  STY  1   1 DAT
M  SAL   1  1  20
M  SDT   1 MRV_IMPLICIT_H                                        
M  SDD   1     0.0000    0.0000    DR    ALL  0       0  
M  SED   1 IMPL_H1
M  END
>  <molregno>
616367

>  <canonical_smiles>
NC1(CCC1)c2ccc(cc2)c3nc4C=CN5C(=O)NN=C5c4cc3c6ccccc6

>  <standard_inchi_key>
ULDXWLCXEDXJGE-UHFFFAOYSA-N

>  <standard_value>
18900,83

>  <standard_units>
nM

>  <standard_type>
IC50

>  <assay_id>
954459

>  <description>
SANGER: Inhibition of human NCI-N87 cell growth in a cell viability assay.

>  <Mol Mass>
407,477

>  <Act_10_uM>
0

>  <Act_1_uM>
0

>  <StandardizerResult>
Clean 2D (ID: Clean 2D)
Clear Stereo (ID: Clear Stereo)
Tautomerize (ID: Tautomerize)
Wedge Clean (ID: Wedge Clean)
Aromatize (ID: Aromatize)

$$$$

  Mrv1722006291716492D          

 33 37  0  0  0  0            999 V2000
   -0.7145   -0.4125    0.0000 C   0  0  0  0  0  0  0  0  0  0  0  0
    0.0000    0.0000    0.0000 C   0  0  0  0  0  0  0  0  0  0  0  0
    0.0000    0.8250    0.0000 O   0  0  0  0  0  0  0  0  0  0  0  0
    0.7145   -0.4125    0.0000 C   0  0  0  0  0  0  0  0  0  0  0  0
    1.4289    0.0000    0.0000 C   0  0  0  0  0  0  0  0  0  0  0  0
    1.4289    0.8250    0.0000 C   0  0  0  0  0  0  0  0  0  0  0  0
    2.1434   -0.4125    0.0000 C   0  0  0  0  0  0  0  0  0  0  0  0
    2.8579    0.0000    0.0000 C   0  0  0  0  0  0  0  0  0  0  0  0
    3.5724   -0.4125    0.0000 N   0  0  0  0  0  0  0  0  0  0  0  0
    3.5724   -1.2375    0.0000 C   0  0  0  0  0  0  0  0  0  0  0  0
    4.2868   -1.6500    0.0000 N   0  0  0  0  0  0  0  0  0  0  0  0
    4.2868   -2.4750    0.0000 C   0  0  0  0  0  0  0  0  0  0  0  0
    5.0013   -2.8875    0.0000 C   0  0  0  0  0  0  0  0  0  0  0  0
    5.0013   -3.7125    0.0000 C   0  0  0  0  0  0  0  0  0  0  0  0
    4.2868   -4.1250    0.0000 C   0  0  0  0  0  0  0  0  0  0  0  0
    3.5724   -3.7125    0.0000 C   0  0  0  0  0  0  0  0  0  0  0  0
    3.5724   -2.8875    0.0000 N   0  0  0  0  0  0  0  0  0  0  0  0
    4.2868   -4.9500    0.0000 N   0  0  0  0  0  0  0  0  0  0  0  0
    5.0013   -5.3625    0.0000 C   0  0  0  0  0  0  0  0  0  0  0  0
    5.0013   -6.1875    0.0000 C   0  0  0  0  0  0  0  0  0  0  0  0
    4.2868   -6.6000    0.0000 N   0  0  0  0  0  0  0  0  0  0  0  0
    3.5724   -6.1875    0.0000 C   0  0  0  0  0  0  0  0  0  0  0  0
    3.5724   -5.3625    0.0000 C   0  0  0  0  0  0  0  0  0  0  0  0
    2.8579   -1.6500    0.0000 N   0  0  0  0  0  0  0  0  0  0  0  0
    2.1434   -1.2375    0.0000 C   0  0  0  0  0  0  0  0  0  0  0  0
    1.4289   -1.6500    0.0000 N   0  0  0  0  0  0  0  0  0  0  0  0
    1.4289   -2.4750    0.0000 C   0  0  0  0  0  0  0  0  0  0  0  0
    2.0964   -2.9599    0.0000 C   0  0  0  0  0  0  0  0  0  0  0  0
    1.8414   -3.7445    0.0000 C   0  0  0  0  0  0  0  0  0  0  0  0
    1.0164   -3.7445    0.0000 C   0  0  0  0  0  0  0  0  0  0  0  0
    0.7615   -2.9599    0.0000 C   0  0  0  0  0  0  0  0  0  0  0  0
    0.7145   -1.2375    0.0000 C   0  0  0  0  0  0  0  0  0  0  0  0
    0.0000   -1.6500    0.0000 O   0  0  0  0  0  0  0  0  0  0  0  0
  1  2  1  0  0  0  0
  2  3  2  0  0  0  0
  2  4  1  0  0  0  0
  4  5  4  0  0  0  0
  5  6  1  0  0  0  0
  5  7  4  0  0  0  0
  7  8  4  0  0  0  0
  8  9  4  0  0  0  0
  9 10  4  0  0  0  0
 10 11  1  0  0  0  0
 11 12  1  0  0  0  0
 12 13  4  0  0  0  0
 13 14  4  0  0  0  0
 14 15  4  0  0  0  0
 15 16  4  0  0  0  0
 16 17  4  0  0  0  0
 12 17  4  0  0  0  0
 15 18  1  0  0  0  0
 18 19  1  0  0  0  0
 19 20  1  0  0  0  0
 20 21  1  0  0  0  0
 21 22  1  0  0  0  0
 22 23  1  0  0  0  0
 18 23  1  0  0  0  0
 10 24  4  0  0  0  0
 24 25  4  0  0  0  0
  7 25  4  0  0  0  0
 25 26  4  0  0  0  0
 26 27  1  0  0  0  0
 27 28  1  0  0  0  0
 28 29  1  0  0  0  0
 29 30  1  0  0  0  0
 30 31  1  0  0  0  0
 27 31  1  0  0  0  0
 26 32  4  0  0  0  0
  4 32  4  0  0  0  0
 32 33  2  0  0  0  0
M  END
>  <molregno>
319858

>  <canonical_smiles>
CC(=O)C1=C(C)c2cnc(Nc3ccc(cn3)N4CCNCC4)nc2N(C5CCCC5)C1=O

>  <standard_inchi_key>
AHJRHEGDXFFMBM-UHFFFAOYSA-N

>  <standard_value>
92888,05

>  <standard_units>
nM

>  <standard_type>
IC50

>  <assay_id>
954459

>  <description>
SANGER: Inhibition of human NCI-N87 cell growth in a cell viability assay.

>  <Mol Mass>
447,543

>  <Act_10_uM>
0

>  <Act_1_uM>
0

>  <StandardizerResult>
Clean 2D (ID: Clean 2D)
Clear Stereo (ID: Clear Stereo)
Tautomerize (ID: Tautomerize)
Wedge Clean (ID: Wedge Clean)
Aromatize (ID: Aromatize)

$$$$

  Mrv1722006291716492D          

 34 38  0  0  0  0            999 V2000
    6.0035    9.1969    0.0000 C   0  0  0  0  0  0  0  0  0  0  0  0
    5.6679    8.4432    0.0000 N   0  0  0  0  0  0  0  0  0  0  0  0
    4.8474    8.3570    0.0000 C   0  0  0  0  0  0  0  0  0  0  0  0
    6.1528    7.7758    0.0000 C   0  0  0  0  0  0  0  0  0  0  0  0
    5.8173    7.0221    0.0000 C   0  0  0  0  0  0  0  0  0  0  0  0
    6.3022    6.3547    0.0000 O   0  0  0  0  0  0  0  0  0  0  0  0
    5.9666    5.6010    0.0000 C   0  0  0  0  0  0  0  0  0  0  0  0
    6.4516    4.9335    0.0000 C   0  0  0  0  0  0  0  0  0  0  0  0
    6.1160    4.1799    0.0000 C   0  0  0  0  0  0  0  0  0  0  0  0
    5.2955    4.0936    0.0000 C   0  0  0  0  0  0  0  0  0  0  0  0
    4.8106    4.7611    0.0000 C   0  0  0  0  0  0  0  0  0  0  0  0
    5.1462    5.5147    0.0000 C   0  0  0  0  0  0  0  0  0  0  0  0
    4.9600    3.3400    0.0000 C   0  0  0  0  0  0  0  0  0  0  0  0
    5.3725    2.6255    0.0000 N   0  0  0  0  0  0  0  0  0  0  0  0
    4.8204    2.0124    0.0000 C   0  0  0  0  0  0  0  0  0  0  0  0
    4.9920    1.2054    0.0000 C   0  0  0  0  0  0  0  0  0  0  0  0
    5.7766    0.9505    0.0000 C   0  0  0  0  0  0  0  0  0  0  0  0
    5.9481    0.1435    0.0000 C   0  0  0  0  0  0  0  0  0  0  0  0
    5.3350   -0.4085    0.0000 N   0  0  0  0  0  0  0  0  0  0  0  0
    4.5504   -0.1536    0.0000 C   0  0  0  0  0  0  0  0  0  0  0  0
    4.3789    0.6534    0.0000 C   0  0  0  0  0  0  0  0  0  0  0  0
    4.0668    2.3479    0.0000 C   0  0  0  0  0  0  0  0  0  0  0  0
    4.1530    3.1684    0.0000 N   0  0  0  0  0  0  0  0  0  0  0  0
    3.3523    1.9354    0.0000 C   0  0  0  0  0  0  0  0  0  0  0  0
    3.3523    1.1104    0.0000 C   0  0  0  0  0  0  0  0  0  0  0  0
    2.6378    0.6979    0.0000 C   0  0  0  0  0  0  0  0  0  0  0  0
    1.9233    1.1104    0.0000 C   0  0  0  0  0  0  0  0  0  0  0  0
    1.1387    0.8555    0.0000 C   0  0  0  0  0  0  0  0  0  0  0  0
    0.8838    0.0709    0.0000 N   0  0  0  0  0  0  0  0  0  0  0  0
    0.0768   -0.1006    0.0000 O   0  0  0  0  0  0  0  0  0  0  0  0
    0.6538    1.5229    0.0000 C   0  0  0  0  0  0  0  0  0  0  0  0
    1.1387    2.1904    0.0000 C   0  0  0  0  0  0  0  0  0  0  0  0
    1.9233    1.9354    0.0000 C   0  0  0  0  0  0  0  0  0  0  0  0
    2.6378    2.3479    0.0000 C   0  0  0  0  0  0  0  0  0  0  0  0
  1  2  1  0  0  0  0
  2  3  1  0  0  0  0
  2  4  1  0  0  0  0
  4  5  1  0  0  0  0
  5  6  1  0  0  0  0
  6  7  1  0  0  0  0
  7  8  4  0  0  0  0
  8  9  4  0  0  0  0
  9 10  4  0  0  0  0
 10 11  4  0  0  0  0
 11 12  4  0  0  0  0
  7 12  4  0  0  0  0
 10 13  1  0  0  0  0
 13 14  4  0  0  0  0
 14 15  4  0  0  0  0
 15 16  1  0  0  0  0
 16 17  4  0  0  0  0
 17 18  4  0  0  0  0
 18 19  4  0  0  0  0
 19 20  4  0  0  0  0
 20 21  4  0  0  0  0
 16 21  4  0  0  0  0
 15 22  4  0  0  0  0
 22 23  4  0  0  0  0
 13 23  4  0  0  0  0
 22 24  1  0  0  0  0
 24 25  4  0  0  0  0
 25 26  4  0  0  0  0
 26 27  4  0  0  0  0
 27 28  1  0  0  0  0
 28 29  2  0  0  0  0
 29 30  1  0  0  0  0
 28 31  1  0  0  0  0
 31 32  1  0  0  0  0
 32 33  1  0  0  0  0
 27 33  4  0  0  0  0
 33 34  4  0  0  0  0
 24 34  4  0  0  0  0
M  STY  1   1 DAT
M  SAL   1  1  14
M  SDT   1 MRV_IMPLICIT_H                                        
M  SDD   1     0.0000    0.0000    DR    ALL  0       0  
M  SED   1 IMPL_H1
M  END
>  <molregno>
489669

>  <canonical_smiles>
CN(C)CCOc1ccc(cc1)c2nc(c3ccncc3)c([nH]2)c4ccc5\C(=N\O)\CCc5c4

>  <standard_inchi_key>
MLSAQOINCGAULQ-QFMPWRQOSA-N

>  <standard_value>
212816,23

>  <standard_units>
nM

>  <standard_type>
IC50

>  <assay_id>
954459

>  <description>
SANGER: Inhibition of human NCI-N87 cell growth in a cell viability assay.

>  <Mol Mass>
453,546

>  <Act_10_uM>
0

>  <Act_1_uM>
0

>  <StandardizerResult>
Clean 2D (ID: Clean 2D)
Clear Stereo (ID: Clear Stereo)
Tautomerize (ID: Tautomerize)
Wedge Clean (ID: Wedge Clean)
Aromatize (ID: Aromatize)

$$$$

  Mrv1722006291716492D          

 27 29  0  0  0  0            999 V2000
   -2.4685    1.4354    0.0000 C   0  0  0  0  0  0  0  0  0  0  0  0
   -2.2136    2.2201    0.0000 N   0  0  0  0  0  0  0  0  0  0  0  0
   -2.6985    2.8875    0.0000 C   0  0  0  0  0  0  0  0  0  0  0  0
   -2.2136    3.5549    0.0000 N   0  0  0  0  0  0  0  0  0  0  0  0
   -1.4289    3.3000    0.0000 C   0  0  0  0  0  0  0  0  0  0  0  0
   -0.7145    3.7125    0.0000 C   0  0  0  0  0  0  0  0  0  0  0  0
   -0.7145    4.5375    0.0000 F   0  0  0  0  0  0  0  0  0  0  0  0
    0.0000    3.3000    0.0000 C   0  0  0  0  0  0  0  0  0  0  0  0
    0.7145    3.7125    0.0000 N   0  0  0  0  0  0  0  0  0  0  0  0
    0.7145    4.5375    0.0000 C   0  0  0  0  0  0  0  0  0  0  0  0
    0.0000    4.9500    0.0000 C   0  0  0  0  0  0  0  0  0  0  0  0
    0.0000    5.7750    0.0000 C   0  0  0  0  0  0  0  0  0  0  0  0
    0.7145    6.1875    0.0000 C   0  0  0  0  0  0  0  0  0  0  0  0
    0.7145    7.0125    0.0000 Br  0  0  0  0  0  0  0  0  0  0  0  0
    1.4289    5.7750    0.0000 C   0  0  0  0  0  0  0  0  0  0  0  0
    1.4289    4.9500    0.0000 C   0  0  0  0  0  0  0  0  0  0  0  0
    2.1434    4.5375    0.0000 Cl  0  0  0  0  0  0  0  0  0  0  0  0
    0.0000    2.4750    0.0000 C   0  0  0  0  0  0  0  0  0  0  0  0
   -0.7145    2.0625    0.0000 C   0  0  0  0  0  0  0  0  0  0  0  0
   -1.4289    2.4750    0.0000 C   0  0  0  0  0  0  0  0  0  0  0  0
    0.7145    2.0625    0.0000 C   0  0  0  0  0  0  0  0  0  0  0  0
    0.7145    1.2375    0.0000 O   0  0  0  0  0  0  0  0  0  0  0  0
    1.4289    2.4750    0.0000 N   0  0  0  0  0  0  0  0  0  0  0  0
    2.1434    2.0625    0.0000 O   0  0  0  0  0  0  0  0  0  0  0  0
    2.8579    2.4750    0.0000 C   0  0  0  0  0  0  0  0  0  0  0  0
    3.5724    2.0625    0.0000 C   0  0  0  0  0  0  0  0  0  0  0  0
    4.2868    2.4750    0.0000 O   0  0  0  0  0  0  0  0  0  0  0  0
  1  2  1  0  0  0  0
  2  3  4  0  0  0  0
  3  4  4  0  0  0  0
  4  5  4  0  0  0  0
  5  6  4  0  0  0  0
  6  7  1  0  0  0  0
  6  8  4  0  0  0  0
  8  9  1  0  0  0  0
  9 10  1  0  0  0  0
 10 11  4  0  0  0  0
 11 12  4  0  0  0  0
 12 13  4  0  0  0  0
 13 14  1  0  0  0  0
 13 15  4  0  0  0  0
 15 16  4  0  0  0  0
 10 16  4  0  0  0  0
 16 17  1  0  0  0  0
  8 18  4  0  0  0  0
 18 19  4  0  0  0  0
 19 20  4  0  0  0  0
  2 20  4  0  0  0  0
  5 20  4  0  0  0  0
 18 21  1  0  0  0  0
 21 22  2  0  0  0  0
 21 23  1  0  0  0  0
 23 24  1  0  0  0  0
 24 25  1  0  0  0  0
 25 26  1  0  0  0  0
 26 27  1  0  0  0  0
M  END
>  <molregno>
1037712

>  <canonical_smiles>
Cn1cnc2c(F)c(Nc3ccc(Br)cc3Cl)c(cc12)C(=O)NOCCO

>  <standard_inchi_key>
CYOHGALHFOKKQC-UHFFFAOYSA-N

>  <standard_value>
423717,94

>  <standard_units>
nM

>  <standard_type>
IC50

>  <assay_id>
954459

>  <description>
SANGER: Inhibition of human NCI-N87 cell growth in a cell viability assay.

>  <Mol Mass>
457,68

>  <Act_10_uM>
0

>  <Act_1_uM>
0

>  <StandardizerResult>
Clean 2D (ID: Clean 2D)
Clear Stereo (ID: Clear Stereo)
Tautomerize (ID: Tautomerize)
Wedge Clean (ID: Wedge Clean)
Aromatize (ID: Aromatize)

$$$$

  Mrv1722006291716492D          

 35 38  0  0  0  0            999 V2000
   -5.0013    1.2375    0.0000 F   0  0  0  0  0  0  0  0  0  0  0  0
   -4.2868    0.8250    0.0000 C   0  0  0  0  0  0  0  0  0  0  0  0
   -4.6993    0.1105    0.0000 F   0  0  0  0  0  0  0  0  0  0  0  0
   -3.8743    1.5395    0.0000 F   0  0  0  0  0  0  0  0  0  0  0  0
   -3.5724    0.4125    0.0000 C   0  0  0  0  0  0  0  0  0  0  0  0
   -2.8579    0.8250    0.0000 C   0  0  0  0  0  0  0  0  0  0  0  0
   -2.1434    0.4125    0.0000 C   0  0  0  0  0  0  0  0  0  0  0  0
   -2.1434   -0.4125    0.0000 C   0  0  0  0  0  0  0  0  0  0  0  0
   -1.4289   -0.8250    0.0000 C   0  0  0  0  0  0  0  0  0  0  0  0
   -0.7145   -0.4125    0.0000 S   0  0  0  0  0  0  0  0  0  0  0  0
    0.0000   -0.8250    0.0000 C   0  0  0  0  0  0  0  0  0  0  0  0
    0.7145   -0.4125    0.0000 C   0  0  0  0  0  0  0  0  0  0  0  0
    1.4289   -0.8250    0.0000 C   0  0  0  0  0  0  0  0  0  0  0  0
    2.1434   -0.4125    0.0000 C   0  0  0  0  0  0  0  0  0  0  0  0
    2.8579   -0.8250    0.0000 C   0  0  0  0  0  0  0  0  0  0  0  0
    3.5724   -0.4125    0.0000 O   0  0  0  0  0  0  0  0  0  0  0  0
    4.2868   -0.8250    0.0000 C   0  0  0  0  0  0  0  0  0  0  0  0
    5.0013   -0.4125    0.0000 C   0  0  0  0  0  0  0  0  0  0  0  0
    5.7158   -0.8250    0.0000 O   0  0  0  0  0  0  0  0  0  0  0  0
    5.7158   -1.6500    0.0000 C   0  0  0  0  0  0  0  0  0  0  0  0
    5.0013   -2.0625    0.0000 C   0  0  0  0  0  0  0  0  0  0  0  0
    4.2868   -1.6500    0.0000 C   0  0  0  0  0  0  0  0  0  0  0  0
    3.5724   -2.0625    0.0000 O   0  0  0  0  0  0  0  0  0  0  0  0
    6.4302   -2.0625    0.0000 C   0  0  0  0  0  0  0  0  0  0  0  0
    6.4302   -2.8875    0.0000 N   0  0  0  0  0  0  0  0  0  0  0  0
    7.1447   -3.3000    0.0000 C   0  0  0  0  0  0  0  0  0  0  0  0
    7.1447   -4.1250    0.0000 C   0  0  0  0  0  0  0  0  0  0  0  0
    6.4302   -4.5375    0.0000 O   0  0  0  0  0  0  0  0  0  0  0  0
    5.7158   -4.1250    0.0000 C   0  0  0  0  0  0  0  0  0  0  0  0
    5.7158   -3.3000    0.0000 C   0  0  0  0  0  0  0  0  0  0  0  0
   -1.4289   -1.6500    0.0000 C   0  0  0  0  0  0  0  0  0  0  0  0
   -2.1434   -2.0625    0.0000 C   0  0  0  0  0  0  0  0  0  0  0  0
   -2.8579   -1.6500    0.0000 N   0  0  0  0  0  0  0  0  0  0  0  0
   -2.8579   -0.8250    0.0000 C   0  0  0  0  0  0  0  0  0  0  0  0
   -3.5724   -0.4125    0.0000 C   0  0  0  0  0  0  0  0  0  0  0  0
  1  2  1  0  0  0  0
  2  3  1  0  0  0  0
  2  4  1  0  0  0  0
  2  5  1  0  0  0  0
  5  6  4  0  0  0  0
  6  7  4  0  0  0  0
  7  8  4  0  0  0  0
  8  9  4  0  0  0  0
  9 10  1  0  0  0  0
 10 11  1  0  0  0  0
 11 12  1  0  0  0  0
 12 13  1  0  0  0  0
 13 14  1  0  0  0  0
 14 15  1  0  0  0  0
 15 16  1  0  0  0  0
 16 17  1  0  0  0  0
 17 18  4  0  0  0  0
 18 19  4  0  0  0  0
 19 20  4  0  0  0  0
 20 21  4  0  0  0  0
 21 22  4  0  0  0  0
 17 22  4  0  0  0  0
 22 23  2  0  0  0  0
 20 24  1  0  0  0  0
 24 25  1  0  0  0  0
 25 26  1  0  0  0  0
 26 27  1  0  0  0  0
 27 28  1  0  0  0  0
 28 29  1  0  0  0  0
 29 30  1  0  0  0  0
 25 30  1  0  0  0  0
  9 31  4  0  0  0  0
 31 32  4  0  0  0  0
 32 33  4  0  0  0  0
 33 34  4  0  0  0  0
  8 34  4  0  0  0  0
 34 35  4  0  0  0  0
  5 35  4  0  0  0  0
M  END
>  <molregno>
660535

>  <canonical_smiles>
FC(F)(F)c1ccc2c(SCCCCCOC3=COC(=CC3=O)CN4CCOCC4)ccnc2c1

>  <standard_inchi_key>
MIDUFIRTIFUTQA-UHFFFAOYSA-N

>  <standard_value>
121403,17

>  <standard_units>
nM

>  <standard_type>
IC50

>  <assay_id>
954459

>  <description>
SANGER: Inhibition of human NCI-N87 cell growth in a cell viability assay.

>  <Mol Mass>
508,56

>  <Act_10_uM>
0

>  <Act_1_uM>
0

>  <StandardizerResult>
Clean 2D (ID: Clean 2D)
Clear Stereo (ID: Clear Stereo)
Tautomerize (ID: Tautomerize)
Wedge Clean (ID: Wedge Clean)
Aromatize (ID: Aromatize)

$$$$

  Mrv1722006291716492D          

 28 31  0  0  0  0            999 V2000
   -0.1712   -4.9848    0.0000 C   0  0  0  0  0  0  0  0  0  0  0  0
   -0.5837   -4.2703    0.0000 C   0  0  0  0  0  0  0  0  0  0  0  0
   -1.4087   -4.2703    0.0000 C   0  0  0  0  0  0  0  0  0  0  0  0
   -1.8212   -4.9848    0.0000 C   0  0  0  0  0  0  0  0  0  0  0  0
   -2.6462   -4.9848    0.0000 N   0  0  0  0  0  0  0  0  0  0  0  0
   -3.0587   -4.2703    0.0000 C   0  0  0  0  0  0  0  0  0  0  0  0
   -2.6462   -3.5558    0.0000 N   0  0  0  0  0  0  0  0  0  0  0  0
   -1.8212   -3.5558    0.0000 C   0  0  0  0  0  0  0  0  0  0  0  0
   -1.4087   -2.8414    0.0000 N   0  0  0  0  0  0  0  0  0  0  0  0
   -1.8212   -2.1269    0.0000 C   0  0  0  0  0  0  0  0  0  0  0  0
   -1.4087   -1.4124    0.0000 C   0  0  0  0  0  0  0  0  0  0  0  0
   -0.5837   -1.4124    0.0000 N   0  0  0  0  0  0  0  0  0  0  0  0
   -0.1712   -0.6979    0.0000 C   0  0  0  0  0  0  0  0  0  0  0  0
    0.6538   -0.6979    0.0000 C   0  0  0  0  0  0  0  0  0  0  0  0
    1.1387   -0.0305    0.0000 N   0  0  0  0  0  0  0  0  0  0  0  0
    1.9233   -0.2854    0.0000 C   0  0  0  0  0  0  0  0  0  0  0  0
    2.6378    0.1271    0.0000 C   0  0  0  0  0  0  0  0  0  0  0  0
    3.3523   -0.2854    0.0000 C   0  0  0  0  0  0  0  0  0  0  0  0
    3.3523   -1.1104    0.0000 C   0  0  0  0  0  0  0  0  0  0  0  0
    2.6378   -1.5229    0.0000 C   0  0  0  0  0  0  0  0  0  0  0  0
    1.9233   -1.1104    0.0000 C   0  0  0  0  0  0  0  0  0  0  0  0
    1.1387   -1.3654    0.0000 N   0  0  0  0  0  0  0  0  0  0  0  0
    4.0668    0.1271    0.0000 C   0  0  0  0  0  0  0  0  0  0  0  0
    4.7812    0.5396    0.0000 F   0  0  0  0  0  0  0  0  0  0  0  0
    4.4793   -0.5874    0.0000 F   0  0  0  0  0  0  0  0  0  0  0  0
    3.6543    0.8415    0.0000 F   0  0  0  0  0  0  0  0  0  0  0  0
   -0.1712   -2.1269    0.0000 C   0  0  0  0  0  0  0  0  0  0  0  0
   -0.5837   -2.8414    0.0000 C   0  0  0  0  0  0  0  0  0  0  0  0
  1  2  1  0  0  0  0
  2  3  1  0  0  0  0
  3  4  4  0  0  0  0
  4  5  4  0  0  0  0
  5  6  4  0  0  0  0
  6  7  4  0  0  0  0
  7  8  4  0  0  0  0
  3  8  4  0  0  0  0
  8  9  1  0  0  0  0
  9 10  1  0  0  0  0
 10 11  1  0  0  0  0
 11 12  1  0  0  0  0
 12 13  1  0  0  0  0
 13 14  1  0  0  0  0
 14 15  4  0  0  0  0
 15 16  4  0  0  0  0
 16 17  4  0  0  0  0
 17 18  4  0  0  0  0
 18 19  4  0  0  0  0
 19 20  4  0  0  0  0
 20 21  4  0  0  0  0
 16 21  4  0  0  0  0
 21 22  4  0  0  0  0
 14 22  4  0  0  0  0
 18 23  1  0  0  0  0
 23 24  1  0  0  0  0
 23 25  1  0  0  0  0
 23 26  1  0  0  0  0
 12 27  1  0  0  0  0
 27 28  1  0  0  0  0
  9 28  1  0  0  0  0
M  STY  1   1 DAT
M  SAL   1  1  15
M  SDT   1 MRV_IMPLICIT_H                                        
M  SDD   1     0.0000    0.0000    DR    ALL  0       0  
M  SED   1 IMPL_H1
M  END
>  <molregno>
1406153

>  <canonical_smiles>
CCc1cncnc1N2CCN(Cc3nc4cc(ccc4[nH]3)C(F)(F)F)CC2

>  <standard_inchi_key>
FBLPQCAQRNSVHB-UHFFFAOYSA-N

>  <standard_value>
210105,76

>  <standard_units>
nM

>  <standard_type>
IC50

>  <assay_id>
954459

>  <description>
SANGER: Inhibition of human NCI-N87 cell growth in a cell viability assay.

>  <Mol Mass>
390,414

>  <Act_10_uM>
0

>  <Act_1_uM>
0

>  <StandardizerResult>
Clean 2D (ID: Clean 2D)
Clear Stereo (ID: Clear Stereo)
Tautomerize (ID: Tautomerize)
Wedge Clean (ID: Wedge Clean)
Aromatize (ID: Aromatize)

$$$$

  Mrv1722006291716492D          

 25 28  0  0  0  0            999 V2000
    0.0768   -2.3215    0.0000 C   0  0  0  0  0  0  0  0  0  0  0  0
    0.8838   -2.1500    0.0000 C   0  0  0  0  0  0  0  0  0  0  0  0
    1.1387   -1.3654    0.0000 C   0  0  0  0  0  0  0  0  0  0  0  0
    0.6538   -0.6979    0.0000 C   0  0  0  0  0  0  0  0  0  0  0  0
    1.1387   -0.0305    0.0000 N   0  0  0  0  0  0  0  0  0  0  0  0
    1.9233   -0.2854    0.0000 C   0  0  0  0  0  0  0  0  0  0  0  0
    2.6378    0.1271    0.0000 C   0  0  0  0  0  0  0  0  0  0  0  0
    3.3523   -0.2854    0.0000 C   0  0  0  0  0  0  0  0  0  0  0  0
    3.3523   -1.1104    0.0000 C   0  0  0  0  0  0  0  0  0  0  0  0
    2.6378   -1.5229    0.0000 C   0  0  0  0  0  0  0  0  0  0  0  0
    1.9233   -1.1104    0.0000 C   0  0  0  0  0  0  0  0  0  0  0  0
   -0.1781   -3.1062    0.0000 N   0  0  0  0  0  0  0  0  0  0  0  0
   -0.9851   -3.2777    0.0000 C   0  0  0  0  0  0  0  0  0  0  0  0
   -1.2400   -4.0623    0.0000 C   0  0  0  0  0  0  0  0  0  0  0  0
   -2.0470   -4.2338    0.0000 C   0  0  0  0  0  0  0  0  0  0  0  0
   -2.5990   -3.6207    0.0000 C   0  0  0  0  0  0  0  0  0  0  0  0
   -3.4060   -3.7923    0.0000 N   0  0  0  0  0  0  0  0  0  0  0  0
   -3.9580   -3.1792    0.0000 C   0  0  0  0  0  0  0  0  0  0  0  0
   -4.7650   -3.3507    0.0000 C   0  0  0  0  0  0  0  0  0  0  0  0
   -5.3171   -2.7376    0.0000 C   0  0  0  0  0  0  0  0  0  0  0  0
   -5.0621   -1.9530    0.0000 N   0  0  0  0  0  0  0  0  0  0  0  0
   -4.2551   -1.7814    0.0000 C   0  0  0  0  0  0  0  0  0  0  0  0
   -3.7031   -2.3945    0.0000 C   0  0  0  0  0  0  0  0  0  0  0  0
   -2.3441   -2.8361    0.0000 C   0  0  0  0  0  0  0  0  0  0  0  0
   -1.5371   -2.6646    0.0000 C   0  0  0  0  0  0  0  0  0  0  0  0
  1  2  1  0  0  0  0
  2  3  1  0  0  0  0
  3  4  4  0  0  0  0
  4  5  4  0  0  0  0
  5  6  4  0  0  0  0
  6  7  4  0  0  0  0
  7  8  4  0  0  0  0
  8  9  4  0  0  0  0
  9 10  4  0  0  0  0
 10 11  4  0  0  0  0
  3 11  4  0  0  0  0
  6 11  4  0  0  0  0
  1 12  1  0  0  0  0
 12 13  1  0  0  0  0
 13 14  4  0  0  0  0
 14 15  4  0  0  0  0
 15 16  4  0  0  0  0
 16 17  1  0  0  0  0
 17 18  1  0  0  0  0
 18 19  4  0  0  0  0
 19 20  4  0  0  0  0
 20 21  4  0  0  0  0
 21 22  4  0  0  0  0
 22 23  4  0  0  0  0
 18 23  4  0  0  0  0
 16 24  4  0  0  0  0
 24 25  4  0  0  0  0
 13 25  4  0  0  0  0
M  STY  1   1 DAT
M  SAL   1  1   5
M  SDT   1 MRV_IMPLICIT_H                                        
M  SDD   1     0.0000    0.0000    DR    ALL  0       0  
M  SED   1 IMPL_H1
M  END
>  <molregno>
1409481

>  <canonical_smiles>
C(Cc1c[nH]c2ccccc12)Nc3ccc(Nc4ccncc4)cc3

>  <standard_inchi_key>
CEGSUKYESLWKJP-UHFFFAOYSA-N

>  <standard_value>
15911,21

>  <standard_units>
nM

>  <standard_type>
IC50

>  <assay_id>
954459

>  <description>
SANGER: Inhibition of human NCI-N87 cell growth in a cell viability assay.

>  <Mol Mass>
328,419

>  <Act_10_uM>
0

>  <Act_1_uM>
0

>  <StandardizerResult>
Clean 2D (ID: Clean 2D)
Clear Stereo (ID: Clear Stereo)
Tautomerize (ID: Tautomerize)
Wedge Clean (ID: Wedge Clean)
Aromatize (ID: Aromatize)

$$$$

  Mrv1722006291716492D          

 26 29  0  0  0  0            999 V2000
    3.3223   -3.6167    0.0000 C   0  0  0  0  0  0  0  0  0  0  0  0
    2.7092   -3.0647    0.0000 C   0  0  0  0  0  0  0  0  0  0  0  0
    1.9246   -3.3196    0.0000 C   0  0  0  0  0  0  0  0  0  0  0  0
    1.3115   -2.7676    0.0000 C   0  0  0  0  0  0  0  0  0  0  0  0
    0.5269   -3.0225    0.0000 C   0  0  0  0  0  0  0  0  0  0  0  0
    0.3553   -3.8295    0.0000 C   0  0  0  0  0  0  0  0  0  0  0  0
   -0.4293   -4.0844    0.0000 O   0  0  0  0  0  0  0  0  0  0  0  0
    0.9684   -4.3815    0.0000 C   0  0  0  0  0  0  0  0  0  0  0  0
    1.7530   -4.1266    0.0000 C   0  0  0  0  0  0  0  0  0  0  0  0
    2.3661   -4.6786    0.0000 O   0  0  0  0  0  0  0  0  0  0  0  0
   -0.0862   -2.4705    0.0000 C   0  0  0  0  0  0  0  0  0  0  0  0
   -0.8932   -2.6420    0.0000 N   0  0  0  0  0  0  0  0  0  0  0  0
   -1.3057   -1.9275    0.0000 N   0  0  0  0  0  0  0  0  0  0  0  0
   -0.7537   -1.3144    0.0000 C   0  0  0  0  0  0  0  0  0  0  0  0
   -0.9252   -0.5075    0.0000 C   0  0  0  0  0  0  0  0  0  0  0  0
    0.0000   -1.6500    0.0000 C   0  0  0  0  0  0  0  0  0  0  0  0
    0.7145   -1.2375    0.0000 C   0  0  0  0  0  0  0  0  0  0  0  0
    0.7145   -0.4125    0.0000 C   0  0  0  0  0  0  0  0  0  0  0  0
    1.4289    0.0000    0.0000 C   0  0  0  0  0  0  0  0  0  0  0  0
    2.1434   -0.4125    0.0000 C   0  0  0  0  0  0  0  0  0  0  0  0
    2.8579    0.0000    0.0000 O   0  0  0  0  0  0  0  0  0  0  0  0
    3.5724   -0.4125    0.0000 C   0  0  0  0  0  0  0  0  0  0  0  0
    3.5724   -1.2375    0.0000 C   0  0  0  0  0  0  0  0  0  0  0  0
    2.8579   -1.6500    0.0000 O   0  0  0  0  0  0  0  0  0  0  0  0
    2.1434   -1.2375    0.0000 C   0  0  0  0  0  0  0  0  0  0  0  0
    1.4289   -1.6500    0.0000 C   0  0  0  0  0  0  0  0  0  0  0  0
  1  2  1  0  0  0  0
  2  3  1  0  0  0  0
  3  4  4  0  0  0  0
  4  5  4  0  0  0  0
  5  6  4  0  0  0  0
  6  7  1  0  0  0  0
  6  8  4  0  0  0  0
  8  9  4  0  0  0  0
  3  9  4  0  0  0  0
  9 10  1  0  0  0  0
  5 11  1  0  0  0  0
 11 12  4  0  0  0  0
 12 13  4  0  0  0  0
 13 14  4  0  0  0  0
 14 15  1  0  0  0  0
 14 16  4  0  0  0  0
 11 16  4  0  0  0  0
 16 17  1  0  0  0  0
 17 18  4  0  0  0  0
 18 19  4  0  0  0  0
 19 20  4  0  0  0  0
 20 21  1  0  0  0  0
 21 22  1  0  0  0  0
 22 23  1  0  0  0  0
 23 24  1  0  0  0  0
 24 25  1  0  0  0  0
 20 25  4  0  0  0  0
 25 26  4  0  0  0  0
 17 26  4  0  0  0  0
M  STY  1   1 DAT
M  SAL   1  1  13
M  SDT   1 MRV_IMPLICIT_H                                        
M  SDD   1     0.0000    0.0000    DR    ALL  0       0  
M  SED   1 IMPL_H1
M  END
>  <molregno>
418966

>  <canonical_smiles>
CCc1cc(c(O)cc1O)c2[nH]nc(C)c2c3ccc4OCCOc4c3

>  <standard_inchi_key>
OWPMENVYXDJDOW-UHFFFAOYSA-N

>  <standard_value>
12424,82

>  <standard_units>
nM

>  <standard_type>
IC50

>  <assay_id>
954459

>  <description>
SANGER: Inhibition of human NCI-N87 cell growth in a cell viability assay.

>  <Mol Mass>
352,39

>  <Act_10_uM>
0

>  <Act_1_uM>
0

>  <StandardizerResult>
Clean 2D (ID: Clean 2D)
Clear Stereo (ID: Clear Stereo)
[truncated: 50,078 more chars]
