# Supplementary material for: A desirability-based multi objective approach for the virtual screening discovery of broad-spectrum anti-gastric cancer agents
Source: PLoS One. 2018 Feb 8;13(2):e0192176. doi: 10.1371/journal.pone.0192176 (PMC5805264; doi:10.1371/journal.pone.0192176)
Supplement: S1 File — (ZIP) [file pone.0192176.s004.zip › SNU_1_Selection.sdf]

  Mrv17c0 06171723582D          

 31 35  0  0  0  0            999 V2000
    3.7958    5.0059    0.0000 C   0  0  0  0  0  0  0  0  0  0  0  0
    4.4364    4.4860    0.0000 C   0  0  0  0  0  0  0  0  0  0  0  0
    5.2070    4.7809    0.0000 O   0  0  0  0  0  0  0  0  0  0  0  0
    4.3065    3.6713    0.0000 N   0  0  0  0  0  0  0  0  0  0  0  0
    4.9471    3.1515    0.0000 C   0  0  0  0  0  0  0  0  0  0  0  0
    4.8172    2.3368    0.0000 C   0  0  0  0  0  0  0  0  0  0  0  0
    4.0467    2.0419    0.0000 N   0  0  0  0  0  0  0  0  0  0  0  0
    3.4061    2.5618    0.0000 C   0  0  0  0  0  0  0  0  0  0  0  0
    3.5360    3.3765    0.0000 C   0  0  0  0  0  0  0  0  0  0  0  0
    3.9168    1.2272    0.0000 C   0  0  0  0  0  0  0  0  0  0  0  0
    3.1463    0.9324    0.0000 C   0  0  0  0  0  0  0  0  0  0  0  0
    3.0163    0.1177    0.0000 C   0  0  0  0  0  0  0  0  0  0  0  0
    2.2458   -0.1772    0.0000 N   0  0  0  0  0  0  0  0  0  0  0  0
    2.1159   -0.9919    0.0000 C   0  0  0  0  0  0  0  0  0  0  0  0
    2.7565   -1.5118    0.0000 C   0  0  0  0  0  0  0  0  0  0  0  0
    2.6266   -2.3265    0.0000 C   0  0  0  0  0  0  0  0  0  0  0  0
    3.2672   -2.8463    0.0000 O   0  0  0  0  0  0  0  0  0  0  0  0
    1.8561   -2.6213    0.0000 O   0  0  0  0  0  0  0  0  0  0  0  0
    3.5270   -1.2169    0.0000 C   0  0  0  0  0  0  0  0  0  0  0  0
    4.1676   -1.7368    0.0000 O   0  0  0  0  0  0  0  0  0  0  0  0
    3.6569   -0.4022    0.0000 C   0  0  0  0  0  0  0  0  0  0  0  0
    4.4274   -0.1074    0.0000 C   0  0  0  0  0  0  0  0  0  0  0  0
    4.5574    0.7073    0.0000 C   0  0  0  0  0  0  0  0  0  0  0  0
    5.3279    1.0022    0.0000 F   0  0  0  0  0  0  0  0  0  0  0  0
    1.3009   -1.1201    0.0000 O   0  0  0  0  0  0  0  0  0  0  0  0
    0.9272   -0.3846    0.0000 C   0  0  0  0  0  0  0  0  0  0  0  0
    0.1305   -0.1702    0.0000 C   0  0  0  0  0  0  0  0  0  0  0  0
   -0.0822    0.6269    0.0000 C   0  0  0  0  0  0  0  0  0  0  0  0
    0.5018    1.2096    0.0000 C   0  0  0  0  0  0  0  0  0  0  0  0
    1.2984    0.9952    0.0000 C   0  0  0  0  0  0  0  0  0  0  0  0
    1.5111    0.1981    0.0000 C   0  0  0  0  0  0  0  0  0  0  0  0
  1  2  1  0  0  0  0
  2  3  2  0  0  0  0
  2  4  1  0  0  0  0
  4  5  1  0  0  0  0
  5  6  1  0  0  0  0
  6  7  1  0  0  0  0
  7  8  1  0  0  0  0
  8  9  1  0  0  0  0
  4  9  1  0  0  0  0
  7 10  1  0  0  0  0
 10 11  4  0  0  0  0
 11 12  4  0  0  0  0
 12 13  4  0  0  0  0
 13 14  4  0  0  0  0
 14 15  4  0  0  0  0
 15 16  1  0  0  0  0
 16 17  2  0  0  0  0
 16 18  1  0  0  0  0
 15 19  4  0  0  0  0
 19 20  2  0  0  0  0
 19 21  4  0  0  0  0
 12 21  4  0  0  0  0
 21 22  4  0  0  0  0
 22 23  4  0  0  0  0
 10 23  4  0  0  0  0
 23 24  1  0  0  0  0
 14 25  4  0  0  0  0
 25 26  4  0  0  0  0
 26 27  4  0  0  0  0
 27 28  4  0  0  0  0
 28 29  4  0  0  0  0
 29 30  4  0  0  0  0
 30 31  4  0  0  0  0
 13 31  4  0  0  0  0
 26 31  4  0  0  0  0
M  END
>  <molregno>
91555

>  <canonical_smiles>
CC(=O)N1CCN(CC1)c2cc3N4C(=C(C(=O)O)C(=O)c3cc2F)Oc5ccccc45

>  <standard_inchi_key>
OQMSYDAMLLAQKT-UHFFFAOYSA-N

>  <standard_value>
200

>  <standard_units>
ug.mL-1

>  <standard_type>
IC50

>  <assay_id>
198093

>  <description>
In vitro cytotoxic activity against human tumor SNU 1 (stomach) cell line

>  <Mol Mass>
423,4

>  <Act_10_uM>
0

>  <StandardizerResult>
Clean 2D (ID: Clean 2D)
Clear Stereo (ID: Clear Stereo)
Tautomerize (ID: Tautomerize)
Wedge Clean (ID: Wedge Clean)
Aromatize (ID: Aromatize)


$$$$

  Mrv17c0 06171723582D          

 21 23  0  0  0  0            999 V2000
    0.0000   -4.9500    0.0000 C   0  0  0  0  0  0  0  0  0  0  0  0
    0.0000   -4.1250    0.0000 C   0  0  0  0  0  0  0  0  0  0  0  0
   -0.7145   -3.7125    0.0000 O   0  0  0  0  0  0  0  0  0  0  0  0
    0.7145   -3.7125    0.0000 O   0  0  0  0  0  0  0  0  0  0  0  0
    0.7145   -2.8875    0.0000 C   0  0  0  0  0  0  0  0  0  0  0  0
    1.4289   -2.4750    0.0000 C   0  0  0  0  0  0  0  0  0  0  0  0
    1.4289   -1.6500    0.0000 C   0  0  0  0  0  0  0  0  0  0  0  0
    2.1434   -1.2375    0.0000 N   0  0  0  0  0  0  0  0  0  0  0  0
    2.8579   -1.6500    0.0000 C   0  0  0  0  0  0  0  0  0  0  0  0
    3.5724   -1.2375    0.0000 C   0  0  0  0  0  0  0  0  0  0  0  0
    3.5724   -0.4125    0.0000 O   0  0  0  0  0  0  0  0  0  0  0  0
    4.2868   -1.6500    0.0000 C   0  0  0  0  0  0  0  0  0  0  0  0
    5.0013   -1.2375    0.0000 C   0  0  0  0  0  0  0  0  0  0  0  0
    5.7158   -1.6500    0.0000 C   0  0  0  0  0  0  0  0  0  0  0  0
    5.7158   -2.4750    0.0000 C   0  0  0  0  0  0  0  0  0  0  0  0
    5.0013   -2.8875    0.0000 C   0  0  0  0  0  0  0  0  0  0  0  0
    4.2868   -2.4750    0.0000 C   0  0  0  0  0  0  0  0  0  0  0  0
    3.5724   -2.8875    0.0000 C   0  0  0  0  0  0  0  0  0  0  0  0
    3.5724   -3.7125    0.0000 O   0  0  0  0  0  0  0  0  0  0  0  0
    2.8579   -2.4750    0.0000 C   0  0  0  0  0  0  0  0  0  0  0  0
    2.1434   -2.8875    0.0000 C   0  0  0  0  0  0  0  0  0  0  0  0
  1  2  1  0  0  0  0
  2  3  2  0  0  0  0
  2  4  1  0  0  0  0
  4  5  1  0  0  0  0
  5  6  1  0  0  0  0
  6  7  4  0  0  0  0
  7  8  4  0  0  0  0
  8  9  4  0  0  0  0
  9 10  1  0  0  0  0
 10 11  2  0  0  0  0
 10 12  1  0  0  0  0
 12 13  4  0  0  0  0
 13 14  4  0  0  0  0
 14 15  4  0  0  0  0
 15 16  4  0  0  0  0
 16 17  4  0  0  0  0
 12 17  4  0  0  0  0
 17 18  1  0  0  0  0
 18 19  2  0  0  0  0
 18 20  1  0  0  0  0
  9 20  4  0  0  0  0
 20 21  4  0  0  0  0
  6 21  4  0  0  0  0
M  END
>  <molregno>
288764

>  <canonical_smiles>
CC(=O)OCc1cnc2C(=O)c3ccccc3C(=O)c2c1

>  <standard_inchi_key>
XDDPOSDZWHBZPW-UHFFFAOYSA-N

>  <standard_value>
8,4

>  <standard_units>
ug.mL-1

>  <standard_type>
IC50

>  <assay_id>
198097

>  <description>
In vitro cytotoxic activity against SNU-1(stomach cancer cell) by using SRB assay after 72 hr of drug exposure

>  <Mol Mass>
281,267

>  <Act_10_uM>
0

>  <StandardizerResult>
Clean 2D (ID: Clean 2D)
Clear Stereo (ID: Clear Stereo)
Tautomerize (ID: Tautomerize)
Wedge Clean (ID: Wedge Clean)
Aromatize (ID: Aromatize)


$$$$

  Mrv17c0 06171723582D          

 27 30  0  0  0  0            999 V2000
   -0.7145   -3.7125    0.0000 O   0  0  0  0  0  0  0  0  0  0  0  0
    0.0000   -4.1250    0.0000 C   0  0  0  0  0  0  0  0  0  0  0  0
    0.0000   -4.9500    0.0000 N   0  0  0  0  0  0  0  0  0  0  0  0
   -0.7145   -5.3625    0.0000 C   0  0  0  0  0  0  0  0  0  0  0  0
   -0.7145   -6.1875    0.0000 C   0  0  0  0  0  0  0  0  0  0  0  0
   -1.4289   -6.6000    0.0000 C   0  0  0  0  0  0  0  0  0  0  0  0
   -2.1434   -6.1875    0.0000 C   0  0  0  0  0  0  0  0  0  0  0  0
   -2.1434   -5.3625    0.0000 C   0  0  0  0  0  0  0  0  0  0  0  0
   -1.4289   -4.9500    0.0000 C   0  0  0  0  0  0  0  0  0  0  0  0
    0.7145   -3.7125    0.0000 O   0  0  0  0  0  0  0  0  0  0  0  0
    0.7145   -2.8875    0.0000 C   0  0  0  0  0  0  0  0  0  0  0  0
    1.4289   -2.4750    0.0000 C   0  0  0  0  0  0  0  0  0  0  0  0
    1.4289   -1.6500    0.0000 C   0  0  0  0  0  0  0  0  0  0  0  0
    2.1434   -1.2375    0.0000 N   0  0  0  0  0  0  0  0  0  0  0  0
    2.8579   -1.6500    0.0000 C   0  0  0  0  0  0  0  0  0  0  0  0
    3.5724   -1.2375    0.0000 C   0  0  0  0  0  0  0  0  0  0  0  0
    3.5724   -0.4125    0.0000 O   0  0  0  0  0  0  0  0  0  0  0  0
    4.2868   -1.6500    0.0000 C   0  0  0  0  0  0  0  0  0  0  0  0
    5.0013   -1.2375    0.0000 C   0  0  0  0  0  0  0  0  0  0  0  0
    5.7158   -1.6500    0.0000 C   0  0  0  0  0  0  0  0  0  0  0  0
    5.7158   -2.4750    0.0000 C   0  0  0  0  0  0  0  0  0  0  0  0
    5.0013   -2.8875    0.0000 C   0  0  0  0  0  0  0  0  0  0  0  0
    4.2868   -2.4750    0.0000 C   0  0  0  0  0  0  0  0  0  0  0  0
    3.5724   -2.8875    0.0000 C   0  0  0  0  0  0  0  0  0  0  0  0
    3.5724   -3.7125    0.0000 O   0  0  0  0  0  0  0  0  0  0  0  0
    2.8579   -2.4750    0.0000 C   0  0  0  0  0  0  0  0  0  0  0  0
    2.1434   -2.8875    0.0000 C   0  0  0  0  0  0  0  0  0  0  0  0
  1  2  2  0  0  0  0
  2  3  1  0  0  0  0
  3  4  1  0  0  0  0
  4  5  4  0  0  0  0
  5  6  4  0  0  0  0
  6  7  4  0  0  0  0
  7  8  4  0  0  0  0
  8  9  4  0  0  0  0
  4  9  4  0  0  0  0
  2 10  1  0  0  0  0
 10 11  1  0  0  0  0
 11 12  1  0  0  0  0
 12 13  4  0  0  0  0
 13 14  4  0  0  0  0
 14 15  4  0  0  0  0
 15 16  1  0  0  0  0
 16 17  2  0  0  0  0
 16 18  1  0  0  0  0
 18 19  4  0  0  0  0
 19 20  4  0  0  0  0
 20 21  4  0  0  0  0
 21 22  4  0  0  0  0
 22 23  4  0  0  0  0
 18 23  4  0  0  0  0
 23 24  1  0  0  0  0
 24 25  2  0  0  0  0
 24 26  1  0  0  0  0
 15 26  4  0  0  0  0
 26 27  4  0  0  0  0
 12 27  4  0  0  0  0
M  END
>  <molregno>
290954

>  <canonical_smiles>
O=C(Nc1ccccc1)OCc2cnc3C(=O)c4ccccc4C(=O)c3c2

>  <standard_inchi_key>
CMZPKPSTDVODOD-UHFFFAOYSA-N

>  <standard_value>
14,9

>  <standard_units>
ug.mL-1

>  <standard_type>
IC50

>  <assay_id>
198097

>  <description>
In vitro cytotoxic activity against SNU-1(stomach cancer cell) by using SRB assay after 72 hr of drug exposure

>  <Mol Mass>
358,353

>  <Act_10_uM>
0

>  <StandardizerResult>
Clean 2D (ID: Clean 2D)
Clear Stereo (ID: Clear Stereo)
Tautomerize (ID: Tautomerize)
Wedge Clean (ID: Wedge Clean)
Aromatize (ID: Aromatize)


$$$$

  Mrv17c0 06171723582D          

 22 24  0  0  1  0            999 V2000
   -0.5303    0.6320    0.0000 C   0  0  0  0  0  0  0  0  0  0  0  0
    0.0000    0.0000    0.0000 C   0  0  0  0  0  0  0  0  0  0  0  0
    0.5303    0.6320    0.0000 C   0  0  0  0  0  0  0  0  0  0  0  0
   -0.7145   -0.4125    0.0000 C   0  0  0  0  0  0  0  0  0  0  0  0
   -0.7145   -1.2375    0.0000 C   0  0  0  0  0  0  0  0  0  0  0  0
    0.0000   -1.6500    0.0000 C   0  0  0  0  0  0  0  0  0  0  0  0
    0.7145   -1.2375    0.0000 C   0  0  0  0  0  0  0  0  0  0  0  0
    0.7145   -2.0625    0.0000 C   0  0  0  0  0  0  0  0  0  0  0  0
    0.7145   -0.4125    0.0000 C   0  0  0  0  0  0  0  0  0  0  0  0
    1.4289    0.0000    0.0000 C   0  0  0  0  0  0  0  0  0  0  0  0
    2.1434   -0.4125    0.0000 C   0  0  0  0  0  0  0  0  0  0  0  0
    2.8579    0.0000    0.0000 O   0  0  0  0  0  0  0  0  0  0  0  0
    2.1434   -1.2375    0.0000 C   0  0  0  0  0  0  0  0  0  0  0  0
    2.8579   -1.6500    0.0000 C   0  0  0  0  0  0  0  0  0  0  0  0
    1.4289   -1.6500    0.0000 C   0  0  0  0  0  0  0  0  0  0  0  0
    1.4289   -2.4750    0.0000 C   0  0  0  0  0  0  0  0  0  0  0  0
    2.1434   -2.8875    0.0000 C   0  0  0  0  0  0  0  0  0  0  0  0
    2.1434   -3.7125    0.0000 C   0  0  0  0  0  0  0  0  0  0  0  0
    2.8109   -4.1974    0.0000 C   0  0  0  0  0  0  0  0  0  0  0  0
    2.5559   -4.9820    0.0000 O   0  0  0  0  0  0  0  0  0  0  0  0
    1.7309   -4.9820    0.0000 C   0  0  0  0  0  0  0  0  0  0  0  0
    1.4760   -4.1974    0.0000 C   0  0  0  0  0  0  0  0  0  0  0  0
  1  2  1  0  0  0  0
  2  3  1  0  0  0  0
  2  4  1  0  0  0  0
  4  5  1  0  0  0  0
  5  6  1  0  0  0  0
  6  7  1  0  0  0  0
  7  8  1  0  0  0  0
  7  9  1  0  0  0  0
  2  9  1  0  0  0  0
  9 10  1  0  0  0  0
 10 11  1  0  0  0  0
 11 12  1  0  0  0  0
 11 13  1  0  0  0  0
 13 14  2  0  0  0  0
 13 15  1  0  0  0  0
  7 15  1  0  0  0  0
 16 15  1  4  0  0  0
 16 17  2  0  0  0  0
 17 18  1  0  0  0  0
 18 19  4  0  0  0  0
 19 20  4  0  0  0  0
 20 21  4  0  0  0  0
 21 22  4  0  0  0  0
 18 22  4  0  0  0  0
M  END
>  <molregno>
95506

>  <canonical_smiles>
CC1(C)CCC[C@@]2(C)[C@H]1C[C@@H](O)C(=C)[C@@H]2\C=C\c3cocc3

>  <standard_inchi_key>
RHCBUXSXDFNUAG-JEQJTPLUSA-N

>  <standard_value>
4,8

>  <standard_units>
ug.mL-1

>  <standard_type>
IC50

>  <assay_id>
198099

>  <description>
In vitro cytotoxicity of compound was measured on human gastric adenocarcinoma (SNU-1) cells.

>  <Mol Mass>
300,442

>  <Act_10_uM>
0

>  <StandardizerResult>
Clean 2D (ID: Clean 2D)
Clear Stereo (ID: Clear Stereo)
Tautomerize (ID: Tautomerize)
Wedge Clean (ID: Wedge Clean)
Aromatize (ID: Aromatize)


$$$$

  Mrv17c0 06171723582D          

 37 41  0  0  1  0            999 V2000
   -0.9355   -3.1086    0.0000 C   0  0  0  0  0  0  0  0  0  0  0  0
   -1.3480   -3.8231    0.0000 C   0  0  0  0  0  0  0  0  0  0  0  0
   -2.1730   -3.8231    0.0000 O   0  0  0  0  0  0  0  0  0  0  0  0
   -0.9355   -4.5375    0.0000 O   0  0  0  0  0  0  0  0  0  0  0  0
   -0.1105   -4.5375    0.0000 C   0  0  0  0  0  0  0  0  0  0  0  0
    0.3020   -3.8230    0.0000 C   0  0  0  0  0  0  0  0  0  0  0  0
    1.1270   -3.8230    0.0000 C   0  0  0  0  0  0  0  0  0  0  0  0
    1.5395   -4.5375    0.0000 C   0  0  0  0  0  0  0  0  0  0  0  0
    1.9520   -3.8230    0.0000 C   0  0  0  0  0  0  0  0  0  0  0  0
    2.3645   -4.5375    0.0000 C   0  0  0  0  0  0  0  0  0  0  0  0
    2.7770   -3.8230    0.0000 C   0  0  0  0  0  0  0  0  0  0  0  0
    3.6020   -3.8230    0.0000 C   0  0  0  0  0  0  0  0  0  0  0  0
    4.0145   -4.5374    0.0000 C   0  0  0  0  0  0  0  0  0  0  0  0
    4.8395   -4.5374    0.0000 C   0  0  0  0  0  0  0  0  0  0  0  0
    5.2520   -3.8229    0.0000 C   0  0  0  0  0  0  0  0  0  0  0  0
    6.0770   -3.8229    0.0000 C   0  0  0  0  0  0  0  0  0  0  0  0
    6.8522   -3.5407    0.0000 C   0  0  0  0  0  0  0  0  0  0  0  0
    5.9337   -3.0105    0.0000 C   0  0  0  0  0  0  0  0  0  0  0  0
    6.4895   -4.5374    0.0000 C   0  0  0  0  0  0  0  0  0  0  0  0
    6.0770   -5.2519    0.0000 C   0  0  0  0  0  0  0  0  0  0  0  0
    5.2520   -5.2519    0.0000 C   0  0  0  0  0  0  0  0  0  0  0  0
    5.6645   -5.9663    0.0000 C   0  0  0  0  0  0  0  0  0  0  0  0
    4.8395   -5.9664    0.0000 C   0  0  0  0  0  0  0  0  0  0  0  0
    4.0145   -5.9664    0.0000 C   0  0  0  0  0  0  0  0  0  0  0  0
    3.6020   -5.2519    0.0000 C   0  0  0  0  0  0  0  0  0  0  0  0
    3.1895   -5.9664    0.0000 C   0  0  0  0  0  0  0  0  0  0  0  0
    2.5221   -6.4513    0.0000 O   0  0  0  0  0  0  0  0  0  0  0  0
    3.6020   -6.6808    0.0000 O   0  0  0  0  0  0  0  0  0  0  0  0
    2.7770   -5.2519    0.0000 C   0  0  0  0  0  0  0  0  0  0  0  0
    2.6908   -6.0724    0.0000 C   0  0  0  0  0  0  0  0  0  0  0  0
    2.3645   -5.9664    0.0000 C   0  0  0  0  0  0  0  0  0  0  0  0
    1.5395   -5.9664    0.0000 C   0  0  0  0  0  0  0  0  0  0  0  0
    1.1270   -6.6809    0.0000 O   0  0  0  0  0  0  0  0  0  0  0  0
    1.1270   -5.2519    0.0000 C   0  0  0  0  0  0  0  0  0  0  0  0
    0.3020   -5.2520    0.0000 C   0  0  0  0  0  0  0  0  0  0  0  0
    0.2732   -6.0765    0.0000 C   0  0  0  0  0  0  0  0  0  0  0  0
   -0.3976   -5.6892    0.0000 C   0  0  0  0  0  0  0  0  0  0  0  0
  1  2  1  0  0  0  0
  2  3  2  0  0  0  0
  2  4  1  0  0  0  0
  5  4  1  0  0  0  0
  5  6  1  0  0  0  0
  6  7  1  0  0  0  0
  7  8  1  0  0  0  0
  8  9  1  0  0  0  0
  8 10  1  0  0  0  0
 10 11  1  0  0  0  0
 11 12  1  0  0  0  0
 12 13  2  0  0  0  0
 14 13  1  0  0  0  0
 14 15  1  0  0  0  0
 15 16  1  0  0  0  0
 16 17  1  0  0  0  0
 16 18  1  0  0  0  0
 16 19  1  0  0  0  0
 19 20  1  0  0  0  0
 20 21  1  0  0  0  0
 14 21  1  0  0  0  0
 21 22  1  0  0  0  0
 21 23  1  0  0  0  0
 23 24  1  0  0  0  0
 24 25  1  0  0  0  0
 13 25  1  0  0  0  0
 25 26  1  0  0  0  0
 26 27  2  0  0  0  0
 26 28  1  0  0  0  0
 25 29  1  0  0  0  0
 10 29  1  0  0  0  0
 29 30  1  0  0  0  0
 29 31  1  0  0  0  0
 31 32  1  0  0  0  0
 32 33  1  0  0  0  0
 34 32  1  0  0  0  0
  8 34  1  0  0  0  0
 34 35  1  0  0  0  0
  5 35  1  0  0  0  0
 35 36  1  0  0  0  0
 35 37  1  0  0  0  0
M  END
>  <molregno>
555012

>  <canonical_smiles>
CC(=O)O[C@H]1CC[C@]2(C)[C@H]3CC=C4[C@@H]5CC(C)(C)CC[C@]5(C)CC[C@@]4(C(=O)O)[C@]3(C)C[C@@H](O)[C@H]2C1(C)C

>  <standard_inchi_key>
LDDKVXSYAVQNFD-ZCFZIILGSA-N

>  <standard_value>
10000

>  <standard_units>
nM

>  <standard_type>
IC50

>  <assay_id>
578337

>  <description>
Cytotoxicity against human SNU1 cells by rapid colorimetric assay

>  <Mol Mass>
514,747

>  <Act_10_uM>
0

>  <StandardizerResult>
Clean 2D (ID: Clean 2D)
Clear Stereo (ID: Clear Stereo)
Tautomerize (ID: Tautomerize)
Wedge Clean (ID: Wedge Clean)


$$$$

  Mrv17c0 06171723582D          

 29 31  0  0  0  0            999 V2000
    6.0589   -3.7449    0.0000 C   0  0  0  0  0  0  0  0  0  0  0  0
    6.7734   -3.3324    0.0000 C   0  0  0  0  0  0  0  0  0  0  0  0
    7.4879   -3.7449    0.0000 N   0  0  0  0  0  0  0  0  0  0  0  0
    7.4879   -4.5699    0.0000 C   0  0  0  0  0  0  0  0  0  0  0  0
    6.7734   -4.9824    0.0000 C   0  0  0  0  0  0  0  0  0  0  0  0
    8.2023   -3.3324    0.0000 C   0  0  0  0  0  0  0  0  0  0  0  0
    8.9168   -3.7449    0.0000 C   0  0  0  0  0  0  0  0  0  0  0  0
    9.6313   -3.3324    0.0000 N   0  0  0  0  0  0  0  0  0  0  0  0
   10.3458   -3.7449    0.0000 C   0  0  0  0  0  0  0  0  0  0  0  0
   10.3458   -4.5699    0.0000 O   0  0  0  0  0  0  0  0  0  0  0  0
   11.0602   -3.3324    0.0000 C   0  0  0  0  0  0  0  0  0  0  0  0
   11.1465   -2.5119    0.0000 C   0  0  0  0  0  0  0  0  0  0  0  0
   10.5334   -1.9599    0.0000 C   0  0  0  0  0  0  0  0  0  0  0  0
   11.9534   -2.3404    0.0000 N   0  0  0  0  0  0  0  0  0  0  0  0
   12.3659   -3.0548    0.0000 C   0  0  0  0  0  0  0  0  0  0  0  0
   13.1864   -3.1411    0.0000 C   0  0  0  0  0  0  0  0  0  0  0  0
   13.6713   -2.4736    0.0000 C   0  0  0  0  0  0  0  0  0  0  0  0
   13.4164   -1.6890    0.0000 C   0  0  0  0  0  0  0  0  0  0  0  0
   12.6318   -1.4341    0.0000 O   0  0  0  0  0  0  0  0  0  0  0  0
   14.0838   -1.2041    0.0000 N   0  0  0  0  0  0  0  0  0  0  0  0
   14.7513   -1.6890    0.0000 C   0  0  0  0  0  0  0  0  0  0  0  0
   15.5582   -1.5175    0.0000 C   0  0  0  0  0  0  0  0  0  0  0  0
   16.1103   -2.1306    0.0000 C   0  0  0  0  0  0  0  0  0  0  0  0
   15.8553   -2.9152    0.0000 C   0  0  0  0  0  0  0  0  0  0  0  0
   16.4074   -3.5283    0.0000 F   0  0  0  0  0  0  0  0  0  0  0  0
   15.0484   -3.0867    0.0000 C   0  0  0  0  0  0  0  0  0  0  0  0
   14.4963   -2.4736    0.0000 C   0  0  0  0  0  0  0  0  0  0  0  0
   11.8139   -3.6679    0.0000 C   0  0  0  0  0  0  0  0  0  0  0  0
   11.9854   -4.4749    0.0000 C   0  0  0  0  0  0  0  0  0  0  0  0
  1  2  1  0  0  0  0
  2  3  1  0  0  0  0
  3  4  1  0  0  0  0
  4  5  1  0  0  0  0
  3  6  1  0  0  0  0
  6  7  1  0  0  0  0
  7  8  1  0  0  0  0
  8  9  1  0  0  0  0
  9 10  2  0  0  0  0
  9 11  1  0  0  0  0
 11 12  4  0  0  0  0
 12 13  1  0  0  0  0
 12 14  4  0  0  0  0
 14 15  4  0  0  0  0
 16 15  1  4  0  0  0
 16 17  2  0  0  0  0
 17 18  1  0  0  0  0
 18 19  2  0  0  0  0
 18 20  1  0  0  0  0
 20 21  1  0  0  0  0
 21 22  4  0  0  0  0
 22 23  4  0  0  0  0
 23 24  4  0  0  0  0
 24 25  1  0  0  0  0
 24 26  4  0  0  0  0
 26 27  4  0  0  0  0
 17 27  1  0  0  0  0
 21 27  4  0  0  0  0
 15 28  4  0  0  0  0
 11 28  4  0  0  0  0
 28 29  1  0  0  0  0
M  STY  1   1 DAT
M  SAL   1  1  14
M  SDT   1 MRV_IMPLICIT_H                                        
M  SDD   1     0.0000    0.0000    DR    ALL  0       0  
M  SED   1 IMPL_H1
M  END
>  <molregno>
13048

>  <canonical_smiles>
CCN(CC)CCNC(=O)c1c(C)[nH]c(\C=C\2/C(=O)Nc3ccc(F)cc23)c1C

>  <standard_inchi_key>
WINHZLLDWRZWRT-ATVHPVEESA-N

>  <standard_value>
13344,96

>  <standard_units>
nM

>  <standard_type>
IC50

>  <assay_id>
954460

>  <description>
SANGER: Inhibition of human NCI-SNU-1 cell growth in a cell viability assay.

>  <Mol Mass>
398,482

>  <Act_10_uM>
0

>  <StandardizerResult>
Clean 2D (ID: Clean 2D)
Clear Stereo (ID: Clear Stereo)
Tautomerize (ID: Tautomerize)
Wedge Clean (ID: Wedge Clean)
Aromatize (ID: Aromatize)


$$$$

  Mrv17c0 06171723582D          

 34 37  0  0  0  0            999 V2000
    0.0000   -1.6500    0.0000 C   0  0  0  0  0  0  0  0  0  0  0  0
    0.7145   -1.2375    0.0000 N   0  0  0  0  0  0  0  0  0  0  0  0
    0.7145   -0.4125    0.0000 C   0  0  0  0  0  0  0  0  0  0  0  0
    1.4289    0.0000    0.0000 N   0  0  0  0  0  0  0  0  0  0  0  0
    2.1434   -0.4125    0.0000 C   0  0  0  0  0  0  0  0  0  0  0  0
    2.8579    0.0000    0.0000 C   0  0  0  0  0  0  0  0  0  0  0  0
    3.5724   -0.4125    0.0000 C   0  0  0  0  0  0  0  0  0  0  0  0
    3.5724   -1.2375    0.0000 C   0  0  0  0  0  0  0  0  0  0  0  0
    4.2868   -1.6500    0.0000 N   0  0  0  0  0  0  0  0  0  0  0  0
    4.2868   -2.4750    0.0000 C   0  0  0  0  0  0  0  0  0  0  0  0
    5.0013   -2.8875    0.0000 C   0  0  0  0  0  0  0  0  0  0  0  0
    5.0013   -3.7125    0.0000 C   0  0  0  0  0  0  0  0  0  0  0  0
    5.7158   -4.1250    0.0000 N   0  0  0  0  0  0  0  0  0  0  0  0
    5.7158   -4.9500    0.0000 C   0  0  0  0  0  0  0  0  0  0  0  0
    5.0013   -5.3625    0.0000 O   0  0  0  0  0  0  0  0  0  0  0  0
    6.4302   -5.3625    0.0000 C   0  0  0  0  0  0  0  0  0  0  0  0
    7.1447   -4.9500    0.0000 C   0  0  0  0  0  0  0  0  0  0  0  0
    7.8592   -5.3625    0.0000 C   0  0  0  0  0  0  0  0  0  0  0  0
    7.8592   -6.1875    0.0000 C   0  0  0  0  0  0  0  0  0  0  0  0
    7.1447   -6.6000    0.0000 C   0  0  0  0  0  0  0  0  0  0  0  0
    6.4302   -6.1875    0.0000 C   0  0  0  0  0  0  0  0  0  0  0  0
    7.1447   -7.4250    0.0000 C   0  0  0  0  0  0  0  0  0  0  0  0
    6.3197   -7.4250    0.0000 C   0  0  0  0  0  0  0  0  0  0  0  0
    7.9697   -7.4250    0.0000 C   0  0  0  0  0  0  0  0  0  0  0  0
    7.1447   -8.2500    0.0000 C   0  0  0  0  0  0  0  0  0  0  0  0
    7.1447   -9.0750    0.0000 N   0  0  0  0  0  0  0  0  0  0  0  0
    4.2868   -4.1250    0.0000 C   0  0  0  0  0  0  0  0  0  0  0  0
    3.5724   -3.7125    0.0000 C   0  0  0  0  0  0  0  0  0  0  0  0
    3.5724   -2.8875    0.0000 C   0  0  0  0  0  0  0  0  0  0  0  0
    2.8579   -2.4750    0.0000 C   0  0  0  0  0  0  0  0  0  0  0  0
    2.8579   -1.6500    0.0000 C   0  0  0  0  0  0  0  0  0  0  0  0
    2.1434   -1.2375    0.0000 C   0  0  0  0  0  0  0  0  0  0  0  0
    1.4289   -1.6500    0.0000 C   0  0  0  0  0  0  0  0  0  0  0  0
    1.4289   -2.4750    0.0000 O   0  0  0  0  0  0  0  0  0  0  0  0
  1  2  1  0  0  0  0
  2  3  4  0  0  0  0
  3  4  4  0  0  0  0
  4  5  4  0  0  0  0
  5  6  4  0  0  0  0
  6  7  4  0  0  0  0
  7  8  4  0  0  0  0
  8  9  1  0  0  0  0
  9 10  1  0  0  0  0
 10 11  4  0  0  0  0
 11 12  4  0  0  0  0
 12 13  1  0  0  0  0
 13 14  1  0  0  0  0
 14 15  2  0  0  0  0
 14 16  1  0  0  0  0
 16 17  4  0  0  0  0
 17 18  4  0  0  0  0
 18 19  4  0  0  0  0
 19 20  4  0  0  0  0
 20 21  4  0  0  0  0
 16 21  4  0  0  0  0
 20 22  1  0  0  0  0
 22 23  1  0  0  0  0
 22 24  1  0  0  0  0
 22 25  1  0  0  0  0
 25 26  3  0  0  0  0
 12 27  4  0  0  0  0
 27 28  4  0  0  0  0
 28 29  4  0  0  0  0
 10 29  4  0  0  0  0
 29 30  1  0  0  0  0
  8 31  4  0  0  0  0
 31 32  4  0  0  0  0
  5 32  4  0  0  0  0
 32 33  4  0  0  0  0
  2 33  4  0  0  0  0
 33 34  2  0  0  0  0
M  END
>  <molregno>
1416020

>  <canonical_smiles>
CN1C=Nc2ccc(Nc3cc(NC(=O)c4cccc(c4)C(C)(C)C#N)ccc3C)cc2C1=O

>  <standard_inchi_key>
ZGBGPEDJXCYQPH-UHFFFAOYSA-N

>  <standard_value>
447,86

>  <standard_units>
nM

>  <standard_type>
IC50

>  <assay_id>
954460

>  <description>
SANGER: Inhibition of human NCI-SNU-1 cell growth in a cell viability assay.

>  <Mol Mass>
451,53

>  <Act_10_uM>
1

>  <StandardizerResult>
Clean 2D (ID: Clean 2D)
Clear Stereo (ID: Clear Stereo)
Tautomerize (ID: Tautomerize)
Wedge Clean (ID: Wedge Clean)
Aromatize (ID: Aromatize)


$$$$

  Mrv17c0 06171723582D          

 32 34  0  0  0  0            999 V2000
   -4.2868   -1.6500    0.0000 C   0  0  0  0  0  0  0  0  0  0  0  0
   -4.2868   -2.4750    0.0000 N   0  0  0  0  0  0  0  0  0  0  0  0
   -3.5724   -2.8875    0.0000 C   0  0  0  0  0  0  0  0  0  0  0  0
   -2.8579   -2.4750    0.0000 O   0  0  0  0  0  0  0  0  0  0  0  0
   -3.5724   -3.7125    0.0000 C   0  0  0  0  0  0  0  0  0  0  0  0
   -2.8579   -4.1250    0.0000 C   0  0  0  0  0  0  0  0  0  0  0  0
   -2.8579   -4.9500    0.0000 C   0  0  0  0  0  0  0  0  0  0  0  0
   -2.1434   -5.3625    0.0000 O   0  0  0  0  0  0  0  0  0  0  0  0
   -2.1434   -6.1875    0.0000 C   0  0  0  0  0  0  0  0  0  0  0  0
   -1.4289   -6.6000    0.0000 C   0  0  0  0  0  0  0  0  0  0  0  0
   -1.4289   -7.4250    0.0000 C   0  0  0  0  0  0  0  0  0  0  0  0
   -2.1434   -7.8375    0.0000 C   0  0  0  0  0  0  0  0  0  0  0  0
   -2.1434   -8.6625    0.0000 N   0  0  0  0  0  0  0  0  0  0  0  0
   -2.8579   -9.0750    0.0000 C   0  0  0  0  0  0  0  0  0  0  0  0
   -3.5724   -8.6625    0.0000 O   0  0  0  0  0  0  0  0  0  0  0  0
   -2.8579   -9.9000    0.0000 N   0  0  0  0  0  0  0  0  0  0  0  0
   -2.1434  -10.3125    0.0000 C   0  0  0  0  0  0  0  0  0  0  0  0
   -1.4289   -9.9000    0.0000 C   0  0  0  0  0  0  0  0  0  0  0  0
   -0.7145  -10.3125    0.0000 C   0  0  0  0  0  0  0  0  0  0  0  0
   -0.7145  -11.1375    0.0000 C   0  0  0  0  0  0  0  0  0  0  0  0
    0.0000  -11.5500    0.0000 Cl  0  0  0  0  0  0  0  0  0  0  0  0
   -1.4289  -11.5500    0.0000 C   0  0  0  0  0  0  0  0  0  0  0  0
   -2.1434  -11.1375    0.0000 C   0  0  0  0  0  0  0  0  0  0  0  0
   -1.4289  -12.3750    0.0000 C   0  0  0  0  0  0  0  0  0  0  0  0
   -1.4289  -13.2000    0.0000 F   0  0  0  0  0  0  0  0  0  0  0  0
   -2.2539  -12.3750    0.0000 F   0  0  0  0  0  0  0  0  0  0  0  0
   -0.6039  -12.3750    0.0000 F   0  0  0  0  0  0  0  0  0  0  0  0
   -2.8579   -7.4250    0.0000 C   0  0  0  0  0  0  0  0  0  0  0  0
   -2.8579   -6.6000    0.0000 C   0  0  0  0  0  0  0  0  0  0  0  0
   -3.5724   -5.3625    0.0000 C   0  0  0  0  0  0  0  0  0  0  0  0
   -4.2868   -4.9500    0.0000 C   0  0  0  0  0  0  0  0  0  0  0  0
   -4.2868   -4.1250    0.0000 N   0  0  0  0  0  0  0  0  0  0  0  0
  1  2  1  0  0  0  0
  2  3  1  0  0  0  0
  3  4  2  0  0  0  0
  3  5  1  0  0  0  0
  5  6  4  0  0  0  0
  6  7  4  0  0  0  0
  7  8  1  0  0  0  0
  8  9  1  0  0  0  0
  9 10  4  0  0  0  0
 10 11  4  0  0  0  0
 11 12  4  0  0  0  0
 12 13  1  0  0  0  0
 13 14  1  0  0  0  0
 14 15  2  0  0  0  0
 14 16  1  0  0  0  0
 16 17  1  0  0  0  0
 17 18  4  0  0  0  0
 18 19  4  0  0  0  0
 19 20  4  0  0  0  0
 20 21  1  0  0  0  0
 20 22  4  0  0  0  0
 22 23  4  0  0  0  0
 17 23  4  0  0  0  0
 22 24  1  0  0  0  0
 24 25  1  0  0  0  0
 24 26  1  0  0  0  0
 24 27  1  0  0  0  0
 12 28  4  0  0  0  0
 28 29  4  0  0  0  0
  9 29  4  0  0  0  0
  7 30  4  0  0  0  0
 30 31  4  0  0  0  0
 31 32  4  0  0  0  0
  5 32  4  0  0  0  0
M  END
>  <molregno>
276734

>  <canonical_smiles>
CNC(=O)c1cc(Oc2ccc(NC(=O)Nc3ccc(Cl)c(c3)C(F)(F)F)cc2)ccn1

>  <standard_inchi_key>
MLDQJTXFUGDVEO-UHFFFAOYSA-N

>  <standard_value>
2316,2

>  <standard_units>
nM

>  <standard_type>
IC50

>  <assay_id>
954460

>  <description>
SANGER: Inhibition of human NCI-SNU-1 cell growth in a cell viability assay.

>  <Mol Mass>
464,83

>  <Act_10_uM>
1

>  <StandardizerResult>
Clean 2D (ID: Clean 2D)
Clear Stereo (ID: Clear Stereo)
Tautomerize (ID: Tautomerize)
Wedge Clean (ID: Wedge Clean)
Aromatize (ID: Aromatize)


$$$$

  Mrv17c0 06171723582D          

 33 37  0  0  0  0            999 V2000
   -5.7158    7.5526    0.0000 C   0  0  0  0  0  0  0  0  0  0  0  0
   -5.0013    7.9651    0.0000 N   0  0  0  0  0  0  0  0  0  0  0  0
   -5.0013    8.7901    0.0000 C   0  0  0  0  0  0  0  0  0  0  0  0
   -4.2868    9.2026    0.0000 C   0  0  0  0  0  0  0  0  0  0  0  0
   -3.5724    8.7901    0.0000 N   0  0  0  0  0  0  0  0  0  0  0  0
   -3.5724    7.9651    0.0000 C   0  0  0  0  0  0  0  0  0  0  0  0
   -4.2868    7.5526    0.0000 C   0  0  0  0  0  0  0  0  0  0  0  0
   -2.8579    9.2026    0.0000 C   0  0  0  0  0  0  0  0  0  0  0  0
   -2.8579   10.0276    0.0000 C   0  0  0  0  0  0  0  0  0  0  0  0
   -2.1434   10.4401    0.0000 C   0  0  0  0  0  0  0  0  0  0  0  0
   -2.1434   11.2651    0.0000 N   0  0  0  0  0  0  0  0  0  0  0  0
   -1.4289   11.6776    0.0000 C   0  0  0  0  0  0  0  0  0  0  0  0
   -1.3427   12.4981    0.0000 C   0  0  0  0  0  0  0  0  0  0  0  0
   -0.5357   12.6696    0.0000 C   0  0  0  0  0  0  0  0  0  0  0  0
   -0.2002   13.4233    0.0000 C   0  0  0  0  0  0  0  0  0  0  0  0
   -0.1232   11.9552    0.0000 N   0  0  0  0  0  0  0  0  0  0  0  0
   -0.6753   11.3421    0.0000 N   0  0  0  0  0  0  0  0  0  0  0  0
   -1.4289   10.0276    0.0000 N   0  0  0  0  0  0  0  0  0  0  0  0
   -1.4289    9.2026    0.0000 C   0  0  0  0  0  0  0  0  0  0  0  0
   -0.7145    8.7901    0.0000 S   0  0  0  0  0  0  0  0  0  0  0  0
   -0.7145    7.9651    0.0000 C   0  0  0  0  0  0  0  0  0  0  0  0
    0.0000    7.5526    0.0000 C   0  0  0  0  0  0  0  0  0  0  0  0
    0.0000    6.7276    0.0000 C   0  0  0  0  0  0  0  0  0  0  0  0
   -0.7145    6.3151    0.0000 C   0  0  0  0  0  0  0  0  0  0  0  0
   -0.7145    5.4901    0.0000 N   0  0  0  0  0  0  0  0  0  0  0  0
    0.0000    5.0776    0.0000 C   0  0  0  0  0  0  0  0  0  0  0  0
    0.7145    5.4901    0.0000 O   0  0  0  0  0  0  0  0  0  0  0  0
    0.0000    4.2526    0.0000 C   0  0  0  0  0  0  0  0  0  0  0  0
    0.4125    3.5382    0.0000 C   0  0  0  0  0  0  0  0  0  0  0  0
   -0.4125    3.5382    0.0000 C   0  0  0  0  0  0  0  0  0  0  0  0
   -1.4289    6.7276    0.0000 C   0  0  0  0  0  0  0  0  0  0  0  0
   -1.4289    7.5526    0.0000 C   0  0  0  0  0  0  0  0  0  0  0  0
   -2.1434    8.7901    0.0000 N   0  0  0  0  0  0  0  0  0  0  0  0
  1  2  1  0  0  0  0
  2  3  1  0  0  0  0
  3  4  1  0  0  0  0
  4  5  1  0  0  0  0
  5  6  1  0  0  0  0
  6  7  1  0  0  0  0
  2  7  1  0  0  0  0
  5  8  1  0  0  0  0
  8  9  4  0  0  0  0
  9 10  4  0  0  0  0
 10 11  1  0  0  0  0
 11 12  1  0  0  0  0
 12 13  4  0  0  0  0
 13 14  4  0  0  0  0
 14 15  1  0  0  0  0
 14 16  4  0  0  0  0
 16 17  4  0  0  0  0
 12 17  4  0  0  0  0
 10 18  4  0  0  0  0
 18 19  4  0  0  0  0
 19 20  1  0  0  0  0
 20 21  1  0  0  0  0
 21 22  4  0  0  0  0
 22 23  4  0  0  0  0
 23 24  4  0  0  0  0
 24 25  1  0  0  0  0
 25 26  1  0  0  0  0
 26 27  2  0  0  0  0
 26 28  1  0  0  0  0
 28 29  1  0  0  0  0
 29 30  1  0  0  0  0
 28 30  1  0  0  0  0
 24 31  4  0  0  0  0
 31 32  4  0  0  0  0
 21 32  4  0  0  0  0
 19 33  4  0  0  0  0
  8 33  4  0  0  0  0
M  STY  1   1 DAT
M  SAL   1  1  17
M  SDT   1 MRV_IMPLICIT_H                                        
M  SDD   1     0.0000    0.0000    DR    ALL  0       0  
M  SED   1 IMPL_H1
M  END
>  <molregno>
436277

>  <canonical_smiles>
CN1CCN(CC1)c2cc(Nc3cc(C)[nH]n3)nc(Sc4ccc(NC(=O)C5CC5)cc4)n2

>  <standard_inchi_key>
GCIKSSRWRFVXBI-UHFFFAOYSA-N

>  <standard_value>
214378,68

>  <standard_units>
nM

>  <standard_type>
IC50

>  <assay_id>
954460

>  <description>
SANGER: Inhibition of human NCI-SNU-1 cell growth in a cell viability assay.

>  <Mol Mass>
464,59

>  <Act_10_uM>
0

>  <StandardizerResult>
Clean 2D (ID: Clean 2D)
Clear Stereo (ID: Clear Stereo)
Tautomerize (ID: Tautomerize)
Wedge Clean (ID: Wedge Clean)
Aromatize (ID: Aromatize)


$$$$

  Mrv17c0 06171723582D          

 42 46  0  0  0  0            999 V2000
    1.4289   -2.4750    0.0000 C   0  0  0  0  0  0  0  0  0  0  0  0
    0.7145   -2.8875    0.0000 O   0  0  0  0  0  0  0  0  0  0  0  0
    0.7145   -3.7125    0.0000 C   0  0  0  0  0  0  0  0  0  0  0  0
    1.4289   -4.1250    0.0000 C   0  0  0  0  0  0  0  0  0  0  0  0
    1.4289   -4.9500    0.0000 C   0  0  0  0  0  0  0  0  0  0  0  0
    0.7145   -5.3625    0.0000 C   0  0  0  0  0  0  0  0  0  0  0  0
    0.0000   -4.9500    0.0000 C   0  0  0  0  0  0  0  0  0  0  0  0
    0.0000   -4.1250    0.0000 C   0  0  0  0  0  0  0  0  0  0  0  0
   -0.7145   -3.7125    0.0000 N   0  0  0  0  0  0  0  0  0  0  0  0
   -0.7145   -2.8875    0.0000 C   0  0  0  0  0  0  0  0  0  0  0  0
    0.0000   -2.4750    0.0000 N   0  0  0  0  0  0  0  0  0  0  0  0
    0.0000   -1.6500    0.0000 C   0  0  0  0  0  0  0  0  0  0  0  0
   -0.7145   -1.2375    0.0000 C   0  0  0  0  0  0  0  0  0  0  0  0
   -0.7145   -0.4125    0.0000 Cl  0  0  0  0  0  0  0  0  0  0  0  0
   -1.4289   -1.6500    0.0000 C   0  0  0  0  0  0  0  0  0  0  0  0
   -2.1434   -1.2375    0.0000 N   0  0  0  0  0  0  0  0  0  0  0  0
   -2.1434   -0.4125    0.0000 C   0  0  0  0  0  0  0  0  0  0  0  0
   -1.4289    0.0000    0.0000 C   0  0  0  0  0  0  0  0  0  0  0  0
   -1.4289    0.8250    0.0000 C   0  0  0  0  0  0  0  0  0  0  0  0
   -2.1434    1.2375    0.0000 C   0  0  0  0  0  0  0  0  0  0  0  0
   -2.8579    0.8250    0.0000 C   0  0  0  0  0  0  0  0  0  0  0  0
   -2.8579    0.0000    0.0000 C   0  0  0  0  0  0  0  0  0  0  0  0
   -3.5724   -0.4125    0.0000 S   0  0  0  0  0  0  0  0  0  0  0  0
   -3.9849    0.3020    0.0000 O   0  0  0  0  0  0  0  0  0  0  0  0
   -3.1599   -1.1270    0.0000 O   0  0  0  0  0  0  0  0  0  0  0  0
   -4.2868   -0.8250    0.0000 C   0  0  0  0  0  0  0  0  0  0  0  0
   -5.0013   -0.4125    0.0000 C   0  0  0  0  0  0  0  0  0  0  0  0
   -4.2868   -1.6500    0.0000 C   0  0  0  0  0  0  0  0  0  0  0  0
   -1.4289   -2.4750    0.0000 N   0  0  0  0  0  0  0  0  0  0  0  0
    2.1434   -5.3625    0.0000 N   0  0  0  0  0  0  0  0  0  0  0  0
    2.8579   -4.9500    0.0000 C   0  0  0  0  0  0  0  0  0  0  0  0
    3.5724   -5.3625    0.0000 C   0  0  0  0  0  0  0  0  0  0  0  0
    3.5724   -6.1875    0.0000 C   0  0  0  0  0  0  0  0  0  0  0  0
    2.8579   -6.6000    0.0000 C   0  0  0  0  0  0  0  0  0  0  0  0
    2.1434   -6.1875    0.0000 C   0  0  0  0  0  0  0  0  0  0  0  0
    4.2868   -6.6000    0.0000 N   0  0  0  0  0  0  0  0  0  0  0  0
    5.0013   -6.1875    0.0000 C   0  0  0  0  0  0  0  0  0  0  0  0
    5.7158   -6.6000    0.0000 C   0  0  0  0  0  0  0  0  0  0  0  0
    5.7158   -7.4250    0.0000 N   0  0  0  0  0  0  0  0  0  0  0  0
    6.4302   -7.8375    0.0000 C   0  0  0  0  0  0  0  0  0  0  0  0
    5.0013   -7.8375    0.0000 C   0  0  0  0  0  0  0  0  0  0  0  0
    4.2868   -7.4250    0.0000 C   0  0  0  0  0  0  0  0  0  0  0  0
  1  2  1  0  0  0  0
  2  3  1  0  0  0  0
  3  4  4  0  0  0  0
  4  5  4  0  0  0  0
  5  6  4  0  0  0  0
  6  7  4  0  0  0  0
  7  8  4  0  0  0  0
  3  8  4  0  0  0  0
  8  9  1  0  0  0  0
  9 10  1  0  0  0  0
 10 11  4  0  0  0  0
 11 12  4  0  0  0  0
 12 13  4  0  0  0  0
 13 14  1  0  0  0  0
 13 15  4  0  0  0  0
 15 16  1  0  0  0  0
 16 17  1  0  0  0  0
 17 18  4  0  0  0  0
 18 19  4  0  0  0  0
 19 20  4  0  0  0  0
 20 21  4  0  0  0  0
 21 22  4  0  0  0  0
 17 22  4  0  0  0  0
 22 23  1  0  0  0  0
 23 24  2  0  0  0  0
 23 25  2  0  0  0  0
 23 26  1  0  0  0  0
 26 27  1  0  0  0  0
 26 28  1  0  0  0  0
 15 29  4  0  0  0  0
 10 29  4  0  0  0  0
  5 30  1  0  0  0  0
 30 31  1  0  0  0  0
 31 32  1  0  0  0  0
 32 33  1  0  0  0  0
 33 34  1  0  0  0  0
 34 35  1  0  0  0  0
 30 35  1  0  0  0  0
 33 36  1  0  0  0  0
 36 37  1  0  0  0  0
 37 38  1  0  0  0  0
 38 39  1  0  0  0  0
 39 40  1  0  0  0  0
 39 41  1  0  0  0  0
 41 42  1  0  0  0  0
 36 42  1  0  0  0  0
M  END
>  <molregno>
447450

>  <canonical_smiles>
COc1cc(ccc1Nc2ncc(Cl)c(Nc3ccccc3S(=O)(=O)C(C)C)n2)N4CCC(CC4)N5CCN(C)CC5

>  <standard_inchi_key>
QQWUGDVOUVUTOY-UHFFFAOYSA-N

>  <standard_value>
2332,56

>  <standard_units>
nM

>  <standard_type>
IC50

>  <assay_id>
954460

>  <description>
SANGER: Inhibition of human NCI-SNU-1 cell growth in a cell viability assay.

>  <Mol Mass>
614,21

>  <Act_10_uM>
1

>  <StandardizerResult>
Clean 2D (ID: Clean 2D)
Clear Stereo (ID: Clear Stereo)
Tautomerize (ID: Tautomerize)
Wedge Clean (ID: Wedge Clean)
Aromatize (ID: Aromatize)


$$$$

  Mrv17c0 06171723582D          

 33 36  0  0  0  0            999 V2000
    2.1434   -2.8875    0.0000 C   0  0  0  0  0  0  0  0  0  0  0  0
    1.4289   -2.4750    0.0000 C   0  0  0  0  0  0  0  0  0  0  0  0
    0.7145   -2.8875    0.0000 N   0  0  0  0  0  0  0  0  0  0  0  0
    0.0000   -2.4750    0.0000 C   0  0  0  0  0  0  0  0  0  0  0  0
   -0.7145   -2.8875    0.0000 N   0  0  0  0  0  0  0  0  0  0  0  0
   -0.7145   -3.7125    0.0000 C   0  0  0  0  0  0  0  0  0  0  0  0
   -0.0470   -4.1974    0.0000 N   0  0  0  0  0  0  0  0  0  0  0  0
   -0.3020   -4.9820    0.0000 C   0  0  0  0  0  0  0  0  0  0  0  0
   -1.1270   -4.9820    0.0000 C   0  0  0  0  0  0  0  0  0  0  0  0
   -1.3819   -4.1974    0.0000 S   0  0  0  0  0  0  0  0  0  0  0  0
   -1.6119   -5.6495    0.0000 C   0  0  0  0  0  0  0  0  0  0  0  0
   -2.4324   -5.5632    0.0000 O   0  0  0  0  0  0  0  0  0  0  0  0
   -1.2763   -6.4032    0.0000 N   0  0  0  0  0  0  0  0  0  0  0  0
   -1.7613   -7.0706    0.0000 C   0  0  0  0  0  0  0  0  0  0  0  0
   -1.4257   -7.8243    0.0000 C   0  0  0  0  0  0  0  0  0  0  0  0
   -0.6052   -7.9105    0.0000 C   0  0  0  0  0  0  0  0  0  0  0  0
   -1.9106   -8.4917    0.0000 C   0  0  0  0  0  0  0  0  0  0  0  0
   -2.7311   -8.4055    0.0000 C   0  0  0  0  0  0  0  0  0  0  0  0
   -3.0667   -7.6518    0.0000 C   0  0  0  0  0  0  0  0  0  0  0  0
   -2.5817   -6.9844    0.0000 C   0  0  0  0  0  0  0  0  0  0  0  0
   -2.9173   -6.2307    0.0000 Cl  0  0  0  0  0  0  0  0  0  0  0  0
    0.0000   -1.6500    0.0000 C   0  0  0  0  0  0  0  0  0  0  0  0
    0.7145   -1.2375    0.0000 C   0  0  0  0  0  0  0  0  0  0  0  0
    1.4289   -1.6500    0.0000 N   0  0  0  0  0  0  0  0  0  0  0  0
    0.7145   -0.4125    0.0000 N   0  0  0  0  0  0  0  0  0  0  0  0
    0.0000    0.0000    0.0000 C   0  0  0  0  0  0  0  0  0  0  0  0
    0.0000    0.8250    0.0000 C   0  0  0  0  0  0  0  0  0  0  0  0
    0.7145    1.2375    0.0000 N   0  0  0  0  0  0  0  0  0  0  0  0
    0.7145    2.0625    0.0000 C   0  0  0  0  0  0  0  0  0  0  0  0
    1.4289    2.4750    0.0000 C   0  0  0  0  0  0  0  0  0  0  0  0
    1.4289    3.3000    0.0000 O   0  0  0  0  0  0  0  0  0  0  0  0
    1.4289    0.8250    0.0000 C   0  0  0  0  0  0  0  0  0  0  0  0
    1.4289    0.0000    0.0000 C   0  0  0  0  0  0  0  0  0  0  0  0
  1  2  1  0  0  0  0
  2  3  4  0  0  0  0
  3  4  4  0  0  0  0
  4  5  1  0  0  0  0
  5  6  1  0  0  0  0
  6  7  4  0  0  0  0
  7  8  4  0  0  0  0
  8  9  4  0  0  0  0
  9 10  4  0  0  0  0
  6 10  4  0  0  0  0
  9 11  1  0  0  0  0
 11 12  2  0  0  0  0
 11 13  1  0  0  0  0
 13 14  1  0  0  0  0
 14 15  4  0  0  0  0
 15 16  1  0  0  0  0
 15 17  4  0  0  0  0
 17 18  4  0  0  0  0
 18 19  4  0  0  0  0
 19 20  4  0  0  0  0
 14 20  4  0  0  0  0
 20 21  1  0  0  0  0
  4 22  4  0  0  0  0
 22 23  4  0  0  0  0
 23 24  4  0  0  0  0
  2 24  4  0  0  0  0
 23 25  1  0  0  0  0
 25 26  1  0  0  0  0
 26 27  1  0  0  0  0
 27 28  1  0  0  0  0
 28 29  1  0  0  0  0
 29 30  1  0  0  0  0
 30 31  1  0  0  0  0
 28 32  1  0  0  0  0
 32 33  1  0  0  0  0
 25 33  1  0  0  0  0
M  END
>  <molregno>
361469

>  <canonical_smiles>
Cc1nc(Nc2ncc(s2)C(=O)Nc3c(C)cccc3Cl)cc(n1)N4CCN(CCO)CC4

>  <standard_inchi_key>
ZBNZXTGUTAYRHI-UHFFFAOYSA-N

>  <standard_value>
103938,46

>  <standard_units>
nM

>  <standard_type>
IC50

>  <assay_id>
954460

>  <description>
SANGER: Inhibition of human NCI-SNU-1 cell growth in a cell viability assay.

>  <Mol Mass>
488,01

>  <Act_10_uM>
0

>  <StandardizerResult>
Clean 2D (ID: Clean 2D)
Clear Stereo (ID: Clear Stereo)
Tautomerize (ID: Tautomerize)
Wedge Clean (ID: Wedge Clean)
Aromatize (ID: Aromatize)


$$$$

  Mrv17c0 06171723582D          

 25 27  0  0  0  0            999 V2000
   -4.2868   -6.6000    0.0000 O   0  0  0  0  0  0  0  0  0  0  0  0
   -3.5724   -7.0125    0.0000 C   0  0  0  0  0  0  0  0  0  0  0  0
   -2.8579   -6.6000    0.0000 C   0  0  0  0  0  0  0  0  0  0  0  0
   -2.1434   -7.0125    0.0000 C   0  0  0  0  0  0  0  0  0  0  0  0
   -1.4289   -6.6000    0.0000 N   0  0  0  0  0  0  0  0  0  0  0  0
   -0.7145   -7.0125    0.0000 C   0  0  0  0  0  0  0  0  0  0  0  0
    0.0000   -6.6000    0.0000 C   0  0  0  0  0  0  0  0  0  0  0  0
    0.7145   -7.0125    0.0000 C   0  0  0  0  0  0  0  0  0  0  0  0
    0.7145   -7.8375    0.0000 C   0  0  0  0  0  0  0  0  0  0  0  0
    0.0000   -8.2500    0.0000 C   0  0  0  0  0  0  0  0  0  0  0  0
   -0.7145   -7.8375    0.0000 N   0  0  0  0  0  0  0  0  0  0  0  0
    1.4289   -6.6000    0.0000 C   0  0  0  0  0  0  0  0  0  0  0  0
    1.4289   -5.7750    0.0000 C   0  0  0  0  0  0  0  0  0  0  0  0
    2.1434   -5.3625    0.0000 C   0  0  0  0  0  0  0  0  0  0  0  0
    2.8579   -5.7750    0.0000 N   0  0  0  0  0  0  0  0  0  0  0  0
    2.8579   -6.6000    0.0000 C   0  0  0  0  0  0  0  0  0  0  0  0
    3.5724   -7.0125    0.0000 N   0  0  0  0  0  0  0  0  0  0  0  0
    4.2868   -6.6000    0.0000 C   0  0  0  0  0  0  0  0  0  0  0  0
    4.2868   -5.7750    0.0000 C   0  0  0  0  0  0  0  0  0  0  0  0
    5.0013   -5.3625    0.0000 C   0  0  0  0  0  0  0  0  0  0  0  0
    5.7158   -5.7750    0.0000 C   0  0  0  0  0  0  0  0  0  0  0  0
    5.7158   -6.6000    0.0000 C   0  0  0  0  0  0  0  0  0  0  0  0
    6.4302   -7.0125    0.0000 Cl  0  0  0  0  0  0  0  0  0  0  0  0
    5.0013   -7.0125    0.0000 C   0  0  0  0  0  0  0  0  0  0  0  0
    2.1434   -7.0125    0.0000 N   0  0  0  0  0  0  0  0  0  0  0  0
  1  2  1  0  0  0  0
  2  3  1  0  0  0  0
  3  4  1  0  0  0  0
  4  5  1  0  0  0  0
  5  6  1  0  0  0  0
  6  7  4  0  0  0  0
  7  8  4  0  0  0  0
  8  9  4  0  0  0  0
  9 10  4  0  0  0  0
 10 11  4  0  0  0  0
  6 11  4  0  0  0  0
  8 12  1  0  0  0  0
 12 13  4  0  0  0  0
 13 14  4  0  0  0  0
 14 15  4  0  0  0  0
 15 16  4  0  0  0  0
 16 17  1  0  0  0  0
 17 18  1  0  0  0  0
 18 19  4  0  0  0  0
 19 20  4  0  0  0  0
 20 21  4  0  0  0  0
 21 22  4  0  0  0  0
 22 23  1  0  0  0  0
 22 24  4  0  0  0  0
 18 24  4  0  0  0  0
 16 25  4  0  0  0  0
 12 25  4  0  0  0  0
M  END
>  <molregno>
78520

>  <canonical_smiles>
OCCCNc1cc(ccn1)c2ccnc(Nc3cccc(Cl)c3)n2

>  <standard_inchi_key>
IYNDTACKOAXKBJ-UHFFFAOYSA-N

>  <standard_value>
260,56

>  <standard_units>
nM

>  <standard_type>
IC50

>  <assay_id>
954460

>  <description>
SANGER: Inhibition of human NCI-SNU-1 cell growth in a cell viability assay.

>  <Mol Mass>
355,83

>  <Act_10_uM>
1

>  <StandardizerResult>
Clean 2D (ID: Clean 2D)
Clear Stereo (ID: Clear Stereo)
Tautomerize (ID: Tautomerize)
Wedge Clean (ID: Wedge Clean)
Aromatize (ID: Aromatize)


$$$$

  Mrv17c0 06171723582D          

 34 38  0  0  1  0            999 V2000
    1.2089    4.8229    0.0000 C   0  0  0  0  0  0  0  0  0  0  0  0
    1.9233    4.4104    0.0000 C   0  0  0  0  0  0  0  0  0  0  0  0
    2.6378    4.8229    0.0000 N   0  0  0  0  0  0  0  0  0  0  0  0
    3.3523    4.4104    0.0000 C   0  0  0  0  0  0  0  0  0  0  0  0
    4.0668    4.8229    0.0000 C   0  0  0  0  0  0  0  0  0  0  0  0
    4.7812    4.4104    0.0000 C   0  0  0  0  0  0  0  0  0  0  0  0
    5.4957    4.8229    0.0000 N   0  0  0  0  0  0  0  0  0  0  0  0
    5.4957    5.6479    0.0000 C   0  0  0  0  0  0  0  0  0  0  0  0
    4.7812    6.0604    0.0000 C   0  0  0  0  0  0  0  0  0  0  0  0
    4.7812    6.8854    0.0000 C   0  0  0  0  0  0  0  0  0  0  0  0
    5.4957    7.2979    0.0000 C   0  0  0  0  0  0  0  0  0  0  0  0
    5.4957    8.1229    0.0000 O   0  0  0  0  0  0  0  0  0  0  0  0
    6.2102    6.8854    0.0000 C   0  0  0  0  0  0  0  0  0  0  0  0
    6.2102    6.0604    0.0000 C   0  0  0  0  0  0  0  0  0  0  0  0
    4.7812    3.5854    0.0000 N   0  0  0  0  0  0  0  0  0  0  0  0
    4.0668    3.1729    0.0000 C   0  0  0  0  0  0  0  0  0  0  0  0
    4.0668    2.3479    0.0000 N   0  0  0  0  0  0  0  0  0  0  0  0
    3.3523    1.9354    0.0000 C   0  0  0  0  0  0  0  0  0  0  0  0
    3.3523    1.1104    0.0000 C   0  0  0  0  0  0  0  0  0  0  0  0
    2.6378    0.6979    0.0000 C   0  0  0  0  0  0  0  0  0  0  0  0
    1.9233    1.1104    0.0000 C   0  0  0  0  0  0  0  0  0  0  0  0
    1.9233    1.9354    0.0000 C   0  0  0  0  0  0  0  0  0  0  0  0
    1.1387    2.1904    0.0000 C   0  0  0  0  0  0  0  0  0  0  0  0
    0.6538    1.5229    0.0000 C   0  0  0  0  0  0  0  0  0  0  0  0
    1.1387    0.8555    0.0000 N   0  0  0  0  0  0  0  0  0  0  0  0
    0.8838    0.0709    0.0000 C   0  0  0  0  0  0  0  0  0  0  0  0
    0.0768   -0.1006    0.0000 C   0  0  0  0  0  0  0  0  0  0  0  0
   -0.1781   -0.8853    0.0000 C   0  0  0  0  0  0  0  0  0  0  0  0
   -0.9851   -1.0568    0.0000 C   0  0  0  0  0  0  0  0  0  0  0  0
   -1.5371   -0.4437    0.0000 C   0  0  0  0  0  0  0  0  0  0  0  0
   -1.2822    0.3409    0.0000 C   0  0  0  0  0  0  0  0  0  0  0  0
   -0.4752    0.5124    0.0000 C   0  0  0  0  0  0  0  0  0  0  0  0
    2.6378    2.3479    0.0000 C   0  0  0  0  0  0  0  0  0  0  0  0
    3.3523    3.5854    0.0000 N   0  0  0  0  0  0  0  0  0  0  0  0
  1  2  1  0  0  0  0
  2  3  1  0  0  0  0
  3  4  1  0  0  0  0
  4  5  4  0  0  0  0
  5  6  4  0  0  0  0
  6  7  1  0  0  0  0
  8  7  1  0  0  0  0
  8  9  1  0  0  0  0
  9 10  1  0  0  0  0
 10 11  1  0  0  0  0
 11 12  1  0  0  0  0
 11 13  1  0  0  0  0
 13 14  1  0  0  0  0
  8 14  1  0  0  0  0
  6 15  4  0  0  0  0
 15 16  4  0  0  0  0
 16 17  1  0  0  0  0
 17 18  1  0  0  0  0
 18 19  4  0  0  0  0
 19 20  4  0  0  0  0
 20 21  4  0  0  0  0
 21 22  4  0  0  0  0
 22 23  4  0  0  0  0
 23 24  4  0  0  0  0
 24 25  4  0  0  0  0
 21 25  4  0  0  0  0
 25 26  1  0  0  0  0
 26 27  1  0  0  0  0
 27 28  4  0  0  0  0
 28 29  4  0  0  0  0
 29 30  4  0  0  0  0
 30 31  4  0  0  0  0
 31 32  4  0  0  0  0
 27 32  4  0  0  0  0
 22 33  4  0  0  0  0
 18 33  4  0  0  0  0
 16 34  4  0  0  0  0
  4 34  4  0  0  0  0
M  END
>  <molregno>
701595

>  <canonical_smiles>
CCNc1cc(N[C@@H]2CC[C@H](O)CC2)nc(Nc3ccc4c(ccn4Cc5ccccc5)c3)n1

>  <standard_inchi_key>
YVXCDLCJCIDFHE-DKXQDJALSA-N

>  <standard_value>
23129,6

>  <standard_units>
nM

>  <standard_type>
IC50

>  <assay_id>
954460

>  <description>
SANGER: Inhibition of human NCI-SNU-1 cell growth in a cell viability assay.

>  <Mol Mass>
456,594

>  <Act_10_uM>
0

>  <StandardizerResult>
Clean 2D (ID: Clean 2D)
Clear Stereo (ID: Clear Stereo)
Tautomerize (ID: Tautomerize)
Wedge Clean (ID: Wedge Clean)
Aromatize (ID: Aromatize)


$$$$

  Mrv17c0 06171723582D          

 25 27  0  0  0  0            999 V2000
    0.1190   -4.5039    0.0000 C   0  0  0  0  0  0  0  0  0  0  0  0
    0.3739   -3.7192    0.0000 C   0  0  0  0  0  0  0  0  0  0  0  0
   -0.1781   -3.1062    0.0000 C   0  0  0  0  0  0  0  0  0  0  0  0
    0.0768   -2.3215    0.0000 C   0  0  0  0  0  0  0  0  0  0  0  0
    0.8838   -2.1500    0.0000 C   0  0  0  0  0  0  0  0  0  0  0  0
    1.4358   -2.7631    0.0000 C   0  0  0  0  0  0  0  0  0  0  0  0
    1.1809   -3.5477    0.0000 C   0  0  0  0  0  0  0  0  0  0  0  0
    1.1387   -1.3654    0.0000 C   0  0  0  0  0  0  0  0  0  0  0  0
    0.6538   -0.6979    0.0000 C   0  0  0  0  0  0  0  0  0  0  0  0
   -0.1712   -0.6979    0.0000 C   0  0  0  0  0  0  0  0  0  0  0  0
   -0.5837    0.0165    0.0000 O   0  0  0  0  0  0  0  0  0  0  0  0
   -0.5837   -1.4124    0.0000 C   0  0  0  0  0  0  0  0  0  0  0  0
   -1.4087   -1.4124    0.0000 Cl  0  0  0  0  0  0  0  0  0  0  0  0
    1.1387   -0.0305    0.0000 N   0  0  0  0  0  0  0  0  0  0  0  0
    0.8838    0.7541    0.0000 C   0  0  0  0  0  0  0  0  0  0  0  0
    0.0768    0.9256    0.0000 C   0  0  0  0  0  0  0  0  0  0  0  0
   -0.1781    1.7103    0.0000 C   0  0  0  0  0  0  0  0  0  0  0  0
   -0.9851    1.8818    0.0000 O   0  0  0  0  0  0  0  0  0  0  0  0
    1.9233   -0.2854    0.0000 C   0  0  0  0  0  0  0  0  0  0  0  0
    2.6378    0.1271    0.0000 N   0  0  0  0  0  0  0  0  0  0  0  0
    3.3523   -0.2854    0.0000 C   0  0  0  0  0  0  0  0  0  0  0  0
    3.3523   -1.1104    0.0000 N   0  0  0  0  0  0  0  0  0  0  0  0
    2.6378   -1.5229    0.0000 C   0  0  0  0  0  0  0  0  0  0  0  0
    2.6378   -2.3479    0.0000 N   0  0  0  0  0  0  0  0  0  0  0  0
    1.9233   -1.1104    0.0000 C   0  0  0  0  0  0  0  0  0  0  0  0
  1  2  1  0  0  0  0
  2  3  4  0  0  0  0
  3  4  4  0  0  0  0
  4  5  4  0  0  0  0
  5  6  4  0  0  0  0
  6  7  4  0  0  0  0
  2  7  4  0  0  0  0
  5  8  1  0  0  0  0
  8  9  4  0  0  0  0
  9 10  1  0  0  0  0
 10 11  2  0  0  0  0
 10 12  1  0  0  0  0
 12 13  1  0  0  0  0
  9 14  4  0  0  0  0
 14 15  1  0  0  0  0
 15 16  1  0  0  0  0
 16 17  1  0  0  0  0
 17 18  1  0  0  0  0
 14 19  4  0  0  0  0
 19 20  4  0  0  0  0
 20 21  4  0  0  0  0
 21 22  4  0  0  0  0
 22 23  4  0  0  0  0
 23 24  1  0  0  0  0
 23 25  4  0  0  0  0
  8 25  4  0  0  0  0
 19 25  4  0  0  0  0
M  END
>  <molregno>
458492

>  <canonical_smiles>
Cc1ccc(cc1)c2c(C(=O)CCl)n(CCCO)c3ncnc(N)c23

>  <standard_inchi_key>
PELFTNQHGSITLB-UHFFFAOYSA-N

>  <standard_value>
323556,9

>  <standard_units>
nM

>  <standard_type>
IC50

>  <assay_id>
954460

>  <description>
SANGER: Inhibition of human NCI-SNU-1 cell growth in a cell viability assay.

>  <Mol Mass>
358,83

>  <Act_10_uM>
0

>  <StandardizerResult>
Clean 2D (ID: Clean 2D)
Clear Stereo (ID: Clear Stereo)
Tautomerize (ID: Tautomerize)
Wedge Clean (ID: Wedge Clean)
Aromatize (ID: Aromatize)


$$$$

  Mrv17c0 06171723582D          

 33 36  0  0  0  0            999 V2000
    3.4990    1.1104    0.0000 C   0  0  0  0  0  0  0  0  0  0  0  0
    2.7845    0.6979    0.0000 O   0  0  0  0  0  0  0  0  0  0  0  0
    2.0701    1.1104    0.0000 C   0  0  0  0  0  0  0  0  0  0  0  0
    1.3556    0.6979    0.0000 C   0  0  0  0  0  0  0  0  0  0  0  0
    0.6411    1.1104    0.0000 C   0  0  0  0  0  0  0  0  0  0  0  0
   -0.1435    0.8555    0.0000 N   0  0  0  0  0  0  0  0  0  0  0  0
   -0.6284    1.5229    0.0000 C   0  0  0  0  0  0  0  0  0  0  0  0
   -0.1435    2.1904    0.0000 N   0  0  0  0  0  0  0  0  0  0  0  0
   -0.3984    2.9750    0.0000 C   0  0  0  0  0  0  0  0  0  0  0  0
   -1.1831    3.2299    0.0000 C   0  0  0  0  0  0  0  0  0  0  0  0
   -1.1831    4.0549    0.0000 C   0  0  0  0  0  0  0  0  0  0  0  0
   -1.8505    4.5399    0.0000 O   0  0  0  0  0  0  0  0  0  0  0  0
   -2.6042    4.2043    0.0000 C   0  0  0  0  0  0  0  0  0  0  0  0
   -3.2716    4.6892    0.0000 C   0  0  0  0  0  0  0  0  0  0  0  0
   -4.0253    4.3537    0.0000 C   0  0  0  0  0  0  0  0  0  0  0  0
   -4.6927    4.8386    0.0000 C   0  0  0  0  0  0  0  0  0  0  0  0
   -4.6065    5.6591    0.0000 C   0  0  0  0  0  0  0  0  0  0  0  0
   -3.8528    5.9946    0.0000 C   0  0  0  0  0  0  0  0  0  0  0  0
   -3.1854    5.5097    0.0000 C   0  0  0  0  0  0  0  0  0  0  0  0
   -2.4317    5.8453    0.0000 C   0  0  0  0  0  0  0  0  0  0  0  0
   -1.6780    6.1808    0.0000 F   0  0  0  0  0  0  0  0  0  0  0  0
   -2.0962    5.0916    0.0000 F   0  0  0  0  0  0  0  0  0  0  0  0
   -2.7673    6.5989    0.0000 F   0  0  0  0  0  0  0  0  0  0  0  0
   -0.3984    4.3099    0.0000 C   0  0  0  0  0  0  0  0  0  0  0  0
    0.0865    3.6424    0.0000 S   0  0  0  0  0  0  0  0  0  0  0  0
   -0.1435    5.0945    0.0000 C   0  0  0  0  0  0  0  0  0  0  0  0
    0.6635    5.2660    0.0000 O   0  0  0  0  0  0  0  0  0  0  0  0
   -0.6955    5.7076    0.0000 N   0  0  0  0  0  0  0  0  0  0  0  0
    0.6411    1.9354    0.0000 C   0  0  0  0  0  0  0  0  0  0  0  0
    1.3556    2.3479    0.0000 C   0  0  0  0  0  0  0  0  0  0  0  0
    2.0701    1.9354    0.0000 C   0  0  0  0  0  0  0  0  0  0  0  0
    2.7845    2.3479    0.0000 O   0  0  0  0  0  0  0  0  0  0  0  0
    3.4990    1.9354    0.0000 C   0  0  0  0  0  0  0  0  0  0  0  0
  1  2  1  0  0  0  0
  2  3  1  0  0  0  0
  3  4  4  0  0  0  0
  4  5  4  0  0  0  0
  5  6  4  0  0  0  0
  6  7  4  0  0  0  0
  7  8  4  0  0  0  0
  8  9  1  0  0  0  0
  9 10  4  0  0  0  0
 10 11  4  0  0  0  0
 11 12  1  0  0  0  0
 12 13  1  0  0  0  0
 13 14  1  0  0  0  0
 14 15  4  0  0  0  0
 15 16  4  0  0  0  0
 16 17  4  0  0  0  0
 17 18  4  0  0  0  0
 18 19  4  0  0  0  0
 14 19  4  0  0  0  0
 19 20  1  0  0  0  0
 20 21  1  0  0  0  0
 20 22  1  0  0  0  0
 20 23  1  0  0  0  0
 11 24  4  0  0  0  0
 24 25  4  0  0  0  0
  9 25  4  0  0  0  0
 24 26  1  0  0  0  0
 26 27  2  0  0  0  0
 26 28  1  0  0  0  0
  8 29  4  0  0  0  0
  5 29  4  0  0  0  0
 29 30  4  0  0  0  0
 30 31  4  0  0  0  0
  3 31  4  0  0  0  0
 31 32  1  0  0  0  0
 32 33  1  0  0  0  0
M  END
>  <molregno>
475734

>  <canonical_smiles>
COc1cc2ncn(c3cc(OCc4ccccc4C(F)(F)F)c(s3)C(=O)N)c2cc1OC

>  <standard_inchi_key>
JSKUWFIZUALZLX-UHFFFAOYSA-N

>  <standard_value>
18218,09

>  <standard_units>
nM

>  <standard_type>
IC50

>  <assay_id>
954460

>  <description>
SANGER: Inhibition of human NCI-SNU-1 cell growth in a cell viability assay.

>  <Mol Mass>
477,46

>  <Act_10_uM>
0

>  <StandardizerResult>
Clean 2D (ID: Clean 2D)
Clear Stereo (ID: Clear Stereo)
Tautomerize (ID: Tautomerize)
Wedge Clean (ID: Wedge Clean)
Aromatize (ID: Aromatize)


$$$$

  Mrv17c0 06171723582D          

 43 49  0  0  1  0            999 V2000
    6.1368   -1.2375    0.0000 O   0  0  0  0  0  0  0  0  0  0  0  0
    6.1368   -0.4125    0.0000 C   0  0  0  0  0  0  0  0  0  0  0  0
    5.4223    0.0000    0.0000 C   0  0  0  0  0  0  0  0  0  0  0  0
    5.4223    0.8250    0.0000 C   0  0  0  0  0  0  0  0  0  0  0  0
    6.1368    1.2375    0.0000 C   0  0  0  0  0  0  0  0  0  0  0  0
    6.1368    2.0625    0.0000 C   0  0  0  0  0  0  0  0  0  0  0  0
    6.8513    2.4750    0.0000 C   0  0  0  0  0  0  0  0  0  0  0  0
    7.5658    2.0625    0.0000 C   0  0  0  0  0  0  0  0  0  0  0  0
    7.5658    1.2375    0.0000 C   0  0  0  0  0  0  0  0  0  0  0  0
    6.8513    0.8250    0.0000 C   0  0  0  0  0  0  0  0  0  0  0  0
    4.7079   -0.4125    0.0000 N   0  0  0  0  0  0  0  0  0  0  0  0
    4.7079   -1.2375    0.0000 C   0  0  0  0  0  0  0  0  0  0  0  0
    5.4223   -1.6500    0.0000 N   0  0  0  0  0  0  0  0  0  0  0  0
    5.4223   -2.4750    0.0000 C   0  0  0  0  0  0  0  0  0  0  0  0
    6.1368   -2.8875    0.0000 O   0  0  0  0  0  0  0  0  0  0  0  0
    6.1368   -3.7125    0.0000 C   0  0  0  0  0  0  0  0  0  0  0  0
    6.8513   -4.1250    0.0000 C   0  0  0  0  0  0  0  0  0  0  0  0
    6.8513   -4.9500    0.0000 C   0  0  0  0  0  0  0  0  0  0  0  0
    6.1368   -5.3625    0.0000 C   0  0  0  0  0  0  0  0  0  0  0  0
    5.9653   -6.1695    0.0000 C   0  0  0  0  0  0  0  0  0  0  0  0
    5.1448   -6.2557    0.0000 C   0  0  0  0  0  0  0  0  0  0  0  0
    4.8092   -5.5020    0.0000 C   0  0  0  0  0  0  0  0  0  0  0  0
    5.4223   -4.9500    0.0000 C   0  0  0  0  0  0  0  0  0  0  0  0
    5.4223   -4.1250    0.0000 C   0  0  0  0  0  0  0  0  0  0  0  0
    4.7079   -2.8875    0.0000 N   0  0  0  0  0  0  0  0  0  0  0  0
    3.9934   -2.4750    0.0000 C   0  0  0  0  0  0  0  0  0  0  0  0
    3.9934   -1.6500    0.0000 C   0  0  0  0  0  0  0  0  0  0  0  0
    3.2088   -1.3951    0.0000 N   0  0  0  0  0  0  0  0  0  0  0  0
    2.7239   -2.0625    0.0000 C   0  0  0  0  0  0  0  0  0  0  0  0
    3.2088   -2.7299    0.0000 N   0  0  0  0  0  0  0  0  0  0  0  0
    2.9538   -3.5146    0.0000 C   0  0  0  0  0  0  0  0  0  0  0  0
    2.1469   -3.6861    0.0000 C   0  0  0  0  0  0  0  0  0  0  0  0
    1.8919   -4.4707    0.0000 C   0  0  0  0  0  0  0  0  0  0  0  0
    1.0850   -4.6422    0.0000 C   0  0  0  0  0  0  0  0  0  0  0  0
    0.5329   -4.0291    0.0000 C   0  0  0  0  0  0  0  0  0  0  0  0
    0.7879   -3.2445    0.0000 C   0  0  0  0  0  0  0  0  0  0  0  0
    1.5948   -3.0730    0.0000 C   0  0  0  0  0  0  0  0  0  0  0  0
   -0.2740   -4.2007    0.0000 C   0  0  0  0  0  0  0  0  0  0  0  0
   -0.5290   -4.9853    0.0000 C   0  0  0  0  0  0  0  0  0  0  0  0
   -1.3360   -5.1568    0.0000 C   0  0  0  0  0  0  0  0  0  0  0  0
   -1.8880   -4.5437    0.0000 C   0  0  0  0  0  0  0  0  0  0  0  0
   -1.6331   -3.7591    0.0000 C   0  0  0  0  0  0  0  0  0  0  0  0
   -0.8261   -3.5876    0.0000 C   0  0  0  0  0  0  0  0  0  0  0  0
  1  2  1  0  0  0  0
  2  3  1  0  0  0  0
  3  4  1  0  0  0  0
  4  5  1  0  0  0  0
  5  6  4  0  0  0  0
  6  7  4  0  0  0  0
  7  8  4  0  0  0  0
  8  9  4  0  0  0  0
  9 10  4  0  0  0  0
  5 10  4  0  0  0  0
  3 11  1  0  0  0  0
 11 12  1  0  0  0  0
 12 13  4  0  0  0  0
 13 14  4  0  0  0  0
 14 15  1  0  0  0  0
 15 16  1  0  0  0  0
 16 17  4  0  0  0  0
 17 18  4  0  0  0  0
 18 19  4  0  0  0  0
 19 20  1  0  0  0  0
 20 21  1  0  0  0  0
 21 22  1  0  0  0  0
 22 23  1  0  0  0  0
 19 23  4  0  0  0  0
 23 24  4  0  0  0  0
 16 24  4  0  0  0  0
 14 25  4  0  0  0  0
 25 26  4  0  0  0  0
 26 27  4  0  0  0  0
 12 27  4  0  0  0  0
 27 28  4  0  0  0  0
 28 29  4  0  0  0  0
 29 30  4  0  0  0  0
 26 30  4  0  0  0  0
 30 31  1  0  0  0  0
 31 32  1  0  0  0  0
 32 33  4  0  0  0  0
 33 34  4  0  0  0  0
 34 35  4  0  0  0  0
 35 36  4  0  0  0  0
 36 37  4  0  0  0  0
 32 37  4  0  0  0  0
 35 38  1  0  0  0  0
 38 39  4  0  0  0  0
 39 40  4  0  0  0  0
 40 41  4  0  0  0  0
 41 42  4  0  0  0  0
 42 43  4  0  0  0  0
 38 43  4  0  0  0  0
M  END
>  <molregno>
428361

>  <canonical_smiles>
OC[C@H](Cc1ccccc1)Nc2nc(Oc3ccc4CCCc4c3)nc5c2ncn5Cc6ccc(cc6)c7ccccc7

>  <standard_inchi_key>
DOKZLKDGUQWMSX-HKBQPEDESA-N

>  <standard_value>
39414,08

>  <standard_units>
nM

>  <standard_type>
IC50

>  <assay_id>
954460

>  <description>
SANGER: Inhibition of human NCI-SNU-1 cell growth in a cell viability assay.

>  <Mol Mass>
567,693

>  <Act_10_uM>
0

>  <StandardizerResult>
Clean 2D (ID: Clean 2D)
Clear Stereo (ID: Clear Stereo)
Tautomerize (ID: Tautomerize)
Wedge Clean (ID: Wedge Clean)
Aromatize (ID: Aromatize)


$$$$

  Mrv17c0 06171723582D          

 43 51  0  0  1  0            999 V2000
    0.5738    0.3052    0.0000 C   0  0  0  0  0  0  0  0  0  0  0  0
    1.2509   -0.1660    0.0000 O   0  0  0  0  0  0  0  0  0  0  0  0
    1.9976    0.1848    0.0000 C   0  0  0  0  0  0  0  0  0  0  0  0
    2.6781   -0.3281    0.0000 C   0  0  0  0  0  0  0  0  0  0  0  0
    3.4346    0.0843    0.0000 C   0  0  0  0  0  0  0  0  0  0  0  0
    3.5340    1.0056    0.0000 C   0  0  0  0  0  0  0  0  0  0  0  0
    2.7829    1.0943    0.0000 O   0  0  0  0  0  0  0  0  0  0  0  0
    2.0392    1.0803    0.0000 C   0  0  0  0  0  0  0  0  0  0  0  0
    1.2158    1.0290    0.0000 C   0  0  0  0  0  0  0  0  0  0  0  0
    1.8845    1.9774    0.0000 N   0  0  0  0  0  0  0  0  0  0  0  0
    1.0837    2.2891    0.0000 C   0  0  0  0  0  0  0  0  0  0  0  0
    0.3426    1.9267    0.0000 C   0  0  0  0  0  0  0  0  0  0  0  0
   -0.3418    2.3873    0.0000 C   0  0  0  0  0  0  0  0  0  0  0  0
   -0.2851    3.2104    0.0000 C   0  0  0  0  0  0  0  0  0  0  0  0
    0.4560    3.5728    0.0000 C   0  0  0  0  0  0  0  0  0  0  0  0
    1.1405    3.1121    0.0000 C   0  0  0  0  0  0  0  0  0  0  0  0
    1.9683    3.3508    0.0000 C   0  0  0  0  0  0  0  0  0  0  0  0
    2.4184    4.0586    0.0000 C   0  0  0  0  0  0  0  0  0  0  0  0
    2.1611    4.8424    0.0000 C   0  0  0  0  0  0  0  0  0  0  0  0
    2.8270    5.3294    0.0000 N   0  0  0  0  0  0  0  0  0  0  0  0
    3.4960    4.8465    0.0000 C   0  0  0  0  0  0  0  0  0  0  0  0
    4.2798    5.1039    0.0000 O   0  0  0  0  0  0  0  0  0  0  0  0
    3.2434    4.0611    0.0000 C   0  0  0  0  0  0  0  0  0  0  0  0
    3.7056    3.3238    0.0000 C   0  0  0  0  0  0  0  0  0  0  0  0
    4.5328    3.0983    0.0000 C   0  0  0  0  0  0  0  0  0  0  0  0
    5.2085    3.5716    0.0000 C   0  0  0  0  0  0  0  0  0  0  0  0
    5.9563    3.2230    0.0000 C   0  0  0  0  0  0  0  0  0  0  0  0
    6.0283    2.4012    0.0000 C   0  0  0  0  0  0  0  0  0  0  0  0
    5.3526    1.9279    0.0000 C   0  0  0  0  0  0  0  0  0  0  0  0
    4.6048    2.2764    0.0000 C   0  0  0  0  0  0  0  0  0  0  0  0
    3.7857    1.9085    0.0000 N   0  0  0  0  0  0  0  0  0  0  0  0
    3.2639    2.6119    0.0000 C   0  0  0  0  0  0  0  0  0  0  0  0
    2.4191    2.6519    0.0000 C   0  0  0  0  0  0  0  0  0  0  0  0
    2.6175   -1.1509    0.0000 N   0  0  0  0  0  0  0  0  0  0  0  0
    1.8747   -1.5099    0.0000 C   0  0  0  0  0  0  0  0  0  0  0  0
    3.2998   -1.6147    0.0000 C   0  0  0  0  0  0  0  0  0  0  0  0
    4.0426   -1.2557    0.0000 O   0  0  0  0  0  0  0  0  0  0  0  0
    3.2393   -2.4375    0.0000 C   0  0  0  0  0  0  0  0  0  0  0  0
    3.9216   -2.9013    0.0000 C   0  0  0  0  0  0  0  0  0  0  0  0
    3.8611   -3.7240    0.0000 C   0  0  0  0  0  0  0  0  0  0  0  0
    3.1183   -4.0830    0.0000 C   0  0  0  0  0  0  0  0  0  0  0  0
    2.4360   -3.6192    0.0000 C   0  0  0  0  0  0  0  0  0  0  0  0
    2.4965   -2.7964    0.0000 C   0  0  0  0  0  0  0  0  0  0  0  0
  1  2  1  0  0  0  0
  3  2  1  0  0  0  0
  3  4  1  0  0  0  0
  4  5  1  0  0  0  0
  5  6  1  0  0  0  0
  6  7  1  0  0  0  0
  7  8  1  0  0  0  0
  3  8  1  0  0  0  0
  8  9  1  0  0  0  0
  8 10  1  0  0  0  0
 10 11  4  0  0  0  0
 11 12  4  0  0  0  0
 12 13  4  0  0  0  0
 13 14  4  0  0  0  0
 14 15  4  0  0  0  0
 15 16  4  0  0  0  0
 11 16  4  0  0  0  0
 16 17  4  0  0  0  0
 17 18  4  0  0  0  0
 18 19  1  0  0  0  0
 19 20  1  0  0  0  0
 20 21  1  0  0  0  0
 21 22  2  0  0  0  0
 21 23  1  0  0  0  0
 18 23  4  0  0  0  0
 23 24  4  0  0  0  0
 24 25  4  0  0  0  0
 25 26  4  0  0  0  0
 26 27  4  0  0  0  0
 27 28  4  0  0  0  0
 28 29  4  0  0  0  0
 29 30  4  0  0  0  0
 25 30  4  0  0  0  0
 30 31  4  0  0  0  0
  6 31  1  0  0  0  0
 31 32  4  0  0  0  0
 24 32  4  0  0  0  0
 32 33  4  0  0  0  0
 10 33  4  0  0  0  0
 17 33  4  0  0  0  0
  4 34  1  0  0  0  0
 34 35  1  0  0  0  0
 34 36  1  0  0  0  0
 36 37  2  0  0  0  0
 36 38  1  0  0  0  0
 38 39  4  0  0  0  0
 39 40  4  0  0  0  0
 40 41  4  0  0  0  0
 41 42  4  0  0  0  0
 42 43  4  0  0  0  0
 38 43  4  0  0  0  0
M  END
>  <molregno>
608601

>  <canonical_smiles>
CO[C@@H]1[C@@H](C[C@H]2O[C@]1(C)n3c4ccccc4c5c6CNC(=O)c6c7c8ccccc8n2c7c35)N(C)C(=O)c9ccccc9

>  <standard_inchi_key>
BMGQWWVMWDBQGC-IIFHNQTCSA-N

>  <standard_value>
2703,25

>  <standard_units>
nM

>  <standard_type>
IC50

>  <assay_id>
954460

>  <description>
SANGER: Inhibition of human NCI-SNU-1 cell growth in a cell viability assay.

>  <Mol Mass>
570,649

>  <Act_10_uM>
1

>  <StandardizerResult>
Clean 2D (ID: Clean 2D)
Clear Stereo (ID: Clear Stereo)
Tautomerize (ID: Tautomerize)
Wedge Clean (ID: Wedge Clean)
Aromatize (ID: Aromatize)


$$$$

  Mrv17c0 06171723582D          

 35 38  0  0  0  0            999 V2000
    4.7812    6.8854    0.0000 C   0  0  0  0  0  0  0  0  0  0  0  0
    5.4957    7.2979    0.0000 N   0  0  0  0  0  0  0  0  0  0  0  0
    6.2102    6.8854    0.0000 C   0  0  0  0  0  0  0  0  0  0  0  0
    6.9246    7.2979    0.0000 N   0  0  0  0  0  0  0  0  0  0  0  0
    7.6391    6.8854    0.0000 C   0  0  0  0  0  0  0  0  0  0  0  0
    7.6391    6.0604    0.0000 C   0  0  0  0  0  0  0  0  0  0  0  0
    6.9246    5.6479    0.0000 C   0  0  0  0  0  0  0  0  0  0  0  0
    6.2102    6.0604    0.0000 C   0  0  0  0  0  0  0  0  0  0  0  0
    5.4957    5.6479    0.0000 C   0  0  0  0  0  0  0  0  0  0  0  0
    5.4957    4.8229    0.0000 N   0  0  0  0  0  0  0  0  0  0  0  0
    4.7812    4.4104    0.0000 C   0  0  0  0  0  0  0  0  0  0  0  0
    4.7812    3.5854    0.0000 N   0  0  0  0  0  0  0  0  0  0  0  0
    4.0668    3.1729    0.0000 C   0  0  0  0  0  0  0  0  0  0  0  0
    4.0668    2.3479    0.0000 N   0  0  0  0  0  0  0  0  0  0  0  0
    3.3523    1.9354    0.0000 C   0  0  0  0  0  0  0  0  0  0  0  0
    3.3523    1.1104    0.0000 C   0  0  0  0  0  0  0  0  0  0  0  0
    2.6378    0.6979    0.0000 C   0  0  0  0  0  0  0  0  0  0  0  0
    1.9233    1.1104    0.0000 C   0  0  0  0  0  0  0  0  0  0  0  0
    1.1387    0.8555    0.0000 N   0  0  0  0  0  0  0  0  0  0  0  0
    0.6538    1.5229    0.0000 C   0  0  0  0  0  0  0  0  0  0  0  0
   -0.1712    1.5229    0.0000 O   0  0  0  0  0  0  0  0  0  0  0  0
    1.1387    2.1904    0.0000 C   0  0  0  0  0  0  0  0  0  0  0  0
    1.9233    1.9354    0.0000 C   0  0  0  0  0  0  0  0  0  0  0  0
    2.6378    2.3479    0.0000 C   0  0  0  0  0  0  0  0  0  0  0  0
    3.3523    3.5854    0.0000 N   0  0  0  0  0  0  0  0  0  0  0  0
    3.3523    4.4104    0.0000 C   0  0  0  0  0  0  0  0  0  0  0  0
    4.0668    4.8229    0.0000 C   0  0  0  0  0  0  0  0  0  0  0  0
    4.0668    5.6479    0.0000 C   0  0  0  0  0  0  0  0  0  0  0  0
    4.0668    6.4729    0.0000 F   0  0  0  0  0  0  0  0  0  0  0  0
    4.8918    5.6479    0.0000 F   0  0  0  0  0  0  0  0  0  0  0  0
    3.2418    5.6479    0.0000 F   0  0  0  0  0  0  0  0  0  0  0  0
    5.4957    8.1229    0.0000 S   0  0  0  0  0  0  0  0  0  0  0  0
    6.3207    8.1229    0.0000 O   0  0  0  0  0  0  0  0  0  0  0  0
    4.6707    8.1229    0.0000 O   0  0  0  0  0  0  0  0  0  0  0  0
    5.4957    8.9479    0.0000 C   0  0  0  0  0  0  0  0  0  0  0  0
  1  2  1  0  0  0  0
  2  3  1  0  0  0  0
  3  4  4  0  0  0  0
  4  5  4  0  0  0  0
  5  6  4  0  0  0  0
  6  7  4  0  0  0  0
  7  8  4  0  0  0  0
  3  8  4  0  0  0  0
  8  9  1  0  0  0  0
  9 10  1  0  0  0  0
 10 11  1  0  0  0  0
 11 12  4  0  0  0  0
 12 13  4  0  0  0  0
 13 14  1  0  0  0  0
 14 15  1  0  0  0  0
 15 16  4  0  0  0  0
 16 17  4  0  0  0  0
 17 18  4  0  0  0  0
 18 19  1  0  0  0  0
 19 20  1  0  0  0  0
 20 21  2  0  0  0  0
 20 22  1  0  0  0  0
 22 23  1  0  0  0  0
 18 23  4  0  0  0  0
 23 24  4  0  0  0  0
 15 24  4  0  0  0  0
 13 25  4  0  0  0  0
 25 26  4  0  0  0  0
 26 27  4  0  0  0  0
 11 27  4  0  0  0  0
 27 28  1  0  0  0  0
 28 29  1  0  0  0  0
 28 30  1  0  0  0  0
 28 31  1  0  0  0  0
  2 32  1  0  0  0  0
 32 33  2  0  0  0  0
 32 34  2  0  0  0  0
 32 35  1  0  0  0  0
M  END
>  <molregno>
630975

>  <canonical_smiles>
CN(c1ncccc1CNc2nc(Nc3ccc4NC(=O)Cc4c3)ncc2C(F)(F)F)S(=O)(=O)C

>  <standard_inchi_key>
MZDKLVOWGIOKTN-UHFFFAOYSA-N

>  <standard_value>
4497,01

>  <standard_units>
nM

>  <standard_type>
IC50

>  <assay_id>
954460

>  <description>
SANGER: Inhibition of human NCI-SNU-1 cell growth in a cell viability assay.

>  <Mol Mass>
507,49

>  <Act_10_uM>
1

>  <StandardizerResult>
Clean 2D (ID: Clean 2D)
Clear Stereo (ID: Clear Stereo)
Tautomerize (ID: Tautomerize)
Wedge Clean (ID: Wedge Clean)
Aromatize (ID: Aromatize)


$$$$

  Mrv17c0 06171723582D          

 42 49  0  0  0  0            999 V2000
   -4.4744   -1.7850    0.0000 O   0  0  0  0  0  0  0  0  0  0  0  0
   -5.0875   -1.2330    0.0000 C   0  0  0  0  0  0  0  0  0  0  0  0
   -5.8945   -1.4045    0.0000 N   0  0  0  0  0  0  0  0  0  0  0  0
   -6.3070   -0.6900    0.0000 C   0  0  0  0  0  0  0  0  0  0  0  0
   -7.1140   -0.5185    0.0000 C   0  0  0  0  0  0  0  0  0  0  0  0
   -7.3689    0.2661    0.0000 C   0  0  0  0  0  0  0  0  0  0  0  0
   -6.8169    0.8792    0.0000 C   0  0  0  0  0  0  0  0  0  0  0  0
   -6.0099    0.7077    0.0000 C   0  0  0  0  0  0  0  0  0  0  0  0
   -5.7550   -0.0769    0.0000 C   0  0  0  0  0  0  0  0  0  0  0  0
   -5.0013   -0.4125    0.0000 N   0  0  0  0  0  0  0  0  0  0  0  0
   -4.2868    0.0000    0.0000 C   0  0  0  0  0  0  0  0  0  0  0  0
   -4.2868    0.8250    0.0000 C   0  0  0  0  0  0  0  0  0  0  0  0
   -3.5724    1.2375    0.0000 C   0  0  0  0  0  0  0  0  0  0  0  0
   -2.8579    0.8250    0.0000 N   0  0  0  0  0  0  0  0  0  0  0  0
   -2.1434    1.2375    0.0000 C   0  0  0  0  0  0  0  0  0  0  0  0
   -1.4289    0.8250    0.0000 C   0  0  0  0  0  0  0  0  0  0  0  0
   -0.7145    1.2375    0.0000 C   0  0  0  0  0  0  0  0  0  0  0  0
    0.0000    0.8250    0.0000 C   0  0  0  0  0  0  0  0  0  0  0  0
    0.0000    0.0000    0.0000 C   0  0  0  0  0  0  0  0  0  0  0  0
   -0.7145   -0.4125    0.0000 C   0  0  0  0  0  0  0  0  0  0  0  0
   -1.4289    0.0000    0.0000 C   0  0  0  0  0  0  0  0  0  0  0  0
    0.7145   -0.4125    0.0000 C   0  0  0  0  0  0  0  0  0  0  0  0
    1.4289    0.0000    0.0000 N   0  0  0  0  0  0  0  0  0  0  0  0
    2.1434   -0.4125    0.0000 C   0  0  0  0  0  0  0  0  0  0  0  0
    2.8579    0.0000    0.0000 C   0  0  0  0  0  0  0  0  0  0  0  0
    3.5724   -0.4125    0.0000 C   0  0  0  0  0  0  0  0  0  0  0  0
    4.3570   -0.1576    0.0000 N   0  0  0  0  0  0  0  0  0  0  0  0
    4.8419   -0.8250    0.0000 C   0  0  0  0  0  0  0  0  0  0  0  0
    4.3570   -1.4924    0.0000 N   0  0  0  0  0  0  0  0  0  0  0  0
    3.5724   -1.2375    0.0000 C   0  0  0  0  0  0  0  0  0  0  0  0
    2.8579   -1.6500    0.0000 C   0  0  0  0  0  0  0  0  0  0  0  0
    2.1434   -1.2375    0.0000 C   0  0  0  0  0  0  0  0  0  0  0  0
    1.4289   -1.6500    0.0000 N   0  0  0  0  0  0  0  0  0  0  0  0
    0.7145   -1.2375    0.0000 C   0  0  0  0  0  0  0  0  0  0  0  0
    0.0000   -1.6500    0.0000 C   0  0  0  0  0  0  0  0  0  0  0  0
    0.0000   -2.4750    0.0000 C   0  0  0  0  0  0  0  0  0  0  0  0
   -0.7145   -2.8875    0.0000 C   0  0  0  0  0  0  0  0  0  0  0  0
   -1.4289   -2.4750    0.0000 C   0  0  0  0  0  0  0  0  0  0  0  0
   -1.4289   -1.6500    0.0000 C   0  0  0  0  0  0  0  0  0  0  0  0
   -0.7145   -1.2375    0.0000 C   0  0  0  0  0  0  0  0  0  0  0  0
   -2.8579    0.0000    0.0000 C   0  0  0  0  0  0  0  0  0  0  0  0
   -3.5724   -0.4125    0.0000 C   0  0  0  0  0  0  0  0  0  0  0  0
  1  2  2  0  0  0  0
  2  3  4  0  0  0  0
  3  4  4  0  0  0  0
  4  5  4  0  0  0  0
  5  6  4  0  0  0  0
  6  7  4  0  0  0  0
  7  8  4  0  0  0  0
  8  9  4  0  0  0  0
  4  9  4  0  0  0  0
  9 10  4  0  0  0  0
  2 10  4  0  0  0  0
 10 11  1  0  0  0  0
 11 12  1  0  0  0  0
 12 13  1  0  0  0  0
 13 14  1  0  0  0  0
 14 15  1  0  0  0  0
 15 16  1  0  0  0  0
 16 17  4  0  0  0  0
 17 18  4  0  0  0  0
 18 19  4  0  0  0  0
 19 20  4  0  0  0  0
 20 21  4  0  0  0  0
 16 21  4  0  0  0  0
 19 22  1  0  0  0  0
 22 23  4  0  0  0  0
 23 24  4  0  0  0  0
 24 25  4  0  0  0  0
 25 26  4  0  0  0  0
 26 27  4  0  0  0  0
 27 28  4  0  0  0  0
 28 29  4  0  0  0  0
 29 30  4  0  0  0  0
 26 30  4  0  0  0  0
 30 31  4  0  0  0  0
 31 32  4  0  0  0  0
 24 32  4  0  0  0  0
 32 33  4  0  0  0  0
 33 34  4  0  0  0  0
 22 34  4  0  0  0  0
 34 35  1  0  0  0  0
 35 36  4  0  0  0  0
 36 37  4  0  0  0  0
 37 38  4  0  0  0  0
 38 39  4  0  0  0  0
 39 40  4  0  0  0  0
 35 40  4  0  0  0  0
 14 41  1  0  0  0  0
 41 42  1  0  0  0  0
 11 42  1  0  0  0  0
M  STY  2   1 DAT   2 DAT
M  SAL   1  1   3
M  SDT   1 MRV_IMPLICIT_H                                        
M  SDD   1     0.0000    0.0000    DR    ALL  0       0  
M  SED   1 IMPL_H1
M  SAL   2  1  27
M  SDT   2 MRV_IMPLICIT_H                                        
M  SDD   2     0.0000    0.0000    DR    ALL  0       0  
M  SED   2 IMPL_H1
M  END
>  <molregno>
428237

>  <canonical_smiles>
O=C1Nc2ccccc2N1C3CCN(Cc4ccc(cc4)c5nc6cc7[nH]cnc7cc6nc5c8ccccc8)CC3

>  <standard_inchi_key>
BIWGYFZAEWGBAL-UHFFFAOYSA-N

>  <standard_value>
78306,45

>  <standard_units>
nM

>  <standard_type>
IC50

>  <assay_id>
954460

>  <description>
SANGER: Inhibition of human NCI-SNU-1 cell growth in a cell viability assay.

>  <Mol Mass>
551,654

>  <Act_10_uM>
0

>  <StandardizerResult>
Clean 2D (ID: Clean 2D)
Clear Stereo (ID: Clear Stereo)
Tautomerize (ID: Tautomerize)
Wedge Clean (ID: Wedge Clean)
Aromatize (ID: Aromatize)


$$$$

  Mrv17c0 06171723582D          

 34 38  0  0  1  0            999 V2000
    1.4289   -2.4750    0.0000 C   0  0  0  0  0  0  0  0  0  0  0  0
    1.4289   -1.6500    0.0000 N   0  0  0  0  0  0  0  0  0  0  0  0
    0.7145   -1.2375    0.0000 C   0  0  0  0  0  0  0  0  0  0  0  0
    0.0000   -1.6500    0.0000 O   0  0  0  0  0  0  0  0  0  0  0  0
    0.7145   -0.4125    0.0000 C   0  0  0  0  0  0  0  0  0  0  0  0
    1.4289    0.0000    0.0000 C   0  0  0  0  0  0  0  0  0  0  0  0
    1.4289    0.8250    0.0000 C   0  0  0  0  0  0  0  0  0  0  0  0
    2.1434    1.2375    0.0000 C   0  0  0  0  0  0  0  0  0  0  0  0
    2.1434    2.0625    0.0000 C   0  0  0  0  0  0  0  0  0  0  0  0
    1.4289    2.4750    0.0000 C   0  0  0  0  0  0  0  0  0  0  0  0
    0.7145    2.0625    0.0000 C   0  0  0  0  0  0  0  0  0  0  0  0
    0.0000    2.4750    0.0000 Cl  0  0  0  0  0  0  0  0  0  0  0  0
    0.7145    1.2375    0.0000 C   0  0  0  0  0  0  0  0  0  0  0  0
    2.1434   -0.4125    0.0000 C   0  0  0  0  0  0  0  0  0  0  0  0
    2.8579    0.0000    0.0000 C   0  0  0  0  0  0  0  0  0  0  0  0
    3.5724   -0.4125    0.0000 C   0  0  0  0  0  0  0  0  0  0  0  0
    3.5724   -1.2375    0.0000 C   0  0  0  0  0  0  0  0  0  0  0  0
    2.8579   -1.6500    0.0000 C   0  0  0  0  0  0  0  0  0  0  0  0
    2.1434   -1.2375    0.0000 C   0  0  0  0  0  0  0  0  0  0  0  0
    4.2868    0.0000    0.0000 C   0  0  0  0  0  0  0  0  0  0  0  0
    3.8743    0.7145    0.0000 N   0  0  0  0  0  0  0  0  0  0  0  0
    4.6993   -0.7145    0.0000 C   0  0  0  0  0  0  0  0  0  0  0  0
    5.5243   -0.7145    0.0000 C   0  0  0  0  0  0  0  0  0  0  0  0
    5.9368   -1.4289    0.0000 C   0  0  0  0  0  0  0  0  0  0  0  0
    5.5243   -2.1434    0.0000 C   0  0  0  0  0  0  0  0  0  0  0  0
    5.9368   -2.8579    0.0000 Cl  0  0  0  0  0  0  0  0  0  0  0  0
    4.6993   -2.1434    0.0000 C   0  0  0  0  0  0  0  0  0  0  0  0
    4.2868   -1.4289    0.0000 C   0  0  0  0  0  0  0  0  0  0  0  0
    5.0013    0.4125    0.0000 C   0  0  0  0  0  0  0  0  0  0  0  0
    5.7550    0.0769    0.0000 C   0  0  0  0  0  0  0  0  0  0  0  0
    6.3070    0.6900    0.0000 N   0  0  0  0  0  0  0  0  0  0  0  0
    5.8945    1.4045    0.0000 C   0  0  0  0  0  0  0  0  0  0  0  0
    5.0875    1.2330    0.0000 N   0  0  0  0  0  0  0  0  0  0  0  0
    4.4744    1.7850    0.0000 C   0  0  0  0  0  0  0  0  0  0  0  0
  1  2  1  0  0  0  0
  2  3  4  0  0  0  0
  3  4  2  0  0  0  0
  3  5  4  0  0  0  0
  5  6  4  0  0  0  0
  6  7  1  0  0  0  0
  7  8  4  0  0  0  0
  8  9  4  0  0  0  0
  9 10  4  0  0  0  0
 10 11  4  0  0  0  0
 11 12  1  0  0  0  0
 11 13  4  0  0  0  0
  7 13  4  0  0  0  0
  6 14  4  0  0  0  0
 14 15  4  0  0  0  0
 15 16  4  0  0  0  0
 16 17  4  0  0  0  0
 17 18  4  0  0  0  0
 18 19  4  0  0  0  0
  2 19  4  0  0  0  0
 14 19  4  0  0  0  0
 16 20  1  0  0  0  0
 20 21  1  0  0  0  0
 20 22  1  0  0  0  0
 22 23  4  0  0  0  0
 23 24  4  0  0  0  0
 24 25  4  0  0  0  0
 25 26  1  0  0  0  0
 25 27  4  0  0  0  0
 27 28  4  0  0  0  0
 22 28  4  0  0  0  0
 20 29  1  0  0  0  0
 29 30  4  0  0  0  0
 30 31  4  0  0  0  0
 31 32  4  0  0  0  0
 32 33  4  0  0  0  0
 29 33  4  0  0  0  0
 33 34  1  0  0  0  0
M  END
>  <molregno>
56713

>  <canonical_smiles>
CN1C(=O)C=C(c2cccc(Cl)c2)c3cc(ccc13)[C@](N)(c4ccc(Cl)cc4)c5cncn5C

>  <standard_inchi_key>
PLHJCIYEEKOWNM-HHHXNRCGSA-N

>  <standard_value>
113893,86

>  <standard_units>
nM

>  <standard_type>
IC50

>  <assay_id>
954460

>  <description>
SANGER: Inhibition of human NCI-SNU-1 cell growth in a cell viability assay.

>  <Mol Mass>
489,4

>  <Act_10_uM>
0

>  <StandardizerResult>
Clean 2D (ID: Clean 2D)
Clear Stereo (ID: Clear Stereo)
Tautomerize (ID: Tautomerize)
Wedge Clean (ID: Wedge Clean)
Aromatize (ID: Aromatize)


$$$$

  Mrv17c0 06171723582D          

 31 34  0  0  0  0            999 V2000
    0.0000    0.8250    0.0000 C   0  0  0  0  0  0  0  0  0  0  0  0
    0.0000    0.0000    0.0000 O   0  0  0  0  0  0  0  0  0  0  0  0
    0.7145   -0.4125    0.0000 C   0  0  0  0  0  0  0  0  0  0  0  0
    1.4289    0.0000    0.0000 C   0  0  0  0  0  0  0  0  0  0  0  0
    2.1434   -0.4125    0.0000 C   0  0  0  0  0  0  0  0  0  0  0  0
    2.8579    0.0000    0.0000 N   0  0  0  0  0  0  0  0  0  0  0  0
    3.5724   -0.4125    0.0000 C   0  0  0  0  0  0  0  0  0  0  0  0
    3.5724   -1.2375    0.0000 N   0  0  0  0  0  0  0  0  0  0  0  0
    2.8579   -1.6500    0.0000 C   0  0  0  0  0  0  0  0  0  0  0  0
    2.8579   -2.4750    0.0000 N   0  0  0  0  0  0  0  0  0  0  0  0
    3.5724   -2.8875    0.0000 C   0  0  0  0  0  0  0  0  0  0  0  0
    4.2868   -2.4750    0.0000 C   0  0  0  0  0  0  0  0  0  0  0  0
    5.0013   -2.8875    0.0000 C   0  0  0  0  0  0  0  0  0  0  0  0
    5.0013   -3.7125    0.0000 C   0  0  0  0  0  0  0  0  0  0  0  0
    5.7158   -4.1250    0.0000 F   0  0  0  0  0  0  0  0  0  0  0  0
    4.2868   -4.1250    0.0000 C   0  0  0  0  0  0  0  0  0  0  0  0
    4.2868   -4.9500    0.0000 Cl  0  0  0  0  0  0  0  0  0  0  0  0
    3.5724   -3.7125    0.0000 C   0  0  0  0  0  0  0  0  0  0  0  0
    2.1434   -1.2375    0.0000 C   0  0  0  0  0  0  0  0  0  0  0  0
    1.4289   -1.6500    0.0000 C   0  0  0  0  0  0  0  0  0  0  0  0
    0.7145   -1.2375    0.0000 C   0  0  0  0  0  0  0  0  0  0  0  0
    0.0000   -1.6500    0.0000 O   0  0  0  0  0  0  0  0  0  0  0  0
   -0.7145   -1.2375    0.0000 C   0  0  0  0  0  0  0  0  0  0  0  0
   -0.7145   -0.4125    0.0000 C   0  0  0  0  0  0  0  0  0  0  0  0
   -1.4289    0.0000    0.0000 C   0  0  0  0  0  0  0  0  0  0  0  0
   -1.4289    0.8250    0.0000 N   0  0  0  0  0  0  0  0  0  0  0  0
   -2.1434    1.2375    0.0000 C   0  0  0  0  0  0  0  0  0  0  0  0
   -2.1434    2.0625    0.0000 C   0  0  0  0  0  0  0  0  0  0  0  0
   -1.4289    2.4750    0.0000 O   0  0  0  0  0  0  0  0  0  0  0  0
   -0.7145    2.0625    0.0000 C   0  0  0  0  0  0  0  0  0  0  0  0
   -0.7145    1.2375    0.0000 C   0  0  0  0  0  0  0  0  0  0  0  0
  1  2  1  0  0  0  0
  2  3  1  0  0  0  0
  3  4  4  0  0  0  0
  4  5  4  0  0  0  0
  5  6  4  0  0  0  0
  6  7  4  0  0  0  0
  7  8  4  0  0  0  0
  8  9  4  0  0  0  0
  9 10  1  0  0  0  0
 10 11  1  0  0  0  0
 11 12  4  0  0  0  0
 12 13  4  0  0  0  0
 13 14  4  0  0  0  0
 14 15  1  0  0  0  0
 14 16  4  0  0  0  0
 16 17  1  0  0  0  0
 16 18  4  0  0  0  0
 11 18  4  0  0  0  0
  9 19  4  0  0  0  0
  5 19  4  0  0  0  0
 19 20  4  0  0  0  0
 20 21  4  0  0  0  0
  3 21  4  0  0  0  0
 21 22  1  0  0  0  0
 22 23  1  0  0  0  0
 23 24  1  0  0  0  0
 24 25  1  0  0  0  0
 25 26  1  0  0  0  0
 26 27  1  0  0  0  0
 27 28  1  0  0  0  0
 28 29  1  0  0  0  0
 29 30  1  0  0  0  0
 30 31  1  0  0  0  0
 26 31  1  0  0  0  0
M  END
>  <molregno>
88232

>  <canonical_smiles>
COc1cc2ncnc(Nc3ccc(F)c(Cl)c3)c2cc1OCCCN4CCOCC4

>  <standard_inchi_key>
XGALLCVXEZPNRQ-UHFFFAOYSA-N

>  <standard_value>
283,32

>  <standard_units>
nM

>  <standard_type>
IC50

>  <assay_id>
954460

>  <description>
SANGER: Inhibition of human NCI-SNU-1 cell growth in a cell viability assay.

>  <Mol Mass>
446,91

>  <Act_10_uM>
1

>  <StandardizerResult>
Clean 2D (ID: Clean 2D)
Clear Stereo (ID: Clear Stereo)
Tautomerize (ID: Tautomerize)
Wedge Clean (ID: Wedge Clean)
Aromatize (ID: Aromatize)


$$$$

  Mrv17c0 06171723582D          

 25 27  0  0  0  0            999 V2000
   -2.8579   -4.9500    0.0000 F   0  0  0  0  0  0  0  0  0  0  0  0
   -2.1434   -4.5375    0.0000 C   0  0  0  0  0  0  0  0  0  0  0  0
   -1.4289   -4.9500    0.0000 C   0  0  0  0  0  0  0  0  0  0  0  0
   -0.7145   -4.5375    0.0000 C   0  0  0  0  0  0  0  0  0  0  0  0
   -0.7145   -3.7125    0.0000 C   0  0  0  0  0  0  0  0  0  0  0  0
    0.0000   -3.3000    0.0000 C   0  0  0  0  0  0  0  0  0  0  0  0
    0.0000   -2.4750    0.0000 O   0  0  0  0  0  0  0  0  0  0  0  0
    0.7145   -3.7125    0.0000 N   0  0  0  0  0  0  0  0  0  0  0  0
    1.4289   -3.3000    0.0000 O   0  0  0  0  0  0  0  0  0  0  0  0
    2.1434   -3.7125    0.0000 C   0  0  0  0  0  0  0  0  0  0  0  0
    2.8579   -3.3000    0.0000 C   0  0  0  0  0  0  0  0  0  0  0  0
    3.2704   -2.5855    0.0000 C   0  0  0  0  0  0  0  0  0  0  0  0
    3.6829   -3.3000    0.0000 C   0  0  0  0  0  0  0  0  0  0  0  0
   -1.4289   -3.3000    0.0000 C   0  0  0  0  0  0  0  0  0  0  0  0
   -1.4289   -2.4750    0.0000 N   0  0  0  0  0  0  0  0  0  0  0  0
   -2.1434   -2.0625    0.0000 C   0  0  0  0  0  0  0  0  0  0  0  0
   -2.8579   -2.4750    0.0000 C   0  0  0  0  0  0  0  0  0  0  0  0
   -3.5724   -2.0625    0.0000 C   0  0  0  0  0  0  0  0  0  0  0  0
   -3.5724   -1.2375    0.0000 C   0  0  0  0  0  0  0  0  0  0  0  0
   -4.2868   -0.8250    0.0000 I   0  0  0  0  0  0  0  0  0  0  0  0
   -2.8579   -0.8250    0.0000 C   0  0  0  0  0  0  0  0  0  0  0  0
   -2.1434   -1.2375    0.0000 C   0  0  0  0  0  0  0  0  0  0  0  0
   -1.4289   -0.8250    0.0000 Cl  0  0  0  0  0  0  0  0  0  0  0  0
   -2.1434   -3.7125    0.0000 C   0  0  0  0  0  0  0  0  0  0  0  0
   -2.8579   -3.3000    0.0000 F   0  0  0  0  0  0  0  0  0  0  0  0
  1  2  1  0  0  0  0
  2  3  4  0  0  0  0
  3  4  4  0  0  0  0
  4  5  4  0  0  0  0
  5  6  1  0  0  0  0
  6  7  2  0  0  0  0
  6  8  1  0  0  0  0
  8  9  1  0  0  0  0
  9 10  1  0  0  0  0
 10 11  1  0  0  0  0
 11 12  1  0  0  0  0
 12 13  1  0  0  0  0
 11 13  1  0  0  0  0
  5 14  4  0  0  0  0
 14 15  1  0  0  0  0
 15 16  1  0  0  0  0
 16 17  4  0  0  0  0
 17 18  4  0  0  0  0
 18 19  4  0  0  0  0
 19 20  1  0  0  0  0
 19 21  4  0  0  0  0
 21 22  4  0  0  0  0
 16 22  4  0  0  0  0
 22 23  1  0  0  0  0
 14 24  4  0  0  0  0
  2 24  4  0  0  0  0
 24 25  1  0  0  0  0
M  END
>  <molregno>
169054

>  <canonical_smiles>
Fc1ccc(C(=O)NOCC2CC2)c(Nc3ccc(I)cc3Cl)c1F

>  <standard_inchi_key>
GFMMXOIFOQCCGU-UHFFFAOYSA-N

>  <standard_value>
754,33

>  <standard_units>
nM

>  <standard_type>
IC50

>  <assay_id>
954460

>  <description>
SANGER: Inhibition of human NCI-SNU-1 cell growth in a cell viability assay.

>  <Mol Mass>
478,66

>  <Act_10_uM>
1

>  <StandardizerResult>
Clean 2D (ID: Clean 2D)
Clear Stereo (ID: Clear Stereo)
Tautomerize (ID: Tautomerize)
Wedge Clean (ID: Wedge Clean)
Aromatize (ID: Aromatize)


$$$$

  Mrv17c0 06171723582D          

 73 76  0  0  1  0            999 V2000
    2.0767   -5.4365    0.0000 C   0  0  0  0  0  0  0  0  0  0  0  0
    2.1964   -4.6202    0.0000 O   0  0  0  0  0  0  0  0  0  0  0  0
    2.9631   -4.3157    0.0000 C   0  0  0  0  0  0  0  0  0  0  0  0
    3.0827   -3.4994    0.0000 C   0  0  0  0  0  0  0  0  0  0  0  0
    3.8494   -3.1949    0.0000 C   0  0  0  0  0  0  0  0  0  0  0  0
    3.9691   -2.3786    0.0000 C   0  0  0  0  0  0  0  0  0  0  0  0
    4.7358   -2.0740    0.0000 C   0  0  0  0  0  0  0  0  0  0  0  0
    5.3829   -2.5858    0.0000 C   0  0  0  0  0  0  0  0  0  0  0  0
    4.8554   -1.2578    0.0000 C   0  0  0  0  0  0  0  0  0  0  0  0
    4.0887   -1.5623    0.0000 C   0  0  0  0  0  0  0  0  0  0  0  0
    3.4416   -1.0506    0.0000 C   0  0  0  0  0  0  0  0  0  0  0  0
    3.5612   -0.2343    0.0000 O   0  0  0  0  0  0  0  0  0  0  0  0
    2.6748   -1.3551    0.0000 C   0  0  0  0  0  0  0  0  0  0  0  0
    2.5552   -2.1714    0.0000 C   0  0  0  0  0  0  0  0  0  0  0  0
    2.0277   -0.8434    0.0000 C   0  0  0  0  0  0  0  0  0  0  0  0
    1.2610   -1.1479    0.0000 C   0  0  0  0  0  0  0  0  0  0  0  0
    1.1414   -1.9642    0.0000 C   0  0  0  0  0  0  0  0  0  0  0  0
    0.6139   -0.6362    0.0000 C   0  0  0  0  0  0  0  0  0  0  0  0
   -0.1461   -0.9573    0.0000 O   0  0  0  0  0  0  0  0  0  0  0  0
    0.7059    0.2619    0.0000 C   0  0  0  0  0  0  0  0  0  0  0  0
   -0.0949    0.0636    0.0000 O   0  0  0  0  0  0  0  0  0  0  0  0
   -0.6671    0.6580    0.0000 C   0  0  0  0  0  0  0  0  0  0  0  0
    0.2486    0.9486    0.0000 C   0  0  0  0  0  0  0  0  0  0  0  0
   -0.5758    0.9822    0.0000 O   0  0  0  0  0  0  0  0  0  0  0  0
    0.7603    1.5957    0.0000 C   0  0  0  0  0  0  0  0  0  0  0  0
    0.5376    2.3900    0.0000 C   0  0  0  0  0  0  0  0  0  0  0  0
    1.5339    1.3089    0.0000 C   0  0  0  0  0  0  0  0  0  0  0  0
    2.3866    1.6055    0.0000 C   0  0  0  0  0  0  0  0  0  0  0  0
    2.5239    2.4190    0.0000 C   0  0  0  0  0  0  0  0  0  0  0  0
    3.0337    1.0937    0.0000 C   0  0  0  0  0  0  0  0  0  0  0  0
    3.8004    1.3983    0.0000 C   0  0  0  0  0  0  0  0  0  0  0  0
    4.4475    0.8865    0.0000 C   0  0  0  0  0  0  0  0  0  0  0  0
    5.2143    1.1911    0.0000 C   0  0  0  0  0  0  0  0  0  0  0  0
    5.8614    0.6794    0.0000 C   0  0  0  0  0  0  0  0  0  0  0  0
    6.6281    0.9839    0.0000 C   0  0  0  0  0  0  0  0  0  0  0  0
    6.7477    1.8002    0.0000 C   0  0  0  0  0  0  0  0  0  0  0  0
    7.2752    0.4722    0.0000 C   0  0  0  0  0  0  0  0  0  0  0  0
    8.0419    0.7767    0.0000 C   0  0  0  0  0  0  0  0  0  0  0  0
    8.6891    0.2650    0.0000 C   0  0  0  0  0  0  0  0  0  0  0  0
    9.4558    0.5695    0.0000 C   0  0  0  0  0  0  0  0  0  0  0  0
   10.1029    0.0578    0.0000 C   0  0  0  0  0  0  0  0  0  0  0  0
    9.9833   -0.7585    0.0000 C   0  0  0  0  0  0  0  0  0  0  0  0
   10.6304   -1.2702    0.0000 C   0  0  0  0  0  0  0  0  0  0  0  0
    9.2166   -1.0630    0.0000 C   0  0  0  0  0  0  0  0  0  0  0  0
    9.8637   -1.5748    0.0000 O   0  0  0  0  0  0  0  0  0  0  0  0
    8.5694   -0.5513    0.0000 O   0  0  0  0  0  0  0  0  0  0  0  0
    9.0969   -1.8793    0.0000 C   0  0  0  0  0  0  0  0  0  0  0  0
    9.7440   -2.3910    0.0000 O   0  0  0  0  0  0  0  0  0  0  0  0
    8.0494   -2.3929    0.0000 C   0  0  0  0  0  0  0  0  0  0  0  0
    8.7132   -2.9146    0.0000 O   0  0  0  0  0  0  0  0  0  0  0  0
    7.6831   -1.6721    0.0000 N   0  0  0  0  0  0  0  0  0  0  0  0
    8.3302   -2.1839    0.0000 C   0  0  0  0  0  0  0  0  0  0  0  0
    8.2106   -3.0001    0.0000 C   0  0  0  0  0  0  0  0  0  0  0  0
    7.4439   -3.3047    0.0000 C   0  0  0  0  0  0  0  0  0  0  0  0
    6.7967   -2.7930    0.0000 C   0  0  0  0  0  0  0  0  0  0  0  0
    6.9164   -1.9767    0.0000 C   0  0  0  0  0  0  0  0  0  0  0  0
    6.2692   -1.4649    0.0000 C   0  0  0  0  0  0  0  0  0  0  0  0
    6.3889   -0.6487    0.0000 O   0  0  0  0  0  0  0  0  0  0  0  0
    5.5025   -1.7695    0.0000 O   0  0  0  0  0  0  0  0  0  0  0  0
    7.3948    1.2885    0.0000 O   0  0  0  0  0  0  0  0  0  0  0  0
    8.1616    1.5930    0.0000 C   0  0  0  0  0  0  0  0  0  0  0  0
    4.4966   -3.7066    0.0000 C   0  0  0  0  0  0  0  0  0  0  0  0
    4.3769   -4.5229    0.0000 C   0  0  0  0  0  0  0  0  0  0  0  0
    3.6102   -4.8274    0.0000 C   0  0  0  0  0  0  0  0  0  0  0  0
    3.4906   -5.6437    0.0000 O   0  0  0  0  0  0  0  0  0  0  0  0
    4.1377   -6.1554    0.0000 C   0  0  0  0  0  0  0  0  0  0  0  0
    4.9044   -5.8509    0.0000 O   0  0  0  0  0  0  0  0  0  0  0  0
    4.0181   -6.9717    0.0000 C   0  0  0  0  0  0  0  0  0  0  0  0
    3.2018   -6.8521    0.0000 C   0  0  0  0  0  0  0  0  0  0  0  0
    3.8985   -7.7880    0.0000 C   0  0  0  0  0  0  0  0  0  0  0  0
    3.1317   -8.0926    0.0000 O   0  0  0  0  0  0  0  0  0  0  0  0
    4.8344   -7.0913    0.0000 C   0  0  0  0  0  0  0  0  0  0  0  0
    5.1389   -7.8581    0.0000 O   0  0  0  0  0  0  0  0  0  0  0  0
  1  2  1  0  0  0  0
  3  2  1  0  0  0  0
  3  4  1  0  0  0  0
  4  5  1  0  0  0  0
  5  6  1  0  0  0  0
  6  7  1  0  0  0  0
  7  8  1  0  0  0  0
  9  7  1  0  0  0  0
  9 10  1  0  0  0  0
 10 11  1  0  0  0  0
 11 12  2  0  0  0  0
 11 13  1  0  0  0  0
 13 14  1  0  0  0  0
 15 13  1  4  0  0  0
 15 16  2  0  0  0  0
 16 17  1  0  0  0  0
 16 18  1  0  0  0  0
 18 19  1  0  0  0  0
 18 20  1  0  0  0  0
 20 21  1  0  0  0  0
 21 22  1  0  0  0  0
 20 23  1  0  0  0  0
 23 24  2  0  0  0  0
 23 25  1  0  0  0  0
 25 26  1  0  0  0  0
 25 27  1  0  0  0  0
 27 28  1  0  0  0  0
 28 29  1  0  0  0  0
 30 28  1  4  0  0  0
 30 31  2  0  0  0  0
 32 31  1  4  0  0  0
 32 33  2  0  0  0  0
 34 33  1  4  0  0  0
 34 35  2  0  0  0  0
 35 36  1  0  0  0  0
 35 37  1  0  0  0  0
 37 38  1  0  0  0  0
 38 39  1  0  0  0  0
 39 40  1  0  0  0  0
 40 41  1  0  0  0  0
 41 42  1  0  0  0  0
 42 43  1  0  0  0  0
 42 44  1  0  0  0  0
 44 45  1  0  0  0  0
 44 46  1  0  0  0  0
 39 46  1  0  0  0  0
 44 47  1  0  0  0  0
 47 48  2  0  0  0  0
 47 49  1  0  0  0  0
 49 50  2  0  0  0  0
 49 51  1  0  0  0  0
 51 52  1  0  0  0  0
 52 53  1  0  0  0  0
 53 54  1  0  0  0  0
 54 55  1  0  0  0  0
 55 56  1  0  0  0  0
 56 51  1  0  0  0  0
 56 57  1  0  0  0  0
 57 58  2  0  0  0  0
 57 59  1  0  0  0  0
  9 59  1  0  0  0  0
 37 60  1  0  0  0  0
 60 61  1  0  0  0  0
  5 62  1  0  0  0  0
 62 63  1  0  0  0  0
 63 64  1  0  0  0  0
  3 64  1  0  0  0  0
 64 65  1  0  0  0  0
 65 66  1  0  0  0  0
 66 67  2  0  0  0  0
 66 68  1  0  0  0  0
 68 69  1  0  0  0  0
 68 70  1  0  0  0  0
 70 71  1  0  0  0  0
 68 72  1  0  0  0  0
 72 73  1  0  0  0  0
M  END
>  <molregno>
675133

>  <canonical_smiles>
CO[C@@H]1C[C@H](C[C@@H](C)[C@@H]2CC(=O)[C@H](C)\C=C(/C)\[C@@H](O)[C@@H](OC)C(=O)[C@H](C)C[C@H](C)\C=C\C=C\C=C(/C)\[C@H](C[C@@H]3CC[C@@H](C)[C@@](O)(O3)C(=O)C(=O)N4CCCC[C@H]4C(=O)O2)OC)CC[C@H]1OC(=O)C(C)(CO)CO

>  <standard_inchi_key>
CBPNZQVSJQDFBE-FUXHJELOSA-N

>  <standard_value>
4,81

>  <standard_units>
nM

>  <standard_type>
IC50

>  <assay_id>
954460

>  <description>
SANGER: Inhibition of human NCI-SNU-1 cell growth in a cell viability assay.

>  <Mol Mass>
1030,303

>  <Act_10_uM>
1

>  <StandardizerResult>
Clean 2D (ID: Clean 2D)
Clear Stereo (ID: Clear Stereo)
Tautomerize (ID: Tautomerize)
Wedge Clean (ID: Wedge Clean)


$$$$

  Mrv17c0 06171723582D          

 32 36  0  0  0  0            999 V2000
   -1.4289   -4.1250    0.0000 F   0  0  0  0  0  0  0  0  0  0  0  0
   -0.7145   -3.7125    0.0000 C   0  0  0  0  0  0  0  0  0  0  0  0
   -0.7145   -2.8875    0.0000 C   0  0  0  0  0  0  0  0  0  0  0  0
    0.0000   -2.4750    0.0000 C   0  0  0  0  0  0  0  0  0  0  0  0
    0.7145   -2.8875    0.0000 C   0  0  0  0  0  0  0  0  0  0  0  0
    1.4289   -2.4750    0.0000 C   0  0  0  0  0  0  0  0  0  0  0  0
    1.4289   -1.6500    0.0000 C   0  0  0  0  0  0  0  0  0  0  0  0
    0.7145   -1.2375    0.0000 N   0  0  0  0  0  0  0  0  0  0  0  0
    0.7145   -0.4125    0.0000 N   0  0  0  0  0  0  0  0  0  0  0  0
    1.4289    0.0000    0.0000 C   0  0  0  0  0  0  0  0  0  0  0  0
    1.4289    0.8250    0.0000 O   0  0  0  0  0  0  0  0  0  0  0  0
    2.1434   -0.4125    0.0000 C   0  0  0  0  0  0  0  0  0  0  0  0
    2.8579    0.0000    0.0000 C   0  0  0  0  0  0  0  0  0  0  0  0
    3.5724   -0.4125    0.0000 C   0  0  0  0  0  0  0  0  0  0  0  0
    3.5724   -1.2375    0.0000 C   0  0  0  0  0  0  0  0  0  0  0  0
    2.8579   -1.6500    0.0000 C   0  0  0  0  0  0  0  0  0  0  0  0
    2.1434   -1.2375    0.0000 C   0  0  0  0  0  0  0  0  0  0  0  0
    0.7145   -3.7125    0.0000 C   0  0  0  0  0  0  0  0  0  0  0  0
    0.0000   -4.1250    0.0000 C   0  0  0  0  0  0  0  0  0  0  0  0
    0.0000   -4.9500    0.0000 C   0  0  0  0  0  0  0  0  0  0  0  0
    0.7145   -5.3625    0.0000 O   0  0  0  0  0  0  0  0  0  0  0  0
   -0.7145   -5.3625    0.0000 N   0  0  0  0  0  0  0  0  0  0  0  0
   -0.7145   -6.1875    0.0000 C   0  0  0  0  0  0  0  0  0  0  0  0
   -1.4289   -6.6000    0.0000 C   0  0  0  0  0  0  0  0  0  0  0  0
   -2.1434   -6.1875    0.0000 N   0  0  0  0  0  0  0  0  0  0  0  0
   -2.1434   -5.3625    0.0000 C   0  0  0  0  0  0  0  0  0  0  0  0
   -1.4289   -4.9500    0.0000 C   0  0  0  0  0  0  0  0  0  0  0  0
   -2.8579   -6.6000    0.0000 C   0  0  0  0  0  0  0  0  0  0  0  0
   -2.8579   -7.4250    0.0000 O   0  0  0  0  0  0  0  0  0  0  0  0
   -3.5724   -6.1875    0.0000 C   0  0  0  0  0  0  0  0  0  0  0  0
   -4.3974   -6.1875    0.0000 C   0  0  0  0  0  0  0  0  0  0  0  0
   -3.9849   -5.4730    0.0000 C   0  0  0  0  0  0  0  0  0  0  0  0
  1  2  1  0  0  0  0
  2  3  4  0  0  0  0
  3  4  4  0  0  0  0
  4  5  4  0  0  0  0
  5  6  1  0  0  0  0
  6  7  1  0  0  0  0
  7  8  4  0  0  0  0
  8  9  4  0  0  0  0
  9 10  4  0  0  0  0
 10 11  2  0  0  0  0
 10 12  4  0  0  0  0
 12 13  4  0  0  0  0
 13 14  4  0  0  0  0
 14 15  4  0  0  0  0
 15 16  4  0  0  0  0
 16 17  4  0  0  0  0
  7 17  4  0  0  0  0
 12 17  4  0  0  0  0
  5 18  4  0  0  0  0
 18 19  4  0  0  0  0
  2 19  4  0  0  0  0
 19 20  1  0  0  0  0
 20 21  2  0  0  0  0
 20 22  1  0  0  0  0
 22 23  1  0  0  0  0
 23 24  1  0  0  0  0
 24 25  1  0  0  0  0
 25 26  1  0  0  0  0
 26 27  1  0  0  0  0
 22 27  1  0  0  0  0
 25 28  1  0  0  0  0
 28 29  2  0  0  0  0
 28 30  1  0  0  0  0
 30 31  1  0  0  0  0
 31 32  1  0  0  0  0
 30 32  1  0  0  0  0
M  STY  1   1 DAT
M  SAL   1  1   9
M  SDT   1 MRV_IMPLICIT_H                                        
M  SDD   1     0.0000    0.0000    DR    ALL  0       0  
M  SED   1 IMPL_H1
M  END
>  <molregno>
469866

>  <canonical_smiles>
Fc1ccc(CC2=NNC(=O)c3ccccc23)cc1C(=O)N4CCN(CC4)C(=O)C5CC5

>  <standard_inchi_key>
FDLYAMZZIXQODN-UHFFFAOYSA-N

>  <standard_value>
6022

>  <standard_units>
nM

>  <standard_type>
IC50

>  <assay_id>
954460

>  <description>
SANGER: Inhibition of human NCI-SNU-1 cell growth in a cell viability assay.

>  <Mol Mass>
434,471

>  <Act_10_uM>
1

>  <StandardizerResult>
Clean 2D (ID: Clean 2D)
Clear Stereo (ID: Clear Stereo)
Tautomerize (ID: Tautomerize)
Wedge Clean (ID: Wedge Clean)
Aromatize (ID: Aromatize)


$$$$

  Mrv17c0 06171723582D          

 35 40  0  0  0  0            999 V2000
    2.6209    8.8925    0.0000 C   0  0  0  0  0  0  0  0  0  0  0  0
    3.0334    8.1781    0.0000 S   0  0  0  0  0  0  0  0  0  0  0  0
    2.3190    7.7656    0.0000 O   0  0  0  0  0  0  0  0  0  0  0  0
    3.7479    8.5906    0.0000 O   0  0  0  0  0  0  0  0  0  0  0  0
    3.4459    7.4636    0.0000 N   0  0  0  0  0  0  0  0  0  0  0  0
    4.2709    7.4636    0.0000 C   0  0  0  0  0  0  0  0  0  0  0  0
    4.6834    6.7491    0.0000 C   0  0  0  0  0  0  0  0  0  0  0  0
    4.2709    6.0346    0.0000 N   0  0  0  0  0  0  0  0  0  0  0  0
    4.6834    5.3202    0.0000 C   0  0  0  0  0  0  0  0  0  0  0  0
    4.2709    4.6057    0.0000 C   0  0  0  0  0  0  0  0  0  0  0  0
    4.6065    3.8520    0.0000 C   0  0  0  0  0  0  0  0  0  0  0  0
    3.9934    3.3000    0.0000 C   0  0  0  0  0  0  0  0  0  0  0  0
    3.9934    2.4750    0.0000 N   0  0  0  0  0  0  0  0  0  0  0  0
    3.2789    2.0625    0.0000 C   0  0  0  0  0  0  0  0  0  0  0  0
    2.5645    2.4750    0.0000 N   0  0  0  0  0  0  0  0  0  0  0  0
    2.5645    3.3000    0.0000 C   0  0  0  0  0  0  0  0  0  0  0  0
    1.8500    3.7125    0.0000 N   0  0  0  0  0  0  0  0  0  0  0  0
    1.1355    3.3000    0.0000 C   0  0  0  0  0  0  0  0  0  0  0  0
    0.4210    3.7125    0.0000 C   0  0  0  0  0  0  0  0  0  0  0  0
    0.4210    4.5375    0.0000 O   0  0  0  0  0  0  0  0  0  0  0  0
    1.1355    4.9500    0.0000 C   0  0  0  0  0  0  0  0  0  0  0  0
    1.8500    4.5375    0.0000 C   0  0  0  0  0  0  0  0  0  0  0  0
    3.2789    3.7125    0.0000 C   0  0  0  0  0  0  0  0  0  0  0  0
    3.4505    4.5195    0.0000 S   0  0  0  0  0  0  0  0  0  0  0  0
    3.2789    1.2375    0.0000 C   0  0  0  0  0  0  0  0  0  0  0  0
    3.9934    0.8250    0.0000 C   0  0  0  0  0  0  0  0  0  0  0  0
    3.9934    0.0000    0.0000 C   0  0  0  0  0  0  0  0  0  0  0  0
    3.2789   -0.4125    0.0000 C   0  0  0  0  0  0  0  0  0  0  0  0
    2.5645    0.0000    0.0000 C   0  0  0  0  0  0  0  0  0  0  0  0
    1.7798   -0.2549    0.0000 N   0  0  0  0  0  0  0  0  0  0  0  0
    1.2949    0.4125    0.0000 N   0  0  0  0  0  0  0  0  0  0  0  0
    1.7798    1.0799    0.0000 C   0  0  0  0  0  0  0  0  0  0  0  0
    2.5645    0.8250    0.0000 C   0  0  0  0  0  0  0  0  0  0  0  0
    3.4459    6.0346    0.0000 C   0  0  0  0  0  0  0  0  0  0  0  0
    3.0334    6.7491    0.0000 C   0  0  0  0  0  0  0  0  0  0  0  0
  1  2  1  0  0  0  0
  2  3  2  0  0  0  0
  2  4  2  0  0  0  0
  2  5  1  0  0  0  0
  5  6  1  0  0  0  0
  6  7  1  0  0  0  0
  7  8  1  0  0  0  0
  8  9  1  0  0  0  0
  9 10  1  0  0  0  0
 10 11  4  0  0  0  0
 11 12  4  0  0  0  0
 12 13  4  0  0  0  0
 13 14  4  0  0  0  0
 14 15  4  0  0  0  0
 15 16  4  0  0  0  0
 16 17  1  0  0  0  0
 17 18  1  0  0  0  0
 18 19  1  0  0  0  0
 19 20  1  0  0  0  0
 20 21  1  0  0  0  0
 21 22  1  0  0  0  0
 17 22  1  0  0  0  0
 16 23  4  0  0  0  0
 12 23  4  0  0  0  0
 23 24  4  0  0  0  0
 10 24  4  0  0  0  0
 14 25  1  0  0  0  0
 25 26  4  0  0  0  0
 26 27  4  0  0  0  0
 27 28  4  0  0  0  0
 28 29  4  0  0  0  0
 29 30  4  0  0  0  0
 30 31  4  0  0  0  0
 31 32  4  0  0  0  0
 32 33  4  0  0  0  0
 25 33  4  0  0  0  0
 29 33  4  0  0  0  0
  8 34  1  0  0  0  0
 34 35  1  0  0  0  0
  5 35  1  0  0  0  0
M  STY  1   1 DAT
M  SAL   1  1  31
M  SDT   1 MRV_IMPLICIT_H                                        
M  SDD   1     0.0000    0.0000    DR    ALL  0       0  
M  SED   1 IMPL_H1
M  END
>  <molregno>
470511

>  <canonical_smiles>
CS(=O)(=O)N1CCN(Cc2cc3nc(nc(N4CCOCC4)c3s2)c5cccc6[nH]ncc56)CC1

>  <standard_inchi_key>
LHNIIDJUOCFXAP-UHFFFAOYSA-N

>  <standard_value>
35178,95

>  <standard_units>
nM

>  <standard_type>
IC50

>  <assay_id>
954460

>  <description>
SANGER: Inhibition of human NCI-SNU-1 cell growth in a cell viability assay.

>  <Mol Mass>
513,64

>  <Act_10_uM>
0

>  <StandardizerResult>
Clean 2D (ID: Clean 2D)
Clear Stereo (ID: Clear Stereo)
Tautomerize (ID: Tautomerize)
Wedge Clean (ID: Wedge Clean)
Aromatize (ID: Aromatize)


$$$$

  Mrv17c0 06171723582D          

 32 36  0  0  0  0            999 V2000
    9.7492    2.4134    0.0000 C   0  0  0  0  0  0  0  0  0  0  0  0
    9.0347    2.0009    0.0000 N   0  0  0  0  0  0  0  0  0  0  0  0
    9.0347    1.1759    0.0000 C   0  0  0  0  0  0  0  0  0  0  0  0
    9.7492    0.7634    0.0000 O   0  0  0  0  0  0  0  0  0  0  0  0
    8.3202    0.7634    0.0000 C   0  0  0  0  0  0  0  0  0  0  0  0
    8.3202   -0.0616    0.0000 C   0  0  0  0  0  0  0  0  0  0  0  0
    7.6058   -0.4741    0.0000 C   0  0  0  0  0  0  0  0  0  0  0  0
    6.8913   -0.0616    0.0000 C   0  0  0  0  0  0  0  0  0  0  0  0
    6.8913    0.7634    0.0000 C   0  0  0  0  0  0  0  0  0  0  0  0
    7.6058    1.1759    0.0000 C   0  0  0  0  0  0  0  0  0  0  0  0
    7.6058    2.0009    0.0000 F   0  0  0  0  0  0  0  0  0  0  0  0
    6.1768   -0.4741    0.0000 C   0  0  0  0  0  0  0  0  0  0  0  0
    6.1768   -1.2991    0.0000 C   0  0  0  0  0  0  0  0  0  0  0  0
    5.4623   -1.7116    0.0000 C   0  0  0  0  0  0  0  0  0  0  0  0
    5.4623   -2.5366    0.0000 F   0  0  0  0  0  0  0  0  0  0  0  0
    4.7479   -1.2991    0.0000 C   0  0  0  0  0  0  0  0  0  0  0  0
    3.9633   -1.5540    0.0000 N   0  0  0  0  0  0  0  0  0  0  0  0
    3.4783   -0.8866    0.0000 C   0  0  0  0  0  0  0  0  0  0  0  0
    3.9633   -0.2192    0.0000 C   0  0  0  0  0  0  0  0  0  0  0  0
    3.7083    0.5655    0.0000 C   0  0  0  0  0  0  0  0  0  0  0  0
    4.2603    1.1785    0.0000 C   0  0  0  0  0  0  0  0  0  0  0  0
    4.0054    1.9632    0.0000 C   0  0  0  0  0  0  0  0  0  0  0  0
    4.5574    2.5763    0.0000 C   0  0  0  0  0  0  0  0  0  0  0  0
    5.3644    2.4047    0.0000 C   0  0  0  0  0  0  0  0  0  0  0  0
    5.9164    3.0178    0.0000 N   0  0  0  0  0  0  0  0  0  0  0  0
    6.7234    2.8463    0.0000 C   0  0  0  0  0  0  0  0  0  0  0  0
    6.9784    2.0617    0.0000 C   0  0  0  0  0  0  0  0  0  0  0  0
    6.4263    1.4486    0.0000 C   0  0  0  0  0  0  0  0  0  0  0  0
    5.6194    1.6201    0.0000 C   0  0  0  0  0  0  0  0  0  0  0  0
    5.0673    1.0070    0.0000 C   0  0  0  0  0  0  0  0  0  0  0  0
    4.7479   -0.4741    0.0000 N   0  0  0  0  0  0  0  0  0  0  0  0
    5.4623   -0.0616    0.0000 C   0  0  0  0  0  0  0  0  0  0  0  0
  1  2  1  0  0  0  0
  2  3  1  0  0  0  0
  3  4  2  0  0  0  0
  3  5  1  0  0  0  0
  5  6  4  0  0  0  0
  6  7  4  0  0  0  0
  7  8  4  0  0  0  0
  8  9  4  0  0  0  0
  9 10  4  0  0  0  0
  5 10  4  0  0  0  0
 10 11  1  0  0  0  0
  8 12  1  0  0  0  0
 12 13  4  0  0  0  0
 13 14  4  0  0  0  0
 14 15  1  0  0  0  0
 14 16  4  0  0  0  0
 16 17  4  0  0  0  0
 17 18  4  0  0  0  0
 18 19  4  0  0  0  0
 19 20  1  0  0  0  0
 20 21  1  0  0  0  0
 21 22  4  0  0  0  0
 22 23  4  0  0  0  0
 23 24  4  0  0  0  0
 24 25  4  0  0  0  0
 25 26  4  0  0  0  0
 26 27  4  0  0  0  0
 27 28  4  0  0  0  0
 28 29  4  0  0  0  0
 24 29  4  0  0  0  0
 29 30  4  0  0  0  0
 21 30  4  0  0  0  0
 19 31  4  0  0  0  0
 16 31  4  0  0  0  0
 31 32  4  0  0  0  0
 12 32  4  0  0  0  0
M  END
>  <molregno>
1948359

>  <canonical_smiles>
CNC(=O)c1ccc(cc1F)c2cc(F)c3ncc(Cc4ccc5ncccc5c4)n3c2

>  <standard_inchi_key>
HLMASOKCFIFSOF-UHFFFAOYSA-N

>  <standard_value>
50000

>  <standard_units>
nM

>  <standard_type>
IC50

>  <assay_id>
1498147

>  <description>
Antiproliferative activity against human SNU1 cells after 72 hrs

>  <Mol Mass>
428,443

>  <Act_10_uM>
0

>  <StandardizerResult>
Clean 2D (ID: Clean 2D)
Clear Stereo (ID: Clear Stereo)
Tautomerize (ID: Tautomerize)
Wedge Clean (ID: Wedge Clean)
Aromatize (ID: Aromatize)


$$$$
