# Supplementary material for: A desirability-based multi objective approach for the virtual screening discovery of broad-spectrum anti-gastric cancer agents
Source: PLoS One. 2018 Feb 8;13(2):e0192176. doi: 10.1371/journal.pone.0192176 (PMC5805264; doi:10.1371/journal.pone.0192176)
Supplement: S1 File — (ZIP) [file pone.0192176.s004.zip › SNU_1_Train.sdf]

  Mrv17c0 06171723582D          

 28 32  0  0  0  0            999 V2000
    1.2341    3.6713    0.0000 O   0  0  0  0  0  0  0  0  0  0  0  0
    1.8747    3.1515    0.0000 C   0  0  0  0  0  0  0  0  0  0  0  0
    2.6453    3.4463    0.0000 O   0  0  0  0  0  0  0  0  0  0  0  0
    1.7448    2.3368    0.0000 C   0  0  0  0  0  0  0  0  0  0  0  0
    2.3854    1.8169    0.0000 C   0  0  0  0  0  0  0  0  0  0  0  0
    3.2004    1.9451    0.0000 O   0  0  0  0  0  0  0  0  0  0  0  0
    3.5742    1.2096    0.0000 C   0  0  0  0  0  0  0  0  0  0  0  0
    4.3708    0.9952    0.0000 C   0  0  0  0  0  0  0  0  0  0  0  0
    4.5835    0.1981    0.0000 C   0  0  0  0  0  0  0  0  0  0  0  0
    3.9995   -0.3846    0.0000 C   0  0  0  0  0  0  0  0  0  0  0  0
    3.2029   -0.1702    0.0000 C   0  0  0  0  0  0  0  0  0  0  0  0
    2.9902    0.6269    0.0000 C   0  0  0  0  0  0  0  0  0  0  0  0
    2.2555    1.0022    0.0000 N   0  0  0  0  0  0  0  0  0  0  0  0
    1.4850    0.7073    0.0000 C   0  0  0  0  0  0  0  0  0  0  0  0
    1.3551   -0.1074    0.0000 C   0  0  0  0  0  0  0  0  0  0  0  0
    0.5846   -0.4022    0.0000 C   0  0  0  0  0  0  0  0  0  0  0  0
    0.4546   -1.2169    0.0000 N   0  0  0  0  0  0  0  0  0  0  0  0
    1.0952   -1.7368    0.0000 C   0  0  0  0  0  0  0  0  0  0  0  0
    0.9653   -2.5515    0.0000 C   0  0  0  0  0  0  0  0  0  0  0  0
    0.1948   -2.8463    0.0000 N   0  0  0  0  0  0  0  0  0  0  0  0
   -0.4458   -2.3265    0.0000 C   0  0  0  0  0  0  0  0  0  0  0  0
   -0.3159   -1.5118    0.0000 C   0  0  0  0  0  0  0  0  0  0  0  0
   -0.0560    0.1177    0.0000 C   0  0  0  0  0  0  0  0  0  0  0  0
   -0.8266   -0.1772    0.0000 F   0  0  0  0  0  0  0  0  0  0  0  0
    0.0739    0.9324    0.0000 C   0  0  0  0  0  0  0  0  0  0  0  0
    0.8444    1.2272    0.0000 C   0  0  0  0  0  0  0  0  0  0  0  0
    0.9743    2.0419    0.0000 C   0  0  0  0  0  0  0  0  0  0  0  0
    0.3337    2.5618    0.0000 O   0  0  0  0  0  0  0  0  0  0  0  0
  1  2  1  0  0  0  0
  2  3  2  0  0  0  0
  2  4  1  0  0  0  0
  4  5  4  0  0  0  0
  5  6  4  0  0  0  0
  6  7  4  0  0  0  0
  7  8  4  0  0  0  0
  8  9  4  0  0  0  0
  9 10  4  0  0  0  0
 10 11  4  0  0  0  0
 11 12  4  0  0  0  0
  7 12  4  0  0  0  0
 12 13  4  0  0  0  0
  5 13  4  0  0  0  0
 13 14  4  0  0  0  0
 14 15  4  0  0  0  0
 15 16  4  0  0  0  0
 16 17  1  0  0  0  0
 17 18  1  0  0  0  0
 18 19  1  0  0  0  0
 19 20  1  0  0  0  0
 20 21  1  0  0  0  0
 21 22  1  0  0  0  0
 17 22  1  0  0  0  0
 16 23  4  0  0  0  0
 23 24  1  0  0  0  0
 23 25  4  0  0  0  0
 25 26  4  0  0  0  0
 14 26  4  0  0  0  0
 26 27  4  0  0  0  0
  4 27  4  0  0  0  0
 27 28  2  0  0  0  0
M  END
>  <molregno>
91503

>  <canonical_smiles>
OC(=O)C1=C2Oc3ccccc3N2c4cc(N5CCNCC5)c(F)cc4C1=O

>  <standard_inchi_key>
BVMNBCFZDUSZQL-UHFFFAOYSA-N

>  <standard_value>
15,3

>  <standard_units>
ug.mL-1

>  <standard_type>
IC50

>  <assay_id>
198093

>  <description>
In vitro cytotoxic activity against human tumor SNU 1 (stomach) cell line

>  <Mol Mass>
381,363

>  <Act_10_uM>
0

>  <StandardizerResult>
Clean 2D (ID: Clean 2D)
Clear Stereo (ID: Clear Stereo)
Tautomerize (ID: Tautomerize)
Wedge Clean (ID: Wedge Clean)
Aromatize (ID: Aromatize)


$$$$

  Mrv17c0 06171723582D          

 39 43  0  0  1  0            999 V2000
    2.1434   -5.3625    0.0000 C   0  0  0  0  0  0  0  0  0  0  0  0
    2.8579   -4.9500    0.0000 O   0  0  0  0  0  0  0  0  0  0  0  0
    2.8579   -4.1250    0.0000 C   0  0  0  0  0  0  0  0  0  0  0  0
    2.1434   -3.7125    0.0000 C   0  0  0  0  0  0  0  0  0  0  0  0
    2.1434   -2.8875    0.0000 C   0  0  0  0  0  0  0  0  0  0  0  0
    2.8579   -2.4750    0.0000 C   0  0  0  0  0  0  0  0  0  0  0  0
    3.5724   -2.8875    0.0000 C   0  0  0  0  0  0  0  0  0  0  0  0
    4.2868   -2.4750    0.0000 C   0  0  0  0  0  0  0  0  0  0  0  0
    4.2868   -1.6500    0.0000 O   0  0  0  0  0  0  0  0  0  0  0  0
    5.0013   -2.8875    0.0000 C   0  0  0  0  0  0  0  0  0  0  0  0
    5.7158   -2.4750    0.0000 C   0  0  0  0  0  0  0  0  0  0  0  0
    5.7158   -1.6500    0.0000 O   0  0  0  0  0  0  0  0  0  0  0  0
    6.4302   -2.8875    0.0000 C   0  0  0  0  0  0  0  0  0  0  0  0
    7.1447   -2.4750    0.0000 C   0  0  0  0  0  0  0  0  0  0  0  0
    7.8592   -2.8875    0.0000 C   0  0  0  0  0  0  0  0  0  0  0  0
    8.6716   -3.0308    0.0000 O   0  0  0  0  0  0  0  0  0  0  0  0
    7.8592   -3.7125    0.0000 C   0  0  0  0  0  0  0  0  0  0  0  0
    7.1447   -4.1250    0.0000 C   0  0  0  0  0  0  0  0  0  0  0  0
    7.1447   -4.9500    0.0000 O   0  0  0  0  0  0  0  0  0  0  0  0
    7.8592   -5.3625    0.0000 C   0  0  0  0  0  0  0  0  0  0  0  0
    8.5737   -4.9500    0.0000 C   0  0  0  0  0  0  0  0  0  0  0  0
    9.2881   -5.3625    0.0000 C   0  0  0  0  0  0  0  0  0  0  0  0
   10.0026   -4.9500    0.0000 N   0  0  0  0  0  0  0  0  0  0  0  0
    9.2881   -6.1875    0.0000 C   0  0  0  0  0  0  0  0  0  0  0  0
   10.0026   -6.6000    0.0000 O   0  0  0  0  0  0  0  0  0  0  0  0
    8.5737   -6.6000    0.0000 C   0  0  0  0  0  0  0  0  0  0  0  0
    8.5737   -7.4250    0.0000 C   0  0  0  0  0  0  0  0  0  0  0  0
    7.8592   -6.1875    0.0000 O   0  0  0  0  0  0  0  0  0  0  0  0
    6.4302   -3.7125    0.0000 C   0  0  0  0  0  0  0  0  0  0  0  0
    5.7158   -4.1250    0.0000 C   0  0  0  0  0  0  0  0  0  0  0  0
    5.7158   -4.9500    0.0000 O   0  0  0  0  0  0  0  0  0  0  0  0
    5.0013   -3.7125    0.0000 C   0  0  0  0  0  0  0  0  0  0  0  0
    4.2868   -4.1250    0.0000 C   0  0  0  0  0  0  0  0  0  0  0  0
    4.2868   -4.9500    0.0000 O   0  0  0  0  0  0  0  0  0  0  0  0
    3.5724   -3.7125    0.0000 C   0  0  0  0  0  0  0  0  0  0  0  0
    8.1413   -2.1123    0.0000 C   0  0  0  0  0  0  0  0  0  0  0  0
    8.9538   -1.9690    0.0000 O   0  0  0  0  0  0  0  0  0  0  0  0
    7.6110   -1.4803    0.0000 C   0  0  0  0  0  0  0  0  0  0  0  0
    7.8932   -0.7050    0.0000 O   0  0  0  0  0  0  0  0  0  0  0  0
  1  2  1  0  0  0  0
  2  3  1  0  0  0  0
  3  4  4  0  0  0  0
  4  5  4  0  0  0  0
  5  6  4  0  0  0  0
  6  7  4  0  0  0  0
  7  8  1  0  0  0  0
  8  9  2  0  0  0  0
  8 10  1  0  0  0  0
 10 11  4  0  0  0  0
 11 12  1  0  0  0  0
 11 13  4  0  0  0  0
 13 14  1  0  0  0  0
 14 15  1  0  0  0  0
 15 16  1  0  0  0  0
 15 17  1  0  0  0  0
 17 18  1  0  0  0  0
 18 19  1  0  0  0  0
 20 19  1  0  0  0  0
 20 21  1  0  0  0  0
 21 22  1  0  0  0  0
 22 23  1  0  0  0  0
 22 24  1  0  0  0  0
 24 25  1  0  0  0  0
 24 26  1  0  0  0  0
 26 27  1  0  0  0  0
 26 28  1  0  0  0  0
 20 28  1  0  0  0  0
 18 29  1  0  0  0  0
 13 29  4  0  0  0  0
 29 30  4  0  0  0  0
 30 31  1  0  0  0  0
 30 32  4  0  0  0  0
 10 32  4  0  0  0  0
 32 33  1  0  0  0  0
 33 34  2  0  0  0  0
 33 35  1  0  0  0  0
  3 35  4  0  0  0  0
  7 35  4  0  0  0  0
 15 36  1  0  0  0  0
 36 37  2  0  0  0  0
 36 38  1  0  0  0  0
 38 39  1  0  0  0  0
M  END
>  <molregno>
78759

>  <canonical_smiles>
COc1cccc2C(=O)c3c(O)c4C[C@](O)(C[C@H](O[C@H]5C[C@H](N)[C@H](O)[C@H](C)O5)c4c(O)c3C(=O)c12)C(=O)CO

>  <standard_inchi_key>
AOJJSUZBOXZQNB-TZSSRYMLSA-N

>  <standard_value>
0,5

>  <standard_units>
ug.mL-1

>  <standard_type>
IC50

>  <assay_id>
198093

>  <description>
In vitro cytotoxic activity against human tumor SNU 1 (stomach) cell line

>  <Mol Mass>
543,525

>  <Act_10_uM>
1

>  <StandardizerResult>
Clean 2D (ID: Clean 2D)
Clear Stereo (ID: Clear Stereo)
Tautomerize (ID: Tautomerize)
Wedge Clean (ID: Wedge Clean)
Aromatize (ID: Aromatize)


$$$$

  Mrv17c0 06171723582D          

 17 19  0  0  0  0            999 V2000
    0.7145   -2.8875    0.0000 C   0  0  0  0  0  0  0  0  0  0  0  0
    1.4289   -2.4750    0.0000 C   0  0  0  0  0  0  0  0  0  0  0  0
    1.4289   -1.6500    0.0000 C   0  0  0  0  0  0  0  0  0  0  0  0
    2.1434   -1.2375    0.0000 N   0  0  0  0  0  0  0  0  0  0  0  0
    2.8579   -1.6500    0.0000 C   0  0  0  0  0  0  0  0  0  0  0  0
    3.5724   -1.2375    0.0000 C   0  0  0  0  0  0  0  0  0  0  0  0
    3.5724   -0.4125    0.0000 O   0  0  0  0  0  0  0  0  0  0  0  0
    4.2868   -1.6500    0.0000 C   0  0  0  0  0  0  0  0  0  0  0  0
    5.0013   -1.2375    0.0000 C   0  0  0  0  0  0  0  0  0  0  0  0
    5.7158   -1.6500    0.0000 C   0  0  0  0  0  0  0  0  0  0  0  0
    5.7158   -2.4750    0.0000 C   0  0  0  0  0  0  0  0  0  0  0  0
    5.0013   -2.8875    0.0000 C   0  0  0  0  0  0  0  0  0  0  0  0
    4.2868   -2.4750    0.0000 C   0  0  0  0  0  0  0  0  0  0  0  0
    3.5724   -2.8875    0.0000 C   0  0  0  0  0  0  0  0  0  0  0  0
    3.5724   -3.7125    0.0000 O   0  0  0  0  0  0  0  0  0  0  0  0
    2.8579   -2.4750    0.0000 C   0  0  0  0  0  0  0  0  0  0  0  0
    2.1434   -2.8875    0.0000 C   0  0  0  0  0  0  0  0  0  0  0  0
  1  2  1  0  0  0  0
  2  3  4  0  0  0  0
  3  4  4  0  0  0  0
  4  5  4  0  0  0  0
  5  6  1  0  0  0  0
  6  7  2  0  0  0  0
  6  8  1  0  0  0  0
  8  9  4  0  0  0  0
  9 10  4  0  0  0  0
 10 11  4  0  0  0  0
 11 12  4  0  0  0  0
 12 13  4  0  0  0  0
  8 13  4  0  0  0  0
 13 14  1  0  0  0  0
 14 15  2  0  0  0  0
 14 16  1  0  0  0  0
  5 16  4  0  0  0  0
 16 17  4  0  0  0  0
  2 17  4  0  0  0  0
M  END
>  <molregno>
289041

>  <canonical_smiles>
Cc1cnc2C(=O)c3ccccc3C(=O)c2c1

>  <standard_inchi_key>
DCGFZAUMBPWUPM-UHFFFAOYSA-N

>  <standard_value>
13,9

>  <standard_units>
ug.mL-1

>  <standard_type>
IC50

>  <assay_id>
198097

>  <description>
In vitro cytotoxic activity against SNU-1(stomach cancer cell) by using SRB assay after 72 hr of drug exposure

>  <Mol Mass>
223,231

>  <Act_10_uM>
0

>  <StandardizerResult>
Clean 2D (ID: Clean 2D)
Clear Stereo (ID: Clear Stereo)
Tautomerize (ID: Tautomerize)
Wedge Clean (ID: Wedge Clean)
Aromatize (ID: Aromatize)


$$$$

  Mrv17c0 06171723582D          

 24 26  0  0  0  0            999 V2000
    5.7158   -3.3000    0.0000 C   0  0  0  0  0  0  0  0  0  0  0  0
    6.4302   -2.8875    0.0000 C   0  0  0  0  0  0  0  0  0  0  0  0
    6.4302   -2.0625    0.0000 C   0  0  0  0  0  0  0  0  0  0  0  0
    7.1447   -3.3000    0.0000 N   0  0  0  0  0  0  0  0  0  0  0  0
    7.8592   -2.8875    0.0000 C   0  0  0  0  0  0  0  0  0  0  0  0
    7.8592   -2.0625    0.0000 O   0  0  0  0  0  0  0  0  0  0  0  0
    8.5737   -3.3000    0.0000 O   0  0  0  0  0  0  0  0  0  0  0  0
    9.2881   -2.8875    0.0000 C   0  0  0  0  0  0  0  0  0  0  0  0
   10.0026   -3.3000    0.0000 C   0  0  0  0  0  0  0  0  0  0  0  0
   10.7171   -2.8875    0.0000 C   0  0  0  0  0  0  0  0  0  0  0  0
   11.4315   -3.3000    0.0000 N   0  0  0  0  0  0  0  0  0  0  0  0
   11.4315   -4.1250    0.0000 C   0  0  0  0  0  0  0  0  0  0  0  0
   12.1460   -4.5375    0.0000 C   0  0  0  0  0  0  0  0  0  0  0  0
   12.8605   -4.1250    0.0000 O   0  0  0  0  0  0  0  0  0  0  0  0
   12.1460   -5.3625    0.0000 C   0  0  0  0  0  0  0  0  0  0  0  0
   12.8605   -5.7750    0.0000 C   0  0  0  0  0  0  0  0  0  0  0  0
   12.8605   -6.6000    0.0000 C   0  0  0  0  0  0  0  0  0  0  0  0
   12.1460   -7.0125    0.0000 C   0  0  0  0  0  0  0  0  0  0  0  0
   11.4315   -6.6000    0.0000 C   0  0  0  0  0  0  0  0  0  0  0  0
   11.4315   -5.7750    0.0000 C   0  0  0  0  0  0  0  0  0  0  0  0
   10.7171   -5.3625    0.0000 C   0  0  0  0  0  0  0  0  0  0  0  0
   10.0026   -5.7750    0.0000 O   0  0  0  0  0  0  0  0  0  0  0  0
   10.7171   -4.5375    0.0000 C   0  0  0  0  0  0  0  0  0  0  0  0
   10.0026   -4.1250    0.0000 C   0  0  0  0  0  0  0  0  0  0  0  0
  1  2  1  0  0  0  0
  2  3  1  0  0  0  0
  2  4  1  0  0  0  0
  4  5  1  0  0  0  0
  5  6  2  0  0  0  0
  5  7  1  0  0  0  0
  7  8  1  0  0  0  0
  8  9  1  0  0  0  0
  9 10  4  0  0  0  0
 10 11  4  0  0  0  0
 11 12  4  0  0  0  0
 12 13  1  0  0  0  0
 13 14  2  0  0  0  0
 13 15  1  0  0  0  0
 15 16  4  0  0  0  0
 16 17  4  0  0  0  0
 17 18  4  0  0  0  0
 18 19  4  0  0  0  0
 19 20  4  0  0  0  0
 15 20  4  0  0  0  0
 20 21  1  0  0  0  0
 21 22  2  0  0  0  0
 21 23  1  0  0  0  0
 12 23  4  0  0  0  0
 23 24  4  0  0  0  0
  9 24  4  0  0  0  0
M  END
>  <molregno>
290788

>  <canonical_smiles>
CC(C)NC(=O)OCc1cnc2C(=O)c3ccccc3C(=O)c2c1

>  <standard_inchi_key>
JMGCRFRACCEYBT-UHFFFAOYSA-N

>  <standard_value>
20

>  <standard_units>
ug.mL-1

>  <standard_type>
IC50

>  <assay_id>
198097

>  <description>
In vitro cytotoxic activity against SNU-1(stomach cancer cell) by using SRB assay after 72 hr of drug exposure

>  <Mol Mass>
324,336

>  <Act_10_uM>
0

>  <StandardizerResult>
Clean 2D (ID: Clean 2D)
Clear Stereo (ID: Clear Stereo)
Tautomerize (ID: Tautomerize)
Wedge Clean (ID: Wedge Clean)
Aromatize (ID: Aromatize)


$$$$

  Mrv17c0 06171723582D          

 18 20  0  0  0  0            999 V2000
    0.7145   -3.7125    0.0000 O   0  0  0  0  0  0  0  0  0  0  0  0
    0.7145   -2.8875    0.0000 C   0  0  0  0  0  0  0  0  0  0  0  0
    1.4289   -2.4750    0.0000 C   0  0  0  0  0  0  0  0  0  0  0  0
    1.4289   -1.6500    0.0000 C   0  0  0  0  0  0  0  0  0  0  0  0
    2.1434   -1.2375    0.0000 N   0  0  0  0  0  0  0  0  0  0  0  0
    2.8579   -1.6500    0.0000 C   0  0  0  0  0  0  0  0  0  0  0  0
    3.5724   -1.2375    0.0000 C   0  0  0  0  0  0  0  0  0  0  0  0
    3.5724   -0.4125    0.0000 O   0  0  0  0  0  0  0  0  0  0  0  0
    4.2868   -1.6500    0.0000 C   0  0  0  0  0  0  0  0  0  0  0  0
    5.0013   -1.2375    0.0000 C   0  0  0  0  0  0  0  0  0  0  0  0
    5.7158   -1.6500    0.0000 C   0  0  0  0  0  0  0  0  0  0  0  0
    5.7158   -2.4750    0.0000 C   0  0  0  0  0  0  0  0  0  0  0  0
    5.0013   -2.8875    0.0000 C   0  0  0  0  0  0  0  0  0  0  0  0
    4.2868   -2.4750    0.0000 C   0  0  0  0  0  0  0  0  0  0  0  0
    3.5724   -2.8875    0.0000 C   0  0  0  0  0  0  0  0  0  0  0  0
    3.5724   -3.7125    0.0000 O   0  0  0  0  0  0  0  0  0  0  0  0
    2.8579   -2.4750    0.0000 C   0  0  0  0  0  0  0  0  0  0  0  0
    2.1434   -2.8875    0.0000 C   0  0  0  0  0  0  0  0  0  0  0  0
  1  2  1  0  0  0  0
  2  3  1  0  0  0  0
  3  4  4  0  0  0  0
  4  5  4  0  0  0  0
  5  6  4  0  0  0  0
  6  7  1  0  0  0  0
  7  8  2  0  0  0  0
  7  9  1  0  0  0  0
  9 10  4  0  0  0  0
 10 11  4  0  0  0  0
 11 12  4  0  0  0  0
 12 13  4  0  0  0  0
 13 14  4  0  0  0  0
  9 14  4  0  0  0  0
 14 15  1  0  0  0  0
 15 16  2  0  0  0  0
 15 17  1  0  0  0  0
  6 17  4  0  0  0  0
 17 18  4  0  0  0  0
  3 18  4  0  0  0  0
M  END
>  <molregno>
288941

>  <canonical_smiles>
OCc1cnc2C(=O)c3ccccc3C(=O)c2c1

>  <standard_inchi_key>
RNIAKKYOBFPDRQ-UHFFFAOYSA-N

>  <standard_value>
8,1

>  <standard_units>
ug.mL-1

>  <standard_type>
IC50

>  <assay_id>
198097

>  <description>
In vitro cytotoxic activity against SNU-1(stomach cancer cell) by using SRB assay after 72 hr of drug exposure

>  <Mol Mass>
239,23

>  <Act_10_uM>
0

>  <StandardizerResult>
Clean 2D (ID: Clean 2D)
Clear Stereo (ID: Clear Stereo)
Tautomerize (ID: Tautomerize)
Wedge Clean (ID: Wedge Clean)
Aromatize (ID: Aromatize)


$$$$

  Mrv17c0 06171723582D          

 18 20  0  0  0  0            999 V2000
    0.7145   -3.7125    0.0000 Br  0  0  0  0  0  0  0  0  0  0  0  0
    0.7145   -2.8875    0.0000 C   0  0  0  0  0  0  0  0  0  0  0  0
    1.4289   -2.4750    0.0000 C   0  0  0  0  0  0  0  0  0  0  0  0
    1.4289   -1.6500    0.0000 C   0  0  0  0  0  0  0  0  0  0  0  0
    2.1434   -1.2375    0.0000 N   0  0  0  0  0  0  0  0  0  0  0  0
    2.8579   -1.6500    0.0000 C   0  0  0  0  0  0  0  0  0  0  0  0
    3.5724   -1.2375    0.0000 C   0  0  0  0  0  0  0  0  0  0  0  0
    3.5724   -0.4125    0.0000 O   0  0  0  0  0  0  0  0  0  0  0  0
    4.2868   -1.6500    0.0000 C   0  0  0  0  0  0  0  0  0  0  0  0
    5.0013   -1.2375    0.0000 C   0  0  0  0  0  0  0  0  0  0  0  0
    5.7158   -1.6500    0.0000 C   0  0  0  0  0  0  0  0  0  0  0  0
    5.7158   -2.4750    0.0000 C   0  0  0  0  0  0  0  0  0  0  0  0
    5.0013   -2.8875    0.0000 C   0  0  0  0  0  0  0  0  0  0  0  0
    4.2868   -2.4750    0.0000 C   0  0  0  0  0  0  0  0  0  0  0  0
    3.5724   -2.8875    0.0000 C   0  0  0  0  0  0  0  0  0  0  0  0
    3.5724   -3.7125    0.0000 O   0  0  0  0  0  0  0  0  0  0  0  0
    2.8579   -2.4750    0.0000 C   0  0  0  0  0  0  0  0  0  0  0  0
    2.1434   -2.8875    0.0000 C   0  0  0  0  0  0  0  0  0  0  0  0
  1  2  1  0  0  0  0
  2  3  1  0  0  0  0
  3  4  4  0  0  0  0
  4  5  4  0  0  0  0
  5  6  4  0  0  0  0
  6  7  1  0  0  0  0
  7  8  2  0  0  0  0
  7  9  1  0  0  0  0
  9 10  4  0  0  0  0
 10 11  4  0  0  0  0
 11 12  4  0  0  0  0
 12 13  4  0  0  0  0
 13 14  4  0  0  0  0
  9 14  4  0  0  0  0
 14 15  1  0  0  0  0
 15 16  2  0  0  0  0
 15 17  1  0  0  0  0
  6 17  4  0  0  0  0
 17 18  4  0  0  0  0
  3 18  4  0  0  0  0
M  END
>  <molregno>
289160

>  <canonical_smiles>
BrCc1cnc2C(=O)c3ccccc3C(=O)c2c1

>  <standard_inchi_key>
YHKOEEJDKXKGEI-UHFFFAOYSA-N

>  <standard_value>
0,56

>  <standard_units>
ug.mL-1

>  <standard_type>
IC50

>  <assay_id>
198097

>  <description>
In vitro cytotoxic activity against SNU-1(stomach cancer cell) by using SRB assay after 72 hr of drug exposure

>  <Mol Mass>
302,127

>  <Act_10_uM>
1

>  <StandardizerResult>
Clean 2D (ID: Clean 2D)
Clear Stereo (ID: Clear Stereo)
Tautomerize (ID: Tautomerize)
Wedge Clean (ID: Wedge Clean)
Aromatize (ID: Aromatize)


$$$$

  Mrv17c0 06171723582D          

 23 26  0  0  1  0            999 V2000
    0.5556   -2.1061    0.0000 C   0  0  0  0  0  0  0  0  0  0  0  0
    1.2254   -1.6245    0.0000 C   0  0  0  0  0  0  0  0  0  0  0  0
    1.5834   -2.3678    0.0000 C   0  0  0  0  0  0  0  0  0  0  0  0
    0.6348   -1.0485    0.0000 C   0  0  0  0  0  0  0  0  0  0  0  0
    0.8383   -0.2490    0.0000 C   0  0  0  0  0  0  0  0  0  0  0  0
    1.6325   -0.0255    0.0000 C   0  0  0  0  0  0  0  0  0  0  0  0
    2.2231   -0.6015    0.0000 C   0  0  0  0  0  0  0  0  0  0  0  0
    2.4266    0.1980    0.0000 C   0  0  0  0  0  0  0  0  0  0  0  0
    3.0172   -0.3780    0.0000 C   0  0  0  0  0  0  0  0  0  0  0  0
    3.2208    0.4215    0.0000 C   0  0  0  0  0  0  0  0  0  0  0  0
    2.6302    0.9975    0.0000 C   0  0  0  0  0  0  0  0  0  0  0  0
    2.8337    1.7970    0.0000 C   0  0  0  0  0  0  0  0  0  0  0  0
    2.3065    2.4316    0.0000 C   0  0  0  0  0  0  0  0  0  0  0  0
    2.7471    3.1291    0.0000 C   0  0  0  0  0  0  0  0  0  0  0  0
    3.5466    2.9255    0.0000 O   0  0  0  0  0  0  0  0  0  0  0  0
    3.6001    2.1023    0.0000 C   0  0  0  0  0  0  0  0  0  0  0  0
    4.2976    1.6616    0.0000 O   0  0  0  0  0  0  0  0  0  0  0  0
    3.6079   -0.9540    0.0000 C   0  0  0  0  0  0  0  0  0  0  0  0
    3.4043   -1.7535    0.0000 C   0  0  0  0  0  0  0  0  0  0  0  0
    2.6102   -1.9770    0.0000 C   0  0  0  0  0  0  0  0  0  0  0  0
    2.0196   -1.4010    0.0000 C   0  0  0  0  0  0  0  0  0  0  0  0
    4.1839   -0.3634    0.0000 C   0  0  0  0  0  0  0  0  0  0  0  0
    4.4074   -1.1576    0.0000 O   0  0  0  0  0  0  0  0  0  0  0  0
  1  2  1  0  0  0  0
  2  3  1  0  0  0  0
  2  4  1  0  0  0  0
  4  5  1  0  0  0  0
  5  6  1  0  0  0  0
  6  7  1  0  0  0  0
  7  8  1  0  0  0  0
  7  9  1  0  0  0  0
  9 10  1  0  0  0  0
 11 10  1  4  0  0  0
 11 12  2  0  0  0  0
 12 13  1  0  0  0  0
 13 14  1  0  0  0  0
 14 15  1  0  0  0  0
 15 16  1  0  0  0  0
 12 16  1  0  0  0  0
 16 17  2  0  0  0  0
  9 18  1  0  0  0  0
 18 19  1  0  0  0  0
 19 20  1  0  0  0  0
 21 20  1  0  0  0  0
  2 21  1  0  0  0  0
  7 21  1  0  0  0  0
 18 22  1  0  0  0  0
 22 23  1  0  0  0  0
 18 23  1  0  0  0  0
M  END
>  <molregno>
183201

>  <canonical_smiles>
CC1(C)CCC[C@]2(C)[C@@H](C\C=C/3\CCOC3=O)C4(CC[C@@H]12)CO4

>  <standard_inchi_key>
MBPTXJNHCBXMBP-RPRNLAGRSA-N

>  <standard_value>
15,7

>  <standard_units>
ug.mL-1

>  <standard_type>
IC50

>  <assay_id>
198099

>  <description>
In vitro cytotoxicity of compound was measured on human gastric adenocarcinoma (SNU-1) cells.

>  <Mol Mass>
318,457

>  <Act_10_uM>
0

>  <StandardizerResult>
Clean 2D (ID: Clean 2D)
Clear Stereo (ID: Clear Stereo)
Tautomerize (ID: Tautomerize)
Wedge Clean (ID: Wedge Clean)


$$$$

  Mrv17c0 06171723582D          

 22 23  0  0  1  0            999 V2000
    0.8986   -2.2820    0.0000 C   0  0  0  0  0  0  0  0  0  0  0  0
    1.4289   -1.6500    0.0000 C   0  0  0  0  0  0  0  0  0  0  0  0
    1.9592   -2.2820    0.0000 C   0  0  0  0  0  0  0  0  0  0  0  0
    0.7145   -1.2375    0.0000 C   0  0  0  0  0  0  0  0  0  0  0  0
    0.7145   -0.4125    0.0000 C   0  0  0  0  0  0  0  0  0  0  0  0
    1.4289    0.0000    0.0000 C   0  0  0  0  0  0  0  0  0  0  0  0
    2.1434   -0.4125    0.0000 C   0  0  0  0  0  0  0  0  0  0  0  0
    2.1434    0.4125    0.0000 C   0  0  0  0  0  0  0  0  0  0  0  0
    2.8579    0.0000    0.0000 C   0  0  0  0  0  0  0  0  0  0  0  0
    2.8579    0.8250    0.0000 C   0  0  0  0  0  0  0  0  0  0  0  0
    2.1434    1.2375    0.0000 C   0  0  0  0  0  0  0  0  0  0  0  0
    2.1434    2.0625    0.0000 C   0  0  0  0  0  0  0  0  0  0  0  0
    2.8579    2.4750    0.0000 C   0  0  0  0  0  0  0  0  0  0  0  0
    2.8579    3.3000    0.0000 O   0  0  0  0  0  0  0  0  0  0  0  0
    1.4289    2.4750    0.0000 C   0  0  0  0  0  0  0  0  0  0  0  0
    1.4289    3.3000    0.0000 C   0  0  0  0  0  0  0  0  0  0  0  0
    0.7145    3.7125    0.0000 O   0  0  0  0  0  0  0  0  0  0  0  0
    3.5724   -0.4125    0.0000 C   0  0  0  0  0  0  0  0  0  0  0  0
    4.2868    0.0000    0.0000 C   0  0  0  0  0  0  0  0  0  0  0  0
    3.5724   -1.2375    0.0000 C   0  0  0  0  0  0  0  0  0  0  0  0
    2.8579   -1.6500    0.0000 C   0  0  0  0  0  0  0  0  0  0  0  0
    2.1434   -1.2375    0.0000 C   0  0  0  0  0  0  0  0  0  0  0  0
  1  2  1  0  0  0  0
  2  3  1  0  0  0  0
  2  4  1  0  0  0  0
  4  5  1  0  0  0  0
  5  6  1  0  0  0  0
  6  7  1  0  0  0  0
  7  8  1  0  0  0  0
  7  9  1  0  0  0  0
  9 10  1  0  0  0  0
 11 10  1  4  0  0  0
 11 12  2  0  0  0  0
 12 13  1  0  0  0  0
 13 14  1  0  0  0  0
 12 15  1  0  0  0  0
 15 16  1  0  0  0  0
 16 17  1  0  0  0  0
  9 18  1  0  0  0  0
 18 19  2  0  0  0  0
 18 20  1  0  0  0  0
 20 21  1  0  0  0  0
 22 21  1  0  0  0  0
  2 22  1  0  0  0  0
  7 22  1  0  0  0  0
M  END
>  <molregno>
182621

>  <canonical_smiles>
CC1(C)CCC[C@]2(C)[C@@H](C\C=C(/CO)\CCO)C(=C)CC[C@@H]12

>  <standard_inchi_key>
DDVAZDCKVCUKBI-BNYLVOSESA-N

>  <standard_value>
8,6

>  <standard_units>
ug.mL-1

>  <standard_type>
IC50

>  <assay_id>
198099

>  <description>
In vitro cytotoxicity of compound was measured on human gastric adenocarcinoma (SNU-1) cells.

>  <Mol Mass>
306,49

>  <Act_10_uM>
0

>  <StandardizerResult>
Clean 2D (ID: Clean 2D)
Clear Stereo (ID: Clear Stereo)
Tautomerize (ID: Tautomerize)
Wedge Clean (ID: Wedge Clean)


$$$$

  Mrv17c0 06171723582D          

 17 18  0  0  1  0            999 V2000
    0.8986   -2.2820    0.0000 C   0  0  0  0  0  0  0  0  0  0  0  0
    1.4289   -1.6500    0.0000 C   0  0  0  0  0  0  0  0  0  0  0  0
    1.9592   -2.2820    0.0000 C   0  0  0  0  0  0  0  0  0  0  0  0
    0.7145   -1.2375    0.0000 C   0  0  0  0  0  0  0  0  0  0  0  0
    0.7145   -0.4125    0.0000 C   0  0  0  0  0  0  0  0  0  0  0  0
    1.4289    0.0000    0.0000 C   0  0  0  0  0  0  0  0  0  0  0  0
    2.1434   -0.4125    0.0000 C   0  0  0  0  0  0  0  0  0  0  0  0
    2.1434    0.4125    0.0000 C   0  0  0  0  0  0  0  0  0  0  0  0
    2.8579    0.0000    0.0000 C   0  0  0  0  0  0  0  0  0  0  0  0
    2.8579    0.8250    0.0000 C   0  0  0  0  0  0  0  0  0  0  0  0
    3.5724    1.2375    0.0000 C   0  0  0  0  0  0  0  0  0  0  0  0
    3.5724    2.0625    0.0000 O   0  0  0  0  0  0  0  0  0  0  0  0
    3.5724   -0.4125    0.0000 C   0  0  0  0  0  0  0  0  0  0  0  0
    4.2868    0.0000    0.0000 C   0  0  0  0  0  0  0  0  0  0  0  0
    3.5724   -1.2375    0.0000 C   0  0  0  0  0  0  0  0  0  0  0  0
    2.8579   -1.6500    0.0000 C   0  0  0  0  0  0  0  0  0  0  0  0
    2.1434   -1.2375    0.0000 C   0  0  0  0  0  0  0  0  0  0  0  0
  1  2  1  0  0  0  0
  2  3  1  0  0  0  0
  2  4  1  0  0  0  0
  4  5  1  0  0  0  0
  5  6  1  0  0  0  0
  6  7  1  0  0  0  0
  7  8  1  0  0  0  0
  7  9  1  0  0  0  0
  9 10  1  0  0  0  0
 10 11  1  0  0  0  0
 11 12  2  0  0  0  0
  9 13  1  0  0  0  0
 13 14  2  0  0  0  0
 13 15  1  0  0  0  0
 15 16  1  0  0  0  0
 17 16  1  0  0  0  0
  2 17  1  0  0  0  0
  7 17  1  0  0  0  0
M  END
>  <molregno>
183478

>  <canonical_smiles>
CC1(C)CCC[C@]2(C)[C@@H](CC=O)C(=C)CC[C@@H]12

>  <standard_inchi_key>
BFWKKBSHTOEBHL-OFQRWUPVSA-N

>  <standard_value>
3,9

>  <standard_units>
ug.mL-1

>  <standard_type>
IC50

>  <assay_id>
198099

>  <description>
In vitro cytotoxicity of compound was measured on human gastric adenocarcinoma (SNU-1) cells.

>  <Mol Mass>
234,383

>  <Act_10_uM>
0

>  <StandardizerResult>
Clean 2D (ID: Clean 2D)
Clear Stereo (ID: Clear Stereo)
Tautomerize (ID: Tautomerize)
Wedge Clean (ID: Wedge Clean)


$$$$

  Mrv17c0 06171723582D          

 22 24  0  0  1  0            999 V2000
    0.8986   -2.2820    0.0000 C   0  0  0  0  0  0  0  0  0  0  0  0
    1.4289   -1.6500    0.0000 C   0  0  0  0  0  0  0  0  0  0  0  0
    1.9592   -2.2820    0.0000 C   0  0  0  0  0  0  0  0  0  0  0  0
    0.7145   -1.2375    0.0000 C   0  0  0  0  0  0  0  0  0  0  0  0
    0.7145   -0.4125    0.0000 C   0  0  0  0  0  0  0  0  0  0  0  0
    1.4289    0.0000    0.0000 C   0  0  0  0  0  0  0  0  0  0  0  0
    2.1434   -0.4125    0.0000 C   0  0  0  0  0  0  0  0  0  0  0  0
    2.1434    0.4125    0.0000 C   0  0  0  0  0  0  0  0  0  0  0  0
    2.8579    0.0000    0.0000 C   0  0  0  0  0  0  0  0  0  0  0  0
    2.8579    0.8250    0.0000 C   0  0  0  0  0  0  0  0  0  0  0  0
    2.1434    1.2375    0.0000 C   0  0  0  0  0  0  0  0  0  0  0  0
    2.1434    2.0625    0.0000 C   0  0  0  0  0  0  0  0  0  0  0  0
    1.4760    2.5474    0.0000 C   0  0  0  0  0  0  0  0  0  0  0  0
    1.7309    3.3320    0.0000 C   0  0  0  0  0  0  0  0  0  0  0  0
    2.5559    3.3320    0.0000 O   0  0  0  0  0  0  0  0  0  0  0  0
    2.8109    2.5474    0.0000 C   0  0  0  0  0  0  0  0  0  0  0  0
    3.5955    2.2925    0.0000 O   0  0  0  0  0  0  0  0  0  0  0  0
    3.5724   -0.4125    0.0000 C   0  0  0  0  0  0  0  0  0  0  0  0
    4.2868    0.0000    0.0000 C   0  0  0  0  0  0  0  0  0  0  0  0
    3.5724   -1.2375    0.0000 C   0  0  0  0  0  0  0  0  0  0  0  0
    2.8579   -1.6500    0.0000 C   0  0  0  0  0  0  0  0  0  0  0  0
    2.1434   -1.2375    0.0000 C   0  0  0  0  0  0  0  0  0  0  0  0
  1  2  1  0  0  0  0
  2  3  1  0  0  0  0
  2  4  1  0  0  0  0
  4  5  1  0  0  0  0
  5  6  1  0  0  0  0
  6  7  1  0  0  0  0
  7  8  1  0  0  0  0
  7  9  1  0  0  0  0
  9 10  1  0  0  0  0
 11 10  1  4  0  0  0
 11 12  2  0  0  0  0
 12 13  1  0  0  0  0
 13 14  1  0  0  0  0
 14 15  1  0  0  0  0
 15 16  1  0  0  0  0
 12 16  1  0  0  0  0
 16 17  2  0  0  0  0
  9 18  1  0  0  0  0
 18 19  2  0  0  0  0
 18 20  1  0  0  0  0
 20 21  1  0  0  0  0
 22 21  1  0  0  0  0
  2 22  1  0  0  0  0
  7 22  1  0  0  0  0
M  END
>  <molregno>
183610

>  <canonical_smiles>
CC1(C)CCC[C@]2(C)[C@@H](C\C=C/3\CCOC3=O)C(=C)CC[C@@H]12

>  <standard_inchi_key>
GFLZVIUGJVSYJX-DTFKRFDDSA-N

>  <standard_value>
19,2

>  <standard_units>
ug.mL-1

>  <standard_type>
IC50

>  <assay_id>
198099

>  <description>
In vitro cytotoxicity of compound was measured on human gastric adenocarcinoma (SNU-1) cells.

>  <Mol Mass>
302,458

>  <Act_10_uM>
0

>  <StandardizerResult>
Clean 2D (ID: Clean 2D)
Clear Stereo (ID: Clear Stereo)
Tautomerize (ID: Tautomerize)
Wedge Clean (ID: Wedge Clean)


$$$$

  Mrv17c0 06171723582D          

 22 24  0  0  1  0            999 V2000
    0.8986   -2.2820    0.0000 C   0  0  0  0  0  0  0  0  0  0  0  0
    1.4289   -1.6500    0.0000 C   0  0  0  0  0  0  0  0  0  0  0  0
    1.9592   -2.2820    0.0000 C   0  0  0  0  0  0  0  0  0  0  0  0
    0.7145   -1.2375    0.0000 C   0  0  0  0  0  0  0  0  0  0  0  0
    0.7145   -0.4125    0.0000 C   0  0  0  0  0  0  0  0  0  0  0  0
    1.4289    0.0000    0.0000 C   0  0  0  0  0  0  0  0  0  0  0  0
    2.1434   -0.4125    0.0000 C   0  0  0  0  0  0  0  0  0  0  0  0
    2.1434    0.4125    0.0000 C   0  0  0  0  0  0  0  0  0  0  0  0
    2.8579    0.0000    0.0000 C   0  0  0  0  0  0  0  0  0  0  0  0
    2.8579    0.8250    0.0000 C   0  0  0  0  0  0  0  0  0  0  0  0
    2.1434    1.2375    0.0000 C   0  0  0  0  0  0  0  0  0  0  0  0
    1.4289    0.8250    0.0000 O   0  0  0  0  0  0  0  0  0  0  0  0
    2.1434    2.0625    0.0000 C   0  0  0  0  0  0  0  0  0  0  0  0
    1.4760    2.5474    0.0000 C   0  0  0  0  0  0  0  0  0  0  0  0
    1.7309    3.3320    0.0000 O   0  0  0  0  0  0  0  0  0  0  0  0
    2.5559    3.3320    0.0000 C   0  0  0  0  0  0  0  0  0  0  0  0
    2.8109    2.5474    0.0000 C   0  0  0  0  0  0  0  0  0  0  0  0
    3.5724   -0.4125    0.0000 C   0  0  0  0  0  0  0  0  0  0  0  0
    4.2868    0.0000    0.0000 C   0  0  0  0  0  0  0  0  0  0  0  0
    3.5724   -1.2375    0.0000 C   0  0  0  0  0  0  0  0  0  0  0  0
    2.8579   -1.6500    0.0000 C   0  0  0  0  0  0  0  0  0  0  0  0
    2.1434   -1.2375    0.0000 C   0  0  0  0  0  0  0  0  0  0  0  0
  1  2  1  0  0  0  0
  2  3  1  0  0  0  0
  2  4  1  0  0  0  0
  4  5  1  0  0  0  0
  5  6  1  0  0  0  0
  6  7  1  0  0  0  0
  7  8  1  0  0  0  0
  7  9  1  0  0  0  0
  9 10  1  0  0  0  0
 10 11  1  0  0  0  0
 11 12  1  0  0  0  0
 11 13  1  0  0  0  0
 13 14  4  0  0  0  0
 14 15  4  0  0  0  0
 15 16  4  0  0  0  0
 16 17  4  0  0  0  0
 13 17  4  0  0  0  0
  9 18  1  0  0  0  0
 18 19  2  0  0  0  0
 18 20  1  0  0  0  0
 20 21  1  0  0  0  0
 22 21  1  0  0  0  0
  2 22  1  0  0  0  0
  7 22  1  0  0  0  0
M  END
>  <molregno>
183611

>  <canonical_smiles>
CC1(C)CCC[C@]2(C)[C@@H](CC(O)c3cocc3)C(=C)CC[C@@H]12

>  <standard_inchi_key>
HJODEDKXJPYIBN-FXCQJFQISA-N

>  <standard_value>
3,9

>  <standard_units>
ug.mL-1

>  <standard_type>
IC50

>  <assay_id>
198099

>  <description>
In vitro cytotoxicity of compound was measured on human gastric adenocarcinoma (SNU-1) cells.

>  <Mol Mass>
302,458

>  <Act_10_uM>
0

>  <StandardizerResult>
Clean 2D (ID: Clean 2D)
Clear Stereo (ID: Clear Stereo)
Tautomerize (ID: Tautomerize)
Wedge Clean (ID: Wedge Clean)
Aromatize (ID: Aromatize)


$$$$

  Mrv17c0 06171723582D          

 22 23  0  0  1  0            999 V2000
    1.3184   -3.7125    0.0000 C   0  0  0  0  0  0  0  0  0  0  0  0
    2.1434   -3.7125    0.0000 C   0  0  0  0  0  0  0  0  0  0  0  0
    2.9684   -3.7125    0.0000 O   0  0  0  0  0  0  0  0  0  0  0  0
    2.1434   -2.8875    0.0000 C   0  0  0  0  0  0  0  0  0  0  0  0
    1.4289   -2.4750    0.0000 C   0  0  0  0  0  0  0  0  0  0  0  0
    1.4289   -1.6500    0.0000 C   0  0  0  0  0  0  0  0  0  0  0  0
    0.7145   -1.2375    0.0000 C   0  0  0  0  0  0  0  0  0  0  0  0
    0.4323   -2.0127    0.0000 C   0  0  0  0  0  0  0  0  0  0  0  0
   -0.0980   -1.0942    0.0000 O   0  0  0  0  0  0  0  0  0  0  0  0
    0.7145   -0.4125    0.0000 C   0  0  0  0  0  0  0  0  0  0  0  0
    1.4289    0.0000    0.0000 C   0  0  0  0  0  0  0  0  0  0  0  0
    2.1434   -0.4125    0.0000 C   0  0  0  0  0  0  0  0  0  0  0  0
    2.8579    0.0000    0.0000 C   0  0  0  0  0  0  0  0  0  0  0  0
    2.3276    0.6320    0.0000 C   0  0  0  0  0  0  0  0  0  0  0  0
    3.3882    0.6320    0.0000 C   0  0  0  0  0  0  0  0  0  0  0  0
    3.5724   -0.4125    0.0000 C   0  0  0  0  0  0  0  0  0  0  0  0
    3.5724   -1.2375    0.0000 C   0  0  0  0  0  0  0  0  0  0  0  0
    2.8579   -1.6500    0.0000 C   0  0  0  0  0  0  0  0  0  0  0  0
    2.1434   -1.2375    0.0000 C   0  0  0  0  0  0  0  0  0  0  0  0
    2.1434   -2.0625    0.0000 C   0  0  0  0  0  0  0  0  0  0  0  0
    2.1434   -4.5375    0.0000 C   0  0  0  0  0  0  0  0  0  0  0  0
    2.8579   -4.9500    0.0000 C   0  0  0  0  0  0  0  0  0  0  0  0
  2  1  1  0  0  0  0
  2  3  1  0  0  0  0
  2  4  1  0  0  0  0
  4  5  1  0  0  0  0
  6  5  1  0  0  0  0
  6  7  1  0  0  0  0
  7  8  1  0  0  0  0
  7  9  1  0  0  0  0
  7 10  1  0  0  0  0
 10 11  1  0  0  0  0
 12 11  1  0  0  0  0
 12 13  1  0  0  0  0
 13 14  1  0  0  0  0
 13 15  1  0  0  0  0
 13 16  1  0  0  0  0
 16 17  1  0  0  0  0
 17 18  1  0  0  0  0
 18 19  1  0  0  0  0
  6 19  1  0  0  0  0
 12 19  1  0  0  0  0
 19 20  1  0  0  0  0
  2 21  1  0  0  0  0
 21 22  2  0  0  0  0
M  END
>  <molregno>
95382

>  <canonical_smiles>
C[C@@](O)(CC[C@H]1[C@](C)(O)CC[C@H]2C(C)(C)CCC[C@]12C)C=C

>  <standard_inchi_key>
XVULBTBTFGYVRC-HHUCQEJWSA-N

>  <standard_value>
11,9

>  <standard_units>
ug.mL-1

>  <standard_type>
IC50

>  <assay_id>
198099

>  <description>
In vitro cytotoxicity of compound was measured on human gastric adenocarcinoma (SNU-1) cells.

>  <Mol Mass>
308,506

>  <Act_10_uM>
0

>  <StandardizerResult>
Clean 2D (ID: Clean 2D)
Clear Stereo (ID: Clear Stereo)
Tautomerize (ID: Tautomerize)
Wedge Clean (ID: Wedge Clean)


$$$$

  Mrv17c0 06171723582D          

 26 28  0  0  1  0            999 V2000
   -1.1926   -0.1757    0.0000 C   0  0  0  0  0  0  0  0  0  0  0  0
   -0.3802   -0.3190    0.0000 C   0  0  0  0  0  0  0  0  0  0  0  0
    0.1501    0.3130    0.0000 O   0  0  0  0  0  0  0  0  0  0  0  0
   -0.0980   -1.0942    0.0000 O   0  0  0  0  0  0  0  0  0  0  0  0
    0.7145   -1.2375    0.0000 C   0  0  0  0  0  0  0  0  0  0  0  0
    0.4323   -2.0127    0.0000 C   0  0  0  0  0  0  0  0  0  0  0  0
    0.7145   -0.4125    0.0000 C   0  0  0  0  0  0  0  0  0  0  0  0
    1.4289    0.0000    0.0000 C   0  0  0  0  0  0  0  0  0  0  0  0
    2.1434   -0.4125    0.0000 C   0  0  0  0  0  0  0  0  0  0  0  0
    2.8579    0.0000    0.0000 C   0  0  0  0  0  0  0  0  0  0  0  0
    2.3276    0.6320    0.0000 C   0  0  0  0  0  0  0  0  0  0  0  0
    3.3882    0.6320    0.0000 C   0  0  0  0  0  0  0  0  0  0  0  0
    3.5724   -0.4125    0.0000 C   0  0  0  0  0  0  0  0  0  0  0  0
    3.5724   -1.2375    0.0000 C   0  0  0  0  0  0  0  0  0  0  0  0
    2.8579   -1.6500    0.0000 C   0  0  0  0  0  0  0  0  0  0  0  0
    2.1434   -1.2375    0.0000 C   0  0  0  0  0  0  0  0  0  0  0  0
    2.1434   -2.0625    0.0000 C   0  0  0  0  0  0  0  0  0  0  0  0
    1.4289   -1.6500    0.0000 C   0  0  0  0  0  0  0  0  0  0  0  0
    1.4289   -2.4750    0.0000 C   0  0  0  0  0  0  0  0  0  0  0  0
    2.1434   -2.8875    0.0000 C   0  0  0  0  0  0  0  0  0  0  0  0
    2.1434   -3.7125    0.0000 C   0  0  0  0  0  0  0  0  0  0  0  0
    2.8109   -4.1974    0.0000 C   0  0  0  0  0  0  0  0  0  0  0  0
    2.5559   -4.9820    0.0000 C   0  0  0  0  0  0  0  0  0  0  0  0
    1.7309   -4.9820    0.0000 O   0  0  0  0  0  0  0  0  0  0  0  0
    1.4760   -4.1974    0.0000 C   0  0  0  0  0  0  0  0  0  0  0  0
    0.6914   -3.9425    0.0000 O   0  0  0  0  0  0  0  0  0  0  0  0
  1  2  1  0  0  0  0
  2  3  2  0  0  0  0
  2  4  1  0  0  0  0
  5  4  1  0  0  0  0
  5  6  1  0  0  0  0
  5  7  1  0  0  0  0
  7  8  1  0  0  0  0
  9  8  1  0  0  0  0
  9 10  1  0  0  0  0
 10 11  1  0  0  0  0
 10 12  1  0  0  0  0
 10 13  1  0  0  0  0
 13 14  1  0  0  0  0
 14 15  1  0  0  0  0
 15 16  1  0  0  0  0
  9 16  1  0  0  0  0
 16 17  1  0  0  0  0
 16 18  1  0  0  0  0
  5 18  1  0  0  0  0
 18 19  1  0  0  0  0
 20 19  1  4  0  0  0
 20 21  2  0  0  0  0
 21 22  1  0  0  0  0
 22 23  1  0  0  0  0
 23 24  1  0  0  0  0
 24 25  1  0  0  0  0
 21 25  1  0  0  0  0
 25 26  2  0  0  0  0
M  END
>  <molregno>
182619

>  <canonical_smiles>
CC(=O)O[C@]1(C)CC[C@H]2C(C)(C)CCC[C@]2(C)[C@H]1C\C=C/3\CCOC3=O

>  <standard_inchi_key>
LTYULOTZULIYGC-NNWFMGMUSA-N

>  <standard_value>
12,3

>  <standard_units>
ug.mL-1

>  <standard_type>
IC50

>  <assay_id>
198099

>  <description>
In vitro cytotoxicity of compound was measured on human gastric adenocarcinoma (SNU-1) cells.

>  <Mol Mass>
362,51

>  <Act_10_uM>
0

>  <StandardizerResult>
Clean 2D (ID: Clean 2D)
Clear Stereo (ID: Clear Stereo)
Tautomerize (ID: Tautomerize)
Wedge Clean (ID: Wedge Clean)


$$$$

  Mrv17c0 06171723582D          

 21 22  0  0  1  0            999 V2000
   -1.1926   -0.1757    0.0000 C   0  0  0  0  0  0  0  0  0  0  0  0
   -0.3802   -0.3190    0.0000 C   0  0  0  0  0  0  0  0  0  0  0  0
    0.1501    0.3130    0.0000 O   0  0  0  0  0  0  0  0  0  0  0  0
   -0.0980   -1.0942    0.0000 O   0  0  0  0  0  0  0  0  0  0  0  0
    0.7145   -1.2375    0.0000 C   0  0  0  0  0  0  0  0  0  0  0  0
    0.4323   -2.0127    0.0000 C   0  0  0  0  0  0  0  0  0  0  0  0
    0.7145   -0.4125    0.0000 C   0  0  0  0  0  0  0  0  0  0  0  0
    1.4289    0.0000    0.0000 C   0  0  0  0  0  0  0  0  0  0  0  0
    2.1434   -0.4125    0.0000 C   0  0  0  0  0  0  0  0  0  0  0  0
    2.8579    0.0000    0.0000 C   0  0  0  0  0  0  0  0  0  0  0  0
    2.3276    0.6320    0.0000 C   0  0  0  0  0  0  0  0  0  0  0  0
    3.3882    0.6320    0.0000 C   0  0  0  0  0  0  0  0  0  0  0  0
    3.5724   -0.4125    0.0000 C   0  0  0  0  0  0  0  0  0  0  0  0
    3.5724   -1.2375    0.0000 C   0  0  0  0  0  0  0  0  0  0  0  0
    2.8579   -1.6500    0.0000 C   0  0  0  0  0  0  0  0  0  0  0  0
    2.1434   -1.2375    0.0000 C   0  0  0  0  0  0  0  0  0  0  0  0
    2.1434   -2.0625    0.0000 C   0  0  0  0  0  0  0  0  0  0  0  0
    1.4289   -1.6500    0.0000 C   0  0  0  0  0  0  0  0  0  0  0  0
    1.4289   -2.4750    0.0000 C   0  0  0  0  0  0  0  0  0  0  0  0
    2.1434   -2.8875    0.0000 C   0  0  0  0  0  0  0  0  0  0  0  0
    2.1434   -3.7125    0.0000 O   0  0  0  0  0  0  0  0  0  0  0  0
  1  2  1  0  0  0  0
  2  3  2  0  0  0  0
  2  4  1  0  0  0  0
  5  4  1  0  0  0  0
  5  6  1  0  0  0  0
  5  7  1  0  0  0  0
  7  8  1  0  0  0  0
  9  8  1  0  0  0  0
  9 10  1  0  0  0  0
 10 11  1  0  0  0  0
 10 12  1  0  0  0  0
 10 13  1  0  0  0  0
 13 14  1  0  0  0  0
 14 15  1  0  0  0  0
 15 16  1  0  0  0  0
  9 16  1  0  0  0  0
 16 17  1  0  0  0  0
 16 18  1  0  0  0  0
  5 18  1  0  0  0  0
 18 19  1  0  0  0  0
 19 20  1  0  0  0  0
 20 21  2  0  0  0  0
M  END
>  <molregno>
183612

>  <canonical_smiles>
CC(=O)O[C@]1(C)CC[C@H]2C(C)(C)CCC[C@]2(C)[C@H]1CC=O

>  <standard_inchi_key>
VYUSKBGZQSXNIQ-CIRFHOKZSA-N

>  <standard_value>
4,8

>  <standard_units>
ug.mL-1

>  <standard_type>
IC50

>  <assay_id>
198099

>  <description>
In vitro cytotoxicity of compound was measured on human gastric adenocarcinoma (SNU-1) cells.

>  <Mol Mass>
294,435

>  <Act_10_uM>
0

>  <StandardizerResult>
Clean 2D (ID: Clean 2D)
Clear Stereo (ID: Clear Stereo)
Tautomerize (ID: Tautomerize)
Wedge Clean (ID: Wedge Clean)


$$$$

  Mrv17c0 06171723582D          

 21 23  0  0  1  0            999 V2000
   -0.5303    0.6320    0.0000 C   0  0  0  0  0  0  0  0  0  0  0  0
    0.0000    0.0000    0.0000 C   0  0  0  0  0  0  0  0  0  0  0  0
    0.5303    0.6320    0.0000 C   0  0  0  0  0  0  0  0  0  0  0  0
   -0.7145   -0.4125    0.0000 C   0  0  0  0  0  0  0  0  0  0  0  0
   -0.7145   -1.2375    0.0000 C   0  0  0  0  0  0  0  0  0  0  0  0
    0.0000   -1.6500    0.0000 C   0  0  0  0  0  0  0  0  0  0  0  0
    0.7145   -1.2375    0.0000 C   0  0  0  0  0  0  0  0  0  0  0  0
    0.7145   -2.0625    0.0000 C   0  0  0  0  0  0  0  0  0  0  0  0
    0.7145   -0.4125    0.0000 C   0  0  0  0  0  0  0  0  0  0  0  0
    1.4289    0.0000    0.0000 C   0  0  0  0  0  0  0  0  0  0  0  0
    2.1434   -0.4125    0.0000 C   0  0  0  0  0  0  0  0  0  0  0  0
    2.1434   -1.2375    0.0000 C   0  0  0  0  0  0  0  0  0  0  0  0
    2.8579   -1.6500    0.0000 C   0  0  0  0  0  0  0  0  0  0  0  0
    1.4289   -1.6500    0.0000 C   0  0  0  0  0  0  0  0  0  0  0  0
    1.4289   -2.4750    0.0000 C   0  0  0  0  0  0  0  0  0  0  0  0
    2.1434   -2.8875    0.0000 C   0  0  0  0  0  0  0  0  0  0  0  0
    2.1434   -3.7125    0.0000 C   0  0  0  0  0  0  0  0  0  0  0  0
    2.8109   -4.1974    0.0000 C   0  0  0  0  0  0  0  0  0  0  0  0
    2.5559   -4.9820    0.0000 O   0  0  0  0  0  0  0  0  0  0  0  0
    1.7309   -4.9820    0.0000 C   0  0  0  0  0  0  0  0  0  0  0  0
    1.4760   -4.1974    0.0000 C   0  0  0  0  0  0  0  0  0  0  0  0
  1  2  1  0  0  0  0
  2  3  1  0  0  0  0
  2  4  1  0  0  0  0
  4  5  1  0  0  0  0
  5  6  1  0  0  0  0
  6  7  1  0  0  0  0
  7  8  1  0  0  0  0
  7  9  1  0  0  0  0
  2  9  1  0  0  0  0
  9 10  1  0  0  0  0
 10 11  1  0  0  0  0
 11 12  1  0  0  0  0
 12 13  2  0  0  0  0
 12 14  1  0  0  0  0
  7 14  1  0  0  0  0
 15 14  1  4  0  0  0
 15 16  2  0  0  0  0
 16 17  1  0  0  0  0
 17 18  4  0  0  0  0
 18 19  4  0  0  0  0
 19 20  4  0  0  0  0
 20 21  4  0  0  0  0
 17 21  4  0  0  0  0
M  END
>  <molregno>
183248

>  <canonical_smiles>
CC1(C)CCC[C@@]2(C)[C@H]1CCC(=C)[C@@H]2\C=C\c3cocc3

>  <standard_inchi_key>
QXVXYNOIXUIXBI-NDLVVHCESA-N

>  <standard_value>
8

>  <standard_units>
ug.mL-1

>  <standard_type>
IC50

>  <assay_id>
198099

>  <description>
In vitro cytotoxicity of compound was measured on human gastric adenocarcinoma (SNU-1) cells.

>  <Mol Mass>
284,443

>  <Act_10_uM>
0

>  <StandardizerResult>
Clean 2D (ID: Clean 2D)
Clear Stereo (ID: Clear Stereo)
Tautomerize (ID: Tautomerize)
Wedge Clean (ID: Wedge Clean)
Aromatize (ID: Aromatize)


$$$$

  Mrv17c0 06171723582D          

 22 23  0  0  1  0            999 V2000
    0.8986   -2.2820    0.0000 C   0  0  0  0  0  0  0  0  0  0  0  0
    1.4289   -1.6500    0.0000 C   0  0  0  0  0  0  0  0  0  0  0  0
    1.9592   -2.2820    0.0000 C   0  0  0  0  0  0  0  0  0  0  0  0
    0.7145   -1.2375    0.0000 C   0  0  0  0  0  0  0  0  0  0  0  0
    0.7145   -0.4125    0.0000 C   0  0  0  0  0  0  0  0  0  0  0  0
    1.4289    0.0000    0.0000 C   0  0  0  0  0  0  0  0  0  0  0  0
    2.1434   -0.4125    0.0000 C   0  0  0  0  0  0  0  0  0  0  0  0
    2.1434    0.4125    0.0000 C   0  0  0  0  0  0  0  0  0  0  0  0
    2.8579    0.0000    0.0000 C   0  0  0  0  0  0  0  0  0  0  0  0
    2.8579    0.8250    0.0000 C   0  0  0  0  0  0  0  0  0  0  0  0
    3.5724    1.2375    0.0000 C   0  0  0  0  0  0  0  0  0  0  0  0
    3.5724    2.0625    0.0000 C   0  0  0  0  0  0  0  0  0  0  0  0
    2.8579    2.4750    0.0000 C   0  0  0  0  0  0  0  0  0  0  0  0
    2.8579    3.3000    0.0000 C   0  0  0  0  0  0  0  0  0  0  0  0
    2.1434    3.7125    0.0000 O   0  0  0  0  0  0  0  0  0  0  0  0
    4.2868    2.4750    0.0000 C   0  0  0  0  0  0  0  0  0  0  0  0
    4.2868    3.3000    0.0000 O   0  0  0  0  0  0  0  0  0  0  0  0
    3.5724   -0.4125    0.0000 C   0  0  0  0  0  0  0  0  0  0  0  0
    4.2868    0.0000    0.0000 C   0  0  0  0  0  0  0  0  0  0  0  0
    3.5724   -1.2375    0.0000 C   0  0  0  0  0  0  0  0  0  0  0  0
    2.8579   -1.6500    0.0000 C   0  0  0  0  0  0  0  0  0  0  0  0
    2.1434   -1.2375    0.0000 C   0  0  0  0  0  0  0  0  0  0  0  0
  1  2  1  0  0  0  0
  2  3  1  0  0  0  0
  2  4  1  0  0  0  0
  4  5  1  0  0  0  0
  5  6  1  0  0  0  0
  6  7  1  0  0  0  0
  7  8  1  0  0  0  0
  7  9  1  0  0  0  0
  9 10  1  0  0  0  0
 11 10  1  4  0  0  0
 11 12  2  0  0  0  0
 12 13  1  0  0  0  0
 13 14  1  0  0  0  0
 14 15  2  0  0  0  0
 12 16  1  0  0  0  0
 16 17  2  0  0  0  0
  9 18  1  0  0  0  0
 18 19  2  0  0  0  0
 18 20  1  0  0  0  0
 20 21  1  0  0  0  0
 22 21  1  0  0  0  0
  2 22  1  0  0  0  0
  7 22  1  0  0  0  0
M  END
>  <molregno>
182620

>  <canonical_smiles>
CC1(C)CCC[C@]2(C)[C@@H](C\C=C(/CC=O)\C=O)C(=C)CC[C@@H]12

>  <standard_inchi_key>
TZCSIFOYBLPUIF-OQONWLFBSA-N

>  <standard_value>
12

>  <standard_units>
ug.mL-1

>  <standard_type>
IC50

>  <assay_id>
198099

>  <description>
In vitro cytotoxicity of compound was measured on human gastric adenocarcinoma (SNU-1) cells.

>  <Mol Mass>
302,458

>  <Act_10_uM>
0

>  <StandardizerResult>
Clean 2D (ID: Clean 2D)
Clear Stereo (ID: Clear Stereo)
Tautomerize (ID: Tautomerize)
Wedge Clean (ID: Wedge Clean)


$$$$

  Mrv17c0 06171723582D          

 31 35  0  0  1  0            999 V2000
   -5.2625    1.9792    0.0000 C   0  0  0  0  0  0  0  0  0  0  0  0
   -4.4659    2.1939    0.0000 C   0  0  0  0  0  0  0  0  0  0  0  0
   -4.2535    2.9911    0.0000 C   0  0  0  0  0  0  0  0  0  0  0  0
   -3.8817    1.6113    0.0000 C   0  0  0  0  0  0  0  0  0  0  0  0
   -4.0941    0.8141    0.0000 C   0  0  0  0  0  0  0  0  0  0  0  0
   -3.0851    1.8260    0.0000 C   0  0  0  0  0  0  0  0  0  0  0  0
   -2.5009    1.2435    0.0000 C   0  0  0  0  0  0  0  0  0  0  0  0
   -1.7043    1.4581    0.0000 C   0  0  0  0  0  0  0  0  0  0  0  0
   -1.4920    2.2553    0.0000 C   0  0  0  0  0  0  0  0  0  0  0  0
   -1.1201    0.8756    0.0000 C   0  0  0  0  0  0  0  0  0  0  0  0
   -1.2480    0.0606    0.0000 C   0  0  0  0  0  0  0  0  0  0  0  0
   -0.5124   -0.3129    0.0000 C   0  0  0  0  0  0  0  0  0  0  0  0
    0.0701    0.2713    0.0000 C   0  0  0  0  0  0  0  0  0  0  0  0
   -0.3055    1.0058    0.0000 C   0  0  0  0  0  0  0  0  0  0  0  0
   -0.7286    1.7140    0.0000 C   0  0  0  0  0  0  0  0  0  0  0  0
    0.2070    1.6770    0.0000 C   0  0  0  0  0  0  0  0  0  0  0  0
    1.0258    1.5222    0.0000 C   0  0  0  0  0  0  0  0  0  0  0  0
    1.3806    0.7467    0.0000 C   0  0  0  0  0  0  0  0  0  0  0  0
    2.2261    0.5422    0.0000 C   0  0  0  0  0  0  0  0  0  0  0  0
    2.0187    1.3407    0.0000 C   0  0  0  0  0  0  0  0  0  0  0  0
    2.8556    1.1233    0.0000 C   0  0  0  0  0  0  0  0  0  0  0  0
    3.6894    1.0205    0.0000 C   0  0  0  0  0  0  0  0  0  0  0  0
    3.9353    0.2165    0.0000 C   0  0  0  0  0  0  0  0  0  0  0  0
    4.7207   -0.0358    0.0000 O   0  0  0  0  0  0  0  0  0  0  0  0
    3.2622   -0.2977    0.0000 C   0  0  0  0  0  0  0  0  0  0  0  0
    2.3988   -0.3245    0.0000 C   0  0  0  0  0  0  0  0  0  0  0  0
    1.6477   -0.9394    0.0000 O   0  0  0  0  0  0  0  0  0  0  0  0
    0.8070   -0.8183    0.0000 O   0  0  0  0  0  0  0  0  0  0  0  0
    0.8946    0.0271    0.0000 C   0  0  0  0  0  0  0  0  0  0  0  0
    1.6747   -0.3430    0.0000 C   0  0  0  0  0  0  0  0  0  0  0  0
    2.2512   -1.0880    0.0000 C   0  0  0  0  0  0  0  0  0  0  0  0
  1  2  1  0  0  0  0
  2  3  1  0  0  0  0
  2  4  1  0  0  0  0
  4  5  1  0  0  0  0
  6  4  1  4  0  0  0
  6  7  2  0  0  0  0
  7  8  1  0  0  0  0
  8  9  1  0  0  0  0
 10  8  1  0  0  0  0
 10 11  1  0  0  0  0
 11 12  1  0  0  0  0
 13 12  1  0  0  0  0
 13 14  1  0  0  0  0
 10 14  1  0  0  0  0
 14 15  1  0  0  0  0
 14 16  1  0  0  0  0
 16 17  1  0  0  0  0
 18 17  1  0  0  0  0
 18 19  1  0  0  0  0
 19 20  1  0  0  0  0
 19 21  1  0  0  0  0
 21 22  1  0  0  0  0
 22 23  1  0  0  0  0
 23 24  1  0  0  0  0
 23 25  1  0  0  0  0
 25 26  1  0  0  0  0
 19 26  1  0  0  0  0
 26 27  1  0  0  0  0
 27 28  1  0  0  0  0
 29 28  1  0  0  0  0
 13 29  1  0  0  0  0
 18 29  1  0  0  0  0
 29 30  1  0  0  0  0
 30 31  2  0  0  0  0
 26 31  1  0  0  0  0
M  END
>  <molregno>
368335

>  <canonical_smiles>
CC(C)[C@@H](C)\C=C\[C@@H](C)[C@H]1CC[C@@H]2[C@]1(C)CC[C@@H]3[C@@]4(C)CC[C@H](O)C[C@@]45OO[C@@]23C=C5

>  <standard_inchi_key>
VXOZCESVZIRHCJ-KGHQQZOUSA-N

>  <standard_value>
18700

>  <standard_units>
nM

>  <standard_type>
IC50

>  <assay_id>
532066

>  <description>
Cytotoxicity against human SNU1 cells

>  <Mol Mass>
428,657

>  <Act_10_uM>
0

>  <StandardizerResult>
Clean 2D (ID: Clean 2D)
Clear Stereo (ID: Clear Stereo)
Tautomerize (ID: Tautomerize)
Wedge Clean (ID: Wedge Clean)


$$$$

  Mrv17c0 06171723582D          

 34 38  0  0  1  0            999 V2000
   -0.4733   -3.5408    0.0000 C   0  0  0  0  0  0  0  0  0  0  0  0
    0.3020   -3.8230    0.0000 C   0  0  0  0  0  0  0  0  0  0  0  0
    0.4452   -3.0105    0.0000 C   0  0  0  0  0  0  0  0  0  0  0  0
   -0.1105   -4.5375    0.0000 C   0  0  0  0  0  0  0  0  0  0  0  0
    0.3020   -5.2519    0.0000 C   0  0  0  0  0  0  0  0  0  0  0  0
    1.1270   -5.2519    0.0000 C   0  0  0  0  0  0  0  0  0  0  0  0
    0.7145   -5.9664    0.0000 C   0  0  0  0  0  0  0  0  0  0  0  0
    1.5395   -5.9664    0.0000 C   0  0  0  0  0  0  0  0  0  0  0  0
    2.3645   -5.9664    0.0000 C   0  0  0  0  0  0  0  0  0  0  0  0
    2.7770   -5.2519    0.0000 C   0  0  0  0  0  0  0  0  0  0  0  0
    3.1895   -5.9664    0.0000 C   0  0  0  0  0  0  0  0  0  0  0  0
    2.7771   -6.6808    0.0000 O   0  0  0  0  0  0  0  0  0  0  0  0
    3.8570   -6.4513    0.0000 O   0  0  0  0  0  0  0  0  0  0  0  0
    2.3645   -4.5374    0.0000 C   0  0  0  0  0  0  0  0  0  0  0  0
    2.7770   -3.8230    0.0000 C   0  0  0  0  0  0  0  0  0  0  0  0
    3.6020   -3.8229    0.0000 C   0  0  0  0  0  0  0  0  0  0  0  0
    4.0145   -4.5374    0.0000 C   0  0  0  0  0  0  0  0  0  0  0  0
    4.8395   -4.5374    0.0000 C   0  0  0  0  0  0  0  0  0  0  0  0
    4.4270   -3.8229    0.0000 C   0  0  0  0  0  0  0  0  0  0  0  0
    5.2520   -3.8229    0.0000 C   0  0  0  0  0  0  0  0  0  0  0  0
    6.0770   -3.8229    0.0000 C   0  0  0  0  0  0  0  0  0  0  0  0
    6.4895   -4.5374    0.0000 C   0  0  0  0  0  0  0  0  0  0  0  0
    7.3145   -4.5373    0.0000 O   0  0  0  0  0  0  0  0  0  0  0  0
    6.0770   -5.2518    0.0000 C   0  0  0  0  0  0  0  0  0  0  0  0
    5.9338   -6.0643    0.0000 C   0  0  0  0  0  0  0  0  0  0  0  0
    6.8523   -5.5340    0.0000 C   0  0  0  0  0  0  0  0  0  0  0  0
    6.9956   -6.3465    0.0000 O   0  0  0  0  0  0  0  0  0  0  0  0
    5.2520   -5.2519    0.0000 C   0  0  0  0  0  0  0  0  0  0  0  0
    4.8395   -5.9663    0.0000 C   0  0  0  0  0  0  0  0  0  0  0  0
    4.0145   -5.9663    0.0000 C   0  0  0  0  0  0  0  0  0  0  0  0
    3.6020   -5.2519    0.0000 C   0  0  0  0  0  0  0  0  0  0  0  0
    3.6883   -6.0724    0.0000 C   0  0  0  0  0  0  0  0  0  0  0  0
    1.5395   -4.5374    0.0000 C   0  0  0  0  0  0  0  0  0  0  0  0
    1.1270   -3.8230    0.0000 C   0  0  0  0  0  0  0  0  0  0  0  0
  1  2  1  0  0  0  0
  2  3  1  0  0  0  0
  2  4  1  0  0  0  0
  4  5  1  0  0  0  0
  5  6  1  0  0  0  0
  6  7  1  0  0  0  0
  6  8  1  0  0  0  0
  8  9  1  0  0  0  0
  9 10  1  0  0  0  0
 10 11  1  0  0  0  0
 11 12  2  0  0  0  0
 11 13  1  0  0  0  0
 10 14  1  0  0  0  0
 14 15  2  0  0  0  0
 15 16  1  0  0  0  0
 17 16  1  0  0  0  0
 17 18  1  0  0  0  0
 18 19  1  0  0  0  0
 18 20  1  0  0  0  0
 20 21  1  0  0  0  0
 21 22  1  0  0  0  0
 22 23  1  0  0  0  0
 22 24  1  0  0  0  0
 24 25  1  0  0  0  0
 24 26  1  0  0  0  0
 26 27  1  0  0  0  0
 24 28  1  0  0  0  0
 18 28  1  0  0  0  0
 28 29  1  0  0  0  0
 29 30  1  0  0  0  0
 30 31  1  0  0  0  0
 10 31  1  0  0  0  0
 17 31  1  0  0  0  0
 31 32  1  0  0  0  0
 33 14  1  0  0  0  0
  6 33  1  0  0  0  0
 33 34  1  0  0  0  0
  2 34  1  0  0  0  0
M  END
>  <molregno>
562073

>  <canonical_smiles>
CC1(C)CC[C@]2(C)CC[C@]3(C(=O)O)C(=CC[C@@H]4[C@@]5(C)CC[C@H](O)[C@](C)(CO)[C@@H]5CC[C@@]34C)[C@@H]2C1

>  <standard_inchi_key>
HQGWITLOHQUPBL-LMZUXBMISA-N

>  <standard_value>
10000

>  <standard_units>
nM

>  <standard_type>
IC50

>  <assay_id>
578337

>  <description>
Cytotoxicity against human SNU1 cells by rapid colorimetric assay

>  <Mol Mass>
472,71

>  <Act_10_uM>
0

>  <StandardizerResult>
Clean 2D (ID: Clean 2D)
Clear Stereo (ID: Clear Stereo)
Tautomerize (ID: Tautomerize)
Wedge Clean (ID: Wedge Clean)


$$$$

  Mrv17c0 06171723582D          

 35 39  0  0  1  0            999 V2000
   -0.1105   -3.1085    0.0000 C   0  0  0  0  0  0  0  0  0  0  0  0
    0.3020   -3.8230    0.0000 C   0  0  0  0  0  0  0  0  0  0  0  0
   -0.1105   -4.5375    0.0000 C   0  0  0  0  0  0  0  0  0  0  0  0
    0.3020   -5.2519    0.0000 C   0  0  0  0  0  0  0  0  0  0  0  0
    1.1270   -5.2519    0.0000 C   0  0  0  0  0  0  0  0  0  0  0  0
    0.7145   -5.9664    0.0000 C   0  0  0  0  0  0  0  0  0  0  0  0
    1.5395   -5.9664    0.0000 C   0  0  0  0  0  0  0  0  0  0  0  0
    2.3645   -5.9664    0.0000 C   0  0  0  0  0  0  0  0  0  0  0  0
    2.7770   -5.2519    0.0000 C   0  0  0  0  0  0  0  0  0  0  0  0
    3.1895   -5.9664    0.0000 C   0  0  0  0  0  0  0  0  0  0  0  0
    2.7771   -6.6808    0.0000 O   0  0  0  0  0  0  0  0  0  0  0  0
    3.8570   -6.4513    0.0000 O   0  0  0  0  0  0  0  0  0  0  0  0
    2.3645   -4.5374    0.0000 C   0  0  0  0  0  0  0  0  0  0  0  0
    2.7770   -3.8230    0.0000 C   0  0  0  0  0  0  0  0  0  0  0  0
    3.6020   -3.8229    0.0000 C   0  0  0  0  0  0  0  0  0  0  0  0
    4.0145   -4.5374    0.0000 C   0  0  0  0  0  0  0  0  0  0  0  0
    4.8395   -4.5374    0.0000 C   0  0  0  0  0  0  0  0  0  0  0  0
    4.4270   -3.8229    0.0000 C   0  0  0  0  0  0  0  0  0  0  0  0
    5.2520   -3.8229    0.0000 C   0  0  0  0  0  0  0  0  0  0  0  0
    6.0770   -3.8229    0.0000 C   0  0  0  0  0  0  0  0  0  0  0  0
    6.4895   -4.5374    0.0000 C   0  0  0  0  0  0  0  0  0  0  0  0
    7.3145   -4.5373    0.0000 O   0  0  0  0  0  0  0  0  0  0  0  0
    6.0770   -5.2518    0.0000 C   0  0  0  0  0  0  0  0  0  0  0  0
    5.9338   -6.0643    0.0000 C   0  0  0  0  0  0  0  0  0  0  0  0
    6.8523   -5.5340    0.0000 C   0  0  0  0  0  0  0  0  0  0  0  0
    6.9956   -6.3465    0.0000 O   0  0  0  0  0  0  0  0  0  0  0  0
    5.2520   -5.2519    0.0000 C   0  0  0  0  0  0  0  0  0  0  0  0
    4.8395   -5.9663    0.0000 C   0  0  0  0  0  0  0  0  0  0  0  0
    5.2521   -6.6808    0.0000 O   0  0  0  0  0  0  0  0  0  0  0  0
    4.0145   -5.9663    0.0000 C   0  0  0  0  0  0  0  0  0  0  0  0
    3.6020   -5.2519    0.0000 C   0  0  0  0  0  0  0  0  0  0  0  0
    3.6883   -6.0724    0.0000 C   0  0  0  0  0  0  0  0  0  0  0  0
    1.5395   -4.5374    0.0000 C   0  0  0  0  0  0  0  0  0  0  0  0
    1.1270   -3.8230    0.0000 C   0  0  0  0  0  0  0  0  0  0  0  0
    1.5395   -3.1085    0.0000 C   0  0  0  0  0  0  0  0  0  0  0  0
  2  1  1  0  0  0  0
  2  3  1  0  0  0  0
  3  4  1  0  0  0  0
  4  5  1  0  0  0  0
  5  6  1  0  0  0  0
  5  7  1  0  0  0  0
  7  8  1  0  0  0  0
  8  9  1  0  0  0  0
  9 10  1  0  0  0  0
 10 11  2  0  0  0  0
 10 12  1  0  0  0  0
  9 13  1  0  0  0  0
 13 14  2  0  0  0  0
 14 15  1  0  0  0  0
 16 15  1  0  0  0  0
 16 17  1  0  0  0  0
 17 18  1  0  0  0  0
 17 19  1  0  0  0  0
 19 20  1  0  0  0  0
 20 21  1  0  0  0  0
 21 22  1  0  0  0  0
 21 23  1  0  0  0  0
 23 24  1  0  0  0  0
 23 25  1  0  0  0  0
 25 26  1  0  0  0  0
 27 23  1  0  0  0  0
 17 27  1  0  0  0  0
 27 28  1  0  0  0  0
 28 29  1  0  0  0  0
 28 30  1  0  0  0  0
 30 31  1  0  0  0  0
  9 31  1  0  0  0  0
 16 31  1  0  0  0  0
 31 32  1  0  0  0  0
 33 13  1  0  0  0  0
  5 33  1  0  0  0  0
 33 34  1  0  0  0  0
  2 34  1  0  0  0  0
 34 35  1  0  0  0  0
M  END
>  <molregno>
560253

>  <canonical_smiles>
C[C@@H]1CC[C@]2(C)CC[C@]3(C(=O)O)C(=CC[C@@H]4[C@@]5(C)CC[C@H](O)[C@](C)(CO)[C@@H]5[C@H](O)C[C@@]34C)[C@@H]2[C@H]1C

>  <standard_inchi_key>
FXCKOZDDEQAWKG-ZSEBJGOOSA-N

>  <standard_value>
10000

>  <standard_units>
nM

>  <standard_type>
IC50

>  <assay_id>
578337

>  <description>
Cytotoxicity against human SNU1 cells by rapid colorimetric assay

>  <Mol Mass>
488,709

>  <Act_10_uM>
0

>  <StandardizerResult>
Clean 2D (ID: Clean 2D)
Clear Stereo (ID: Clear Stereo)
Tautomerize (ID: Tautomerize)
Wedge Clean (ID: Wedge Clean)


$$$$

  Mrv17c0 06171723582D          

 33 37  0  0  1  0            999 V2000
    0.4452   -3.0105    0.0000 C   0  0  0  0  0  0  0  0  0  0  0  0
    0.3020   -3.8230    0.0000 C   0  0  0  0  0  0  0  0  0  0  0  0
   -0.4733   -3.5408    0.0000 C   0  0  0  0  0  0  0  0  0  0  0  0
   -0.1105   -4.5375    0.0000 C   0  0  0  0  0  0  0  0  0  0  0  0
    0.3020   -5.2519    0.0000 C   0  0  0  0  0  0  0  0  0  0  0  0
    1.1270   -5.2519    0.0000 C   0  0  0  0  0  0  0  0  0  0  0  0
    0.7145   -5.9664    0.0000 C   0  0  0  0  0  0  0  0  0  0  0  0
    1.5395   -5.9664    0.0000 C   0  0  0  0  0  0  0  0  0  0  0  0
    2.3645   -5.9664    0.0000 C   0  0  0  0  0  0  0  0  0  0  0  0
    2.7770   -5.2519    0.0000 C   0  0  0  0  0  0  0  0  0  0  0  0
    3.1895   -5.9664    0.0000 C   0  0  0  0  0  0  0  0  0  0  0  0
    3.8570   -6.4513    0.0000 O   0  0  0  0  0  0  0  0  0  0  0  0
    2.7771   -6.6808    0.0000 O   0  0  0  0  0  0  0  0  0  0  0  0
    2.3645   -4.5374    0.0000 C   0  0  0  0  0  0  0  0  0  0  0  0
    2.7770   -3.8230    0.0000 C   0  0  0  0  0  0  0  0  0  0  0  0
    3.6020   -3.8229    0.0000 C   0  0  0  0  0  0  0  0  0  0  0  0
    4.0145   -4.5374    0.0000 C   0  0  0  0  0  0  0  0  0  0  0  0
    4.8395   -4.5374    0.0000 C   0  0  0  0  0  0  0  0  0  0  0  0
    4.4270   -3.8229    0.0000 C   0  0  0  0  0  0  0  0  0  0  0  0
    5.2520   -3.8229    0.0000 C   0  0  0  0  0  0  0  0  0  0  0  0
    6.0770   -3.8229    0.0000 C   0  0  0  0  0  0  0  0  0  0  0  0
    6.4895   -4.5374    0.0000 C   0  0  0  0  0  0  0  0  0  0  0  0
    7.3145   -4.5373    0.0000 O   0  0  0  0  0  0  0  0  0  0  0  0
    6.0770   -5.2518    0.0000 C   0  0  0  0  0  0  0  0  0  0  0  0
    6.8523   -5.5340    0.0000 C   0  0  0  0  0  0  0  0  0  0  0  0
    5.9338   -6.0643    0.0000 C   0  0  0  0  0  0  0  0  0  0  0  0
    5.2520   -5.2519    0.0000 C   0  0  0  0  0  0  0  0  0  0  0  0
    4.8395   -5.9663    0.0000 C   0  0  0  0  0  0  0  0  0  0  0  0
    4.0145   -5.9663    0.0000 C   0  0  0  0  0  0  0  0  0  0  0  0
    3.6020   -5.2519    0.0000 C   0  0  0  0  0  0  0  0  0  0  0  0
    3.6883   -6.0724    0.0000 C   0  0  0  0  0  0  0  0  0  0  0  0
    1.5395   -4.5374    0.0000 C   0  0  0  0  0  0  0  0  0  0  0  0
    1.1270   -3.8230    0.0000 C   0  0  0  0  0  0  0  0  0  0  0  0
  1  2  1  0  0  0  0
  2  3  1  0  0  0  0
  2  4  1  0  0  0  0
  4  5  1  0  0  0  0
  5  6  1  0  0  0  0
  6  7  1  0  0  0  0
  6  8  1  0  0  0  0
  8  9  1  0  0  0  0
  9 10  1  0  0  0  0
 10 11  1  0  0  0  0
 11 12  2  0  0  0  0
 11 13  1  0  0  0  0
 10 14  1  0  0  0  0
 14 15  2  0  0  0  0
 15 16  1  0  0  0  0
 17 16  1  0  0  0  0
 17 18  1  0  0  0  0
 18 19  1  0  0  0  0
 18 20  1  0  0  0  0
 20 21  1  0  0  0  0
 21 22  1  0  0  0  0
 22 23  1  0  0  0  0
 22 24  1  0  0  0  0
 24 25  1  0  0  0  0
 24 26  1  0  0  0  0
 24 27  1  0  0  0  0
 18 27  1  0  0  0  0
 27 28  2  0  0  0  0
 28 29  1  0  0  0  0
 29 30  1  0  0  0  0
 10 30  1  0  0  0  0
 17 30  1  0  0  0  0
 30 31  1  0  0  0  0
 32 14  1  0  0  0  0
  6 32  1  0  0  0  0
 32 33  1  0  0  0  0
  2 33  1  0  0  0  0
M  END
>  <molregno>
567377

>  <canonical_smiles>
CC1(C)CC[C@]2(C)CC[C@]3(C(=O)O)C(=CC[C@@H]4[C@@]5(C)CC[C@@H](O)C(C)(C)C5=CC[C@@]34C)[C@@H]2C1

>  <standard_inchi_key>
JIPGXRGBUPVACU-IBNURMDSSA-N

>  <standard_value>
10000

>  <standard_units>
nM

>  <standard_type>
IC50

>  <assay_id>
578337

>  <description>
Cytotoxicity against human SNU1 cells by rapid colorimetric assay

>  <Mol Mass>
454,695

>  <Act_10_uM>
0

>  <StandardizerResult>
Clean 2D (ID: Clean 2D)
Clear Stereo (ID: Clear Stereo)
Tautomerize (ID: Tautomerize)
Wedge Clean (ID: Wedge Clean)


$$$$

  Mrv17c0 06171723582D          

 33 37  0  0  1  0            999 V2000
   -0.4733   -3.5408    0.0000 C   0  0  0  0  0  0  0  0  0  0  0  0
    0.3020   -3.8230    0.0000 C   0  0  0  0  0  0  0  0  0  0  0  0
    0.4452   -3.0105    0.0000 C   0  0  0  0  0  0  0  0  0  0  0  0
   -0.1105   -4.5375    0.0000 C   0  0  0  0  0  0  0  0  0  0  0  0
    0.3020   -5.2519    0.0000 C   0  0  0  0  0  0  0  0  0  0  0  0
    1.1270   -5.2519    0.0000 C   0  0  0  0  0  0  0  0  0  0  0  0
    0.7145   -5.9664    0.0000 C   0  0  0  0  0  0  0  0  0  0  0  0
    1.5395   -5.9664    0.0000 C   0  0  0  0  0  0  0  0  0  0  0  0
    2.3645   -5.9664    0.0000 C   0  0  0  0  0  0  0  0  0  0  0  0
    2.7770   -5.2519    0.0000 C   0  0  0  0  0  0  0  0  0  0  0  0
    3.1895   -5.9664    0.0000 C   0  0  0  0  0  0  0  0  0  0  0  0
    3.8570   -6.4513    0.0000 O   0  0  0  0  0  0  0  0  0  0  0  0
    2.7771   -6.6808    0.0000 O   0  0  0  0  0  0  0  0  0  0  0  0
    2.3645   -4.5374    0.0000 C   0  0  0  0  0  0  0  0  0  0  0  0
    2.7770   -3.8230    0.0000 C   0  0  0  0  0  0  0  0  0  0  0  0
    3.6020   -3.8229    0.0000 C   0  0  0  0  0  0  0  0  0  0  0  0
    4.0145   -4.5374    0.0000 C   0  0  0  0  0  0  0  0  0  0  0  0
    4.8395   -4.5374    0.0000 C   0  0  0  0  0  0  0  0  0  0  0  0
    4.4270   -3.8229    0.0000 C   0  0  0  0  0  0  0  0  0  0  0  0
    5.2520   -3.8229    0.0000 C   0  0  0  0  0  0  0  0  0  0  0  0
    6.0770   -3.8229    0.0000 C   0  0  0  0  0  0  0  0  0  0  0  0
    6.4895   -4.5374    0.0000 C   0  0  0  0  0  0  0  0  0  0  0  0
    7.3145   -4.5373    0.0000 O   0  0  0  0  0  0  0  0  0  0  0  0
    6.0770   -5.2518    0.0000 C   0  0  0  0  0  0  0  0  0  0  0  0
    6.4895   -5.9663    0.0000 C   0  0  0  0  0  0  0  0  0  0  0  0
    5.2520   -5.2519    0.0000 C   0  0  0  0  0  0  0  0  0  0  0  0
    4.8395   -5.9663    0.0000 C   0  0  0  0  0  0  0  0  0  0  0  0
    5.2521   -6.6808    0.0000 O   0  0  0  0  0  0  0  0  0  0  0  0
    4.0145   -5.9663    0.0000 C   0  0  0  0  0  0  0  0  0  0  0  0
    3.6020   -5.2519    0.0000 C   0  0  0  0  0  0  0  0  0  0  0  0
    3.6883   -6.0724    0.0000 C   0  0  0  0  0  0  0  0  0  0  0  0
    1.5395   -4.5374    0.0000 C   0  0  0  0  0  0  0  0  0  0  0  0
    1.1270   -3.8230    0.0000 C   0  0  0  0  0  0  0  0  0  0  0  0
  1  2  1  0  0  0  0
  2  3  1  0  0  0  0
  2  4  1  0  0  0  0
  4  5  1  0  0  0  0
  5  6  1  0  0  0  0
  6  7  1  0  0  0  0
  6  8  1  0  0  0  0
  8  9  1  0  0  0  0
  9 10  1  0  0  0  0
 10 11  1  0  0  0  0
 11 12  2  0  0  0  0
 11 13  1  0  0  0  0
 10 14  1  0  0  0  0
 14 15  2  0  0  0  0
 15 16  1  0  0  0  0
 17 16  1  0  0  0  0
 17 18  1  0  0  0  0
 18 19  1  0  0  0  0
 18 20  1  0  0  0  0
 20 21  1  0  0  0  0
 21 22  1  0  0  0  0
 22 23  1  0  0  0  0
 22 24  1  0  0  0  0
 24 25  2  0  0  0  0
 26 24  1  0  0  0  0
 18 26  1  0  0  0  0
 26 27  1  0  0  0  0
 27 28  1  0  0  0  0
 27 29  1  0  0  0  0
 29 30  1  0  0  0  0
 10 30  1  0  0  0  0
 17 30  1  0  0  0  0
 30 31  1  0  0  0  0
 32 14  1  0  0  0  0
  6 32  1  0  0  0  0
 32 33  1  0  0  0  0
  2 33  1  0  0  0  0
M  END
>  <molregno>
565565

>  <canonical_smiles>
CC1(C)CC[C@]2(C)CC[C@]3(C(=O)O)C(=CC[C@@H]4[C@@]5(C)CC[C@H](O)C(=C)[C@@H]5[C@H](O)C[C@@]34C)[C@@H]2C1

>  <standard_inchi_key>
LWKBRYTVAGKWHM-SYXCNQSHSA-N

>  <standard_value>
10000

>  <standard_units>
nM

>  <standard_type>
IC50

>  <assay_id>
578337

>  <description>
Cytotoxicity against human SNU1 cells by rapid colorimetric assay

>  <Mol Mass>
456,667

>  <Act_10_uM>
0

>  <StandardizerResult>
Clean 2D (ID: Clean 2D)
Clear Stereo (ID: Clear Stereo)
Tautomerize (ID: Tautomerize)
Wedge Clean (ID: Wedge Clean)


$$$$

  Mrv17c0 06171723582D          

 36 40  0  0  1  0            999 V2000
   -0.1105   -3.1085    0.0000 C   0  0  0  0  0  0  0  0  0  0  0  0
    0.3020   -3.8230    0.0000 C   0  0  0  0  0  0  0  0  0  0  0  0
   -0.1105   -4.5375    0.0000 C   0  0  0  0  0  0  0  0  0  0  0  0
    0.3020   -5.2519    0.0000 C   0  0  0  0  0  0  0  0  0  0  0  0
    1.1270   -5.2519    0.0000 C   0  0  0  0  0  0  0  0  0  0  0  0
    0.7145   -5.9664    0.0000 C   0  0  0  0  0  0  0  0  0  0  0  0
    1.5395   -5.9664    0.0000 C   0  0  0  0  0  0  0  0  0  0  0  0
    2.3645   -5.9664    0.0000 C   0  0  0  0  0  0  0  0  0  0  0  0
    2.7770   -5.2519    0.0000 C   0  0  0  0  0  0  0  0  0  0  0  0
    3.1895   -5.9664    0.0000 C   0  0  0  0  0  0  0  0  0  0  0  0
    2.7771   -6.6808    0.0000 O   0  0  0  0  0  0  0  0  0  0  0  0
    3.8570   -6.4513    0.0000 O   0  0  0  0  0  0  0  0  0  0  0  0
    2.3645   -4.5374    0.0000 C   0  0  0  0  0  0  0  0  0  0  0  0
    2.7770   -3.8230    0.0000 C   0  0  0  0  0  0  0  0  0  0  0  0
    3.6020   -3.8229    0.0000 C   0  0  0  0  0  0  0  0  0  0  0  0
    4.0145   -4.5374    0.0000 C   0  0  0  0  0  0  0  0  0  0  0  0
    4.8395   -4.5374    0.0000 C   0  0  0  0  0  0  0  0  0  0  0  0
    4.4270   -3.8229    0.0000 C   0  0  0  0  0  0  0  0  0  0  0  0
    5.2520   -3.8229    0.0000 C   0  0  0  0  0  0  0  0  0  0  0  0
    6.0770   -3.8229    0.0000 C   0  0  0  0  0  0  0  0  0  0  0  0
    6.4895   -4.5374    0.0000 C   0  0  0  0  0  0  0  0  0  0  0  0
    7.3145   -4.5373    0.0000 O   0  0  0  0  0  0  0  0  0  0  0  0
    7.7270   -3.8229    0.0000 C   0  0  0  0  0  0  0  0  0  0  0  0
    7.3145   -3.1084    0.0000 O   0  0  0  0  0  0  0  0  0  0  0  0
    8.5520   -3.8229    0.0000 C   0  0  0  0  0  0  0  0  0  0  0  0
    6.0770   -5.2518    0.0000 C   0  0  0  0  0  0  0  0  0  0  0  0
    6.8523   -5.5340    0.0000 C   0  0  0  0  0  0  0  0  0  0  0  0
    5.9338   -6.0643    0.0000 C   0  0  0  0  0  0  0  0  0  0  0  0
    5.2520   -5.2519    0.0000 C   0  0  0  0  0  0  0  0  0  0  0  0
    4.8395   -5.9663    0.0000 C   0  0  0  0  0  0  0  0  0  0  0  0
    4.0145   -5.9663    0.0000 C   0  0  0  0  0  0  0  0  0  0  0  0
    3.6020   -5.2519    0.0000 C   0  0  0  0  0  0  0  0  0  0  0  0
    3.6883   -6.0724    0.0000 C   0  0  0  0  0  0  0  0  0  0  0  0
    1.5395   -4.5374    0.0000 C   0  0  0  0  0  0  0  0  0  0  0  0
    1.1270   -3.8230    0.0000 C   0  0  0  0  0  0  0  0  0  0  0  0
    1.5395   -3.1085    0.0000 C   0  0  0  0  0  0  0  0  0  0  0  0
  2  1  1  0  0  0  0
  2  3  1  0  0  0  0
  3  4  1  0  0  0  0
  4  5  1  0  0  0  0
  5  6  1  0  0  0  0
  5  7  1  0  0  0  0
  7  8  1  0  0  0  0
  8  9  1  0  0  0  0
  9 10  1  0  0  0  0
 10 11  2  0  0  0  0
 10 12  1  0  0  0  0
  9 13  1  0  0  0  0
 13 14  2  0  0  0  0
 14 15  1  0  0  0  0
 16 15  1  0  0  0  0
 16 17  1  0  0  0  0
 17 18  1  0  0  0  0
 17 19  1  0  0  0  0
 19 20  1  0  0  0  0
 20 21  1  0  0  0  0
 21 22  1  0  0  0  0
 22 23  1  0  0  0  0
 23 24  2  0  0  0  0
 23 25  1  0  0  0  0
 21 26  1  0  0  0  0
 26 27  1  0  0  0  0
 26 28  1  0  0  0  0
 26 29  1  0  0  0  0
 17 29  1  0  0  0  0
 29 30  1  0  0  0  0
 30 31  1  0  0  0  0
 31 32  1  0  0  0  0
  9 32  1  0  0  0  0
 16 32  1  0  0  0  0
 32 33  1  0  0  0  0
 34 13  1  0  0  0  0
  5 34  1  0  0  0  0
 34 35  1  0  0  0  0
  2 35  1  0  0  0  0
 35 36  1  0  0  0  0
M  END
>  <molregno>
562082

>  <canonical_smiles>
C[C@@H]1CC[C@]2(C)CC[C@]3(C(=O)O)C(=CC[C@@H]4[C@@]5(C)CC[C@H](OC(=O)C)C(C)(C)[C@@H]5CC[C@@]34C)[C@@H]2[C@H]1C

>  <standard_inchi_key>
ZRCFPJAOYIOKMF-AFQKEGDFSA-N

>  <standard_value>
10000

>  <standard_units>
nM

>  <standard_type>
IC50

>  <assay_id>
578337

>  <description>
Cytotoxicity against human SNU1 cells by rapid colorimetric assay

>  <Mol Mass>
498,748

>  <Act_10_uM>
0

>  <StandardizerResult>
Clean 2D (ID: Clean 2D)
Clear Stereo (ID: Clear Stereo)
Tautomerize (ID: Tautomerize)
Wedge Clean (ID: Wedge Clean)


$$$$

  Mrv17c0 06171723582D          

 36 40  0  0  1  0            999 V2000
    7.3145   -1.0164    0.0000 C   0  0  0  0  0  0  0  0  0  0  0  0
    7.7270   -0.3019    0.0000 C   0  0  0  0  0  0  0  0  0  0  0  0
    8.5520   -0.3019    0.0000 O   0  0  0  0  0  0  0  0  0  0  0  0
    7.3145    0.4125    0.0000 O   0  0  0  0  0  0  0  0  0  0  0  0
    6.4895    0.4125    0.0000 C   0  0  0  0  0  0  0  0  0  0  0  0
    6.0770   -0.3020    0.0000 C   0  0  0  0  0  0  0  0  0  0  0  0
    5.2520   -0.3020    0.0000 C   0  0  0  0  0  0  0  0  0  0  0  0
    4.8395    0.4125    0.0000 C   0  0  0  0  0  0  0  0  0  0  0  0
    4.4270   -0.3020    0.0000 C   0  0  0  0  0  0  0  0  0  0  0  0
    5.2520    1.1269    0.0000 C   0  0  0  0  0  0  0  0  0  0  0  0
    4.8395    1.8414    0.0000 C   0  0  0  0  0  0  0  0  0  0  0  0
    4.0145    1.8414    0.0000 C   0  0  0  0  0  0  0  0  0  0  0  0
    3.6020    1.1269    0.0000 C   0  0  0  0  0  0  0  0  0  0  0  0
    3.6882    1.9474    0.0000 C   0  0  0  0  0  0  0  0  0  0  0  0
    4.0145    0.4125    0.0000 C   0  0  0  0  0  0  0  0  0  0  0  0
    3.6020   -0.3020    0.0000 C   0  0  0  0  0  0  0  0  0  0  0  0
    2.7770   -0.3020    0.0000 C   0  0  0  0  0  0  0  0  0  0  0  0
    2.3645    0.4124    0.0000 C   0  0  0  0  0  0  0  0  0  0  0  0
    1.5395    0.4124    0.0000 C   0  0  0  0  0  0  0  0  0  0  0  0
    1.1270   -0.3021    0.0000 C   0  0  0  0  0  0  0  0  0  0  0  0
    0.3020   -0.3021    0.0000 C   0  0  0  0  0  0  0  0  0  0  0  0
    0.4453   -1.1145    0.0000 C   0  0  0  0  0  0  0  0  0  0  0  0
   -0.4732   -0.5843    0.0000 C   0  0  0  0  0  0  0  0  0  0  0  0
   -0.1105    0.4124    0.0000 C   0  0  0  0  0  0  0  0  0  0  0  0
    0.3020    1.1269    0.0000 C   0  0  0  0  0  0  0  0  0  0  0  0
    1.1270    1.1269    0.0000 C   0  0  0  0  0  0  0  0  0  0  0  0
    0.7145    1.8413    0.0000 C   0  0  0  0  0  0  0  0  0  0  0  0
    1.5395    1.8414    0.0000 C   0  0  0  0  0  0  0  0  0  0  0  0
    2.3645    1.8414    0.0000 C   0  0  0  0  0  0  0  0  0  0  0  0
    2.7770    1.1269    0.0000 C   0  0  0  0  0  0  0  0  0  0  0  0
    3.1895    1.8414    0.0000 C   0  0  0  0  0  0  0  0  0  0  0  0
    3.8569    2.3263    0.0000 O   0  0  0  0  0  0  0  0  0  0  0  0
    2.7770    2.5558    0.0000 O   0  0  0  0  0  0  0  0  0  0  0  0
    6.0770    1.1270    0.0000 C   0  0  0  0  0  0  0  0  0  0  0  0
    6.1058    1.9515    0.0000 C   0  0  0  0  0  0  0  0  0  0  0  0
    6.7766    1.5642    0.0000 C   0  0  0  0  0  0  0  0  0  0  0  0
  1  2  1  0  0  0  0
  2  3  2  0  0  0  0
  2  4  1  0  0  0  0
  5  4  1  0  0  0  0
  5  6  1  0  0  0  0
  6  7  1  0  0  0  0
  7  8  1  0  0  0  0
  8  9  1  0  0  0  0
  8 10  1  0  0  0  0
 10 11  1  0  0  0  0
 11 12  1  0  0  0  0
 12 13  1  0  0  0  0
 13 14  1  0  0  0  0
 13 15  1  0  0  0  0
  8 15  1  0  0  0  0
 15 16  1  0  0  0  0
 16 17  1  0  0  0  0
 17 18  2  0  0  0  0
 19 18  1  0  0  0  0
 19 20  1  0  0  0  0
 20 21  1  0  0  0  0
 21 22  1  0  0  0  0
 21 23  1  0  0  0  0
 21 24  1  0  0  0  0
 24 25  1  0  0  0  0
 25 26  1  0  0  0  0
 19 26  1  0  0  0  0
 26 27  1  0  0  0  0
 26 28  1  0  0  0  0
 28 29  1  0  0  0  0
 29 30  1  0  0  0  0
 13 30  1  0  0  0  0
 18 30  1  0  0  0  0
 30 31  1  0  0  0  0
 31 32  2  0  0  0  0
 31 33  1  0  0  0  0
 10 34  1  0  0  0  0
  5 34  1  0  0  0  0
 34 35  1  0  0  0  0
 34 36  1  0  0  0  0
M  END
>  <molregno>
567386

>  <canonical_smiles>
CC(=O)O[C@@H]1CC[C@@]2(C)[C@@H](CC[C@]3(C)[C@@H]2CC=C4[C@@H]5CC(C)(C)CC[C@]5(C)CC[C@@]34C(=O)O)C1(C)C

>  <standard_inchi_key>
IQYUEJTVDLHZDJ-DOYYAIILSA-N

>  <standard_value>
10000

>  <standard_units>
nM

>  <standard_type>
IC50

>  <assay_id>
578337

>  <description>
Cytotoxicity against human SNU1 cells by rapid colorimetric assay

>  <Mol Mass>
498,748

>  <Act_10_uM>
0

>  <StandardizerResult>
Clean 2D (ID: Clean 2D)
Clear Stereo (ID: Clear Stereo)
Tautomerize (ID: Tautomerize)
Wedge Clean (ID: Wedge Clean)


$$$$

  Mrv17c0 06171723582D          

 33 37  0  0  1  0            999 V2000
   -0.1105   -3.1085    0.0000 C   0  0  0  0  0  0  0  0  0  0  0  0
    0.3020   -3.8230    0.0000 C   0  0  0  0  0  0  0  0  0  0  0  0
   -0.1105   -4.5375    0.0000 C   0  0  0  0  0  0  0  0  0  0  0  0
    0.3020   -5.2519    0.0000 C   0  0  0  0  0  0  0  0  0  0  0  0
    1.1270   -5.2519    0.0000 C   0  0  0  0  0  0  0  0  0  0  0  0
    0.7145   -5.9664    0.0000 C   0  0  0  0  0  0  0  0  0  0  0  0
    1.5395   -5.9664    0.0000 C   0  0  0  0  0  0  0  0  0  0  0  0
    2.3645   -5.9664    0.0000 C   0  0  0  0  0  0  0  0  0  0  0  0
    2.7770   -5.2519    0.0000 C   0  0  0  0  0  0  0  0  0  0  0  0
    3.1895   -5.9664    0.0000 C   0  0  0  0  0  0  0  0  0  0  0  0
    3.8570   -6.4513    0.0000 O   0  0  0  0  0  0  0  0  0  0  0  0
    2.7771   -6.6808    0.0000 O   0  0  0  0  0  0  0  0  0  0  0  0
    2.3645   -4.5374    0.0000 C   0  0  0  0  0  0  0  0  0  0  0  0
    2.7770   -3.8230    0.0000 C   0  0  0  0  0  0  0  0  0  0  0  0
    3.6020   -3.8229    0.0000 C   0  0  0  0  0  0  0  0  0  0  0  0
    4.0145   -4.5374    0.0000 C   0  0  0  0  0  0  0  0  0  0  0  0
    4.8395   -4.5374    0.0000 C   0  0  0  0  0  0  0  0  0  0  0  0
    4.4270   -3.8229    0.0000 C   0  0  0  0  0  0  0  0  0  0  0  0
    5.2520   -3.8229    0.0000 C   0  0  0  0  0  0  0  0  0  0  0  0
    6.0770   -3.8229    0.0000 C   0  0  0  0  0  0  0  0  0  0  0  0
    6.4895   -4.5374    0.0000 C   0  0  0  0  0  0  0  0  0  0  0  0
    7.3145   -4.5373    0.0000 O   0  0  0  0  0  0  0  0  0  0  0  0
    6.0770   -5.2518    0.0000 C   0  0  0  0  0  0  0  0  0  0  0  0
    6.8523   -5.5340    0.0000 C   0  0  0  0  0  0  0  0  0  0  0  0
    5.9338   -6.0643    0.0000 C   0  0  0  0  0  0  0  0  0  0  0  0
    5.2520   -5.2519    0.0000 C   0  0  0  0  0  0  0  0  0  0  0  0
    4.8395   -5.9663    0.0000 C   0  0  0  0  0  0  0  0  0  0  0  0
    4.0145   -5.9663    0.0000 C   0  0  0  0  0  0  0  0  0  0  0  0
    3.6020   -5.2519    0.0000 C   0  0  0  0  0  0  0  0  0  0  0  0
    3.6883   -6.0724    0.0000 C   0  0  0  0  0  0  0  0  0  0  0  0
    1.5395   -4.5374    0.0000 C   0  0  0  0  0  0  0  0  0  0  0  0
    1.1270   -3.8230    0.0000 C   0  0  0  0  0  0  0  0  0  0  0  0
    1.5395   -3.1085    0.0000 C   0  0  0  0  0  0  0  0  0  0  0  0
  2  1  1  0  0  0  0
  2  3  1  0  0  0  0
  3  4  1  0  0  0  0
  4  5  1  0  0  0  0
  5  6  1  0  0  0  0
  5  7  1  0  0  0  0
  7  8  1  0  0  0  0
  8  9  1  0  0  0  0
  9 10  1  0  0  0  0
 10 11  2  0  0  0  0
 10 12  1  0  0  0  0
  9 13  1  0  0  0  0
 13 14  2  0  0  0  0
 14 15  1  0  0  0  0
 16 15  1  0  0  0  0
 16 17  1  0  0  0  0
 17 18  1  0  0  0  0
 17 19  1  0  0  0  0
 19 20  1  0  0  0  0
 20 21  1  0  0  0  0
 21 22  1  0  0  0  0
 21 23  1  0  0  0  0
 23 24  1  0  0  0  0
 23 25  1  0  0  0  0
 23 26  1  0  0  0  0
 17 26  1  0  0  0  0
 26 27  1  0  0  0  0
 27 28  1  0  0  0  0
 28 29  1  0  0  0  0
  9 29  1  0  0  0  0
 16 29  1  0  0  0  0
 29 30  1  0  0  0  0
 31 13  1  0  0  0  0
  5 31  1  0  0  0  0
 31 32  1  0  0  0  0
  2 32  1  0  0  0  0
 32 33  1  0  0  0  0
M  END
>  <molregno>
444084

>  <canonical_smiles>
C[C@@H]1CC[C@]2(C)CC[C@]3(C(=O)O)C(=CC[C@@H]4[C@@]5(C)CC[C@H](O)C(C)(C)[C@@H]5CC[C@@]34C)[C@@H]2[C@H]1C

>  <standard_inchi_key>
RXVRYAUOTRSYDU-XGZOTURZSA-N

>  <standard_value>
10000

>  <standard_units>
nM

>  <standard_type>
IC50

>  <assay_id>
578337

>  <description>
Cytotoxicity against human SNU1 cells by rapid colorimetric assay

>  <Mol Mass>
456,711

>  <Act_10_uM>
0

>  <StandardizerResult>
Clean 2D (ID: Clean 2D)
Clear Stereo (ID: Clear Stereo)
Tautomerize (ID: Tautomerize)
Wedge Clean (ID: Wedge Clean)


$$$$

  Mrv17c0 06171723582D          

 39 43  0  0  0  0            999 V2000
    4.7812    3.5854    0.0000 C   0  0  0  0  0  0  0  0  0  0  0  0
    4.7812    2.7604    0.0000 N   0  0  0  0  0  0  0  0  0  0  0  0
    5.4957    2.3479    0.0000 C   0  0  0  0  0  0  0  0  0  0  0  0
    6.2102    2.7604    0.0000 C   0  0  0  0  0  0  0  0  0  0  0  0
    6.9246    2.3479    0.0000 C   0  0  0  0  0  0  0  0  0  0  0  0
    6.9246    1.5229    0.0000 C   0  0  0  0  0  0  0  0  0  0  0  0
    6.2102    1.1104    0.0000 C   0  0  0  0  0  0  0  0  0  0  0  0
    6.2102    0.2854    0.0000 Cl  0  0  0  0  0  0  0  0  0  0  0  0
    5.4957    1.5229    0.0000 C   0  0  0  0  0  0  0  0  0  0  0  0
    4.0668    2.3479    0.0000 S   0  0  0  0  0  0  0  0  0  0  0  0
    3.6543    3.0624    0.0000 O   0  0  0  0  0  0  0  0  0  0  0  0
    4.4793    1.6335    0.0000 O   0  0  0  0  0  0  0  0  0  0  0  0
    3.3523    1.9354    0.0000 C   0  0  0  0  0  0  0  0  0  0  0  0
    3.3523    1.1104    0.0000 C   0  0  0  0  0  0  0  0  0  0  0  0
    2.6378    0.6979    0.0000 C   0  0  0  0  0  0  0  0  0  0  0  0
    1.9233    1.1104    0.0000 C   0  0  0  0  0  0  0  0  0  0  0  0
    1.1387    0.8555    0.0000 N   0  0  0  0  0  0  0  0  0  0  0  0
    0.6538    1.5229    0.0000 C   0  0  0  0  0  0  0  0  0  0  0  0
   -0.1712    1.5229    0.0000 O   0  0  0  0  0  0  0  0  0  0  0  0
    1.1387    2.1904    0.0000 C   0  0  0  0  0  0  0  0  0  0  0  0
    0.8838    2.9750    0.0000 C   0  0  0  0  0  0  0  0  0  0  0  0
    0.0768    3.1465    0.0000 C   0  0  0  0  0  0  0  0  0  0  0  0
   -0.5363    2.5945    0.0000 N   0  0  0  0  0  0  0  0  0  0  0  0
   -1.2508    3.0070    0.0000 C   0  0  0  0  0  0  0  0  0  0  0  0
   -2.0044    2.6714    0.0000 C   0  0  0  0  0  0  0  0  0  0  0  0
   -1.0792    3.8140    0.0000 C   0  0  0  0  0  0  0  0  0  0  0  0
   -1.6313    4.4271    0.0000 C   0  0  0  0  0  0  0  0  0  0  0  0
   -2.4382    4.2555    0.0000 O   0  0  0  0  0  0  0  0  0  0  0  0
   -1.3763    5.2117    0.0000 N   0  0  0  0  0  0  0  0  0  0  0  0
   -1.9284    5.8248    0.0000 C   0  0  0  0  0  0  0  0  0  0  0  0
   -1.6734    6.6094    0.0000 C   0  0  0  0  0  0  0  0  0  0  0  0
   -0.8664    6.7809    0.0000 N   0  0  0  0  0  0  0  0  0  0  0  0
   -0.6115    7.5656    0.0000 C   0  0  0  0  0  0  0  0  0  0  0  0
   -0.3144    6.1678    0.0000 C   0  0  0  0  0  0  0  0  0  0  0  0
   -0.5693    5.3832    0.0000 C   0  0  0  0  0  0  0  0  0  0  0  0
   -0.2587    3.9002    0.0000 C   0  0  0  0  0  0  0  0  0  0  0  0
    0.1538    4.6147    0.0000 C   0  0  0  0  0  0  0  0  0  0  0  0
    1.9233    1.9354    0.0000 C   0  0  0  0  0  0  0  0  0  0  0  0
    2.6378    2.3479    0.0000 C   0  0  0  0  0  0  0  0  0  0  0  0
  1  2  1  0  0  0  0
  2  3  1  0  0  0  0
  3  4  4  0  0  0  0
  4  5  4  0  0  0  0
  5  6  4  0  0  0  0
  6  7  4  0  0  0  0
  7  8  1  0  0  0  0
  7  9  4  0  0  0  0
  3  9  4  0  0  0  0
  2 10  1  0  0  0  0
 10 11  2  0  0  0  0
 10 12  2  0  0  0  0
 10 13  1  0  0  0  0
 13 14  4  0  0  0  0
 14 15  4  0  0  0  0
 15 16  4  0  0  0  0
 16 17  1  0  0  0  0
 17 18  1  0  0  0  0
 18 19  2  0  0  0  0
 18 20  1  0  0  0  0
 20 21  2  0  0  0  0
 21 22  1  4  0  0  0
 22 23  4  0  0  0  0
 23 24  4  0  0  0  0
 24 25  1  0  0  0  0
 24 26  4  0  0  0  0
 26 27  1  0  0  0  0
 27 28  2  0  0  0  0
 27 29  1  0  0  0  0
 29 30  1  0  0  0  0
 30 31  1  0  0  0  0
 31 32  1  0  0  0  0
 32 33  1  0  0  0  0
 32 34  1  0  0  0  0
 34 35  1  0  0  0  0
 29 35  1  0  0  0  0
 26 36  4  0  0  0  0
 22 36  4  0  0  0  0
 36 37  1  0  0  0  0
 20 38  1  0  0  0  0
 16 38  4  0  0  0  0
 38 39  4  0  0  0  0
 13 39  4  0  0  0  0
M  STY  1   1 DAT
M  SAL   1  1  23
M  SDT   1 MRV_IMPLICIT_H                                        
M  SDD   1     0.0000    0.0000    DR    ALL  0       0  
M  SED   1 IMPL_H1
M  END
>  <molregno>
429088

>  <canonical_smiles>
CN(c1cccc(Cl)c1)S(=O)(=O)c2ccc3NC(=O)\C(=C/c4[nH]c(C)c(C(=O)N5CCN(C)CC5)c4C)\c3c2

>  <standard_inchi_key>
FPYJSJDOHRDAMT-KQWNVCNZSA-N

>  <standard_value>
7000

>  <standard_units>
nM

>  <standard_type>
IC50

>  <assay_id>
743251

>  <description>
Antiproliferative activity against human SNU1 cells after 72 hrs

>  <Mol Mass>
568,09

>  <Act_10_uM>
1

>  <StandardizerResult>
Clean 2D (ID: Clean 2D)
Clear Stereo (ID: Clear Stereo)
Tautomerize (ID: Tautomerize)
Wedge Clean (ID: Wedge Clean)
Aromatize (ID: Aromatize)


$$$$

  Mrv17c0 06171723582D          

 29 31  0  0  0  0            999 V2000
    2.8579   -4.9500    0.0000 C   0  0  0  0  0  0  0  0  0  0  0  0
    2.8579   -4.1250    0.0000 O   0  0  0  0  0  0  0  0  0  0  0  0
    2.1434   -3.7125    0.0000 C   0  0  0  0  0  0  0  0  0  0  0  0
    2.1434   -2.8875    0.0000 C   0  0  0  0  0  0  0  0  0  0  0  0
    1.4289   -2.4750    0.0000 O   0  0  0  0  0  0  0  0  0  0  0  0
    1.4289   -1.6500    0.0000 C   0  0  0  0  0  0  0  0  0  0  0  0
    0.7145   -1.2375    0.0000 C   0  0  0  0  0  0  0  0  0  0  0  0
    0.7145   -0.4125    0.0000 C   0  0  0  0  0  0  0  0  0  0  0  0
    0.0000    0.0000    0.0000 N   0  0  0  0  0  0  0  0  0  0  0  0
    0.0000    0.8250    0.0000 C   0  0  0  0  0  0  0  0  0  0  0  0
    0.7145    1.2375    0.0000 N   0  0  0  0  0  0  0  0  0  0  0  0
    1.4289    0.8250    0.0000 C   0  0  0  0  0  0  0  0  0  0  0  0
    2.1434    1.2375    0.0000 N   0  0  0  0  0  0  0  0  0  0  0  0
    2.1434    2.0625    0.0000 C   0  0  0  0  0  0  0  0  0  0  0  0
    1.4289    2.4750    0.0000 C   0  0  0  0  0  0  0  0  0  0  0  0
    1.4289    3.3000    0.0000 C   0  0  0  0  0  0  0  0  0  0  0  0
    2.1434    3.7125    0.0000 C   0  0  0  0  0  0  0  0  0  0  0  0
    2.8579    3.3000    0.0000 C   0  0  0  0  0  0  0  0  0  0  0  0
    2.8579    2.4750    0.0000 C   0  0  0  0  0  0  0  0  0  0  0  0
    3.5724    3.7125    0.0000 C   0  0  0  0  0  0  0  0  0  0  0  0
    4.2868    4.1250    0.0000 C   0  0  0  0  0  0  0  0  0  0  0  0
    1.4289    0.0000    0.0000 C   0  0  0  0  0  0  0  0  0  0  0  0
    2.1434   -0.4125    0.0000 C   0  0  0  0  0  0  0  0  0  0  0  0
    2.1434   -1.2375    0.0000 C   0  0  0  0  0  0  0  0  0  0  0  0
    2.8579   -1.6500    0.0000 O   0  0  0  0  0  0  0  0  0  0  0  0
    3.5724   -1.2375    0.0000 C   0  0  0  0  0  0  0  0  0  0  0  0
    4.2868   -1.6500    0.0000 C   0  0  0  0  0  0  0  0  0  0  0  0
    5.0013   -1.2375    0.0000 O   0  0  0  0  0  0  0  0  0  0  0  0
    5.7158   -1.6500    0.0000 C   0  0  0  0  0  0  0  0  0  0  0  0
  1  2  1  0  0  0  0
  2  3  1  0  0  0  0
  3  4  1  0  0  0  0
  4  5  1  0  0  0  0
  5  6  1  0  0  0  0
  6  7  4  0  0  0  0
  7  8  4  0  0  0  0
  8  9  4  0  0  0  0
  9 10  4  0  0  0  0
 10 11  4  0  0  0  0
 11 12  4  0  0  0  0
 12 13  1  0  0  0  0
 13 14  1  0  0  0  0
 14 15  4  0  0  0  0
 15 16  4  0  0  0  0
 16 17  4  0  0  0  0
 17 18  4  0  0  0  0
 18 19  4  0  0  0  0
 14 19  4  0  0  0  0
 18 20  1  0  0  0  0
 20 21  3  0  0  0  0
 12 22  4  0  0  0  0
  8 22  4  0  0  0  0
 22 23  4  0  0  0  0
 23 24  4  0  0  0  0
  6 24  4  0  0  0  0
 24 25  1  0  0  0  0
 25 26  1  0  0  0  0
 26 27  1  0  0  0  0
 27 28  1  0  0  0  0
 28 29  1  0  0  0  0
M  END
>  <molregno>
14785

>  <canonical_smiles>
COCCOc1cc2ncnc(Nc3cccc(c3)C#C)c2cc1OCCOC

>  <standard_inchi_key>
AAKJLRGGTJKAMG-UHFFFAOYSA-N

>  <standard_value>
250828,14

>  <standard_units>
nM

>  <standard_type>
IC50

>  <assay_id>
954460

>  <description>
SANGER: Inhibition of human NCI-SNU-1 cell growth in a cell viability assay.

>  <Mol Mass>
393,443

>  <Act_10_uM>
0

>  <StandardizerResult>
Clean 2D (ID: Clean 2D)
Clear Stereo (ID: Clear Stereo)
Tautomerize (ID: Tautomerize)
Wedge Clean (ID: Wedge Clean)
Aromatize (ID: Aromatize)


$$$$

  Mrv17c0 06171723582D          

 65 68  0  0  1  0            999 V2000
    5.7771   -4.7473    0.0000 C   0  0  0  0  0  0  0  0  0  0  0  0
    5.0104   -5.0519    0.0000 O   0  0  0  0  0  0  0  0  0  0  0  0
    4.3633   -4.5401    0.0000 C   0  0  0  0  0  0  0  0  0  0  0  0
    4.4829   -3.7238    0.0000 C   0  0  0  0  0  0  0  0  0  0  0  0
    3.8358   -3.2121    0.0000 C   0  0  0  0  0  0  0  0  0  0  0  0
    3.9554   -2.3958    0.0000 C   0  0  0  0  0  0  0  0  0  0  0  0
    4.7222   -2.0913    0.0000 C   0  0  0  0  0  0  0  0  0  0  0  0
    5.3693   -2.6030    0.0000 C   0  0  0  0  0  0  0  0  0  0  0  0
    4.8418   -1.2750    0.0000 C   0  0  0  0  0  0  0  0  0  0  0  0
    4.0750   -1.5795    0.0000 C   0  0  0  0  0  0  0  0  0  0  0  0
    3.4279   -1.0678    0.0000 C   0  0  0  0  0  0  0  0  0  0  0  0
    3.5475   -0.2515    0.0000 O   0  0  0  0  0  0  0  0  0  0  0  0
    2.6612   -1.3724    0.0000 C   0  0  0  0  0  0  0  0  0  0  0  0
    2.5416   -2.1886    0.0000 C   0  0  0  0  0  0  0  0  0  0  0  0
    2.0141   -0.8606    0.0000 C   0  0  0  0  0  0  0  0  0  0  0  0
    1.2474   -1.1652    0.0000 C   0  0  0  0  0  0  0  0  0  0  0  0
    1.1277   -1.9815    0.0000 C   0  0  0  0  0  0  0  0  0  0  0  0
    0.6002   -0.6534    0.0000 C   0  0  0  0  0  0  0  0  0  0  0  0
   -0.1597   -0.9746    0.0000 O   0  0  0  0  0  0  0  0  0  0  0  0
    0.6922    0.2447    0.0000 C   0  0  0  0  0  0  0  0  0  0  0  0
   -0.1086    0.0464    0.0000 O   0  0  0  0  0  0  0  0  0  0  0  0
   -0.6807    0.6407    0.0000 C   0  0  0  0  0  0  0  0  0  0  0  0
    0.2349    0.9313    0.0000 C   0  0  0  0  0  0  0  0  0  0  0  0
   -0.5894    0.9649    0.0000 O   0  0  0  0  0  0  0  0  0  0  0  0
    0.7467    1.5784    0.0000 C   0  0  0  0  0  0  0  0  0  0  0  0
    0.5239    2.3728    0.0000 C   0  0  0  0  0  0  0  0  0  0  0  0
    1.5202    1.2917    0.0000 C   0  0  0  0  0  0  0  0  0  0  0  0
    2.3729    1.5882    0.0000 C   0  0  0  0  0  0  0  0  0  0  0  0
    2.5103    2.4017    0.0000 C   0  0  0  0  0  0  0  0  0  0  0  0
    3.0201    1.0765    0.0000 C   0  0  0  0  0  0  0  0  0  0  0  0
    3.7868    1.3810    0.0000 C   0  0  0  0  0  0  0  0  0  0  0  0
    4.4339    0.8693    0.0000 C   0  0  0  0  0  0  0  0  0  0  0  0
    5.2006    1.1738    0.0000 C   0  0  0  0  0  0  0  0  0  0  0  0
    5.8477    0.6621    0.0000 C   0  0  0  0  0  0  0  0  0  0  0  0
    6.6145    0.9667    0.0000 C   0  0  0  0  0  0  0  0  0  0  0  0
    6.7341    1.7829    0.0000 C   0  0  0  0  0  0  0  0  0  0  0  0
    7.2616    0.4549    0.0000 C   0  0  0  0  0  0  0  0  0  0  0  0
    8.0283    0.7595    0.0000 C   0  0  0  0  0  0  0  0  0  0  0  0
    8.6754    0.2477    0.0000 C   0  0  0  0  0  0  0  0  0  0  0  0
    9.4422    0.5523    0.0000 C   0  0  0  0  0  0  0  0  0  0  0  0
   10.0893    0.0406    0.0000 C   0  0  0  0  0  0  0  0  0  0  0  0
    9.9696   -0.7757    0.0000 C   0  0  0  0  0  0  0  0  0  0  0  0
   10.6168   -1.2875    0.0000 C   0  0  0  0  0  0  0  0  0  0  0  0
    9.2029   -1.0803    0.0000 C   0  0  0  0  0  0  0  0  0  0  0  0
    9.8500   -1.5920    0.0000 O   0  0  0  0  0  0  0  0  0  0  0  0
    8.5558   -0.5685    0.0000 O   0  0  0  0  0  0  0  0  0  0  0  0
    9.0833   -1.8966    0.0000 C   0  0  0  0  0  0  0  0  0  0  0  0
    9.7304   -2.4083    0.0000 O   0  0  0  0  0  0  0  0  0  0  0  0
    8.0358   -2.4101    0.0000 C   0  0  0  0  0  0  0  0  0  0  0  0
    8.6996   -2.9318    0.0000 O   0  0  0  0  0  0  0  0  0  0  0  0
    7.6695   -1.6894    0.0000 N   0  0  0  0  0  0  0  0  0  0  0  0
    8.3166   -2.2011    0.0000 C   0  0  0  0  0  0  0  0  0  0  0  0
    8.1969   -3.0174    0.0000 C   0  0  0  0  0  0  0  0  0  0  0  0
    7.4302   -3.3219    0.0000 C   0  0  0  0  0  0  0  0  0  0  0  0
    6.7831   -2.8102    0.0000 C   0  0  0  0  0  0  0  0  0  0  0  0
    6.9027   -1.9939    0.0000 C   0  0  0  0  0  0  0  0  0  0  0  0
    6.2556   -1.4822    0.0000 C   0  0  0  0  0  0  0  0  0  0  0  0
    6.3752   -0.6659    0.0000 O   0  0  0  0  0  0  0  0  0  0  0  0
    5.4889   -1.7867    0.0000 O   0  0  0  0  0  0  0  0  0  0  0  0
    7.3812    1.2712    0.0000 O   0  0  0  0  0  0  0  0  0  0  0  0
    8.1479    1.5758    0.0000 C   0  0  0  0  0  0  0  0  0  0  0  0
    3.0691   -3.5167    0.0000 C   0  0  0  0  0  0  0  0  0  0  0  0
    2.9495   -4.3329    0.0000 C   0  0  0  0  0  0  0  0  0  0  0  0
    3.5966   -4.8447    0.0000 C   0  0  0  0  0  0  0  0  0  0  0  0
    3.4769   -5.6610    0.0000 O   0  0  0  0  0  0  0  0  0  0  0  0
  1  2  1  0  0  0  0
  3  2  1  0  0  0  0
  3  4  1  0  0  0  0
  4  5  1  0  0  0  0
  5  6  1  0  0  0  0
  6  7  1  0  0  0  0
  7  8  1  0  0  0  0
  9  7  1  0  0  0  0
  9 10  1  0  0  0  0
 10 11  1  0  0  0  0
 11 12  2  0  0  0  0
 11 13  1  0  0  0  0
 13 14  1  0  0  0  0
 15 13  1  4  0  0  0
 15 16  2  0  0  0  0
 16 17  1  0  0  0  0
 16 18  1  0  0  0  0
 18 19  1  0  0  0  0
 18 20  1  0  0  0  0
 20 21  1  0  0  0  0
 21 22  1  0  0  0  0
 20 23  1  0  0  0  0
 23 24  2  0  0  0  0
 23 25  1  0  0  0  0
 25 26  1  0  0  0  0
 25 27  1  0  0  0  0
 27 28  1  0  0  0  0
 28 29  1  0  0  0  0
 30 28  1  4  0  0  0
 30 31  2  0  0  0  0
 32 31  1  4  0  0  0
 32 33  2  0  0  0  0
 34 33  1  4  0  0  0
 34 35  2  0  0  0  0
 35 36  1  0  0  0  0
 35 37  1  0  0  0  0
 37 38  1  0  0  0  0
 38 39  1  0  0  0  0
 39 40  1  0  0  0  0
 40 41  1  0  0  0  0
 41 42  1  0  0  0  0
 42 43  1  0  0  0  0
 42 44  1  0  0  0  0
 44 45  1  0  0  0  0
 44 46  1  0  0  0  0
 39 46  1  0  0  0  0
 44 47  1  0  0  0  0
 47 48  2  0  0  0  0
 47 49  1  0  0  0  0
 49 50  2  0  0  0  0
 49 51  1  0  0  0  0
 51 52  1  0  0  0  0
 52 53  1  0  0  0  0
 53 54  1  0  0  0  0
 54 55  1  0  0  0  0
 55 56  1  0  0  0  0
 56 51  1  0  0  0  0
 56 57  1  0  0  0  0
 57 58  2  0  0  0  0
 57 59  1  0  0  0  0
  9 59  1  0  0  0  0
 37 60  1  0  0  0  0
 60 61  1  0  0  0  0
  5 62  1  0  0  0  0
 62 63  1  0  0  0  0
 63 64  1  0  0  0  0
  3 64  1  0  0  0  0
 64 65  1  0  0  0  0
M  END
>  <molregno>
923

>  <canonical_smiles>
CO[C@@H]1C[C@H](C[C@@H](C)[C@@H]2CC(=O)[C@H](C)\C=C(/C)\[C@@H](O)[C@@H](OC)C(=O)[C@H](C)C[C@H](C)\C=C\C=C\C=C(/C)\[C@H](C[C@@H]3CC[C@@H](C)[C@@](O)(O3)C(=O)C(=O)N4CCCC[C@H]4C(=O)O2)OC)CC[C@H]1O

>  <standard_inchi_key>
QFJCIRLUMZQUOT-HPLJOQBZSA-N

>  <standard_value>
11021,72

>  <standard_units>
nM

>  <standard_type>
IC50

>  <assay_id>
954460

>  <description>
SANGER: Inhibition of human NCI-SNU-1 cell growth in a cell viability assay.

>  <Mol Mass>
914,187

>  <Act_10_uM>
0

>  <StandardizerResult>
Clean 2D (ID: Clean 2D)
Clear Stereo (ID: Clear Stereo)
Tautomerize (ID: Tautomerize)
Wedge Clean (ID: Wedge Clean)


$$$$

  Mrv17c0 06171723582D          

 62 68  0  0  0  0            999 V2000
    1.4439   -2.4359    0.0000 C   0  0  0  0  0  0  0  0  0  0  0  0
    1.8623   -1.7249    0.0000 C   0  0  0  0  0  0  0  0  0  0  0  0
    2.6873   -1.7318    0.0000 O   0  0  0  0  0  0  0  0  0  0  0  0
    1.4558   -1.0070    0.0000 O   0  0  0  0  0  0  0  0  0  0  0  0
    1.8742   -0.2961    0.0000 C   0  0  0  0  0  0  0  0  0  0  0  0
    2.7160   -0.4505    0.0000 C   0  0  0  0  0  0  0  0  0  0  0  0
    2.9009   -1.2545    0.0000 O   0  0  0  0  0  0  0  0  0  0  0  0
    3.3941    0.0476    0.0000 C   0  0  0  0  0  0  0  0  0  0  0  0
    3.3922   -0.7774    0.0000 C   0  0  0  0  0  0  0  0  0  0  0  0
    4.0567   -0.4439    0.0000 C   0  0  0  0  0  0  0  0  0  0  0  0
    3.9624   -1.2635    0.0000 O   0  0  0  0  0  0  0  0  0  0  0  0
    4.8137   -0.1158    0.0000 C   0  0  0  0  0  0  0  0  0  0  0  0
    4.9080    0.7038    0.0000 C   0  0  0  0  0  0  0  0  0  0  0  0
    5.3995    1.3664    0.0000 O   0  0  0  0  0  0  0  0  0  0  0  0
    4.7369    1.8579    0.0000 C   0  0  0  0  0  0  0  0  0  0  0  0
    4.2454    1.1953    0.0000 C   0  0  0  0  0  0  0  0  0  0  0  0
    3.7326    1.8415    0.0000 O   0  0  0  0  0  0  0  0  0  0  0  0
    4.0358    2.6088    0.0000 C   0  0  0  0  0  0  0  0  0  0  0  0
    3.5230    3.2550    0.0000 O   0  0  0  0  0  0  0  0  0  0  0  0
    4.8519    2.7298    0.0000 C   0  0  0  0  0  0  0  0  0  0  0  0
    3.4884    0.8672    0.0000 C   0  0  0  0  0  0  0  0  0  0  0  0
    2.9387    1.5378    0.0000 C   0  0  0  0  0  0  0  0  0  0  0  0
    3.3535    2.2509    0.0000 O   0  0  0  0  0  0  0  0  0  0  0  0
    2.9433    2.9667    0.0000 C   0  0  0  0  0  0  0  0  0  0  0  0
    2.1183    2.9694    0.0000 O   0  0  0  0  0  0  0  0  0  0  0  0
    3.3581    3.6799    0.0000 C   0  0  0  0  0  0  0  0  0  0  0  0
    2.9479    4.3957    0.0000 C   0  0  0  0  0  0  0  0  0  0  0  0
    3.3627    5.1088    0.0000 C   0  0  0  0  0  0  0  0  0  0  0  0
    4.1877    5.1062    0.0000 C   0  0  0  0  0  0  0  0  0  0  0  0
    4.5979    4.3904    0.0000 C   0  0  0  0  0  0  0  0  0  0  0  0
    4.1831    3.6772    0.0000 C   0  0  0  0  0  0  0  0  0  0  0  0
    2.0781    1.6850    0.0000 C   0  0  0  0  0  0  0  0  0  0  0  0
    2.3416    2.4668    0.0000 O   0  0  0  0  0  0  0  0  0  0  0  0
    1.3100    2.0856    0.0000 C   0  0  0  0  0  0  0  0  0  0  0  0
    0.5622    1.6914    0.0000 C   0  0  0  0  0  0  0  0  0  0  0  0
   -0.1513    2.1056    0.0000 O   0  0  0  0  0  0  0  0  0  0  0  0
   -0.8667    1.6948    0.0000 C   0  0  0  0  0  0  0  0  0  0  0  0
   -0.8687    0.8698    0.0000 O   0  0  0  0  0  0  0  0  0  0  0  0
   -1.5802    2.1089    0.0000 C   0  0  0  0  0  0  0  0  0  0  0  0
   -1.5783    2.9339    0.0000 O   0  0  0  0  0  0  0  0  0  0  0  0
   -2.2957    1.6981    0.0000 C   0  0  0  0  0  0  0  0  0  0  0  0
   -3.0092    2.1123    0.0000 N   0  0  0  0  0  0  0  0  0  0  0  0
   -3.7246    1.7015    0.0000 C   0  0  0  0  0  0  0  0  0  0  0  0
   -3.7265    0.8765    0.0000 O   0  0  0  0  0  0  0  0  0  0  0  0
   -4.4381    2.1156    0.0000 C   0  0  0  0  0  0  0  0  0  0  0  0
   -5.1536    1.7048    0.0000 C   0  0  0  0  0  0  0  0  0  0  0  0
   -5.8671    2.1190    0.0000 C   0  0  0  0  0  0  0  0  0  0  0  0
   -5.8651    2.9440    0.0000 C   0  0  0  0  0  0  0  0  0  0  0  0
   -5.1497    3.3548    0.0000 C   0  0  0  0  0  0  0  0  0  0  0  0
   -4.4362    2.9406    0.0000 C   0  0  0  0  0  0  0  0  0  0  0  0
   -2.2976    0.8731    0.0000 C   0  0  0  0  0  0  0  0  0  0  0  0
   -1.5841    0.4590    0.0000 C   0  0  0  0  0  0  0  0  0  0  0  0
   -1.5860   -0.3660    0.0000 C   0  0  0  0  0  0  0  0  0  0  0  0
   -2.3015   -0.7769    0.0000 C   0  0  0  0  0  0  0  0  0  0  0  0
   -3.0150   -0.3627    0.0000 C   0  0  0  0  0  0  0  0  0  0  0  0
   -3.0130    0.4623    0.0000 C   0  0  0  0  0  0  0  0  0  0  0  0
    0.5908    0.8466    0.0000 C   0  0  0  0  0  0  0  0  0  0  0  0
    1.3196    0.3782    0.0000 C   0  0  0  0  0  0  0  0  0  0  0  0
    1.7566    0.9981    0.0000 C   0  0  0  0  0  0  0  0  0  0  0  0
    2.2609    0.3453    0.0000 C   0  0  0  0  0  0  0  0  0  0  0  0
    2.5736    0.8839    0.0000 C   0  0  0  0  0  0  0  0  0  0  0  0
   -0.1265    0.4390    0.0000 C   0  0  0  0  0  0  0  0  0  0  0  0
  1  2  1  0  0  0  0
  2  3  2  0  0  0  0
  2  4  1  0  0  0  0
  5  4  1  0  0  0  0
  5  6  1  0  0  0  0
  6  7  2  0  0  0  0
  6  8  1  0  0  0  0
  8  9  1  0  0  0  0
  8 10  1  0  0  0  0
 10 11  1  0  0  0  0
 10 12  1  0  0  0  0
 12 13  1  0  0  0  0
 13 14  1  0  0  0  0
 14 15  1  0  0  0  0
 15 16  1  0  0  0  0
 13 16  1  0  0  0  0
 16 17  1  0  0  0  0
 17 18  1  0  0  0  0
 18 19  2  0  0  0  0
 18 20  1  0  0  0  0
 21 16  1  0  0  0  0
  8 21  1  0  0  0  0
 21 22  1  0  0  0  0
 22 23  1  0  0  0  0
 23 24  1  0  0  0  0
 24 25  2  0  0  0  0
 24 26  1  0  0  0  0
 26 27  4  0  0  0  0
 27 28  4  0  0  0  0
 28 29  4  0  0  0  0
 29 30  4  0  0  0  0
 30 31  4  0  0  0  0
 26 31  4  0  0  0  0
 22 32  1  0  0  0  0
 32 33  1  0  0  0  0
 32 34  1  0  0  0  0
 34 35  1  0  0  0  0
 35 36  1  0  0  0  0
 36 37  1  0  0  0  0
 37 38  2  0  0  0  0
 37 39  1  0  0  0  0
 39 40  1  0  0  0  0
 39 41  1  0  0  0  0
 41 42  1  0  0  0  0
 42 43  1  0  0  0  0
 43 44  2  0  0  0  0
 43 45  1  0  0  0  0
 45 46  4  0  0  0  0
 46 47  4  0  0  0  0
 47 48  4  0  0  0  0
 48 49  4  0  0  0  0
 49 50  4  0  0  0  0
 45 50  4  0  0  0  0
 41 51  1  0  0  0  0
 51 52  4  0  0  0  0
 52 53  4  0  0  0  0
 53 54  4  0  0  0  0
 54 55  4  0  0  0  0
 55 56  4  0  0  0  0
 51 56  4  0  0  0  0
 35 57  1  0  0  0  0
 57 58  2  0  0  0  0
  5 58  1  0  0  0  0
 58 59  1  0  0  0  0
 32 59  1  0  0  0  0
 59 60  1  0  0  0  0
 59 61  1  0  0  0  0
 57 62  1  0  0  0  0
M  END
>  <molregno>
8062

>  <canonical_smiles>
CC(=O)O[C@H]1C(=O)[C@]2(C)[C@@H](O)C[C@H]3OC[C@@]3(OC(=O)C)[C@H]2[C@H](OC(=O)c4ccccc4)[C@]5(O)C[C@H](OC(=O)[C@H](O)[C@@H](NC(=O)c6ccccc6)c7ccccc7)C(=C1C5(C)C)C

>  <standard_inchi_key>
RCINICONZNJXQF-MZXODVADSA-N

>  <standard_value>
294,22

>  <standard_units>
nM

>  <standard_type>
IC50

>  <assay_id>
954460

>  <description>
SANGER: Inhibition of human NCI-SNU-1 cell growth in a cell viability assay.

>  <Mol Mass>
853,918

>  <Act_10_uM>
1

>  <StandardizerResult>
Clean 2D (ID: Clean 2D)
Clear Stereo (ID: Clear Stereo)
Tautomerize (ID: Tautomerize)
Wedge Clean (ID: Wedge Clean)
Aromatize (ID: Aromatize)


$$$$

  Mrv17c0 06171723582D          

 30 35  0  0  1  0            999 V2000
    8.5708   -0.0031    0.0000 C   0  0  0  0  0  0  0  0  0  0  0  0
    7.7724    0.2047    0.0000 C   0  0  0  0  0  0  0  0  0  0  0  0
    7.5532    1.0000    0.0000 C   0  0  0  0  0  0  0  0  0  0  0  0
    6.7548    1.2079    0.0000 N   0  0  0  0  0  0  0  0  0  0  0  0
    6.1756    0.6204    0.0000 C   0  0  0  0  0  0  0  0  0  0  0  0
    6.3948   -0.1750    0.0000 C   0  0  0  0  0  0  0  0  0  0  0  0
    7.1932   -0.3828    0.0000 C   0  0  0  0  0  0  0  0  0  0  0  0
    5.7061   -0.6292    0.0000 O   0  0  0  0  0  0  0  0  0  0  0  0
    5.0613   -0.1146    0.0000 C   0  0  0  0  0  0  0  0  0  0  0  0
    4.8535   -0.9130    0.0000 C   0  0  0  0  0  0  0  0  0  0  0  0
    4.0581   -1.1323    0.0000 C   0  0  0  0  0  0  0  0  0  0  0  0
    3.4706   -0.5531    0.0000 C   0  0  0  0  0  0  0  0  0  0  0  0
    2.6471   -0.6021    0.0000 C   0  0  0  0  0  0  0  0  0  0  0  0
    2.1325   -1.2470    0.0000 C   0  0  0  0  0  0  0  0  0  0  0  0
    1.3167   -1.1237    0.0000 C   0  0  0  0  0  0  0  0  0  0  0  0
    1.0156   -0.3557    0.0000 C   0  0  0  0  0  0  0  0  0  0  0  0
    0.1999   -0.2324    0.0000 C   0  0  0  0  0  0  0  0  0  0  0  0
   -0.1013    0.5356    0.0000 C   0  0  0  0  0  0  0  0  0  0  0  0
   -0.9170    0.6589    0.0000 O   0  0  0  0  0  0  0  0  0  0  0  0
    0.4133    1.1805    0.0000 C   0  0  0  0  0  0  0  0  0  0  0  0
    1.2290    1.0572    0.0000 C   0  0  0  0  0  0  0  0  0  0  0  0
    1.5302    0.2892    0.0000 C   0  0  0  0  0  0  0  0  0  0  0  0
    2.0448    0.9340    0.0000 C   0  0  0  0  0  0  0  0  0  0  0  0
    2.3459    0.1659    0.0000 C   0  0  0  0  0  0  0  0  0  0  0  0
    2.9834    0.6897    0.0000 C   0  0  0  0  0  0  0  0  0  0  0  0
    3.6785    0.2453    0.0000 C   0  0  0  0  0  0  0  0  0  0  0  0
    4.4738    0.4645    0.0000 C   0  0  0  0  0  0  0  0  0  0  0  0
    4.6816    1.2629    0.0000 C   0  0  0  0  0  0  0  0  0  0  0  0
    5.3515    0.6576    0.0000 C   0  0  0  0  0  0  0  0  0  0  0  0
    5.1322    1.4530    0.0000 C   0  0  0  0  0  0  0  0  0  0  0  0
  2  1  1  0  0  0  0
  2  3  1  0  0  0  0
  3  4  1  0  0  0  0
  5  4  1  0  0  0  0
  5  6  1  0  0  0  0
  6  7  1  0  0  0  0
  2  7  1  0  0  0  0
  6  8  1  0  0  0  0
  9  8  1  0  0  0  0
  9 10  1  0  0  0  0
 10 11  1  0  0  0  0
 11 12  1  0  0  0  0
 12 13  1  0  0  0  0
 13 14  1  0  0  0  0
 14 15  1  0  0  0  0
 15 16  2  0  0  0  0
 16 17  1  0  0  0  0
 17 18  1  0  0  0  0
 18 19  1  0  0  0  0
 18 20  1  0  0  0  0
 20 21  1  0  0  0  0
 21 22  1  0  0  0  0
 16 22  1  0  0  0  0
 22 23  1  0  0  0  0
 22 24  1  0  0  0  0
 13 24  1  0  0  0  0
 24 25  1  0  0  0  0
 25 26  1  0  0  0  0
 12 26  1  0  0  0  0
 26 27  2  0  0  0  0
  9 27  1  0  0  0  0
 27 28  1  0  0  0  0
  9 29  1  0  0  0  0
  5 29  1  0  0  0  0
 29 30  1  0  0  0  0
M  END
>  <molregno>
422489

>  <canonical_smiles>
C[C@@H]1CN[C@@H]2[C@@H](C1)O[C@]3(CC[C@H]4[C@@H]5CC=C6C[C@@H](O)CC[C@]6(C)[C@H]5CC4=C3C)[C@@H]2C

>  <standard_inchi_key>
QASFUMOKHFSJGL-LAFRSMQTSA-N

>  <standard_value>
1221073,9

>  <standard_units>
nM

>  <standard_type>
IC50

>  <assay_id>
954460

>  <description>
SANGER: Inhibition of human NCI-SNU-1 cell growth in a cell viability assay.

>  <Mol Mass>
411,63

>  <Act_10_uM>
0

>  <StandardizerResult>
Clean 2D (ID: Clean 2D)
Clear Stereo (ID: Clear Stereo)
Tautomerize (ID: Tautomerize)
Wedge Clean (ID: Wedge Clean)


$$$$

  Mrv17c0 06171723582D          

 37 41  0  0  0  0            999 V2000
    7.8592   -5.3625    0.0000 C   0  0  0  0  0  0  0  0  0  0  0  0
    7.8592   -6.1875    0.0000 N   0  0  0  0  0  0  0  0  0  0  0  0
    8.5737   -6.6000    0.0000 C   0  0  0  0  0  0  0  0  0  0  0  0
    8.5737   -7.4250    0.0000 C   0  0  0  0  0  0  0  0  0  0  0  0
    7.8592   -7.8375    0.0000 N   0  0  0  0  0  0  0  0  0  0  0  0
    7.8592   -8.6625    0.0000 C   0  0  0  0  0  0  0  0  0  0  0  0
    7.1447   -9.0750    0.0000 C   0  0  0  0  0  0  0  0  0  0  0  0
    7.1447   -9.9000    0.0000 C   0  0  0  0  0  0  0  0  0  0  0  0
    6.4302  -10.3125    0.0000 C   0  0  0  0  0  0  0  0  0  0  0  0
    5.7158   -9.9000    0.0000 C   0  0  0  0  0  0  0  0  0  0  0  0
    5.7158   -9.0750    0.0000 C   0  0  0  0  0  0  0  0  0  0  0  0
    6.4302   -8.6625    0.0000 C   0  0  0  0  0  0  0  0  0  0  0  0
    5.0013  -10.3125    0.0000 C   0  0  0  0  0  0  0  0  0  0  0  0
    5.0013  -11.1375    0.0000 O   0  0  0  0  0  0  0  0  0  0  0  0
    4.2868   -9.9000    0.0000 N   0  0  0  0  0  0  0  0  0  0  0  0
    3.5724  -10.3125    0.0000 C   0  0  0  0  0  0  0  0  0  0  0  0
    3.5724  -11.1375    0.0000 C   0  0  0  0  0  0  0  0  0  0  0  0
    2.8579  -11.5500    0.0000 C   0  0  0  0  0  0  0  0  0  0  0  0
    2.1434  -11.1375    0.0000 C   0  0  0  0  0  0  0  0  0  0  0  0
    1.4289  -11.5500    0.0000 C   0  0  0  0  0  0  0  0  0  0  0  0
    2.1434  -10.3125    0.0000 C   0  0  0  0  0  0  0  0  0  0  0  0
    1.4289   -9.9000    0.0000 N   0  0  0  0  0  0  0  0  0  0  0  0
    0.7145  -10.3125    0.0000 C   0  0  0  0  0  0  0  0  0  0  0  0
    0.7145  -11.1375    0.0000 N   0  0  0  0  0  0  0  0  0  0  0  0
    0.0000  -11.5500    0.0000 C   0  0  0  0  0  0  0  0  0  0  0  0
   -0.7145  -11.1375    0.0000 C   0  0  0  0  0  0  0  0  0  0  0  0
   -0.7145  -10.3125    0.0000 C   0  0  0  0  0  0  0  0  0  0  0  0
    0.0000   -9.9000    0.0000 N   0  0  0  0  0  0  0  0  0  0  0  0
   -1.4289   -9.9000    0.0000 C   0  0  0  0  0  0  0  0  0  0  0  0
   -2.1434  -10.3125    0.0000 C   0  0  0  0  0  0  0  0  0  0  0  0
   -2.8579   -9.9000    0.0000 C   0  0  0  0  0  0  0  0  0  0  0  0
   -2.8579   -9.0750    0.0000 C   0  0  0  0  0  0  0  0  0  0  0  0
   -2.1434   -8.6625    0.0000 N   0  0  0  0  0  0  0  0  0  0  0  0
   -1.4289   -9.0750    0.0000 C   0  0  0  0  0  0  0  0  0  0  0  0
    2.8579   -9.9000    0.0000 C   0  0  0  0  0  0  0  0  0  0  0  0
    7.1447   -7.4250    0.0000 C   0  0  0  0  0  0  0  0  0  0  0  0
    7.1447   -6.6000    0.0000 C   0  0  0  0  0  0  0  0  0  0  0  0
  1  2  1  0  0  0  0
  2  3  1  0  0  0  0
  3  4  1  0  0  0  0
  4  5  1  0  0  0  0
  5  6  1  0  0  0  0
  6  7  1  0  0  0  0
  7  8  4  0  0  0  0
  8  9  4  0  0  0  0
  9 10  4  0  0  0  0
 10 11  4  0  0  0  0
 11 12  4  0  0  0  0
  7 12  4  0  0  0  0
 10 13  1  0  0  0  0
 13 14  2  0  0  0  0
 13 15  1  0  0  0  0
 15 16  1  0  0  0  0
 16 17  4  0  0  0  0
 17 18  4  0  0  0  0
 18 19  4  0  0  0  0
 19 20  1  0  0  0  0
 19 21  4  0  0  0  0
 21 22  1  0  0  0  0
 22 23  1  0  0  0  0
 23 24  4  0  0  0  0
 24 25  4  0  0  0  0
 25 26  4  0  0  0  0
 26 27  4  0  0  0  0
 27 28  4  0  0  0  0
 23 28  4  0  0  0  0
 27 29  1  0  0  0  0
 29 30  4  0  0  0  0
 30 31  4  0  0  0  0
 31 32  4  0  0  0  0
 32 33  4  0  0  0  0
 33 34  4  0  0  0  0
 29 34  4  0  0  0  0
 21 35  4  0  0  0  0
 16 35  4  0  0  0  0
  5 36  1  0  0  0  0
 36 37  1  0  0  0  0
  2 37  1  0  0  0  0
M  END
>  <molregno>
88797

>  <canonical_smiles>
CN1CCN(Cc2ccc(cc2)C(=O)Nc3ccc(C)c(Nc4nccc(n4)c5cccnc5)c3)CC1

>  <standard_inchi_key>
KTUFNOKKBVMGRW-UHFFFAOYSA-N

>  <standard_value>
567646,01

>  <standard_units>
nM

>  <standard_type>
IC50

>  <assay_id>
954460

>  <description>
SANGER: Inhibition of human NCI-SNU-1 cell growth in a cell viability assay.

>  <Mol Mass>
493,615

>  <Act_10_uM>
0

>  <StandardizerResult>
Clean 2D (ID: Clean 2D)
Clear Stereo (ID: Clear Stereo)
Tautomerize (ID: Tautomerize)
Wedge Clean (ID: Wedge Clean)
Aromatize (ID: Aromatize)


$$$$

  Mrv17c0 06171723582D          

 46 52  0  0  1  0            999 V2000
   -1.5371   -2.6646    0.0000 C   0  0  0  0  0  0  0  0  0  0  0  0
   -0.9851   -3.2777    0.0000 O   0  0  0  0  0  0  0  0  0  0  0  0
   -0.1781   -3.1062    0.0000 C   0  0  0  0  0  0  0  0  0  0  0  0
    0.0768   -2.3215    0.0000 C   0  0  0  0  0  0  0  0  0  0  0  0
    0.8838   -2.1500    0.0000 C   0  0  0  0  0  0  0  0  0  0  0  0
    1.4358   -2.7631    0.0000 C   0  0  0  0  0  0  0  0  0  0  0  0
    1.1809   -3.5477    0.0000 C   0  0  0  0  0  0  0  0  0  0  0  0
    0.3739   -3.7192    0.0000 C   0  0  0  0  0  0  0  0  0  0  0  0
    0.1190   -4.5039    0.0000 N   0  0  0  0  0  0  0  0  0  0  0  0
   -0.6880   -4.6754    0.0000 C   0  0  0  0  0  0  0  0  0  0  0  0
   -1.2400   -4.0623    0.0000 O   0  0  0  0  0  0  0  0  0  0  0  0
   -0.9429   -5.4600    0.0000 C   0  0  0  0  0  0  0  0  0  0  0  0
   -0.4580   -6.1275    0.0000 C   0  0  0  0  0  0  0  0  0  0  0  0
   -0.9429   -6.7949    0.0000 C   0  0  0  0  0  0  0  0  0  0  0  0
   -0.7714   -7.6019    0.0000 C   0  0  0  0  0  0  0  0  0  0  0  0
   -1.3845   -8.1539    0.0000 C   0  0  0  0  0  0  0  0  0  0  0  0
   -2.1691   -7.8990    0.0000 C   0  0  0  0  0  0  0  0  0  0  0  0
   -2.3407   -7.0920    0.0000 C   0  0  0  0  0  0  0  0  0  0  0  0
   -1.7276   -6.5400    0.0000 C   0  0  0  0  0  0  0  0  0  0  0  0
   -1.7276   -5.7150    0.0000 N   0  0  0  0  0  0  0  0  0  0  0  0
   -2.3950   -5.2300    0.0000 C   0  0  0  0  0  0  0  0  0  0  0  0
    1.1387   -1.3654    0.0000 C   0  0  0  0  0  0  0  0  0  0  0  0
    0.6538   -0.6979    0.0000 N   0  0  0  0  0  0  0  0  0  0  0  0
    1.1387   -0.0305    0.0000 N   0  0  0  0  0  0  0  0  0  0  0  0
    0.8838    0.7541    0.0000 C   0  0  0  0  0  0  0  0  0  0  0  0
    0.0768    0.9256    0.0000 C   0  0  0  0  0  0  0  0  0  0  0  0
   -0.1781    1.7103    0.0000 C   0  0  0  0  0  0  0  0  0  0  0  0
    0.3739    2.3234    0.0000 C   0  0  0  0  0  0  0  0  0  0  0  0
    1.1809    2.1518    0.0000 C   0  0  0  0  0  0  0  0  0  0  0  0
    1.4358    1.3672    0.0000 C   0  0  0  0  0  0  0  0  0  0  0  0
    0.1190    3.1080    0.0000 N   0  0  0  0  0  0  0  0  0  0  0  0
   -0.6880    3.2795    0.0000 C   0  0  0  0  0  0  0  0  0  0  0  0
   -0.9429    4.0641    0.0000 C   0  0  0  0  0  0  0  0  0  0  0  0
   -0.3909    4.6772    0.0000 N   0  0  0  0  0  0  0  0  0  0  0  0
    0.4161    4.5057    0.0000 C   0  0  0  0  0  0  0  0  0  0  0  0
    0.6710    3.7211    0.0000 C   0  0  0  0  0  0  0  0  0  0  0  0
   -0.6459    5.4618    0.0000 C   0  0  0  0  0  0  0  0  0  0  0  0
   -0.0938    6.0749    0.0000 O   0  0  0  0  0  0  0  0  0  0  0  0
   -1.4528    5.6334    0.0000 C   0  0  0  0  0  0  0  0  0  0  0  0
    1.9233   -0.2854    0.0000 C   0  0  0  0  0  0  0  0  0  0  0  0
    2.6378    0.1271    0.0000 N   0  0  0  0  0  0  0  0  0  0  0  0
    3.3523   -0.2854    0.0000 C   0  0  0  0  0  0  0  0  0  0  0  0
    3.3523   -1.1104    0.0000 N   0  0  0  0  0  0  0  0  0  0  0  0
    2.6378   -1.5229    0.0000 C   0  0  0  0  0  0  0  0  0  0  0  0
    2.6378   -2.3479    0.0000 N   0  0  0  0  0  0  0  0  0  0  0  0
    1.9233   -1.1104    0.0000 C   0  0  0  0  0  0  0  0  0  0  0  0
  1  2  1  0  0  0  0
  2  3  1  0  0  0  0
  3  4  4  0  0  0  0
  4  5  4  0  0  0  0
  5  6  4  0  0  0  0
  6  7  4  0  0  0  0
  7  8  4  0  0  0  0
  3  8  4  0  0  0  0
  8  9  1  0  0  0  0
  9 10  1  0  0  0  0
 10 11  2  0  0  0  0
 10 12  1  0  0  0  0
 12 13  4  0  0  0  0
 13 14  4  0  0  0  0
 14 15  4  0  0  0  0
 15 16  4  0  0  0  0
 16 17  4  0  0  0  0
 17 18  4  0  0  0  0
 18 19  4  0  0  0  0
 14 19  4  0  0  0  0
 19 20  4  0  0  0  0
 12 20  4  0  0  0  0
 20 21  1  0  0  0  0
  5 22  1  0  0  0  0
 22 23  4  0  0  0  0
 23 24  4  0  0  0  0
 25 24  1  0  0  0  0
 25 26  1  0  0  0  0
 26 27  1  0  0  0  0
 27 28  1  0  0  0  0
 28 29  1  0  0  0  0
 29 30  1  0  0  0  0
 25 30  1  0  0  0  0
 28 31  1  0  0  0  0
 31 32  1  0  0  0  0
 32 33  1  0  0  0  0
 33 34  1  0  0  0  0
 34 35  1  0  0  0  0
 35 36  1  0  0  0  0
 31 36  1  0  0  0  0
 34 37  1  0  0  0  0
 37 38  2  0  0  0  0
 37 39  1  0  0  0  0
 24 40  4  0  0  0  0
 40 41  4  0  0  0  0
 41 42  4  0  0  0  0
 42 43  4  0  0  0  0
 43 44  4  0  0  0  0
 44 45  1  0  0  0  0
 44 46  4  0  0  0  0
 22 46  4  0  0  0  0
 40 46  4  0  0  0  0
M  END
>  <molregno>
334313

>  <canonical_smiles>
COc1cc(ccc1NC(=O)c2cc3ccccc3n2C)c4nn([C@@H]5CC[C@H](CC5)N6CCN(CC6)C(=O)C)c7ncnc(N)c47

>  <standard_inchi_key>
ZMNWFTYYYCSSTF-SOAUALDESA-N

>  <standard_value>
38850,42

>  <standard_units>
nM

>  <standard_type>
IC50

>  <assay_id>
954460

>  <description>
SANGER: Inhibition of human NCI-SNU-1 cell growth in a cell viability assay.

>  <Mol Mass>
621,746

>  <Act_10_uM>
0

>  <StandardizerResult>
Clean 2D (ID: Clean 2D)
Clear Stereo (ID: Clear Stereo)
Tautomerize (ID: Tautomerize)
Wedge Clean (ID: Wedge Clean)
Aromatize (ID: Aromatize)


$$$$

  Mrv17c0 06171723582D          

 42 46  0  0  0  0            999 V2000
    4.2868   -2.4750    0.0000 C   0  0  0  0  0  0  0  0  0  0  0  0
    5.0013   -2.8875    0.0000 O   0  0  0  0  0  0  0  0  0  0  0  0
    5.0013   -3.7125    0.0000 C   0  0  0  0  0  0  0  0  0  0  0  0
    5.7158   -4.1250    0.0000 C   0  0  0  0  0  0  0  0  0  0  0  0
    5.7158   -4.9500    0.0000 C   0  0  0  0  0  0  0  0  0  0  0  0
    5.0013   -5.3625    0.0000 C   0  0  0  0  0  0  0  0  0  0  0  0
    5.0013   -6.1875    0.0000 N   0  0  0  0  0  0  0  0  0  0  0  0
    4.2868   -6.6000    0.0000 C   0  0  0  0  0  0  0  0  0  0  0  0
    4.2868   -7.4250    0.0000 O   0  0  0  0  0  0  0  0  0  0  0  0
    3.5724   -6.1875    0.0000 O   0  0  0  0  0  0  0  0  0  0  0  0
    2.8579   -6.6000    0.0000 C   0  0  0  0  0  0  0  0  0  0  0  0
    2.8579   -7.4250    0.0000 C   0  0  0  0  0  0  0  0  0  0  0  0
    3.5724   -7.8375    0.0000 C   0  0  0  0  0  0  0  0  0  0  0  0
    2.1434   -7.8375    0.0000 C   0  0  0  0  0  0  0  0  0  0  0  0
    1.4289   -7.4250    0.0000 C   0  0  0  0  0  0  0  0  0  0  0  0
    1.4289   -6.6000    0.0000 C   0  0  0  0  0  0  0  0  0  0  0  0
    2.1434   -6.1875    0.0000 C   0  0  0  0  0  0  0  0  0  0  0  0
    2.1434   -5.3625    0.0000 C   0  0  0  0  0  0  0  0  0  0  0  0
    5.7158   -6.6000    0.0000 C   0  0  0  0  0  0  0  0  0  0  0  0
    6.4302   -6.1875    0.0000 C   0  0  0  0  0  0  0  0  0  0  0  0
    7.1447   -6.6000    0.0000 C   0  0  0  0  0  0  0  0  0  0  0  0
    7.1447   -7.4250    0.0000 N   0  0  0  0  0  0  0  0  0  0  0  0
    6.4302   -7.8375    0.0000 C   0  0  0  0  0  0  0  0  0  0  0  0
    6.4302   -8.6625    0.0000 N   0  0  0  0  0  0  0  0  0  0  0  0
    5.7158   -9.0750    0.0000 C   0  0  0  0  0  0  0  0  0  0  0  0
    5.7158   -9.9000    0.0000 C   0  0  0  0  0  0  0  0  0  0  0  0
    5.0013  -10.3125    0.0000 C   0  0  0  0  0  0  0  0  0  0  0  0
    4.2868   -9.9000    0.0000 C   0  0  0  0  0  0  0  0  0  0  0  0
    4.2868   -9.0750    0.0000 C   0  0  0  0  0  0  0  0  0  0  0  0
    5.0013   -8.6625    0.0000 C   0  0  0  0  0  0  0  0  0  0  0  0
    3.5724  -10.3125    0.0000 N   0  0  0  0  0  0  0  0  0  0  0  0
    3.5724  -11.1375    0.0000 C   0  0  0  0  0  0  0  0  0  0  0  0
    2.8579  -11.5500    0.0000 C   0  0  0  0  0  0  0  0  0  0  0  0
    2.1434  -11.1375    0.0000 N   0  0  0  0  0  0  0  0  0  0  0  0
    1.4289  -11.5500    0.0000 C   0  0  0  0  0  0  0  0  0  0  0  0
    2.1434  -10.3125    0.0000 C   0  0  0  0  0  0  0  0  0  0  0  0
    2.8579   -9.9000    0.0000 C   0  0  0  0  0  0  0  0  0  0  0  0
    5.7158   -7.4250    0.0000 N   0  0  0  0  0  0  0  0  0  0  0  0
    4.2868   -4.9500    0.0000 C   0  0  0  0  0  0  0  0  0  0  0  0
    3.5724   -5.3625    0.0000 O   0  0  0  0  0  0  0  0  0  0  0  0
    2.8579   -4.9500    0.0000 C   0  0  0  0  0  0  0  0  0  0  0  0
    4.2868   -4.1250    0.0000 C   0  0  0  0  0  0  0  0  0  0  0  0
  1  2  1  0  0  0  0
  2  3  1  0  0  0  0
  3  4  4  0  0  0  0
  4  5  4  0  0  0  0
  5  6  4  0  0  0  0
  6  7  1  0  0  0  0
  7  8  1  0  0  0  0
  8  9  2  0  0  0  0
  8 10  1  0  0  0  0
 10 11  1  0  0  0  0
 11 12  4  0  0  0  0
 12 13  1  0  0  0  0
 12 14  4  0  0  0  0
 14 15  4  0  0  0  0
 15 16  4  0  0  0  0
 16 17  4  0  0  0  0
 11 17  4  0  0  0  0
 17 18  1  0  0  0  0
  7 19  1  0  0  0  0
 19 20  4  0  0  0  0
 20 21  4  0  0  0  0
 21 22  4  0  0  0  0
 22 23  4  0  0  0  0
 23 24  1  0  0  0  0
 24 25  1  0  0  0  0
 25 26  4  0  0  0  0
 26 27  4  0  0  0  0
 27 28  4  0  0  0  0
 28 29  4  0  0  0  0
 29 30  4  0  0  0  0
 25 30  4  0  0  0  0
 28 31  1  0  0  0  0
 31 32  1  0  0  0  0
 32 33  1  0  0  0  0
 33 34  1  0  0  0  0
 34 35  1  0  0  0  0
 34 36  1  0  0  0  0
 36 37  1  0  0  0  0
 31 37  1  0  0  0  0
 23 38  4  0  0  0  0
 19 38  4  0  0  0  0
  6 39  4  0  0  0  0
 39 40  1  0  0  0  0
 40 41  1  0  0  0  0
 39 42  4  0  0  0  0
  3 42  4  0  0  0  0
M  END
>  <molregno>
356576

>  <canonical_smiles>
COc1ccc(N(C(=O)Oc2c(C)cccc2C)c3ccnc(Nc4ccc(cc4)N5CCN(C)CC5)n3)c(OC)c1

>  <standard_inchi_key>
NBTNHSGBRGTFJS-UHFFFAOYSA-N

>  <standard_value>
999729,76

>  <standard_units>
nM

>  <standard_type>
IC50

>  <assay_id>
954460

>  <description>
SANGER: Inhibition of human NCI-SNU-1 cell growth in a cell viability assay.

>  <Mol Mass>
568,678

>  <Act_10_uM>
0

>  <StandardizerResult>
Clean 2D (ID: Clean 2D)
Clear Stereo (ID: Clear Stereo)
Tautomerize (ID: Tautomerize)
Wedge Clean (ID: Wedge Clean)
Aromatize (ID: Aromatize)


$$$$

  Mrv17c0 06171723582D          

 33 36  0  0  0  0            999 V2000
    2.6378    7.2979    0.0000 C   0  0  0  0  0  0  0  0  0  0  0  0
    3.3523    6.8854    0.0000 C   0  0  0  0  0  0  0  0  0  0  0  0
    3.3523    6.0604    0.0000 C   0  0  0  0  0  0  0  0  0  0  0  0
    2.6378    5.6479    0.0000 O   0  0  0  0  0  0  0  0  0  0  0  0
    4.0668    5.6479    0.0000 N   0  0  0  0  0  0  0  0  0  0  0  0
    4.7812    6.0604    0.0000 C   0  0  0  0  0  0  0  0  0  0  0  0
    4.0668    4.8229    0.0000 C   0  0  0  0  0  0  0  0  0  0  0  0
    4.7812    4.4104    0.0000 C   0  0  0  0  0  0  0  0  0  0  0  0
    4.7812    3.5854    0.0000 C   0  0  0  0  0  0  0  0  0  0  0  0
    4.0668    3.1729    0.0000 C   0  0  0  0  0  0  0  0  0  0  0  0
    4.0668    2.3479    0.0000 N   0  0  0  0  0  0  0  0  0  0  0  0
    3.3523    1.9354    0.0000 C   0  0  0  0  0  0  0  0  0  0  0  0
    3.3523    1.1104    0.0000 N   0  0  0  0  0  0  0  0  0  0  0  0
    2.6378    0.6979    0.0000 C   0  0  0  0  0  0  0  0  0  0  0  0
    2.6378   -0.1271    0.0000 N   0  0  0  0  0  0  0  0  0  0  0  0
    3.3523   -0.5396    0.0000 C   0  0  0  0  0  0  0  0  0  0  0  0
    4.0668   -0.1271    0.0000 C   0  0  0  0  0  0  0  0  0  0  0  0
    4.7812   -0.5396    0.0000 C   0  0  0  0  0  0  0  0  0  0  0  0
    4.7812   -1.3646    0.0000 C   0  0  0  0  0  0  0  0  0  0  0  0
    4.0668   -1.7771    0.0000 N   0  0  0  0  0  0  0  0  0  0  0  0
    3.3523   -1.3646    0.0000 C   0  0  0  0  0  0  0  0  0  0  0  0
    4.0668   -2.6021    0.0000 C   0  0  0  0  0  0  0  0  0  0  0  0
    4.7812   -3.0146    0.0000 O   0  0  0  0  0  0  0  0  0  0  0  0
    3.3523   -3.0146    0.0000 C   0  0  0  0  0  0  0  0  0  0  0  0
    3.3523   -3.8396    0.0000 C   0  0  0  0  0  0  0  0  0  0  0  0
    1.9233    1.1104    0.0000 C   0  0  0  0  0  0  0  0  0  0  0  0
    1.1387    0.8555    0.0000 N   0  0  0  0  0  0  0  0  0  0  0  0
    0.6538    1.5229    0.0000 C   0  0  0  0  0  0  0  0  0  0  0  0
    1.1387    2.1904    0.0000 N   0  0  0  0  0  0  0  0  0  0  0  0
    1.9233    1.9354    0.0000 C   0  0  0  0  0  0  0  0  0  0  0  0
    2.6378    2.3479    0.0000 N   0  0  0  0  0  0  0  0  0  0  0  0
    3.3523    3.5854    0.0000 C   0  0  0  0  0  0  0  0  0  0  0  0
    3.3523    4.4104    0.0000 C   0  0  0  0  0  0  0  0  0  0  0  0
  1  2  1  0  0  0  0
  2  3  1  0  0  0  0
  3  4  2  0  0  0  0
  3  5  1  0  0  0  0
  5  6  1  0  0  0  0
  5  7  1  0  0  0  0
  7  8  4  0  0  0  0
  8  9  4  0  0  0  0
  9 10  4  0  0  0  0
 10 11  1  0  0  0  0
 11 12  1  0  0  0  0
 12 13  4  0  0  0  0
 13 14  4  0  0  0  0
 14 15  1  0  0  0  0
 15 16  1  0  0  0  0
 16 17  1  0  0  0  0
 17 18  1  0  0  0  0
 18 19  1  0  0  0  0
 19 20  1  0  0  0  0
 20 21  1  0  0  0  0
 16 21  1  0  0  0  0
 20 22  1  0  0  0  0
 22 23  2  0  0  0  0
 22 24  1  0  0  0  0
 24 25  2  0  0  0  0
 14 26  4  0  0  0  0
 26 27  4  0  0  0  0
 27 28  4  0  0  0  0
 28 29  4  0  0  0  0
 29 30  4  0  0  0  0
 26 30  4  0  0  0  0
 30 31  4  0  0  0  0
 12 31  4  0  0  0  0
 10 32  4  0  0  0  0
 32 33  4  0  0  0  0
  7 33  4  0  0  0  0
M  STY  1   1 DAT
M  SAL   1  1  27
M  SDT   1 MRV_IMPLICIT_H                                        
M  SDD   1     0.0000    0.0000    DR    ALL  0       0  
M  SED   1 IMPL_H1
M  END
>  <molregno>
1058701

>  <canonical_smiles>
CCC(=O)N(C)c1ccc(Nc2nc(NC3CCCN(C3)C(=O)C=C)c4nc[nH]c4n2)cc1

>  <standard_inchi_key>
OTPQDXLFXQGSHS-UHFFFAOYSA-N

>  <standard_value>
664759,29

>  <standard_units>
nM

>  <standard_type>
IC50

>  <assay_id>
954460

>  <description>
SANGER: Inhibition of human NCI-SNU-1 cell growth in a cell viability assay.

>  <Mol Mass>
448,531

>  <Act_10_uM>
0

>  <StandardizerResult>
Clean 2D (ID: Clean 2D)
Clear Stereo (ID: Clear Stereo)
Tautomerize (ID: Tautomerize)
Wedge Clean (ID: Wedge Clean)
Aromatize (ID: Aromatize)


$$$$

  Mrv17c0 06171723582D          

 38 42  0  0  1  0            999 V2000
   -0.7145   -0.4125    0.0000 C   0  0  0  0  0  0  0  0  0  0  0  0
    0.0000    0.0000    0.0000 C   0  0  0  0  0  0  0  0  0  0  0  0
    0.7145   -0.4125    0.0000 C   0  0  0  0  0  0  0  0  0  0  0  0
    1.4289    0.0000    0.0000 N   0  0  0  0  0  0  0  0  0  0  0  0
    1.4289    0.8250    0.0000 C   0  0  0  0  0  0  0  0  0  0  0  0
    0.7615    1.3099    0.0000 C   0  0  0  0  0  0  0  0  0  0  0  0
    1.0164    2.0945    0.0000 C   0  0  0  0  0  0  0  0  0  0  0  0
    1.8414    2.0945    0.0000 C   0  0  0  0  0  0  0  0  0  0  0  0
    2.0964    1.3099    0.0000 C   0  0  0  0  0  0  0  0  0  0  0  0
    2.1434   -0.4125    0.0000 C   0  0  0  0  0  0  0  0  0  0  0  0
    2.8579    0.0000    0.0000 N   0  0  0  0  0  0  0  0  0  0  0  0
    3.5724   -0.4125    0.0000 C   0  0  0  0  0  0  0  0  0  0  0  0
    4.2868    0.0000    0.0000 N   0  0  0  0  0  0  0  0  0  0  0  0
    5.0013   -0.4125    0.0000 C   0  0  0  0  0  0  0  0  0  0  0  0
    5.7158    0.0000    0.0000 C   0  0  0  0  0  0  0  0  0  0  0  0
    6.4302   -0.4125    0.0000 C   0  0  0  0  0  0  0  0  0  0  0  0
    6.4302   -1.2375    0.0000 C   0  0  0  0  0  0  0  0  0  0  0  0
    5.7158   -1.6500    0.0000 C   0  0  0  0  0  0  0  0  0  0  0  0
    5.0013   -1.2375    0.0000 C   0  0  0  0  0  0  0  0  0  0  0  0
    4.2868   -1.6500    0.0000 O   0  0  0  0  0  0  0  0  0  0  0  0
    4.2868   -2.4750    0.0000 C   0  0  0  0  0  0  0  0  0  0  0  0
    7.1447   -1.6500    0.0000 C   0  0  0  0  0  0  0  0  0  0  0  0
    7.1447   -2.4750    0.0000 O   0  0  0  0  0  0  0  0  0  0  0  0
    7.8592   -1.2375    0.0000 N   0  0  0  0  0  0  0  0  0  0  0  0
    8.5737   -1.6500    0.0000 C   0  0  0  0  0  0  0  0  0  0  0  0
    9.2881   -1.2375    0.0000 C   0  0  0  0  0  0  0  0  0  0  0  0
   10.0026   -1.6500    0.0000 C   0  0  0  0  0  0  0  0  0  0  0  0
   10.0026   -2.4750    0.0000 N   0  0  0  0  0  0  0  0  0  0  0  0
   10.7171   -2.8875    0.0000 C   0  0  0  0  0  0  0  0  0  0  0  0
    9.2881   -2.8875    0.0000 C   0  0  0  0  0  0  0  0  0  0  0  0
    8.5737   -2.4750    0.0000 C   0  0  0  0  0  0  0  0  0  0  0  0
    3.5724   -1.2375    0.0000 N   0  0  0  0  0  0  0  0  0  0  0  0
    2.8579   -1.6500    0.0000 C   0  0  0  0  0  0  0  0  0  0  0  0
    2.1434   -1.2375    0.0000 C   0  0  0  0  0  0  0  0  0  0  0  0
    1.4289   -1.6500    0.0000 N   0  0  0  0  0  0  0  0  0  0  0  0
    1.4289   -2.4750    0.0000 C   0  0  0  0  0  0  0  0  0  0  0  0
    0.7145   -1.2375    0.0000 C   0  0  0  0  0  0  0  0  0  0  0  0
    0.0000   -1.6500    0.0000 O   0  0  0  0  0  0  0  0  0  0  0  0
  1  2  1  0  0  0  0
  3  2  1  0  0  0  0
  3  4  1  0  0  0  0
  4  5  1  0  0  0  0
  5  6  1  0  0  0  0
  6  7  1  0  0  0  0
  7  8  1  0  0  0  0
  8  9  1  0  0  0  0
  5  9  1  0  0  0  0
  4 10  1  0  0  0  0
 10 11  4  0  0  0  0
 11 12  4  0  0  0  0
 12 13  1  0  0  0  0
 13 14  1  0  0  0  0
 14 15  4  0  0  0  0
 15 16  4  0  0  0  0
 16 17  4  0  0  0  0
 17 18  4  0  0  0  0
 18 19  4  0  0  0  0
 14 19  4  0  0  0  0
 19 20  1  0  0  0  0
 20 21  1  0  0  0  0
 17 22  1  0  0  0  0
 22 23  2  0  0  0  0
 22 24  1  0  0  0  0
 24 25  1  0  0  0  0
 25 26  1  0  0  0  0
 26 27  1  0  0  0  0
 27 28  1  0  0  0  0
 28 29  1  0  0  0  0
 28 30  1  0  0  0  0
 30 31  1  0  0  0  0
 25 31  1  0  0  0  0
 12 32  4  0  0  0  0
 32 33  4  0  0  0  0
 33 34  4  0  0  0  0
 10 34  4  0  0  0  0
 34 35  1  0  0  0  0
 35 36  1  0  0  0  0
 35 37  1  0  0  0  0
  3 37  1  0  0  0  0
 37 38  2  0  0  0  0
M  END
>  <molregno>
490644

>  <canonical_smiles>
CC[C@H]1N(C2CCCC2)c3nc(Nc4ccc(cc4OC)C(=O)NC5CCN(C)CC5)ncc3N(C)C1=O

>  <standard_inchi_key>
XQVVPGYIWAGRNI-JOCHJYFZSA-N

>  <standard_value>
4219,99

>  <standard_units>
nM

>  <standard_type>
IC50

>  <assay_id>
954460

>  <description>
SANGER: Inhibition of human NCI-SNU-1 cell growth in a cell viability assay.

>  <Mol Mass>
521,666

>  <Act_10_uM>
1

>  <StandardizerResult>
Clean 2D (ID: Clean 2D)
Clear Stereo (ID: Clear Stereo)
Tautomerize (ID: Tautomerize)
Wedge Clean (ID: Wedge Clean)
Aromatize (ID: Aromatize)


$$$$

  Mrv17c0 06171723582D          

 43 46  0  0  0  0            999 V2000
    7.0380   -1.7116    0.0000 C   0  0  0  0  0  0  0  0  0  0  0  0
    6.3235   -1.2991    0.0000 O   0  0  0  0  0  0  0  0  0  0  0  0
    5.6091   -1.7116    0.0000 C   0  0  0  0  0  0  0  0  0  0  0  0
    5.6091   -2.5366    0.0000 C   0  0  0  0  0  0  0  0  0  0  0  0
    4.8946   -2.9491    0.0000 C   0  0  0  0  0  0  0  0  0  0  0  0
    4.8946   -3.7741    0.0000 C   0  0  0  0  0  0  0  0  0  0  0  0
    4.1801   -2.5366    0.0000 C   0  0  0  0  0  0  0  0  0  0  0  0
    3.4656   -2.9491    0.0000 S   0  0  0  0  0  0  0  0  0  0  0  0
    3.4656   -3.7741    0.0000 C   0  0  0  0  0  0  0  0  0  0  0  0
    4.1331   -4.2590    0.0000 C   0  0  0  0  0  0  0  0  0  0  0  0
    3.8781   -5.0437    0.0000 N   0  0  0  0  0  0  0  0  0  0  0  0
    3.0531   -5.0437    0.0000 C   0  0  0  0  0  0  0  0  0  0  0  0
    2.5682   -5.7111    0.0000 N   0  0  0  0  0  0  0  0  0  0  0  0
    2.9038   -6.4648    0.0000 C   0  0  0  0  0  0  0  0  0  0  0  0
    3.7243   -6.5510    0.0000 O   0  0  0  0  0  0  0  0  0  0  0  0
    2.4189   -7.1322    0.0000 C   0  0  0  0  0  0  0  0  0  0  0  0
    2.7544   -7.8859    0.0000 C   0  0  0  0  0  0  0  0  0  0  0  0
    2.2695   -8.5533    0.0000 C   0  0  0  0  0  0  0  0  0  0  0  0
    1.4490   -8.4671    0.0000 C   0  0  0  0  0  0  0  0  0  0  0  0
    0.9641   -9.1345    0.0000 C   0  0  0  0  0  0  0  0  0  0  0  0
    0.1436   -9.0483    0.0000 N   0  0  0  0  0  0  0  0  0  0  0  0
   -0.3413   -9.7157    0.0000 C   0  0  0  0  0  0  0  0  0  0  0  0
   -0.0058  -10.4694    0.0000 C   0  0  0  0  0  0  0  0  0  0  0  0
   -1.1618   -9.6295    0.0000 C   0  0  0  0  0  0  0  0  0  0  0  0
   -1.9823   -9.5433    0.0000 C   0  0  0  0  0  0  0  0  0  0  0  0
   -1.2480  -10.4500    0.0000 C   0  0  0  0  0  0  0  0  0  0  0  0
   -1.0756   -8.8090    0.0000 C   0  0  0  0  0  0  0  0  0  0  0  0
    1.1135   -7.7134    0.0000 C   0  0  0  0  0  0  0  0  0  0  0  0
    1.5984   -7.0460    0.0000 C   0  0  0  0  0  0  0  0  0  0  0  0
    2.7982   -4.2590    0.0000 S   0  0  0  0  0  0  0  0  0  0  0  0
    4.1801   -1.7116    0.0000 C   0  0  0  0  0  0  0  0  0  0  0  0
    4.8946   -1.2991    0.0000 C   0  0  0  0  0  0  0  0  0  0  0  0
    4.8946   -0.4741    0.0000 C   0  0  0  0  0  0  0  0  0  0  0  0
    4.1801   -0.0616    0.0000 O   0  0  0  0  0  0  0  0  0  0  0  0
    5.6091   -0.0616    0.0000 N   0  0  0  0  0  0  0  0  0  0  0  0
    5.6091    0.7634    0.0000 C   0  0  0  0  0  0  0  0  0  0  0  0
    6.3235    1.1759    0.0000 C   0  0  0  0  0  0  0  0  0  0  0  0
    7.0380    0.7634    0.0000 N   0  0  0  0  0  0  0  0  0  0  0  0
    7.0380   -0.0616    0.0000 C   0  0  0  0  0  0  0  0  0  0  0  0
    6.3235   -0.4741    0.0000 C   0  0  0  0  0  0  0  0  0  0  0  0
    7.7525    1.1759    0.0000 C   0  0  0  0  0  0  0  0  0  0  0  0
    7.7525    2.0009    0.0000 O   0  0  0  0  0  0  0  0  0  0  0  0
    8.4669    0.7634    0.0000 C   0  0  0  0  0  0  0  0  0  0  0  0
  1  2  1  0  0  0  0
  2  3  1  0  0  0  0
  3  4  4  0  0  0  0
  4  5  4  0  0  0  0
  5  6  1  0  0  0  0
  5  7  4  0  0  0  0
  7  8  1  0  0  0  0
  8  9  1  0  0  0  0
  9 10  4  0  0  0  0
 10 11  4  0  0  0  0
 11 12  4  0  0  0  0
 12 13  1  0  0  0  0
 13 14  1  0  0  0  0
 14 15  2  0  0  0  0
 14 16  1  0  0  0  0
 16 17  4  0  0  0  0
 17 18  4  0  0  0  0
 18 19  4  0  0  0  0
 19 20  1  0  0  0  0
 20 21  1  0  0  0  0
 21 22  1  0  0  0  0
 22 23  1  0  0  0  0
 22 24  1  0  0  0  0
 24 25  1  0  0  0  0
 24 26  1  0  0  0  0
 24 27  1  0  0  0  0
 19 28  4  0  0  0  0
 28 29  4  0  0  0  0
 16 29  4  0  0  0  0
 12 30  4  0  0  0  0
  9 30  4  0  0  0  0
  7 31  4  0  0  0  0
 31 32  4  0  0  0  0
  3 32  4  0  0  0  0
 32 33  1  0  0  0  0
 33 34  2  0  0  0  0
 33 35  1  0  0  0  0
 35 36  1  0  0  0  0
 36 37  1  0  0  0  0
 37 38  1  0  0  0  0
 38 39  1  0  0  0  0
 39 40  1  0  0  0  0
 35 40  1  0  0  0  0
 38 41  1  0  0  0  0
 41 42  2  0  0  0  0
 41 43  1  0  0  0  0
M  END
>  <molregno>
350235

>  <canonical_smiles>
COc1cc(C)c(Sc2cnc(NC(=O)c3ccc(CNC(C)C(C)(C)C)cc3)s2)cc1C(=O)N4CCN(CC4)C(=O)C

>  <standard_inchi_key>
ZHXNIYGJAOPMSO-UHFFFAOYSA-N

>  <standard_value>
15065,34

>  <standard_units>
nM

>  <standard_type>
IC50

>  <assay_id>
954460

>  <description>
SANGER: Inhibition of human NCI-SNU-1 cell growth in a cell viability assay.

>  <Mol Mass>
623,83

>  <Act_10_uM>
0

>  <StandardizerResult>
Clean 2D (ID: Clean 2D)
Clear Stereo (ID: Clear Stereo)
Tautomerize (ID: Tautomerize)
Wedge Clean (ID: Wedge Clean)
Aromatize (ID: Aromatize)


$$$$

  Mrv17c0 06171723582D          

 17 18  0  0  0  0            999 V2000
    0.0000    0.0000    0.0000 C   0  0  0  0  0  0  0  0  0  0  0  0
    0.7145   -0.4125    0.0000 C   0  0  0  0  0  0  0  0  0  0  0  0
    0.7145   -1.2375    0.0000 C   0  0  0  0  0  0  0  0  0  0  0  0
    1.4289   -1.6500    0.0000 N   0  0  0  0  0  0  0  0  0  0  0  0
    1.4289   -2.4750    0.0000 C   0  0  0  0  0  0  0  0  0  0  0  0
    2.1434   -2.8875    0.0000 N   0  0  0  0  0  0  0  0  0  0  0  0
    0.7145   -2.8875    0.0000 N   0  0  0  0  0  0  0  0  0  0  0  0
    0.0000   -2.4750    0.0000 C   0  0  0  0  0  0  0  0  0  0  0  0
   -0.7145   -2.8875    0.0000 N   0  0  0  0  0  0  0  0  0  0  0  0
    0.0000   -1.6500    0.0000 C   0  0  0  0  0  0  0  0  0  0  0  0
   -0.7145   -1.2375    0.0000 C   0  0  0  0  0  0  0  0  0  0  0  0
   -1.4289   -1.6500    0.0000 C   0  0  0  0  0  0  0  0  0  0  0  0
   -2.1434   -1.2375    0.0000 C   0  0  0  0  0  0  0  0  0  0  0  0
   -2.1434   -0.4125    0.0000 C   0  0  0  0  0  0  0  0  0  0  0  0
   -2.8579    0.0000    0.0000 Cl  0  0  0  0  0  0  0  0  0  0  0  0
   -1.4289    0.0000    0.0000 C   0  0  0  0  0  0  0  0  0  0  0  0
   -0.7145   -0.4125    0.0000 C   0  0  0  0  0  0  0  0  0  0  0  0
  1  2  1  0  0  0  0
  2  3  1  0  0  0  0
  3  4  4  0  0  0  0
  4  5  4  0  0  0  0
  5  6  1  0  0  0  0
  5  7  4  0  0  0  0
  7  8  4  0  0  0  0
  8  9  1  0  0  0  0
  8 10  4  0  0  0  0
  3 10  4  0  0  0  0
 10 11  1  0  0  0  0
 11 12  4  0  0  0  0
 12 13  4  0  0  0  0
 13 14  4  0  0  0  0
 14 15  1  0  0  0  0
 14 16  4  0  0  0  0
 16 17  4  0  0  0  0
 11 17  4  0  0  0  0
M  END
>  <molregno>
2080

>  <canonical_smiles>
CCc1nc(N)nc(N)c1c2ccc(Cl)cc2

>  <standard_inchi_key>
WKSAUQYGYAYLPV-UHFFFAOYSA-N

>  <standard_value>
14738,66

>  <standard_units>
nM

>  <standard_type>
IC50

>  <assay_id>
954460

>  <description>
SANGER: Inhibition of human NCI-SNU-1 cell growth in a cell viability assay.

>  <Mol Mass>
248,71

>  <Act_10_uM>
0

>  <StandardizerResult>
Clean 2D (ID: Clean 2D)
Clear Stereo (ID: Clear Stereo)
Tautomerize (ID: Tautomerize)
Wedge Clean (ID: Wedge Clean)
Aromatize (ID: Aromatize)


$$$$

  Mrv17c0 06171723582D          

 45 51  0  0  0  0            999 V2000
    3.5724   -0.4125    0.0000 C   0  0  0  0  0  0  0  0  0  0  0  0
    2.8579    0.0000    0.0000 C   0  0  0  0  0  0  0  0  0  0  0  0
    2.1434   -0.4125    0.0000 C   0  0  0  0  0  0  0  0  0  0  0  0
    2.1434   -1.2375    0.0000 O   0  0  0  0  0  0  0  0  0  0  0  0
    1.4289    0.0000    0.0000 N   0  0  0  0  0  0  0  0  0  0  0  0
    0.7145   -0.4125    0.0000 C   0  0  0  0  0  0  0  0  0  0  0  0
    0.0000    0.0000    0.0000 C   0  0  0  0  0  0  0  0  0  0  0  0
    0.0000    0.8250    0.0000 N   0  0  0  0  0  0  0  0  0  0  0  0
    0.7145    1.2375    0.0000 C   0  0  0  0  0  0  0  0  0  0  0  0
    1.4289    0.8250    0.0000 C   0  0  0  0  0  0  0  0  0  0  0  0
   -0.7145    1.2375    0.0000 C   0  0  0  0  0  0  0  0  0  0  0  0
   -0.7145    2.0625    0.0000 C   0  0  0  0  0  0  0  0  0  0  0  0
   -1.4289    2.4750    0.0000 C   0  0  0  0  0  0  0  0  0  0  0  0
   -2.1434    2.0625    0.0000 C   0  0  0  0  0  0  0  0  0  0  0  0
   -2.1434    1.2375    0.0000 C   0  0  0  0  0  0  0  0  0  0  0  0
   -1.4289    0.8250    0.0000 C   0  0  0  0  0  0  0  0  0  0  0  0
   -1.4289    0.0000    0.0000 C   0  0  0  0  0  0  0  0  0  0  0  0
   -1.4289   -0.8250    0.0000 F   0  0  0  0  0  0  0  0  0  0  0  0
   -0.6039    0.0000    0.0000 F   0  0  0  0  0  0  0  0  0  0  0  0
   -2.2539    0.0000    0.0000 F   0  0  0  0  0  0  0  0  0  0  0  0
   -2.8579    2.4750    0.0000 N   0  0  0  0  0  0  0  0  0  0  0  0
   -3.5724    2.0625    0.0000 C   0  0  0  0  0  0  0  0  0  0  0  0
   -3.5724    1.2375    0.0000 O   0  0  0  0  0  0  0  0  0  0  0  0
   -4.2868    2.4750    0.0000 C   0  0  0  0  0  0  0  0  0  0  0  0
   -4.2868    3.3000    0.0000 C   0  0  0  0  0  0  0  0  0  0  0  0
   -3.5724    3.7125    0.0000 C   0  0  0  0  0  0  0  0  0  0  0  0
   -3.5724    4.5375    0.0000 C   0  0  0  0  0  0  0  0  0  0  0  0
   -2.8579    4.9500    0.0000 N   0  0  0  0  0  0  0  0  0  0  0  0
   -2.1434    4.5375    0.0000 C   0  0  0  0  0  0  0  0  0  0  0  0
   -1.4289    4.9500    0.0000 C   0  0  0  0  0  0  0  0  0  0  0  0
   -0.7145    4.5375    0.0000 C   0  0  0  0  0  0  0  0  0  0  0  0
   -0.7145    3.7125    0.0000 C   0  0  0  0  0  0  0  0  0  0  0  0
   -1.4289    3.3000    0.0000 C   0  0  0  0  0  0  0  0  0  0  0  0
   -2.1434    3.7125    0.0000 C   0  0  0  0  0  0  0  0  0  0  0  0
   -2.8579    3.3000    0.0000 C   0  0  0  0  0  0  0  0  0  0  0  0
    0.0000    3.3000    0.0000 C   0  0  0  0  0  0  0  0  0  0  0  0
    0.0000    2.4750    0.0000 C   0  0  0  0  0  0  0  0  0  0  0  0
    0.7145    2.0625    0.0000 N   0  0  0  0  0  0  0  0  0  0  0  0
    1.4289    2.4750    0.0000 C   0  0  0  0  0  0  0  0  0  0  0  0
    2.1434    2.0625    0.0000 C   0  0  0  0  0  0  0  0  0  0  0  0
    2.8579    2.4750    0.0000 C   0  0  0  0  0  0  0  0  0  0  0  0
    2.8579    3.3000    0.0000 C   0  0  0  0  0  0  0  0  0  0  0  0
    2.1434    3.7125    0.0000 C   0  0  0  0  0  0  0  0  0  0  0  0
    1.4289    3.3000    0.0000 C   0  0  0  0  0  0  0  0  0  0  0  0
    0.7145    3.7125    0.0000 C   0  0  0  0  0  0  0  0  0  0  0  0
  1  2  1  0  0  0  0
  2  3  1  0  0  0  0
  3  4  2  0  0  0  0
  3  5  1  0  0  0  0
  5  6  1  0  0  0  0
  6  7  1  0  0  0  0
  7  8  1  0  0  0  0
  8  9  1  0  0  0  0
  9 10  1  0  0  0  0
  5 10  1  0  0  0  0
  8 11  1  0  0  0  0
 11 12  4  0  0  0  0
 12 13  4  0  0  0  0
 13 14  4  0  0  0  0
 14 15  4  0  0  0  0
 15 16  4  0  0  0  0
 11 16  4  0  0  0  0
 16 17  1  0  0  0  0
 17 18  1  0  0  0  0
 17 19  1  0  0  0  0
 17 20  1  0  0  0  0
 14 21  1  0  0  0  0
 21 22  4  0  0  0  0
 22 23  2  0  0  0  0
 22 24  4  0  0  0  0
 24 25  4  0  0  0  0
 25 26  4  0  0  0  0
 26 27  4  0  0  0  0
 27 28  4  0  0  0  0
 28 29  4  0  0  0  0
 29 30  4  0  0  0  0
 30 31  4  0  0  0  0
 31 32  4  0  0  0  0
 32 33  4  0  0  0  0
 33 34  4  0  0  0  0
 29 34  4  0  0  0  0
 34 35  4  0  0  0  0
 21 35  4  0  0  0  0
 26 35  4  0  0  0  0
 32 36  1  0  0  0  0
 36 37  4  0  0  0  0
 37 38  4  0  0  0  0
 38 39  4  0  0  0  0
 39 40  4  0  0  0  0
 40 41  4  0  0  0  0
 41 42  4  0  0  0  0
 42 43  4  0  0  0  0
 43 44  4  0  0  0  0
 39 44  4  0  0  0  0
 44 45  4  0  0  0  0
 36 45  4  0  0  0  0
M  END
>  <molregno>
705446

>  <canonical_smiles>
CCC(=O)N1CCN(CC1)c2ccc(cc2C(F)(F)F)N3C(=O)C=Cc4cnc5ccc(cc5c34)c6cnc7ccccc7c6

>  <standard_inchi_key>
AKCRNFFTGXBONI-UHFFFAOYSA-N

>  <standard_value>
1330,4

>  <standard_units>
nM

>  <standard_type>
IC50

>  <assay_id>
954460

>  <description>
SANGER: Inhibition of human NCI-SNU-1 cell growth in a cell viability assay.

>  <Mol Mass>
607,637

>  <Act_10_uM>
1

>  <StandardizerResult>
Clean 2D (ID: Clean 2D)
Clear Stereo (ID: Clear Stereo)
Tautomerize (ID: Tautomerize)
Wedge Clean (ID: Wedge Clean)
Aromatize (ID: Aromatize)


$$$$

  Mrv17c0 06171723582D          

 30 34  0  0  0  0            999 V2000
    2.2780   -5.8472    0.0000 C   0  0  0  0  0  0  0  0  0  0  0  0
    1.7931   -6.5147    0.0000 C   0  0  0  0  0  0  0  0  0  0  0  0
    2.0480   -7.2993    0.0000 N   0  0  0  0  0  0  0  0  0  0  0  0
    1.3806   -7.7842    0.0000 N   0  0  0  0  0  0  0  0  0  0  0  0
    0.7132   -7.2993    0.0000 C   0  0  0  0  0  0  0  0  0  0  0  0
   -0.0938   -7.4708    0.0000 C   0  0  0  0  0  0  0  0  0  0  0  0
   -0.6459   -6.8577    0.0000 C   0  0  0  0  0  0  0  0  0  0  0  0
   -0.3909   -6.0731    0.0000 C   0  0  0  0  0  0  0  0  0  0  0  0
    0.4161   -5.9016    0.0000 C   0  0  0  0  0  0  0  0  0  0  0  0
    0.9681   -6.5147    0.0000 C   0  0  0  0  0  0  0  0  0  0  0  0
   -0.9429   -5.4600    0.0000 C   0  0  0  0  0  0  0  0  0  0  0  0
   -1.7499   -5.6315    0.0000 C   0  0  0  0  0  0  0  0  0  0  0  0
   -2.3020   -5.0184    0.0000 N   0  0  0  0  0  0  0  0  0  0  0  0
   -2.0470   -4.2338    0.0000 C   0  0  0  0  0  0  0  0  0  0  0  0
   -1.2400   -4.0623    0.0000 C   0  0  0  0  0  0  0  0  0  0  0  0
   -0.9851   -3.2777    0.0000 O   0  0  0  0  0  0  0  0  0  0  0  0
   -0.1781   -3.1062    0.0000 C   0  0  0  0  0  0  0  0  0  0  0  0
    0.0768   -2.3215    0.0000 C   0  0  0  0  0  0  0  0  0  0  0  0
   -0.4752   -1.7084    0.0000 N   0  0  0  0  0  0  0  0  0  0  0  0
    0.8838   -2.1500    0.0000 C   0  0  0  0  0  0  0  0  0  0  0  0
    1.1387   -1.3654    0.0000 C   0  0  0  0  0  0  0  0  0  0  0  0
    0.6538   -0.6979    0.0000 C   0  0  0  0  0  0  0  0  0  0  0  0
    1.1387   -0.0305    0.0000 N   0  0  0  0  0  0  0  0  0  0  0  0
    1.9233   -0.2854    0.0000 C   0  0  0  0  0  0  0  0  0  0  0  0
    2.6378    0.1271    0.0000 C   0  0  0  0  0  0  0  0  0  0  0  0
    3.3523   -0.2854    0.0000 C   0  0  0  0  0  0  0  0  0  0  0  0
    3.3523   -1.1104    0.0000 C   0  0  0  0  0  0  0  0  0  0  0  0
    2.6378   -1.5229    0.0000 C   0  0  0  0  0  0  0  0  0  0  0  0
    1.9233   -1.1104    0.0000 C   0  0  0  0  0  0  0  0  0  0  0  0
   -0.6880   -4.6754    0.0000 C   0  0  0  0  0  0  0  0  0  0  0  0
  1  2  1  0  0  0  0
  2  3  4  0  0  0  0
  3  4  4  0  0  0  0
  4  5  4  0  0  0  0
  5  6  4  0  0  0  0
  6  7  4  0  0  0  0
  7  8  4  0  0  0  0
  8  9  4  0  0  0  0
  9 10  4  0  0  0  0
  2 10  4  0  0  0  0
  5 10  4  0  0  0  0
  8 11  1  0  0  0  0
 11 12  4  0  0  0  0
 12 13  4  0  0  0  0
 13 14  4  0  0  0  0
 14 15  4  0  0  0  0
 15 16  1  0  0  0  0
 16 17  1  0  0  0  0
 17 18  1  0  0  0  0
 18 19  1  0  0  0  0
 18 20  1  0  0  0  0
 20 21  1  0  0  0  0
 21 22  4  0  0  0  0
 22 23  4  0  0  0  0
 23 24  4  0  0  0  0
 24 25  4  0  0  0  0
 25 26  4  0  0  0  0
 26 27  4  0  0  0  0
 27 28  4  0  0  0  0
 28 29  4  0  0  0  0
 21 29  4  0  0  0  0
 24 29  4  0  0  0  0
 15 30  4  0  0  0  0
 11 30  4  0  0  0  0
M  STY  2   1 DAT   2 DAT
M  SAL   1  1   3
M  SDT   1 MRV_IMPLICIT_H                                        
M  SDD   1     0.0000    0.0000    DR    ALL  0       0  
M  SED   1 IMPL_H1
M  SAL   2  1  23
M  SDT   2 MRV_IMPLICIT_H                                        
M  SDD   2     0.0000    0.0000    DR    ALL  0       0  
M  SED   2 IMPL_H1
M  END
>  <molregno>
350698

>  <canonical_smiles>
Cc1n[nH]c2ccc(cc12)c3cncc(OC[C@@H](N)Cc4c[nH]c5ccccc45)c3

>  <standard_inchi_key>
YWTBGJGMTBHQTM-IBGZPJMESA-N

>  <standard_value>
400,14

>  <standard_units>
nM

>  <standard_type>
IC50

>  <assay_id>
954460

>  <description>
SANGER: Inhibition of human NCI-SNU-1 cell growth in a cell viability assay.

>  <Mol Mass>
397,482

>  <Act_10_uM>
1

>  <StandardizerResult>
Clean 2D (ID: Clean 2D)
Clear Stereo (ID: Clear Stereo)
Tautomerize (ID: Tautomerize)
Wedge Clean (ID: Wedge Clean)
Aromatize (ID: Aromatize)


$$$$

  Mrv17c0 06171723582D          

 28 30  0  0  0  0            999 V2000
   -0.7145   -7.8375    0.0000 N   0  0  0  0  0  0  0  0  0  0  0  0
   -1.4289   -7.4250    0.0000 C   0  0  0  0  0  0  0  0  0  0  0  0
   -2.1434   -7.8375    0.0000 C   0  0  0  0  0  0  0  0  0  0  0  0
   -2.8579   -7.4250    0.0000 C   0  0  0  0  0  0  0  0  0  0  0  0
   -2.8579   -6.6000    0.0000 C   0  0  0  0  0  0  0  0  0  0  0  0
   -2.1434   -6.1875    0.0000 C   0  0  0  0  0  0  0  0  0  0  0  0
   -1.4289   -6.6000    0.0000 C   0  0  0  0  0  0  0  0  0  0  0  0
   -0.7145   -6.1875    0.0000 N   0  0  0  0  0  0  0  0  0  0  0  0
   -0.7145   -5.3625    0.0000 C   0  0  0  0  0  0  0  0  0  0  0  0
   -1.4289   -4.9500    0.0000 O   0  0  0  0  0  0  0  0  0  0  0  0
    0.0000   -4.9500    0.0000 C   0  0  0  0  0  0  0  0  0  0  0  0
    0.0000   -4.1250    0.0000 C   0  0  0  0  0  0  0  0  0  0  0  0
    0.7145   -3.7125    0.0000 C   0  0  0  0  0  0  0  0  0  0  0  0
    1.4289   -4.1250    0.0000 C   0  0  0  0  0  0  0  0  0  0  0  0
    2.1434   -3.7125    0.0000 C   0  0  0  0  0  0  0  0  0  0  0  0
    2.8579   -4.1250    0.0000 N   0  0  0  0  0  0  0  0  0  0  0  0
    3.5724   -3.7125    0.0000 C   0  0  0  0  0  0  0  0  0  0  0  0
    3.5724   -2.8875    0.0000 O   0  0  0  0  0  0  0  0  0  0  0  0
    4.2868   -4.1250    0.0000 O   0  0  0  0  0  0  0  0  0  0  0  0
    5.0013   -3.7125    0.0000 C   0  0  0  0  0  0  0  0  0  0  0  0
    5.7158   -4.1250    0.0000 C   0  0  0  0  0  0  0  0  0  0  0  0
    6.4302   -3.7125    0.0000 C   0  0  0  0  0  0  0  0  0  0  0  0
    7.1447   -4.1250    0.0000 C   0  0  0  0  0  0  0  0  0  0  0  0
    7.1447   -4.9500    0.0000 C   0  0  0  0  0  0  0  0  0  0  0  0
    6.4302   -5.3625    0.0000 N   0  0  0  0  0  0  0  0  0  0  0  0
    5.7158   -4.9500    0.0000 C   0  0  0  0  0  0  0  0  0  0  0  0
    1.4289   -4.9500    0.0000 C   0  0  0  0  0  0  0  0  0  0  0  0
    0.7145   -5.3625    0.0000 C   0  0  0  0  0  0  0  0  0  0  0  0
  1  2  1  0  0  0  0
  2  3  4  0  0  0  0
  3  4  4  0  0  0  0
  4  5  4  0  0  0  0
  5  6  4  0  0  0  0
  6  7  4  0  0  0  0
  2  7  4  0  0  0  0
  7  8  1  0  0  0  0
  8  9  1  0  0  0  0
  9 10  2  0  0  0  0
  9 11  1  0  0  0  0
 11 12  4  0  0  0  0
 12 13  4  0  0  0  0
 13 14  4  0  0  0  0
 14 15  1  0  0  0  0
 15 16  1  0  0  0  0
 16 17  1  0  0  0  0
 17 18  2  0  0  0  0
 17 19  1  0  0  0  0
 19 20  1  0  0  0  0
 20 21  1  0  0  0  0
 21 22  4  0  0  0  0
 22 23  4  0  0  0  0
 23 24  4  0  0  0  0
 24 25  4  0  0  0  0
 25 26  4  0  0  0  0
 21 26  4  0  0  0  0
 14 27  4  0  0  0  0
 27 28  4  0  0  0  0
 11 28  4  0  0  0  0
M  END
>  <molregno>
36237

>  <canonical_smiles>
Nc1ccccc1NC(=O)c2ccc(CNC(=O)OCc3cccnc3)cc2

>  <standard_inchi_key>
INVTYAOGFAGBOE-UHFFFAOYSA-N

>  <standard_value>
20722,35

>  <standard_units>
nM

>  <standard_type>
IC50

>  <assay_id>
954460

>  <description>
SANGER: Inhibition of human NCI-SNU-1 cell growth in a cell viability assay.

>  <Mol Mass>
376,416

>  <Act_10_uM>
0

>  <StandardizerResult>
Clean 2D (ID: Clean 2D)
Clear Stereo (ID: Clear Stereo)
Tautomerize (ID: Tautomerize)
Wedge Clean (ID: Wedge Clean)
Aromatize (ID: Aromatize)


$$$$

  Mrv17c0 06171723582D          

 18 20  0  0  1  0            999 V2000
    4.3767    1.7403    0.0000 C   0  0  0  0  0  0  0  0  0  0  0  0
    4.2296    2.5521    0.0000 C   0  0  0  0  0  0  0  0  0  0  0  0
    4.9561    2.9429    0.0000 C   0  0  0  0  0  0  0  0  0  0  0  0
    5.5523    2.3727    0.0000 C   0  0  0  0  0  0  0  0  0  0  0  0
    5.6995    1.5609    0.0000 C   0  0  0  0  0  0  0  0  0  0  0  0
    5.3414    0.8177    0.0000 C   0  0  0  0  0  0  0  0  0  0  0  0
    6.1429    0.6219    0.0000 C   0  0  0  0  0  0  0  0  0  0  0  0
    5.3166   -0.0070    0.0000 O   0  0  0  0  0  0  0  0  0  0  0  0
    4.6149    0.4268    0.0000 C   0  0  0  0  0  0  0  0  0  0  0  0
    3.7974    0.5377    0.0000 C   0  0  0  0  0  0  0  0  0  0  0  0
    3.4393   -0.2055    0.0000 O   0  0  0  0  0  0  0  0  0  0  0  0
    2.6218   -0.0947    0.0000 C   0  0  0  0  0  0  0  0  0  0  0  0
    2.0516   -0.6909    0.0000 O   0  0  0  0  0  0  0  0  0  0  0  0
    2.4746    0.7171    0.0000 C   0  0  0  0  0  0  0  0  0  0  0  0
    1.7314    1.0752    0.0000 C   0  0  0  0  0  0  0  0  0  0  0  0
    3.2012    1.1079    0.0000 C   0  0  0  0  0  0  0  0  0  0  0  0
    3.0540    1.9197    0.0000 C   0  0  0  0  0  0  0  0  0  0  0  0
    3.4121    2.6629    0.0000 C   0  0  0  0  0  0  0  0  0  0  0  0
  1  2  1  0  0  0  0
  2  3  2  0  0  0  0
  3  4  1  4  0  0  0
  4  5  1  0  0  0  0
  5  6  1  0  0  0  0
  6  7  1  0  0  0  0
  6  8  1  0  0  0  0
  9  8  1  0  0  0  0
  6  9  1  0  0  0  0
  9 10  1  0  0  0  0
 10 11  1  0  0  0  0
 11 12  1  0  0  0  0
 12 13  2  0  0  0  0
 12 14  1  0  0  0  0
 14 15  2  0  0  0  0
 16 14  1  0  0  0  0
 10 16  1  0  0  0  0
 16 17  1  0  0  0  0
 17 18  1  0  0  0  0
  2 18  1  0  0  0  0
M  END
>  <molregno>
504633

>  <canonical_smiles>
C\C\1=C/CC[C@@]2(C)O[C@H]2[C@H]3OC(=O)C(=C)[C@@H]3CC1

>  <standard_inchi_key>
KTEXNACQROZXEV-SLXBATTESA-N

>  <standard_value>
44191,39

>  <standard_units>
nM

>  <standard_type>
IC50

>  <assay_id>
954460

>  <description>
SANGER: Inhibition of human NCI-SNU-1 cell growth in a cell viability assay.

>  <Mol Mass>
248,322

>  <Act_10_uM>
0

>  <StandardizerResult>
Clean 2D (ID: Clean 2D)
Clear Stereo (ID: Clear Stereo)
Tautomerize (ID: Tautomerize)
Wedge Clean (ID: Wedge Clean)


$$$$

  Mrv17c0 06171723582D          

 28 29  0  0  1  0            999 V2000
    1.4289   -4.9500    0.0000 C   0  0  0  0  0  0  0  0  0  0  0  0
    2.1434   -5.3625    0.0000 C   0  0  0  0  0  0  0  0  0  0  0  0
    2.1434   -6.1875    0.0000 C   0  0  0  0  0  0  0  0  0  0  0  0
    2.8579   -4.9500    0.0000 C   0  0  0  0  0  0  0  0  0  0  0  0
    3.5724   -5.3625    0.0000 C   0  0  0  0  0  0  0  0  0  0  0  0
    4.2868   -4.9500    0.0000 N   0  0  0  0  0  0  0  0  0  0  0  0
    5.0013   -5.3625    0.0000 C   0  0  0  0  0  0  0  0  0  0  0  0
    5.0013   -6.1875    0.0000 O   0  0  0  0  0  0  0  0  0  0  0  0
    5.7158   -4.9500    0.0000 C   0  0  0  0  0  0  0  0  0  0  0  0
    5.7158   -4.1250    0.0000 C   0  0  0  0  0  0  0  0  0  0  0  0
    5.0013   -3.7125    0.0000 C   0  0  0  0  0  0  0  0  0  0  0  0
    4.2868   -4.1250    0.0000 C   0  0  0  0  0  0  0  0  0  0  0  0
    3.5724   -3.7125    0.0000 C   0  0  0  0  0  0  0  0  0  0  0  0
    3.5724   -2.8875    0.0000 C   0  0  0  0  0  0  0  0  0  0  0  0
    4.2868   -2.4750    0.0000 C   0  0  0  0  0  0  0  0  0  0  0  0
    5.0013   -2.8875    0.0000 C   0  0  0  0  0  0  0  0  0  0  0  0
    6.4302   -5.3625    0.0000 N   0  0  0  0  0  0  0  0  0  0  0  0
    7.1447   -4.9500    0.0000 C   0  0  0  0  0  0  0  0  0  0  0  0
    7.1447   -4.1250    0.0000 O   0  0  0  0  0  0  0  0  0  0  0  0
    7.8592   -5.3625    0.0000 C   0  0  0  0  0  0  0  0  0  0  0  0
    8.5737   -4.9500    0.0000 C   0  0  0  0  0  0  0  0  0  0  0  0
    9.2881   -5.3625    0.0000 N   0  0  0  0  0  0  0  0  0  0  0  0
    9.2881   -6.1875    0.0000 C   0  0  0  0  0  0  0  0  0  0  0  0
    8.5737   -6.6000    0.0000 C   0  0  0  0  0  0  0  0  0  0  0  0
    7.8592   -6.1875    0.0000 N   0  0  0  0  0  0  0  0  0  0  0  0
    3.5724   -6.1875    0.0000 B   0  0  0  0  0  0  0  0  0  0  0  0
    4.2868   -6.6000    0.0000 O   0  0  0  0  0  0  0  0  0  0  0  0
    2.8579   -6.6000    0.0000 O   0  0  0  0  0  0  0  0  0  0  0  0
  1  2  1  0  0  0  0
  2  3  1  0  0  0  0
  2  4  1  0  0  0  0
  4  5  1  0  0  0  0
  5  6  1  0  0  0  0
  6  7  1  0  0  0  0
  7  8  2  0  0  0  0
  7  9  1  0  0  0  0
  9 10  1  0  0  0  0
 10 11  1  0  0  0  0
 11 12  4  0  0  0  0
 12 13  4  0  0  0  0
 13 14  4  0  0  0  0
 14 15  4  0  0  0  0
 15 16  4  0  0  0  0
 11 16  4  0  0  0  0
  9 17  1  0  0  0  0
 17 18  1  0  0  0  0
 18 19  2  0  0  0  0
 18 20  1  0  0  0  0
 20 21  4  0  0  0  0
 21 22  4  0  0  0  0
 22 23  4  0  0  0  0
 23 24  4  0  0  0  0
 24 25  4  0  0  0  0
 20 25  4  0  0  0  0
  5 26  1  0  0  0  0
 26 27  1  0  0  0  0
 26 28  1  0  0  0  0
M  END
>  <molregno>
187372

>  <canonical_smiles>
CC(C)C[C@H](NC(=O)[C@H](Cc1ccccc1)NC(=O)c2cnccn2)B(O)O

>  <standard_inchi_key>
GXJABQQUPOEUTA-RDJZCZTQSA-N

>  <standard_value>
13,19

>  <standard_units>
nM

>  <standard_type>
IC50

>  <assay_id>
954460

>  <description>
SANGER: Inhibition of human NCI-SNU-1 cell growth in a cell viability assay.

>  <Mol Mass>
384,24

>  <Act_10_uM>
1

>  <StandardizerResult>
Clean 2D (ID: Clean 2D)
Clear Stereo (ID: Clear Stereo)
Tautomerize (ID: Tautomerize)
Wedge Clean (ID: Wedge Clean)
Aromatize (ID: Aromatize)


$$$$

  Mrv17c0 06171723582D          

 26 28  0  0  1  0            999 V2000
    4.7812    4.4104    0.0000 C   0  0  0  0  0  0  0  0  0  0  0  0
    4.7812    3.5854    0.0000 C   0  0  0  0  0  0  0  0  0  0  0  0
    4.0668    3.1729    0.0000 C   0  0  0  0  0  0  0  0  0  0  0  0
    3.3523    3.5854    0.0000 C   0  0  0  0  0  0  0  0  0  0  0  0
    2.6378    3.1729    0.0000 O   0  0  0  0  0  0  0  0  0  0  0  0
    4.0668    2.3479    0.0000 N   0  0  0  0  0  0  0  0  0  0  0  0
    3.3523    1.9354    0.0000 C   0  0  0  0  0  0  0  0  0  0  0  0
    3.3523    1.1104    0.0000 N   0  0  0  0  0  0  0  0  0  0  0  0
    2.6378    0.6979    0.0000 C   0  0  0  0  0  0  0  0  0  0  0  0
    2.6378   -0.1271    0.0000 N   0  0  0  0  0  0  0  0  0  0  0  0
    3.3523   -0.5396    0.0000 C   0  0  0  0  0  0  0  0  0  0  0  0
    3.3523   -1.3646    0.0000 C   0  0  0  0  0  0  0  0  0  0  0  0
    4.0668   -1.7771    0.0000 C   0  0  0  0  0  0  0  0  0  0  0  0
    4.0668   -2.6021    0.0000 C   0  0  0  0  0  0  0  0  0  0  0  0
    3.3523   -3.0146    0.0000 C   0  0  0  0  0  0  0  0  0  0  0  0
    2.6378   -2.6021    0.0000 C   0  0  0  0  0  0  0  0  0  0  0  0
    2.6378   -1.7771    0.0000 C   0  0  0  0  0  0  0  0  0  0  0  0
    1.9233    1.1104    0.0000 C   0  0  0  0  0  0  0  0  0  0  0  0
    1.1387    0.8555    0.0000 N   0  0  0  0  0  0  0  0  0  0  0  0
    0.6538    1.5229    0.0000 C   0  0  0  0  0  0  0  0  0  0  0  0
    1.1387    2.1904    0.0000 N   0  0  0  0  0  0  0  0  0  0  0  0
    0.8838    2.9750    0.0000 C   0  0  0  0  0  0  0  0  0  0  0  0
    1.4358    3.5881    0.0000 C   0  0  0  0  0  0  0  0  0  0  0  0
    0.0768    3.1465    0.0000 C   0  0  0  0  0  0  0  0  0  0  0  0
    1.9233    1.9354    0.0000 C   0  0  0  0  0  0  0  0  0  0  0  0
    2.6378    2.3479    0.0000 N   0  0  0  0  0  0  0  0  0  0  0  0
  1  2  1  0  0  0  0
  2  3  1  0  0  0  0
  3  4  1  0  0  0  0
  4  5  1  0  0  0  0
  3  6  1  0  0  0  0
  6  7  1  0  0  0  0
  7  8  4  0  0  0  0
  8  9  4  0  0  0  0
  9 10  1  0  0  0  0
 10 11  1  0  0  0  0
 11 12  1  0  0  0  0
 12 13  4  0  0  0  0
 13 14  4  0  0  0  0
 14 15  4  0  0  0  0
 15 16  4  0  0  0  0
 16 17  4  0  0  0  0
 12 17  4  0  0  0  0
  9 18  4  0  0  0  0
 18 19  4  0  0  0  0
 19 20  4  0  0  0  0
 20 21  4  0  0  0  0
 21 22  1  0  0  0  0
 22 23  1  0  0  0  0
 22 24  1  0  0  0  0
 21 25  4  0  0  0  0
 18 25  4  0  0  0  0
 25 26  4  0  0  0  0
  7 26  4  0  0  0  0
M  END
>  <molregno>
14221

>  <canonical_smiles>
CC[C@H](CO)Nc1nc(NCc2ccccc2)c3ncn(C(C)C)c3n1

>  <standard_inchi_key>
BTIHMVBBUGXLCJ-OAHLLOKOSA-N

>  <standard_value>
31105,92

>  <standard_units>
nM

>  <standard_type>
IC50

>  <assay_id>
954460

>  <description>
SANGER: Inhibition of human NCI-SNU-1 cell growth in a cell viability assay.

>  <Mol Mass>
354,458

>  <Act_10_uM>
0

>  <StandardizerResult>
Clean 2D (ID: Clean 2D)
Clear Stereo (ID: Clear Stereo)
Tautomerize (ID: Tautomerize)
Wedge Clean (ID: Wedge Clean)
Aromatize (ID: Aromatize)


$$$$

  Mrv17c0 06171723582D          

 40 44  0  0  0  0            999 V2000
   -1.3425    1.6684    0.0000 C   0  0  0  0  0  0  0  0  0  0  0  0
   -1.8275    1.0009    0.0000 S   0  0  0  0  0  0  0  0  0  0  0  0
   -2.4949    1.4859    0.0000 O   0  0  0  0  0  0  0  0  0  0  0  0
   -1.1600    0.5160    0.0000 O   0  0  0  0  0  0  0  0  0  0  0  0
   -2.3124    0.3335    0.0000 C   0  0  0  0  0  0  0  0  0  0  0  0
   -1.9768   -0.4202    0.0000 C   0  0  0  0  0  0  0  0  0  0  0  0
   -2.4617   -1.0876    0.0000 N   0  0  0  0  0  0  0  0  0  0  0  0
   -2.1262   -1.8413    0.0000 C   0  0  0  0  0  0  0  0  0  0  0  0
   -1.3057   -1.9275    0.0000 C   0  0  0  0  0  0  0  0  0  0  0  0
   -0.7537   -1.3144    0.0000 O   0  0  0  0  0  0  0  0  0  0  0  0
    0.0000   -1.6500    0.0000 C   0  0  0  0  0  0  0  0  0  0  0  0
   -0.0862   -2.4705    0.0000 C   0  0  0  0  0  0  0  0  0  0  0  0
   -0.8932   -2.6420    0.0000 C   0  0  0  0  0  0  0  0  0  0  0  0
    0.7145   -1.2375    0.0000 C   0  0  0  0  0  0  0  0  0  0  0  0
    0.7145   -0.4125    0.0000 C   0  0  0  0  0  0  0  0  0  0  0  0
    1.4289    0.0000    0.0000 C   0  0  0  0  0  0  0  0  0  0  0  0
    2.1434   -0.4125    0.0000 C   0  0  0  0  0  0  0  0  0  0  0  0
    2.8579    0.0000    0.0000 N   0  0  0  0  0  0  0  0  0  0  0  0
    3.5724   -0.4125    0.0000 C   0  0  0  0  0  0  0  0  0  0  0  0
    3.5724   -1.2375    0.0000 N   0  0  0  0  0  0  0  0  0  0  0  0
    2.8579   -1.6500    0.0000 C   0  0  0  0  0  0  0  0  0  0  0  0
    2.8579   -2.4750    0.0000 N   0  0  0  0  0  0  0  0  0  0  0  0
    2.1434   -2.8875    0.0000 C   0  0  0  0  0  0  0  0  0  0  0  0
    1.4289   -2.4750    0.0000 C   0  0  0  0  0  0  0  0  0  0  0  0
    0.7145   -2.8875    0.0000 C   0  0  0  0  0  0  0  0  0  0  0  0
    0.7145   -3.7125    0.0000 C   0  0  0  0  0  0  0  0  0  0  0  0
    0.0000   -4.1250    0.0000 O   0  0  0  0  0  0  0  0  0  0  0  0
   -0.7145   -3.7125    0.0000 C   0  0  0  0  0  0  0  0  0  0  0  0
   -1.4289   -4.1250    0.0000 C   0  0  0  0  0  0  0  0  0  0  0  0
   -1.4289   -4.9500    0.0000 C   0  0  0  0  0  0  0  0  0  0  0  0
   -2.1434   -5.3625    0.0000 C   0  0  0  0  0  0  0  0  0  0  0  0
   -2.8579   -4.9500    0.0000 C   0  0  0  0  0  0  0  0  0  0  0  0
   -2.8579   -4.1250    0.0000 C   0  0  0  0  0  0  0  0  0  0  0  0
   -3.5724   -3.7125    0.0000 F   0  0  0  0  0  0  0  0  0  0  0  0
   -2.1434   -3.7125    0.0000 C   0  0  0  0  0  0  0  0  0  0  0  0
    1.4289   -4.1250    0.0000 C   0  0  0  0  0  0  0  0  0  0  0  0
    1.4289   -4.9500    0.0000 Cl  0  0  0  0  0  0  0  0  0  0  0  0
    2.1434   -3.7125    0.0000 C   0  0  0  0  0  0  0  0  0  0  0  0
    2.1434   -1.2375    0.0000 C   0  0  0  0  0  0  0  0  0  0  0  0
    1.4289   -1.6500    0.0000 C   0  0  0  0  0  0  0  0  0  0  0  0
  1  2  1  0  0  0  0
  2  3  2  0  0  0  0
  2  4  2  0  0  0  0
  2  5  1  0  0  0  0
  5  6  1  0  0  0  0
  6  7  1  0  0  0  0
  7  8  1  0  0  0  0
  8  9  1  0  0  0  0
  9 10  4  0  0  0  0
 10 11  4  0  0  0  0
 11 12  4  0  0  0  0
 12 13  4  0  0  0  0
  9 13  4  0  0  0  0
 11 14  1  0  0  0  0
 14 15  4  0  0  0  0
 15 16  4  0  0  0  0
 16 17  4  0  0  0  0
 17 18  4  0  0  0  0
 18 19  4  0  0  0  0
 19 20  4  0  0  0  0
 20 21  4  0  0  0  0
 21 22  1  0  0  0  0
 22 23  1  0  0  0  0
 23 24  4  0  0  0  0
 24 25  4  0  0  0  0
 25 26  4  0  0  0  0
 26 27  1  0  0  0  0
 27 28  1  0  0  0  0
 28 29  1  0  0  0  0
 29 30  4  0  0  0  0
 30 31  4  0  0  0  0
 31 32  4  0  0  0  0
 32 33  4  0  0  0  0
 33 34  1  0  0  0  0
 33 35  4  0  0  0  0
 29 35  4  0  0  0  0
 26 36  4  0  0  0  0
 36 37  1  0  0  0  0
 36 38  4  0  0  0  0
 23 38  4  0  0  0  0
 21 39  4  0  0  0  0
 17 39  4  0  0  0  0
 39 40  4  0  0  0  0
 14 40  4  0  0  0  0
M  END
>  <molregno>
14805

>  <canonical_smiles>
CS(=O)(=O)CCNCc1oc(cc1)c2ccc3ncnc(Nc4ccc(OCc5cccc(F)c5)c(Cl)c4)c3c2

>  <standard_inchi_key>
BCFGMOOMADDAQU-UHFFFAOYSA-N

>  <standard_value>
489838,14

>  <standard_units>
nM

>  <standard_type>
IC50

>  <assay_id>
954460

>  <description>
SANGER: Inhibition of human NCI-SNU-1 cell growth in a cell viability assay.

>  <Mol Mass>
581,06

>  <Act_10_uM>
0

>  <StandardizerResult>
Clean 2D (ID: Clean 2D)
Clear Stereo (ID: Clear Stereo)
Tautomerize (ID: Tautomerize)
Wedge Clean (ID: Wedge Clean)
Aromatize (ID: Aromatize)


$$$$

  Mrv17c0 06171723582D          

 42 47  0  0  0  0            999 V2000
    1.4358   -2.7631    0.0000 C   0  0  0  0  0  0  0  0  0  0  0  0
    0.8838   -2.1500    0.0000 C   0  0  0  0  0  0  0  0  0  0  0  0
    1.1387   -1.3654    0.0000 N   0  0  0  0  0  0  0  0  0  0  0  0
    0.6538   -0.6979    0.0000 C   0  0  0  0  0  0  0  0  0  0  0  0
    1.1387   -0.0305    0.0000 N   0  0  0  0  0  0  0  0  0  0  0  0
    1.9233   -0.2854    0.0000 C   0  0  0  0  0  0  0  0  0  0  0  0
    2.6378    0.1271    0.0000 C   0  0  0  0  0  0  0  0  0  0  0  0
    3.3523   -0.2854    0.0000 N   0  0  0  0  0  0  0  0  0  0  0  0
    3.3523   -1.1104    0.0000 C   0  0  0  0  0  0  0  0  0  0  0  0
    4.0668   -1.5229    0.0000 O   0  0  0  0  0  0  0  0  0  0  0  0
    4.7812   -1.1104    0.0000 C   0  0  0  0  0  0  0  0  0  0  0  0
    4.7812   -0.2854    0.0000 C   0  0  0  0  0  0  0  0  0  0  0  0
    5.4957    0.1271    0.0000 C   0  0  0  0  0  0  0  0  0  0  0  0
    6.2102   -0.2854    0.0000 C   0  0  0  0  0  0  0  0  0  0  0  0
    6.2102   -1.1104    0.0000 C   0  0  0  0  0  0  0  0  0  0  0  0
    6.9246   -1.5229    0.0000 N   0  0  0  0  0  0  0  0  0  0  0  0
    7.6391   -1.1104    0.0000 C   0  0  0  0  0  0  0  0  0  0  0  0
    7.6391   -0.2854    0.0000 O   0  0  0  0  0  0  0  0  0  0  0  0
    8.3536   -1.5229    0.0000 C   0  0  0  0  0  0  0  0  0  0  0  0
    9.0681   -1.1104    0.0000 C   0  0  0  0  0  0  0  0  0  0  0  0
    9.7825   -1.5229    0.0000 C   0  0  0  0  0  0  0  0  0  0  0  0
    9.7825   -2.3479    0.0000 C   0  0  0  0  0  0  0  0  0  0  0  0
   10.4970   -2.7604    0.0000 O   0  0  0  0  0  0  0  0  0  0  0  0
   10.4970   -3.5854    0.0000 C   0  0  0  0  0  0  0  0  0  0  0  0
   11.2115   -3.9979    0.0000 C   0  0  0  0  0  0  0  0  0  0  0  0
   11.2115   -4.8229    0.0000 N   0  0  0  0  0  0  0  0  0  0  0  0
   11.9259   -5.2354    0.0000 C   0  0  0  0  0  0  0  0  0  0  0  0
   11.9259   -6.0604    0.0000 C   0  0  0  0  0  0  0  0  0  0  0  0
   11.2115   -6.4729    0.0000 O   0  0  0  0  0  0  0  0  0  0  0  0
   10.4970   -6.0604    0.0000 C   0  0  0  0  0  0  0  0  0  0  0  0
   10.4970   -5.2354    0.0000 C   0  0  0  0  0  0  0  0  0  0  0  0
    9.0681   -2.7604    0.0000 C   0  0  0  0  0  0  0  0  0  0  0  0
    8.3536   -2.3479    0.0000 C   0  0  0  0  0  0  0  0  0  0  0  0
    5.4957   -1.5229    0.0000 C   0  0  0  0  0  0  0  0  0  0  0  0
    2.6378   -1.5229    0.0000 C   0  0  0  0  0  0  0  0  0  0  0  0
    1.9233   -1.1104    0.0000 C   0  0  0  0  0  0  0  0  0  0  0  0
   -0.1712   -0.6979    0.0000 C   0  0  0  0  0  0  0  0  0  0  0  0
   -0.6561   -1.3654    0.0000 N   0  0  0  0  0  0  0  0  0  0  0  0
   -1.4407   -1.1104    0.0000 O   0  0  0  0  0  0  0  0  0  0  0  0
   -1.4407   -0.2854    0.0000 N   0  0  0  0  0  0  0  0  0  0  0  0
   -0.6561   -0.0305    0.0000 C   0  0  0  0  0  0  0  0  0  0  0  0
   -0.4012    0.7541    0.0000 N   0  0  0  0  0  0  0  0  0  0  0  0
  1  2  1  0  0  0  0
  2  3  1  0  0  0  0
  3  4  4  0  0  0  0
  4  5  4  0  0  0  0
  5  6  4  0  0  0  0
  6  7  4  0  0  0  0
  7  8  4  0  0  0  0
  8  9  4  0  0  0  0
  9 10  1  0  0  0  0
 10 11  1  0  0  0  0
 11 12  4  0  0  0  0
 12 13  4  0  0  0  0
 13 14  4  0  0  0  0
 14 15  4  0  0  0  0
 15 16  1  0  0  0  0
 16 17  1  0  0  0  0
 17 18  2  0  0  0  0
 17 19  1  0  0  0  0
 19 20  4  0  0  0  0
 20 21  4  0  0  0  0
 21 22  4  0  0  0  0
 22 23  1  0  0  0  0
 23 24  1  0  0  0  0
 24 25  1  0  0  0  0
 25 26  1  0  0  0  0
 26 27  1  0  0  0  0
 27 28  1  0  0  0  0
 28 29  1  0  0  0  0
 29 30  1  0  0  0  0
 30 31  1  0  0  0  0
 26 31  1  0  0  0  0
 22 32  4  0  0  0  0
 32 33  4  0  0  0  0
 19 33  4  0  0  0  0
 15 34  4  0  0  0  0
 11 34  4  0  0  0  0
  9 35  4  0  0  0  0
 35 36  4  0  0  0  0
  3 36  4  0  0  0  0
  6 36  4  0  0  0  0
  4 37  1  0  0  0  0
 37 38  4  0  0  0  0
 38 39  4  0  0  0  0
 39 40  4  0  0  0  0
 40 41  4  0  0  0  0
 37 41  4  0  0  0  0
 41 42  1  0  0  0  0
M  END
>  <molregno>
365408

>  <canonical_smiles>
CCn1c(nc2cnc(Oc3cccc(NC(=O)c4ccc(OCCN5CCOCC5)cc4)c3)cc12)c6nonc6N

>  <standard_inchi_key>
YOVNFNXUCOWYSG-UHFFFAOYSA-N

>  <standard_value>
62496,28

>  <standard_units>
nM

>  <standard_type>
IC50

>  <assay_id>
954460

>  <description>
SANGER: Inhibition of human NCI-SNU-1 cell growth in a cell viability assay.

>  <Mol Mass>
570,61

>  <Act_10_uM>
0

>  <StandardizerResult>
Clean 2D (ID: Clean 2D)
Clear Stereo (ID: Clear Stereo)
Tautomerize (ID: Tautomerize)
Wedge Clean (ID: Wedge Clean)
Aromatize (ID: Aromatize)


$$$$

  Mrv17c0 06171723582D          

 42 48  0  0  1  0            999 V2000
    1.9233   -6.0604    0.0000 C   0  0  0  0  0  0  0  0  0  0  0  0
    1.9233   -5.2354    0.0000 O   0  0  0  0  0  0  0  0  0  0  0  0
    2.6378   -4.8229    0.0000 C   0  0  0  0  0  0  0  0  0  0  0  0
    2.6378   -3.9979    0.0000 C   0  0  0  0  0  0  0  0  0  0  0  0
    3.3523   -3.5854    0.0000 C   0  0  0  0  0  0  0  0  0  0  0  0
    4.0668   -3.9979    0.0000 C   0  0  0  0  0  0  0  0  0  0  0  0
    4.0668   -4.8229    0.0000 C   0  0  0  0  0  0  0  0  0  0  0  0
    4.7812   -5.2354    0.0000 O   0  0  0  0  0  0  0  0  0  0  0  0
    4.7812   -6.0604    0.0000 C   0  0  0  0  0  0  0  0  0  0  0  0
    3.3523   -5.2354    0.0000 C   0  0  0  0  0  0  0  0  0  0  0  0
    3.3523   -6.0604    0.0000 O   0  0  0  0  0  0  0  0  0  0  0  0
    3.3523   -2.7604    0.0000 C   0  0  0  0  0  0  0  0  0  0  0  0
    2.6378   -2.3479    0.0000 C   0  0  0  0  0  0  0  0  0  0  0  0
    2.6378   -1.5229    0.0000 C   0  0  0  0  0  0  0  0  0  0  0  0
    1.8532   -1.2680    0.0000 C   0  0  0  0  0  0  0  0  0  0  0  0
    1.3683   -1.9354    0.0000 O   0  0  0  0  0  0  0  0  0  0  0  0
    1.8532   -2.6029    0.0000 C   0  0  0  0  0  0  0  0  0  0  0  0
    1.5983   -3.3875    0.0000 O   0  0  0  0  0  0  0  0  0  0  0  0
    3.3523   -1.1104    0.0000 C   0  0  0  0  0  0  0  0  0  0  0  0
    3.3523   -0.2854    0.0000 O   0  0  0  0  0  0  0  0  0  0  0  0
    4.0668    0.1271    0.0000 C   0  0  0  0  0  0  0  0  0  0  0  0
    4.7812   -0.2854    0.0000 O   0  0  0  0  0  0  0  0  0  0  0  0
    5.4957    0.1271    0.0000 C   0  0  0  0  0  0  0  0  0  0  0  0
    6.2102   -0.2854    0.0000 C   0  0  0  0  0  0  0  0  0  0  0  0
    6.9246    0.1271    0.0000 O   0  0  0  0  0  0  0  0  0  0  0  0
    6.9246    0.9521    0.0000 C   0  0  0  0  0  0  0  0  0  0  0  0
    7.6391    1.3646    0.0000 C   0  0  0  0  0  0  0  0  0  0  0  0
    6.2102    1.3646    0.0000 O   0  0  0  0  0  0  0  0  0  0  0  0
    5.4957    0.9521    0.0000 C   0  0  0  0  0  0  0  0  0  0  0  0
    4.7812    1.3646    0.0000 C   0  0  0  0  0  0  0  0  0  0  0  0
    4.7812    2.1896    0.0000 O   0  0  0  0  0  0  0  0  0  0  0  0
    4.0668    0.9521    0.0000 C   0  0  0  0  0  0  0  0  0  0  0  0
    3.3523    1.3646    0.0000 O   0  0  0  0  0  0  0  0  0  0  0  0
    4.0668   -1.5229    0.0000 C   0  0  0  0  0  0  0  0  0  0  0  0
    4.7812   -1.1104    0.0000 C   0  0  0  0  0  0  0  0  0  0  0  0
    5.4957   -1.5229    0.0000 C   0  0  0  0  0  0  0  0  0  0  0  0
    6.2803   -1.2680    0.0000 O   0  0  0  0  0  0  0  0  0  0  0  0
    6.7652   -1.9354    0.0000 C   0  0  0  0  0  0  0  0  0  0  0  0
    6.2803   -2.6029    0.0000 O   0  0  0  0  0  0  0  0  0  0  0  0
    5.4957   -2.3479    0.0000 C   0  0  0  0  0  0  0  0  0  0  0  0
    4.7812   -2.7604    0.0000 C   0  0  0  0  0  0  0  0  0  0  0  0
    4.0668   -2.3479    0.0000 C   0  0  0  0  0  0  0  0  0  0  0  0
  1  2  1  0  0  0  0
  2  3  1  0  0  0  0
  3  4  4  0  0  0  0
  4  5  4  0  0  0  0
  5  6  4  0  0  0  0
  6  7  4  0  0  0  0
  7  8  1  0  0  0  0
  8  9  1  0  0  0  0
  7 10  4  0  0  0  0
  3 10  4  0  0  0  0
 10 11  1  0  0  0  0
 12  5  1  0  0  0  0
 12 13  1  0  0  0  0
 13 14  1  0  0  0  0
 14 15  1  0  0  0  0
 15 16  1  0  0  0  0
 16 17  1  0  0  0  0
 13 17  1  0  0  0  0
 17 18  2  0  0  0  0
 14 19  1  0  0  0  0
 19 20  1  0  0  0  0
 21 20  1  0  0  0  0
 21 22  1  0  0  0  0
 23 22  1  0  0  0  0
 23 24  1  0  0  0  0
 24 25  1  0  0  0  0
 25 26  1  0  0  0  0
 26 27  1  0  0  0  0
 26 28  1  0  0  0  0
 29 28  1  0  0  0  0
 23 29  1  0  0  0  0
 29 30  1  0  0  0  0
 30 31  1  0  0  0  0
 30 32  1  0  0  0  0
 21 32  1  0  0  0  0
 32 33  1  0  0  0  0
 19 34  1  0  0  0  0
 34 35  4  0  0  0  0
 35 36  4  0  0  0  0
 36 37  1  0  0  0  0
 37 38  1  0  0  0  0
 38 39  1  0  0  0  0
 39 40  1  0  0  0  0
 36 40  4  0  0  0  0
 40 41  4  0  0  0  0
 41 42  4  0  0  0  0
 12 42  1  0  0  0  0
 34 42  4  0  0  0  0
M  END
>  <molregno>
68607

>  <canonical_smiles>
COc1cc(cc(OC)c1O)[C@H]2[C@@H]3[C@H](COC3=O)[C@H](O[C@@H]4O[C@@H]5CO[C@@H](C)O[C@H]5[C@H](O)[C@H]4O)c6cc7OCOc7cc26

>  <standard_inchi_key>
VJJPUSNTGOMMGY-MRVIYFEKSA-N

>  <standard_value>
1753,27

>  <standard_units>
nM

>  <standard_type>
IC50

>  <assay_id>
954460

>  <description>
SANGER: Inhibition of human NCI-SNU-1 cell growth in a cell viability assay.

>  <Mol Mass>
588,562

>  <Act_10_uM>
1

>  <StandardizerResult>
Clean 2D (ID: Clean 2D)
Clear Stereo (ID: Clear Stereo)
Tautomerize (ID: Tautomerize)
Wedge Clean (ID: Wedge Clean)
Aromatize (ID: Aromatize)


$$$$

  Mrv17c0 06171723582D          

 18 19  0  0  1  0            999 V2000
    4.5204    4.0009    0.0000 N   0  0  0  0  0  0  0  0  0  0  0  0
    3.7358    3.7460    0.0000 C   0  0  0  0  0  0  0  0  0  0  0  0
    3.5642    2.9390    0.0000 N   0  0  0  0  0  0  0  0  0  0  0  0
    2.7796    2.6841    0.0000 C   0  0  0  0  0  0  0  0  0  0  0  0
    2.6081    1.8771    0.0000 O   0  0  0  0  0  0  0  0  0  0  0  0
    2.1665    3.2361    0.0000 N   0  0  0  0  0  0  0  0  0  0  0  0
    2.3381    4.0431    0.0000 C   0  0  0  0  0  0  0  0  0  0  0  0
    3.1227    4.2980    0.0000 C   0  0  0  0  0  0  0  0  0  0  0  0
    1.3819    2.9812    0.0000 C   0  0  0  0  0  0  0  0  0  0  0  0
    1.1270    2.1965    0.0000 O   0  0  0  0  0  0  0  0  0  0  0  0
    0.3020    2.1965    0.0000 C   0  0  0  0  0  0  0  0  0  0  0  0
   -0.1830    1.5291    0.0000 C   0  0  0  0  0  0  0  0  0  0  0  0
    0.1526    0.7754    0.0000 O   0  0  0  0  0  0  0  0  0  0  0  0
    0.0470    2.9812    0.0000 C   0  0  0  0  0  0  0  0  0  0  0  0
   -0.7376    3.2361    0.0000 O   0  0  0  0  0  0  0  0  0  0  0  0
    0.7145    3.4661    0.0000 C   0  0  0  0  0  0  0  0  0  0  0  0
    0.3095    4.1848    0.0000 F   0  0  0  0  0  0  0  0  0  0  0  0
    1.1195    4.1848    0.0000 F   0  0  0  0  0  0  0  0  0  0  0  0
  1  2  1  0  0  0  0
  2  3  4  0  0  0  0
  3  4  4  0  0  0  0
  4  5  2  0  0  0  0
  4  6  4  0  0  0  0
  6  7  4  0  0  0  0
  7  8  4  0  0  0  0
  2  8  4  0  0  0  0
  9  6  1  0  0  0  0
  9 10  1  0  0  0  0
 10 11  1  0  0  0  0
 11 12  1  0  0  0  0
 12 13  1  0  0  0  0
 11 14  1  0  0  0  0
 14 15  1  0  0  0  0
 14 16  1  0  0  0  0
  9 16  1  0  0  0  0
 16 17  1  0  0  0  0
 16 18  1  0  0  0  0
M  END
>  <molregno>
75901

>  <canonical_smiles>
NC1=NC(=O)N(C=C1)[C@@H]2O[C@H](CO)[C@@H](O)C2(F)F

>  <standard_inchi_key>
SDUQYLNIPVEERB-QPPQHZFASA-N

>  <standard_value>
0,016

>  <standard_units>
nM

>  <standard_type>
IC50

>  <assay_id>
954460

>  <description>
SANGER: Inhibition of human NCI-SNU-1 cell growth in a cell viability assay.

>  <Mol Mass>
263,201

>  <Act_10_uM>
1

>  <StandardizerResult>
Clean 2D (ID: Clean 2D)
Clear Stereo (ID: Clear Stereo)
Tautomerize (ID: Tautomerize)
Wedge Clean (ID: Wedge Clean)
Aromatize (ID: Aromatize)


$$$$

  Mrv17c0 06171723582D          

 26 29  0  0  0  0            999 V2000
    3.2789    2.0625    0.0000 O   0  0  0  0  0  0  0  0  0  0  0  0
    3.2789    1.2375    0.0000 C   0  0  0  0  0  0  0  0  0  0  0  0
    3.9934    0.8250    0.0000 C   0  0  0  0  0  0  0  0  0  0  0  0
    4.7079    1.2375    0.0000 C   0  0  0  0  0  0  0  0  0  0  0  0
    5.4223    1.6500    0.0000 N   0  0  0  0  0  0  0  0  0  0  0  0
    3.9934    0.0000    0.0000 C   0  0  0  0  0  0  0  0  0  0  0  0
    4.7079   -0.4125    0.0000 O   0  0  0  0  0  0  0  0  0  0  0  0
    3.2789   -0.4125    0.0000 N   0  0  0  0  0  0  0  0  0  0  0  0
    2.5645    0.0000    0.0000 C   0  0  0  0  0  0  0  0  0  0  0  0
    1.7798   -0.2549    0.0000 S   0  0  0  0  0  0  0  0  0  0  0  0
    1.2949    0.4125    0.0000 C   0  0  0  0  0  0  0  0  0  0  0  0
    1.7798    1.0799    0.0000 C   0  0  0  0  0  0  0  0  0  0  0  0
    1.5249    1.8646    0.0000 C   0  0  0  0  0  0  0  0  0  0  0  0
    0.7179    2.0361    0.0000 C   0  0  0  0  0  0  0  0  0  0  0  0
    0.4630    2.8207    0.0000 C   0  0  0  0  0  0  0  0  0  0  0  0
    1.0150    3.4338    0.0000 C   0  0  0  0  0  0  0  0  0  0  0  0
    1.8220    3.2623    0.0000 C   0  0  0  0  0  0  0  0  0  0  0  0
    2.0769    2.4777    0.0000 C   0  0  0  0  0  0  0  0  0  0  0  0
    0.7601    4.2184    0.0000 C   0  0  0  0  0  0  0  0  0  0  0  0
   -0.0469    4.3900    0.0000 C   0  0  0  0  0  0  0  0  0  0  0  0
   -0.3018    5.1746    0.0000 C   0  0  0  0  0  0  0  0  0  0  0  0
    0.2502    5.7877    0.0000 C   0  0  0  0  0  0  0  0  0  0  0  0
    1.0572    5.6161    0.0000 C   0  0  0  0  0  0  0  0  0  0  0  0
    1.3121    4.8315    0.0000 C   0  0  0  0  0  0  0  0  0  0  0  0
    2.1191    4.6600    0.0000 O   0  0  0  0  0  0  0  0  0  0  0  0
    2.5645    0.8250    0.0000 C   0  0  0  0  0  0  0  0  0  0  0  0
  1  2  1  0  0  0  0
  2  3  4  0  0  0  0
  3  4  1  0  0  0  0
  4  5  3  0  0  0  0
  3  6  4  0  0  0  0
  6  7  2  0  0  0  0
  6  8  4  0  0  0  0
  8  9  4  0  0  0  0
  9 10  4  0  0  0  0
 10 11  4  0  0  0  0
 11 12  4  0  0  0  0
 12 13  1  0  0  0  0
 13 14  4  0  0  0  0
 14 15  4  0  0  0  0
 15 16  4  0  0  0  0
 16 17  4  0  0  0  0
 17 18  4  0  0  0  0
 13 18  4  0  0  0  0
 16 19  1  0  0  0  0
 19 20  4  0  0  0  0
 20 21  4  0  0  0  0
 21 22  4  0  0  0  0
 22 23  4  0  0  0  0
 23 24  4  0  0  0  0
 19 24  4  0  0  0  0
 24 25  1  0  0  0  0
 12 26  4  0  0  0  0
  2 26  4  0  0  0  0
  9 26  4  0  0  0  0
M  STY  1   1 DAT
M  SAL   1  1   8
M  SDT   1 MRV_IMPLICIT_H                                        
M  SDD   1     0.0000    0.0000    DR    ALL  0       0  
M  SED   1 IMPL_H1
M  END
>  <molregno>
446780

>  <canonical_smiles>
OC1=C(C#N)C(=O)Nc2scc(c3ccc(cc3)c4ccccc4O)c12

>  <standard_inchi_key>
CTESJDQKVOEUOY-UHFFFAOYSA-N

>  <standard_value>
311,06

>  <standard_units>
nM

>  <standard_type>
IC50

>  <assay_id>
954460

>  <description>
SANGER: Inhibition of human NCI-SNU-1 cell growth in a cell viability assay.

>  <Mol Mass>
360,39

>  <Act_10_uM>
1

>  <StandardizerResult>
Clean 2D (ID: Clean 2D)
Clear Stereo (ID: Clear Stereo)
Tautomerize (ID: Tautomerize)
Wedge Clean (ID: Wedge Clean)
Aromatize (ID: Aromatize)


$$$$

  Mrv17c0 06171723582D          

 29 30  0  0  0  0            999 V2000
    4.6993   -2.3645    0.0000 C   0  0  0  0  0  0  0  0  0  0  0  0
    4.2868   -1.6500    0.0000 C   0  0  0  0  0  0  0  0  0  0  0  0
    3.8743   -0.9355    0.0000 O   0  0  0  0  0  0  0  0  0  0  0  0
    3.5724   -2.0625    0.0000 C   0  0  0  0  0  0  0  0  0  0  0  0
    3.5724   -2.8875    0.0000 S   0  0  0  0  0  0  0  0  0  0  0  0
    4.3974   -2.8875    0.0000 O   0  0  0  0  0  0  0  0  0  0  0  0
    2.7474   -2.8875    0.0000 O   0  0  0  0  0  0  0  0  0  0  0  0
    3.5724   -3.7125    0.0000 C   0  0  0  0  0  0  0  0  0  0  0  0
    4.2868   -4.1250    0.0000 C   0  0  0  0  0  0  0  0  0  0  0  0
    4.2868   -4.9500    0.0000 C   0  0  0  0  0  0  0  0  0  0  0  0
    3.5724   -5.3625    0.0000 C   0  0  0  0  0  0  0  0  0  0  0  0
    3.5724   -6.1875    0.0000 F   0  0  0  0  0  0  0  0  0  0  0  0
    2.8579   -4.9500    0.0000 C   0  0  0  0  0  0  0  0  0  0  0  0
    2.8579   -4.1250    0.0000 C   0  0  0  0  0  0  0  0  0  0  0  0
    5.0013   -1.2375    0.0000 C   0  0  0  0  0  0  0  0  0  0  0  0
    5.7158   -1.6500    0.0000 O   0  0  0  0  0  0  0  0  0  0  0  0
    5.0013   -0.4125    0.0000 N   0  0  0  0  0  0  0  0  0  0  0  0
    5.7158    0.0000    0.0000 C   0  0  0  0  0  0  0  0  0  0  0  0
    5.7158    0.8250    0.0000 C   0  0  0  0  0  0  0  0  0  0  0  0
    6.4302    1.2375    0.0000 C   0  0  0  0  0  0  0  0  0  0  0  0
    7.1447    0.8250    0.0000 C   0  0  0  0  0  0  0  0  0  0  0  0
    7.8592    1.2375    0.0000 C   0  0  0  0  0  0  0  0  0  0  0  0
    8.5737    1.6500    0.0000 N   0  0  0  0  0  0  0  0  0  0  0  0
    7.1447    0.0000    0.0000 C   0  0  0  0  0  0  0  0  0  0  0  0
    6.4302   -0.4125    0.0000 C   0  0  0  0  0  0  0  0  0  0  0  0
    7.8592   -0.4125    0.0000 C   0  0  0  0  0  0  0  0  0  0  0  0
    8.5737   -0.8250    0.0000 F   0  0  0  0  0  0  0  0  0  0  0  0
    7.4467   -1.1270    0.0000 F   0  0  0  0  0  0  0  0  0  0  0  0
    8.2717    0.3020    0.0000 F   0  0  0  0  0  0  0  0  0  0  0  0
  1  2  1  0  0  0  0
  2  3  1  0  0  0  0
  2  4  1  0  0  0  0
  4  5  1  0  0  0  0
  5  6  2  0  0  0  0
  5  7  2  0  0  0  0
  5  8  1  0  0  0  0
  8  9  4  0  0  0  0
  9 10  4  0  0  0  0
 10 11  4  0  0  0  0
 11 12  1  0  0  0  0
 11 13  4  0  0  0  0
 13 14  4  0  0  0  0
  8 14  4  0  0  0  0
  2 15  1  0  0  0  0
 15 16  2  0  0  0  0
 15 17  1  0  0  0  0
 17 18  1  0  0  0  0
 18 19  4  0  0  0  0
 19 20  4  0  0  0  0
 20 21  4  0  0  0  0
 21 22  1  0  0  0  0
 22 23  3  0  0  0  0
 21 24  4  0  0  0  0
 24 25  4  0  0  0  0
 18 25  4  0  0  0  0
 24 26  1  0  0  0  0
 26 27  1  0  0  0  0
 26 28  1  0  0  0  0
 26 29  1  0  0  0  0
M  END
>  <molregno>
717

>  <canonical_smiles>
CC(O)(CS(=O)(=O)c1ccc(F)cc1)C(=O)Nc2ccc(C#N)c(c2)C(F)(F)F

>  <standard_inchi_key>
LKJPYSCBVHEWIU-UHFFFAOYSA-N

>  <standard_value>
92609,06

>  <standard_units>
nM

>  <standard_type>
IC50

>  <assay_id>
954460

>  <description>
SANGER: Inhibition of human NCI-SNU-1 cell growth in a cell viability assay.

>  <Mol Mass>
430,37

>  <Act_10_uM>
0

>  <StandardizerResult>
Clean 2D (ID: Clean 2D)
Clear Stereo (ID: Clear Stereo)
Tautomerize (ID: Tautomerize)
Wedge Clean (ID: Wedge Clean)
Aromatize (ID: Aromatize)


$$$$

  Mrv17c0 06171723582D          

 37 42  0  0  0  0            999 V2000
    9.2881    5.9411    0.0000 F   0  0  0  0  0  0  0  0  0  0  0  0
    8.5737    5.5286    0.0000 C   0  0  0  0  0  0  0  0  0  0  0  0
    8.5737    4.7036    0.0000 C   0  0  0  0  0  0  0  0  0  0  0  0
    7.8592    4.2911    0.0000 C   0  0  0  0  0  0  0  0  0  0  0  0
    7.1447    4.7036    0.0000 C   0  0  0  0  0  0  0  0  0  0  0  0
    7.1447    5.5286    0.0000 C   0  0  0  0  0  0  0  0  0  0  0  0
    7.8592    5.9411    0.0000 C   0  0  0  0  0  0  0  0  0  0  0  0
    6.4302    5.9411    0.0000 C   0  0  0  0  0  0  0  0  0  0  0  0
    5.7158    5.5286    0.0000 N   0  0  0  0  0  0  0  0  0  0  0  0
    5.0013    5.9411    0.0000 C   0  0  0  0  0  0  0  0  0  0  0  0
    4.2868    5.5286    0.0000 N   0  0  0  0  0  0  0  0  0  0  0  0
    4.2868    4.7036    0.0000 C   0  0  0  0  0  0  0  0  0  0  0  0
    5.0013    4.2911    0.0000 C   0  0  0  0  0  0  0  0  0  0  0  0
    5.0013    3.4661    0.0000 C   0  0  0  0  0  0  0  0  0  0  0  0
    4.2868    3.0536    0.0000 C   0  0  0  0  0  0  0  0  0  0  0  0
    3.5724    3.4661    0.0000 C   0  0  0  0  0  0  0  0  0  0  0  0
    3.5724    4.2911    0.0000 C   0  0  0  0  0  0  0  0  0  0  0  0
    4.2868    2.2286    0.0000 N   0  0  0  0  0  0  0  0  0  0  0  0
    4.9543    1.7437    0.0000 C   0  0  0  0  0  0  0  0  0  0  0  0
    4.6993    0.9590    0.0000 N   0  0  0  0  0  0  0  0  0  0  0  0
    3.8743    0.9590    0.0000 C   0  0  0  0  0  0  0  0  0  0  0  0
    3.6194    1.7437    0.0000 N   0  0  0  0  0  0  0  0  0  0  0  0
    3.3894    0.2916    0.0000 N   0  0  0  0  0  0  0  0  0  0  0  0
    3.7250   -0.4621    0.0000 C   0  0  0  0  0  0  0  0  0  0  0  0
    3.2400   -1.1295    0.0000 C   0  0  0  0  0  0  0  0  0  0  0  0
    2.4196   -1.0433    0.0000 O   0  0  0  0  0  0  0  0  0  0  0  0
    2.0840   -0.2896    0.0000 C   0  0  0  0  0  0  0  0  0  0  0  0
    2.5689    0.3778    0.0000 C   0  0  0  0  0  0  0  0  0  0  0  0
    5.0013    6.7661    0.0000 N   0  0  0  0  0  0  0  0  0  0  0  0
    5.7158    7.1786    0.0000 C   0  0  0  0  0  0  0  0  0  0  0  0
    6.4302    6.7661    0.0000 C   0  0  0  0  0  0  0  0  0  0  0  0
    7.8592    3.4661    0.0000 N   0  0  0  0  0  0  0  0  0  0  0  0
    8.5737    3.0536    0.0000 C   0  0  0  0  0  0  0  0  0  0  0  0
    8.5737    2.2286    0.0000 C   0  0  0  0  0  0  0  0  0  0  0  0
    7.8592    1.8161    0.0000 O   0  0  0  0  0  0  0  0  0  0  0  0
    7.1447    2.2286    0.0000 C   0  0  0  0  0  0  0  0  0  0  0  0
    7.1447    3.0536    0.0000 C   0  0  0  0  0  0  0  0  0  0  0  0
  1  2  1  0  0  0  0
  2  3  4  0  0  0  0
  3  4  4  0  0  0  0
  4  5  4  0  0  0  0
  5  6  4  0  0  0  0
  6  7  4  0  0  0  0
  2  7  4  0  0  0  0
  6  8  1  0  0  0  0
  8  9  4  0  0  0  0
  9 10  4  0  0  0  0
 10 11  1  0  0  0  0
 11 12  1  0  0  0  0
 12 13  4  0  0  0  0
 13 14  4  0  0  0  0
 14 15  4  0  0  0  0
 15 16  4  0  0  0  0
 16 17  4  0  0  0  0
 12 17  4  0  0  0  0
 15 18  1  0  0  0  0
 18 19  4  0  0  0  0
 19 20  4  0  0  0  0
 20 21  4  0  0  0  0
 21 22  4  0  0  0  0
 18 22  4  0  0  0  0
 21 23  1  0  0  0  0
 23 24  1  0  0  0  0
 24 25  1  0  0  0  0
 25 26  1  0  0  0  0
 26 27  1  0  0  0  0
 27 28  1  0  0  0  0
 23 28  1  0  0  0  0
 10 29  4  0  0  0  0
 29 30  4  0  0  0  0
 30 31  4  0  0  0  0
  8 31  4  0  0  0  0
  4 32  1  0  0  0  0
 32 33  1  0  0  0  0
 33 34  1  0  0  0  0
 34 35  1  0  0  0  0
 35 36  1  0  0  0  0
 36 37  1  0  0  0  0
 32 37  1  0  0  0  0
M  END
>  <molregno>
583374

>  <canonical_smiles>
Fc1cc(cc(c1)C2=N\C(=N/c3ccc(cc3)n4cnc(n4)N5CCOCC5)\NC=C2)N6CCOCC6

>  <standard_inchi_key>
AHMHIFXJPSHHPH-UHFFFAOYSA-N

>  <standard_value>
458,16

>  <standard_units>
nM

>  <standard_type>
IC50

>  <assay_id>
954460

>  <description>
SANGER: Inhibition of human NCI-SNU-1 cell growth in a cell viability assay.

>  <Mol Mass>
502,554

>  <Act_10_uM>
1

>  <StandardizerResult>
Clean 2D (ID: Clean 2D)
Clear Stereo (ID: Clear Stereo)
Tautomerize (ID: Tautomerize)
Wedge Clean (ID: Wedge Clean)
Aromatize (ID: Aromatize)


$$$$

  Mrv17c0 06171723582D          

 21 21  0  0  0  0            999 V2000
    2.1434   -6.1875    0.0000 C   0  0  0  0  0  0  0  0  0  0  0  0
    2.8579   -6.6000    0.0000 C   0  0  0  0  0  0  0  0  0  0  0  0
    3.5724   -6.1875    0.0000 C   0  0  0  0  0  0  0  0  0  0  0  0
    4.2868   -6.6000    0.0000 C   0  0  0  0  0  0  0  0  0  0  0  0
    5.0013   -6.1875    0.0000 C   0  0  0  0  0  0  0  0  0  0  0  0
    5.7158   -6.6000    0.0000 C   0  0  0  0  0  0  0  0  0  0  0  0
    6.4302   -6.1875    0.0000 C   0  0  0  0  0  0  0  0  0  0  0  0
    7.1447   -6.6000    0.0000 C   0  0  0  0  0  0  0  0  0  0  0  0
    7.8592   -6.1875    0.0000 C   0  0  0  0  0  0  0  0  0  0  0  0
    8.5737   -6.6000    0.0000 C   0  0  0  0  0  0  0  0  0  0  0  0
    9.2881   -6.1875    0.0000 C   0  0  0  0  0  0  0  0  0  0  0  0
   10.0026   -6.6000    0.0000 C   0  0  0  0  0  0  0  0  0  0  0  0
   10.7171   -6.1875    0.0000 C   0  0  0  0  0  0  0  0  0  0  0  0
   10.7171   -5.3625    0.0000 O   0  0  0  0  0  0  0  0  0  0  0  0
   11.4315   -6.6000    0.0000 C   0  0  0  0  0  0  0  0  0  0  0  0
   12.1460   -6.1875    0.0000 O   0  0  0  0  0  0  0  0  0  0  0  0
   11.4315   -7.4250    0.0000 C   0  0  0  0  0  0  0  0  0  0  0  0
   10.7171   -7.8375    0.0000 C   0  0  0  0  0  0  0  0  0  0  0  0
   10.7171   -8.6625    0.0000 O   0  0  0  0  0  0  0  0  0  0  0  0
   10.0026   -7.4250    0.0000 C   0  0  0  0  0  0  0  0  0  0  0  0
    9.2881   -7.8375    0.0000 O   0  0  0  0  0  0  0  0  0  0  0  0
  1  2  1  0  0  0  0
  2  3  1  0  0  0  0
  3  4  1  0  0  0  0
  4  5  1  0  0  0  0
  5  6  1  0  0  0  0
  6  7  1  0  0  0  0
  7  8  1  0  0  0  0
  8  9  1  0  0  0  0
  9 10  1  0  0  0  0
 10 11  1  0  0  0  0
 11 12  1  0  0  0  0
 12 13  2  0  0  0  0
 13 14  1  0  0  0  0
 13 15  1  0  0  0  0
 15 16  2  0  0  0  0
 15 17  1  0  0  0  0
 17 18  2  0  0  0  0
 18 19  1  0  0  0  0
 18 20  1  0  0  0  0
 12 20  1  0  0  0  0
 20 21  2  0  0  0  0
M  END
>  <molregno>
368320

>  <canonical_smiles>
CCCCCCCCCCCC1=C(O)C(=O)C=C(O)C1=O

>  <standard_inchi_key>
IRSFLDGTOHBADP-UHFFFAOYSA-N

>  <standard_value>
40375,53

>  <standard_units>
nM

>  <standard_type>
IC50

>  <assay_id>
954460

>  <description>
SANGER: Inhibition of human NCI-SNU-1 cell growth in a cell viability assay.

>  <Mol Mass>
294,391

>  <Act_10_uM>
0

>  <StandardizerResult>
Clean 2D (ID: Clean 2D)
Clear Stereo (ID: Clear Stereo)
Tautomerize (ID: Tautomerize)
Wedge Clean (ID: Wedge Clean)


$$$$

  Mrv17c0 06171723582D          

 22 23  0  0  0  0            999 V2000
    2.1434   -1.2375    0.0000 C   0  0  0  0  0  0  0  0  0  0  0  0
    2.1434   -2.0625    0.0000 C   0  0  0  0  0  0  0  0  0  0  0  0
    2.8579   -2.4750    0.0000 C   0  0  0  0  0  0  0  0  0  0  0  0
    2.8579   -3.3000    0.0000 C   0  0  0  0  0  0  0  0  0  0  0  0
    2.1434   -3.7125    0.0000 C   0  0  0  0  0  0  0  0  0  0  0  0
    1.4289   -3.3000    0.0000 C   0  0  0  0  0  0  0  0  0  0  0  0
    1.4289   -2.4750    0.0000 C   0  0  0  0  0  0  0  0  0  0  0  0
    0.7145   -2.0625    0.0000 N   0  0  0  0  0  0  0  0  0  0  0  0
    0.7145   -1.2375    0.0000 S   0  0  0  0  0  0  0  0  0  0  0  0
   -0.1105   -1.2375    0.0000 O   0  0  0  0  0  0  0  0  0  0  0  0
    1.5395   -1.2375    0.0000 O   0  0  0  0  0  0  0  0  0  0  0  0
    0.7145   -0.4125    0.0000 C   0  0  0  0  0  0  0  0  0  0  0  0
    0.0000    0.0000    0.0000 C   0  0  0  0  0  0  0  0  0  0  0  0
    0.0000    0.8250    0.0000 C   0  0  0  0  0  0  0  0  0  0  0  0
   -0.7145    1.2375    0.0000 Cl  0  0  0  0  0  0  0  0  0  0  0  0
    0.7145    1.2375    0.0000 C   0  0  0  0  0  0  0  0  0  0  0  0
    1.4289    0.8250    0.0000 C   0  0  0  0  0  0  0  0  0  0  0  0
    1.4289    0.0000    0.0000 C   0  0  0  0  0  0  0  0  0  0  0  0
    2.1434   -0.4125    0.0000 Cl  0  0  0  0  0  0  0  0  0  0  0  0
    3.5724   -3.7125    0.0000 N   0  3  0  0  0  0  0  0  0  0  0  0
    4.2868   -3.3000    0.0000 O   0  0  0  0  0  0  0  0  0  0  0  0
    3.5724   -4.5375    0.0000 O   0  5  0  0  0  0  0  0  0  0  0  0
  1  2  1  0  0  0  0
  2  3  4  0  0  0  0
  3  4  4  0  0  0  0
  4  5  4  0  0  0  0
  5  6  4  0  0  0  0
  6  7  4  0  0  0  0
  2  7  4  0  0  0  0
  7  8  1  0  0  0  0
  8  9  1  0  0  0  0
  9 10  2  0  0  0  0
  9 11  2  0  0  0  0
  9 12  1  0  0  0  0
 12 13  4  0  0  0  0
 13 14  4  0  0  0  0
 14 15  1  0  0  0  0
 14 16  4  0  0  0  0
 16 17  4  0  0  0  0
 17 18  4  0  0  0  0
 12 18  4  0  0  0  0
 18 19  1  0  0  0  0
  4 20  1  0  0  0  0
 20 21  2  0  0  0  0
 20 22  1  0  0  0  0
M  CHG  2  20   1  22  -1
M  END
>  <molregno>
1540172

>  <canonical_smiles>
Cc1cc(ccc1NS(=O)(=O)c2cc(Cl)ccc2Cl)[N+](=O)[O-]

>  <standard_inchi_key>
AXNUEXXEQGQWPA-UHFFFAOYSA-N

>  <standard_value>
10785,45

>  <standard_units>
nM

>  <standard_type>
IC50

>  <assay_id>
954460

>  <description>
SANGER: Inhibition of human NCI-SNU-1 cell growth in a cell viability assay.

>  <Mol Mass>
361,19

>  <Act_10_uM>
0

>  <StandardizerResult>
Clean 2D (ID: Clean 2D)
Clear Stereo (ID: Clear Stereo)
Tautomerize (ID: Tautomerize)
Wedge Clean (ID: Wedge Clean)
Aromatize (ID: Aromatize)


$$$$

  Mrv17c0 06171723582D          

 29 32  0  0  0  0            999 V2000
    5.6424   -0.1271    0.0000 C   0  0  0  0  0  0  0  0  0  0  0  0
    4.9279   -0.5396    0.0000 O   0  0  0  0  0  0  0  0  0  0  0  0
    4.2135   -0.1271    0.0000 C   0  0  0  0  0  0  0  0  0  0  0  0
    3.4990   -0.5396    0.0000 C   0  0  0  0  0  0  0  0  0  0  0  0
    2.7845   -0.1271    0.0000 C   0  0  0  0  0  0  0  0  0  0  0  0
    2.7845    0.6979    0.0000 C   0  0  0  0  0  0  0  0  0  0  0  0
    3.4990    1.1104    0.0000 C   0  0  0  0  0  0  0  0  0  0  0  0
    4.2135    0.6979    0.0000 C   0  0  0  0  0  0  0  0  0  0  0  0
    4.9279    1.1104    0.0000 O   0  0  0  0  0  0  0  0  0  0  0  0
    4.9279    1.9354    0.0000 C   0  0  0  0  0  0  0  0  0  0  0  0
    2.0701    1.1104    0.0000 C   0  0  0  0  0  0  0  0  0  0  0  0
    1.3556    0.6979    0.0000 C   0  0  0  0  0  0  0  0  0  0  0  0
    0.6411    1.1104    0.0000 C   0  0  0  0  0  0  0  0  0  0  0  0
   -0.1435    0.8555    0.0000 N   0  0  0  0  0  0  0  0  0  0  0  0
   -0.6284    1.5229    0.0000 C   0  0  0  0  0  0  0  0  0  0  0  0
   -0.1435    2.1904    0.0000 C   0  0  0  0  0  0  0  0  0  0  0  0
    0.6411    1.9354    0.0000 N   0  0  0  0  0  0  0  0  0  0  0  0
    1.3556    2.3479    0.0000 C   0  0  0  0  0  0  0  0  0  0  0  0
    1.3556    3.1729    0.0000 N   0  0  0  0  0  0  0  0  0  0  0  0
    2.0701    3.5854    0.0000 C   0  0  0  0  0  0  0  0  0  0  0  0
    2.7845    3.1729    0.0000 N   0  0  0  0  0  0  0  0  0  0  0  0
    3.4990    3.5854    0.0000 C   0  0  0  0  0  0  0  0  0  0  0  0
    3.4990    4.4104    0.0000 C   0  0  0  0  0  0  0  0  0  0  0  0
    2.7845    4.8229    0.0000 C   0  0  0  0  0  0  0  0  0  0  0  0
    2.0701    4.4104    0.0000 C   0  0  0  0  0  0  0  0  0  0  0  0
    1.3556    4.8229    0.0000 C   0  0  0  0  0  0  0  0  0  0  0  0
    0.6411    4.4104    0.0000 O   0  0  0  0  0  0  0  0  0  0  0  0
    1.3556    5.6479    0.0000 N   0  0  0  0  0  0  0  0  0  0  0  0
    2.0701    1.9354    0.0000 N   0  0  0  0  0  0  0  0  0  0  0  0
  1  2  1  0  0  0  0
  2  3  1  0  0  0  0
  3  4  4  0  0  0  0
  4  5  4  0  0  0  0
  5  6  4  0  0  0  0
  6  7  4  0  0  0  0
  7  8  4  0  0  0  0
  3  8  4  0  0  0  0
  8  9  1  0  0  0  0
  9 10  1  0  0  0  0
  6 11  1  0  0  0  0
 11 12  4  0  0  0  0
 12 13  4  0  0  0  0
 13 14  4  0  0  0  0
 14 15  4  0  0  0  0
 15 16  4  0  0  0  0
 16 17  4  0  0  0  0
 13 17  4  0  0  0  0
 17 18  4  0  0  0  0
 18 19  1  0  0  0  0
 19 20  1  0  0  0  0
 20 21  4  0  0  0  0
 21 22  4  0  0  0  0
 22 23  4  0  0  0  0
 23 24  4  0  0  0  0
 24 25  4  0  0  0  0
 20 25  4  0  0  0  0
 25 26  1  0  0  0  0
 26 27  2  0  0  0  0
 26 28  1  0  0  0  0
 18 29  4  0  0  0  0
 11 29  4  0  0  0  0
M  END
>  <molregno>
664661

>  <canonical_smiles>
COc1ccc(cc1OC)c2cc3nccn3c(Nc4ncccc4C(=O)N)n2

>  <standard_inchi_key>
JWQOJVOKBAAAAR-UHFFFAOYSA-N

>  <standard_value>
1990,98

>  <standard_units>
nM

>  <standard_type>
IC50

>  <assay_id>
954460

>  <description>
SANGER: Inhibition of human NCI-SNU-1 cell growth in a cell viability assay.

>  <Mol Mass>
390,403

>  <Act_10_uM>
1

>  <StandardizerResult>
Clean 2D (ID: Clean 2D)
Clear Stereo (ID: Clear Stereo)
Tautomerize (ID: Tautomerize)
Wedge Clean (ID: Wedge Clean)
Aromatize (ID: Aromatize)


$$$$

  Mrv17c0 06171723582D          

 46 48  0  0  1  0            999 V2000
    4.7706   -3.5805    0.0000 C   0  0  0  0  0  0  0  0  0  0  0  0
    5.4851   -3.1680    0.0000 C   0  0  0  0  0  0  0  0  0  0  0  0
    6.1996   -3.5805    0.0000 C   0  0  0  0  0  0  0  0  0  0  0  0
    6.9140   -3.1680    0.0000 C   0  0  0  0  0  0  0  0  0  0  0  0
    7.6285   -3.5805    0.0000 C   0  0  0  0  0  0  0  0  0  0  0  0
    8.3430   -3.1680    0.0000 C   0  0  0  0  0  0  0  0  0  0  0  0
    9.0575   -3.5805    0.0000 C   0  0  0  0  0  0  0  0  0  0  0  0
    9.7719   -3.1680    0.0000 C   0  0  0  0  0  0  0  0  0  0  0  0
    9.7719   -2.3430    0.0000 O   0  0  0  0  0  0  0  0  0  0  0  0
   10.4864   -3.5805    0.0000 O   0  0  0  0  0  0  0  0  0  0  0  0
   11.2009   -3.1680    0.0000 C   0  0  0  0  0  0  0  0  0  0  0  0
   11.2871   -2.3476    0.0000 C   0  0  0  0  0  0  0  0  0  0  0  0
   10.6740   -1.7955    0.0000 O   0  0  0  0  0  0  0  0  0  0  0  0
   10.8455   -0.9886    0.0000 C   0  0  0  0  0  0  0  0  0  0  0  0
   11.6302   -0.7336    0.0000 O   0  0  0  0  0  0  0  0  0  0  0  0
   10.2324   -0.4365    0.0000 C   0  0  0  0  0  0  0  0  0  0  0  0
    9.4478   -0.6915    0.0000 C   0  0  0  0  0  0  0  0  0  0  0  0
    9.2763   -1.4984    0.0000 C   0  0  0  0  0  0  0  0  0  0  0  0
   10.4040    0.3704    0.0000 C   0  0  0  0  0  0  0  0  0  0  0  0
   12.0941   -2.1760    0.0000 C   0  0  0  0  0  0  0  0  0  0  0  0
   12.5066   -2.8905    0.0000 C   0  0  0  0  0  0  0  0  0  0  0  0
   13.3301   -2.9398    0.0000 C   0  0  0  0  0  0  0  0  0  0  0  0
   13.8249   -2.2797    0.0000 O   0  0  0  0  0  0  0  0  0  0  0  0
   14.6057   -2.5464    0.0000 C   0  0  0  0  0  0  0  0  0  0  0  0
   15.2803   -2.0715    0.0000 O   0  0  0  0  0  0  0  0  0  0  0  0
   14.5933   -3.3713    0.0000 C   0  0  0  0  0  0  0  0  0  0  0  0
   15.4182   -3.3880    0.0000 C   0  0  0  0  0  0  0  0  0  0  0  0
   14.7528   -4.1807    0.0000 O   0  0  0  0  0  0  0  0  0  0  0  0
   13.8050   -3.6145    0.0000 C   0  0  0  0  0  0  0  0  0  0  0  0
   14.3927   -4.1934    0.0000 O   0  0  0  0  0  0  0  0  0  0  0  0
   13.5736   -4.4064    0.0000 C   0  0  0  0  0  0  0  0  0  0  0  0
   12.8103   -4.7192    0.0000 C   0  0  0  0  0  0  0  0  0  0  0  0
   12.0897   -4.3175    0.0000 C   0  0  0  0  0  0  0  0  0  0  0  0
   11.2662   -4.2681    0.0000 C   0  0  0  0  0  0  0  0  0  0  0  0
   11.8583   -5.1094    0.0000 O   0  0  0  0  0  0  0  0  0  0  0  0
   11.0569   -5.3049    0.0000 C   0  0  0  0  0  0  0  0  0  0  0  0
   10.8255   -6.0968    0.0000 O   0  0  0  0  0  0  0  0  0  0  0  0
   10.4867   -4.7086    0.0000 C   0  0  0  0  0  0  0  0  0  0  0  0
   11.9545   -3.5036    0.0000 C   0  0  0  0  0  0  0  0  0  0  0  0
   14.1867   -4.9584    0.0000 O   0  0  0  0  0  0  0  0  0  0  0  0
   14.0152   -5.7654    0.0000 C   0  0  0  0  0  0  0  0  0  0  0  0
   13.2306   -6.0203    0.0000 O   0  0  0  0  0  0  0  0  0  0  0  0
   14.6283   -6.3174    0.0000 C   0  0  0  0  0  0  0  0  0  0  0  0
   14.4568   -7.1244    0.0000 C   0  0  0  0  0  0  0  0  0  0  0  0
   15.0699   -7.6764    0.0000 C   0  0  0  0  0  0  0  0  0  0  0  0
   12.4296   -1.4224    0.0000 C   0  0  0  0  0  0  0  0  0  0  0  0
  1  2  1  0  0  0  0
  2  3  1  0  0  0  0
  3  4  1  0  0  0  0
  4  5  1  0  0  0  0
  5  6  1  0  0  0  0
  6  7  1  0  0  0  0
  7  8  1  0  0  0  0
  8  9  2  0  0  0  0
  8 10  1  0  0  0  0
 11 10  1  0  0  0  0
 11 12  1  0  0  0  0
 12 13  1  0  0  0  0
 13 14  1  0  0  0  0
 14 15  2  0  0  0  0
 14 16  1  0  0  0  0
 16 17  2  0  0  0  0
 17 18  1  4  0  0  0
 16 19  1  0  0  0  0
 12 20  1  0  0  0  0
 20 21  2  0  0  0  0
 21 22  1  0  0  0  0
 22 23  1  0  0  0  0
 23 24  1  0  0  0  0
 24 25  2  0  0  0  0
 24 26  1  0  0  0  0
 26 27  1  0  0  0  0
 26 28  1  0  0  0  0
 26 29  1  0  0  0  0
 22 29  1  0  0  0  0
 29 30  1  0  0  0  0
 29 31  1  0  0  0  0
 31 32  1  0  0  0  0
 32 33  1  0  0  0  0
 33 34  1  0  0  0  0
 33 35  1  0  0  0  0
 35 36  1  0  0  0  0
 36 37  2  0  0  0  0
 36 38  1  0  0  0  0
 33 39  1  0  0  0  0
 11 39  1  0  0  0  0
 39 21  1  0  0  0  0
 31 40  1  0  0  0  0
 40 41  1  0  0  0  0
 41 42  2  0  0  0  0
 41 43  1  0  0  0  0
 43 44  1  0  0  0  0
 44 45  1  0  0  0  0
 20 46  1  0  0  0  0
M  END
>  <molregno>
151991

>  <canonical_smiles>
CCCCCCCC(=O)O[C@@H]1[C@@H](OC(=O)\C(=C/C)\C)C(=C2[C@@H]3OC(=O)[C@@](C)(O)[C@@]3(O)[C@H](C[C@](C)(OC(=O)C)[C@@H]12)OC(=O)CCC)C

>  <standard_inchi_key>
IXFPJGBNCFXKPI-FSIHEZPISA-N

>  <standard_value>
13,59

>  <standard_units>
nM

>  <standard_type>
IC50

>  <assay_id>
954460

>  <description>
SANGER: Inhibition of human NCI-SNU-1 cell growth in a cell viability assay.

>  <Mol Mass>
650,762

>  <Act_10_uM>
1

>  <StandardizerResult>
Clean 2D (ID: Clean 2D)
Clear Stereo (ID: Clear Stereo)
Tautomerize (ID: Tautomerize)
Wedge Clean (ID: Wedge Clean)


$$$$

  Mrv17c0 06171723582D          

 34 39  0  0  0  0            999 V2000
    3.3280    3.1684    0.0000 C   0  0  0  0  0  0  0  0  0  0  0  0
    4.1530    3.1684    0.0000 C   0  0  0  0  0  0  0  0  0  0  0  0
    4.9600    3.3400    0.0000 C   0  0  0  0  0  0  0  0  0  0  0  0
    5.3725    2.6255    0.0000 C   0  0  0  0  0  0  0  0  0  0  0  0
    4.8204    2.0124    0.0000 C   0  0  0  0  0  0  0  0  0  0  0  0
    4.0668    2.3479    0.0000 N   0  0  0  0  0  0  0  0  0  0  0  0
    3.3523    1.9354    0.0000 C   0  0  0  0  0  0  0  0  0  0  0  0
    3.3523    1.1104    0.0000 N   0  0  0  0  0  0  0  0  0  0  0  0
    2.6378    0.6979    0.0000 C   0  0  0  0  0  0  0  0  0  0  0  0
    2.6378   -0.1271    0.0000 N   0  0  0  0  0  0  0  0  0  0  0  0
    1.9233   -0.5396    0.0000 C   0  0  0  0  0  0  0  0  0  0  0  0
    1.8371   -1.3600    0.0000 C   0  0  0  0  0  0  0  0  0  0  0  0
    1.0301   -1.5316    0.0000 C   0  0  0  0  0  0  0  0  0  0  0  0
    0.6176   -0.8171    0.0000 N   0  0  0  0  0  0  0  0  0  0  0  0
    1.1697   -0.2040    0.0000 N   0  0  0  0  0  0  0  0  0  0  0  0
    0.6946   -2.2852    0.0000 C   0  0  0  0  0  0  0  0  0  0  0  0
    0.7808   -3.1057    0.0000 C   0  0  0  0  0  0  0  0  0  0  0  0
    0.0271   -2.7702    0.0000 C   0  0  0  0  0  0  0  0  0  0  0  0
    1.9233    1.1104    0.0000 C   0  0  0  0  0  0  0  0  0  0  0  0
    1.1387    0.8555    0.0000 C   0  0  0  0  0  0  0  0  0  0  0  0
    0.6538    1.5229    0.0000 C   0  0  0  0  0  0  0  0  0  0  0  0
    1.1387    2.1904    0.0000 C   0  0  0  0  0  0  0  0  0  0  0  0
    1.9233    1.9354    0.0000 N   0  0  0  0  0  0  0  0  0  0  0  0
    2.6378    2.3479    0.0000 N   0  0  0  0  0  0  0  0  0  0  0  0
    3.9772    3.9745    0.0000 C   0  0  0  0  0  0  0  0  0  0  0  0
    4.5873    4.5297    0.0000 O   0  0  0  0  0  0  0  0  0  0  0  0
    3.1912    4.2252    0.0000 N   0  0  0  0  0  0  0  0  0  0  0  0
    3.0153    5.0312    0.0000 C   0  0  0  0  0  0  0  0  0  0  0  0
    2.2294    5.2820    0.0000 C   0  0  0  0  0  0  0  0  0  0  0  0
    2.0535    6.0880    0.0000 C   0  0  0  0  0  0  0  0  0  0  0  0
    2.6637    6.6433    0.0000 C   0  0  0  0  0  0  0  0  0  0  0  0
    2.4878    7.4494    0.0000 F   0  0  0  0  0  0  0  0  0  0  0  0
    3.4496    6.3925    0.0000 N   0  0  0  0  0  0  0  0  0  0  0  0
    3.6255    5.5866    0.0000 C   0  0  0  0  0  0  0  0  0  0  0  0
  2  1  1  0  0  0  0
  2  3  1  0  0  0  0
  3  4  1  0  0  0  0
  4  5  1  0  0  0  0
  5  6  1  0  0  0  0
  2  6  1  0  0  0  0
  6  7  1  0  0  0  0
  7  8  4  0  0  0  0
  8  9  4  0  0  0  0
  9 10  1  0  0  0  0
 10 11  1  0  0  0  0
 11 12  4  0  0  0  0
 12 13  4  0  0  0  0
 13 14  4  0  0  0  0
 14 15  4  0  0  0  0
 11 15  4  0  0  0  0
 13 16  1  0  0  0  0
 16 17  1  0  0  0  0
 17 18  1  0  0  0  0
 16 18  1  0  0  0  0
  9 19  4  0  0  0  0
 19 20  4  0  0  0  0
 20 21  4  0  0  0  0
 21 22  4  0  0  0  0
 22 23  4  0  0  0  0
 19 23  4  0  0  0  0
 23 24  4  0  0  0  0
  7 24  4  0  0  0  0
  2 25  1  0  0  0  0
 25 26  2  0  0  0  0
 25 27  1  0  0  0  0
 27 28  1  0  0  0  0
 28 29  4  0  0  0  0
 29 30  4  0  0  0  0
 30 31  4  0  0  0  0
 31 32  1  0  0  0  0
 31 33  4  0  0  0  0
 33 34  4  0  0  0  0
 28 34  4  0  0  0  0
M  STY  1   1 DAT
M  SAL   1  1  15
M  SDT   1 MRV_IMPLICIT_H                                        
M  SDD   1     0.0000    0.0000    DR    ALL  0       0  
M  SED   1 IMPL_H1
M  END
>  <molregno>
570962

>  <canonical_smiles>
C[C@]1(CCCN1c2nc(Nc3cc([nH]n3)C4CC4)c5cccn5n2)C(=O)Nc6ccc(F)nc6

>  <standard_inchi_key>
LQVXSNNAFNGRAH-QHCPKHFHSA-N

>  <standard_value>
187145,99

>  <standard_units>
nM

>  <standard_type>
IC50

>  <assay_id>
954460

>  <description>
SANGER: Inhibition of human NCI-SNU-1 cell growth in a cell viability assay.

>  <Mol Mass>
461,505

>  <Act_10_uM>
0

>  <StandardizerResult>
Clean 2D (ID: Clean 2D)
Clear Stereo (ID: Clear Stereo)
Tautomerize (ID: Tautomerize)
Wedge Clean (ID: Wedge Clean)
Aromatize (ID: Aromatize)


$$$$

  Mrv17c0 06171723582D          

 32 37  0  0  1  0            999 V2000
    1.9473   -5.0209    0.0000 C   0  0  0  0  0  0  0  0  0  0  0  0
    2.6333   -4.5626    0.0000 C   0  0  0  0  0  0  0  0  0  0  0  0
    2.9189   -5.3366    0.0000 O   0  0  0  0  0  0  0  0  0  0  0  0
    2.2588   -3.8275    0.0000 C   0  0  0  0  0  0  0  0  0  0  0  0
    2.9938   -3.4530    0.0000 C   0  0  0  0  0  0  0  0  0  0  0  0
    3.3684   -4.1880    0.0000 C   0  0  0  0  0  0  0  0  0  0  0  0
    3.2488   -2.6683    0.0000 C   0  0  0  0  0  0  0  0  0  0  0  0
    2.7639   -2.0009    0.0000 N   0  0  0  0  0  0  0  0  0  0  0  0
    3.2488   -1.3335    0.0000 C   0  0  0  0  0  0  0  0  0  0  0  0
    2.9938   -0.5488    0.0000 C   0  0  0  0  0  0  0  0  0  0  0  0
    2.1869   -0.3773    0.0000 C   0  0  0  0  0  0  0  0  0  0  0  0
    1.9319    0.4073    0.0000 C   0  0  0  0  0  0  0  0  0  0  0  0
    2.4840    1.0204    0.0000 C   0  0  0  0  0  0  0  0  0  0  0  0
    2.2290    1.8050    0.0000 C   0  0  0  0  0  0  0  0  0  0  0  0
    2.7811    2.4181    0.0000 C   0  0  0  0  0  0  0  0  0  0  0  0
    3.5880    2.2466    0.0000 C   0  0  0  0  0  0  0  0  0  0  0  0
    3.8430    1.4620    0.0000 N   0  0  0  0  0  0  0  0  0  0  0  0
    3.2909    0.8489    0.0000 C   0  0  0  0  0  0  0  0  0  0  0  0
    3.5459    0.0643    0.0000 C   0  0  0  0  0  0  0  0  0  0  0  0
    4.1401    2.8597    0.0000 C   0  0  0  0  0  0  0  0  0  0  0  0
    3.8851    3.6443    0.0000 C   0  0  0  0  0  0  0  0  0  0  0  0
    4.4372    4.2574    0.0000 C   0  0  0  0  0  0  0  0  0  0  0  0
    5.2441    4.0859    0.0000 C   0  0  0  0  0  0  0  0  0  0  0  0
    5.4991    3.3013    0.0000 C   0  0  0  0  0  0  0  0  0  0  0  0
    4.9470    2.6882    0.0000 C   0  0  0  0  0  0  0  0  0  0  0  0
    4.0334   -1.5884    0.0000 C   0  0  0  0  0  0  0  0  0  0  0  0
    4.7479   -1.1759    0.0000 C   0  0  0  0  0  0  0  0  0  0  0  0
    4.7479   -0.3509    0.0000 N   0  0  0  0  0  0  0  0  0  0  0  0
    5.4623   -1.5884    0.0000 N   0  0  0  0  0  0  0  0  0  0  0  0
    5.4623   -2.4134    0.0000 C   0  0  0  0  0  0  0  0  0  0  0  0
    4.7479   -2.8259    0.0000 C   0  0  0  0  0  0  0  0  0  0  0  0
    4.0334   -2.4134    0.0000 N   0  0  0  0  0  0  0  0  0  0  0  0
  2  1  1  0  0  0  0
  2  3  1  0  0  0  0
  2  4  1  0  0  0  0
  4  5  1  0  0  0  0
  5  6  1  0  0  0  0
  2  6  1  0  0  0  0
  5  7  1  0  0  0  0
  7  8  4  0  0  0  0
  8  9  4  0  0  0  0
  9 10  1  0  0  0  0
 10 11  4  0  0  0  0
 11 12  4  0  0  0  0
 12 13  4  0  0  0  0
 13 14  4  0  0  0  0
 14 15  4  0  0  0  0
 15 16  4  0  0  0  0
 16 17  4  0  0  0  0
 17 18  4  0  0  0  0
 13 18  4  0  0  0  0
 18 19  4  0  0  0  0
 10 19  4  0  0  0  0
 16 20  1  0  0  0  0
 20 21  4  0  0  0  0
 21 22  4  0  0  0  0
 22 23  4  0  0  0  0
 23 24  4  0  0  0  0
 24 25  4  0  0  0  0
 20 25  4  0  0  0  0
  9 26  4  0  0  0  0
 26 27  4  0  0  0  0
 27 28  1  0  0  0  0
 27 29  4  0  0  0  0
 29 30  4  0  0  0  0
 30 31  4  0  0  0  0
 31 32  4  0  0  0  0
  7 32  4  0  0  0  0
 26 32  4  0  0  0  0
M  END
>  <molregno>
623658

>  <canonical_smiles>
C[C@@]1(O)C[C@@H](C1)c2nc(c3ccc4ccc(nc4c3)c5ccccc5)c6c(N)nccn26

>  <standard_inchi_key>
PKCDDUHJAFVJJB-VLZXCDOPSA-N

>  <standard_value>
85428,26

>  <standard_units>
nM

>  <standard_type>
IC50

>  <assay_id>
954460

>  <description>
SANGER: Inhibition of human NCI-SNU-1 cell growth in a cell viability assay.

>  <Mol Mass>
421,504

>  <Act_10_uM>
0

>  <StandardizerResult>
Clean 2D (ID: Clean 2D)
Clear Stereo (ID: Clear Stereo)
Tautomerize (ID: Tautomerize)
Wedge Clean (ID: Wedge Clean)
Aromatize (ID: Aromatize)


$$$$

  Mrv17c0 06171723582D          

 96101  0  0  0  0            999 V2000
    5.8928   -1.5305    0.0000 C   0  0  0  0  0  0  0  0  0  0  0  0
    6.6555   -1.8450    0.0000 C   0  0  0  0  0  0  0  0  0  0  0  0
    7.3092   -1.3417    0.0000 O   0  0  0  0  0  0  0  0  0  0  0  0
    6.7645   -2.6627    0.0000 C   0  0  0  0  0  0  0  0  0  0  0  0
    6.1108   -3.1660    0.0000 N   0  0  0  0  0  0  0  0  0  0  0  0
    5.3481   -2.8515    0.0000 C   0  0  0  0  0  0  0  0  0  0  0  0
    5.2391   -2.0338    0.0000 O   0  0  0  0  0  0  0  0  0  0  0  0
    4.6944   -3.3548    0.0000 C   0  0  0  0  0  0  0  0  0  0  0  0
    5.2632   -3.9523    0.0000 C   0  0  0  0  0  0  0  0  0  0  0  0
    3.9316   -3.0403    0.0000 C   0  0  0  0  0  0  0  0  0  0  0  0
    3.8226   -2.2226    0.0000 O   0  0  0  0  0  0  0  0  0  0  0  0
    3.2779   -3.5436    0.0000 C   0  0  0  0  0  0  0  0  0  0  0  0
    3.8468   -4.1411    0.0000 C   0  0  0  0  0  0  0  0  0  0  0  0
    2.5152   -3.2291    0.0000 N   0  0  0  0  0  0  0  0  0  0  0  0
    1.8615   -3.7324    0.0000 C   0  0  0  0  0  0  0  0  0  0  0  0
    2.4304   -4.3299    0.0000 O   0  0  0  0  0  0  0  0  0  0  0  0
    1.0988   -3.4180    0.0000 C   0  0  0  0  0  0  0  0  0  0  0  0
    0.4451   -3.9212    0.0000 N   0  0  0  0  0  0  0  0  0  0  0  0
    0.5541   -4.7390    0.0000 C   0  0  0  0  0  0  0  0  0  0  0  0
   -0.2231   -5.0157    0.0000 O   0  0  0  0  0  0  0  0  0  0  0  0
    1.1823   -5.2738    0.0000 C   0  0  0  0  0  0  0  0  0  0  0  0
    1.9596   -4.9971    0.0000 N   0  0  0  0  0  0  0  0  0  0  0  0
    2.5878   -5.5319    0.0000 C   0  0  0  0  0  0  0  0  0  0  0  0
    2.4387   -6.3433    0.0000 N   0  0  0  0  0  0  0  0  0  0  0  0
    1.6615   -6.6200    0.0000 C   0  0  0  0  0  0  0  0  0  0  0  0
    1.5125   -7.4314    0.0000 N   0  0  0  0  0  0  0  0  0  0  0  0
    1.0333   -6.0852    0.0000 C   0  0  0  0  0  0  0  0  0  0  0  0
    0.2561   -6.3619    0.0000 C   0  0  0  0  0  0  0  0  0  0  0  0
    3.3650   -5.2553    0.0000 C   0  0  0  0  0  0  0  0  0  0  0  0
    3.5140   -4.4438    0.0000 C   0  0  0  0  0  0  0  0  0  0  0  0
    2.8858   -3.9091    0.0000 C   0  0  0  0  0  0  0  0  0  0  0  0
    2.1086   -4.1857    0.0000 O   0  0  0  0  0  0  0  0  0  0  0  0
    3.0349   -3.0976    0.0000 N   0  0  0  0  0  0  0  0  0  0  0  0
    3.9932   -5.7900    0.0000 N   0  0  0  0  0  0  0  0  0  0  0  0
    4.7704   -5.5134    0.0000 C   0  0  0  0  0  0  0  0  0  0  0  0
    5.3986   -6.0482    0.0000 C   0  0  0  0  0  0  0  0  0  0  0  0
    5.2496   -6.8596    0.0000 N   0  0  0  0  0  0  0  0  0  0  0  0
    6.1759   -5.7715    0.0000 C   0  0  0  0  0  0  0  0  0  0  0  0
    6.8041   -6.3063    0.0000 O   0  0  0  0  0  0  0  0  0  0  0  0
    6.3249   -4.9601    0.0000 N   0  0  0  0  0  0  0  0  0  0  0  0
    0.9898   -2.6002    0.0000 C   0  0  0  0  0  0  0  0  0  0  0  0
    0.2271   -2.2857    0.0000 O   0  0  0  0  0  0  0  0  0  0  0  0
   -0.4266   -2.7890    0.0000 C   0  0  0  0  0  0  0  0  0  0  0  0
   -0.3176   -3.6068    0.0000 O   0  0  0  0  0  0  0  0  0  0  0  0
   -0.9713   -4.1101    0.0000 C   0  0  0  0  0  0  0  0  0  0  0  0
   -0.8623   -4.9278    0.0000 C   0  0  0  0  0  0  0  0  0  0  0  0
   -1.5160   -5.4311    0.0000 O   0  0  0  0  0  0  0  0  0  0  0  0
   -1.7340   -3.7956    0.0000 C   0  0  0  0  0  0  0  0  0  0  0  0
   -2.3877   -4.2989    0.0000 O   0  0  0  0  0  0  0  0  0  0  0  0
   -1.8430   -2.9778    0.0000 C   0  0  0  0  0  0  0  0  0  0  0  0
   -2.6057   -2.6633    0.0000 O   0  0  0  0  0  0  0  0  0  0  0  0
   -1.1893   -2.4745    0.0000 C   0  0  0  0  0  0  0  0  0  0  0  0
   -1.2983   -1.6568    0.0000 O   0  0  0  0  0  0  0  0  0  0  0  0
   -2.0610   -1.3423    0.0000 C   0  0  0  0  0  0  0  0  0  0  0  0
   -2.7147   -1.8456    0.0000 O   0  0  0  0  0  0  0  0  0  0  0  0
   -3.4774   -1.5311    0.0000 C   0  0  0  0  0  0  0  0  0  0  0  0
   -4.1311   -2.0344    0.0000 C   0  0  0  0  0  0  0  0  0  0  0  0
   -4.8939   -1.7199    0.0000 O   0  0  0  0  0  0  0  0  0  0  0  0
   -3.5865   -0.7133    0.0000 C   0  0  0  0  0  0  0  0  0  0  0  0
   -4.3492   -0.3988    0.0000 O   0  0  0  0  0  0  0  0  0  0  0  0
   -2.9328   -0.2100    0.0000 C   0  0  0  0  0  0  0  0  0  0  0  0
   -3.0418    0.6077    0.0000 O   0  0  0  0  0  0  0  0  0  0  0  0
   -3.8045    0.9222    0.0000 C   0  0  0  0  0  0  0  0  0  0  0  0
   -3.9135    1.7400    0.0000 O   0  0  0  0  0  0  0  0  0  0  0  0
   -4.4582    0.4189    0.0000 N   0  0  0  0  0  0  0  0  0  0  0  0
   -2.1700   -0.5245    0.0000 C   0  0  0  0  0  0  0  0  0  0  0  0
   -1.5163   -0.0212    0.0000 O   0  0  0  0  0  0  0  0  0  0  0  0
    1.6435   -2.0969    0.0000 C   0  0  0  0  0  0  0  0  0  0  0  0
    1.6206   -1.2722    0.0000 C   0  0  0  0  0  0  0  0  0  0  0  0
    2.3978   -0.9956    0.0000 N   0  0  0  0  0  0  0  0  0  0  0  0
    2.9011   -1.6493    0.0000 C   0  0  0  0  0  0  0  0  0  0  0  0
    2.4349   -2.3299    0.0000 N   0  0  0  0  0  0  0  0  0  0  0  0
    7.5272   -2.9772    0.0000 C   0  0  0  0  0  0  0  0  0  0  0  0
    7.6362   -3.7950    0.0000 O   0  0  0  0  0  0  0  0  0  0  0  0
    8.1809   -2.4739    0.0000 N   0  0  0  0  0  0  0  0  0  0  0  0
    8.9436   -2.7884    0.0000 C   0  0  0  0  0  0  0  0  0  0  0  0
    9.5973   -2.2851    0.0000 C   0  0  0  0  0  0  0  0  0  0  0  0
   10.3600   -2.5996    0.0000 C   0  0  0  0  0  0  0  0  0  0  0  0
   11.0627   -2.1674    0.0000 N   0  0  0  0  0  0  0  0  0  0  0  0
   11.6909   -2.7022    0.0000 C   0  0  0  0  0  0  0  0  0  0  0  0
   11.3765   -3.4649    0.0000 C   0  0  0  0  0  0  0  0  0  0  0  0
   10.5539   -3.4015    0.0000 S   0  0  0  0  0  0  0  0  0  0  0  0
   12.4928   -2.5083    0.0000 C   0  0  0  0  0  0  0  0  0  0  0  0
   12.8073   -1.7456    0.0000 N   0  0  0  0  0  0  0  0  0  0  0  0
   13.6299   -1.8090    0.0000 C   0  0  0  0  0  0  0  0  0  0  0  0
   13.8238   -2.6108    0.0000 C   0  0  0  0  0  0  0  0  0  0  0  0
   13.1210   -3.0430    0.0000 S   0  0  0  0  0  0  0  0  0  0  0  0
   14.1647   -1.1808    0.0000 C   0  0  0  0  0  0  0  0  0  0  0  0
   13.8880   -0.4035    0.0000 O   0  0  0  0  0  0  0  0  0  0  0  0
   14.9761   -1.3298    0.0000 N   0  0  0  0  0  0  0  0  0  0  0  0
   15.5109   -0.7016    0.0000 C   0  0  0  0  0  0  0  0  0  0  0  0
   16.3223   -0.8506    0.0000 C   0  0  0  0  0  0  0  0  0  0  0  0
   16.8571   -0.2224    0.0000 C   0  0  0  0  0  0  0  0  0  0  0  0
   17.6685   -0.3714    0.0000 S   0  3  0  0  0  0  0  0  0  0  0  0
   18.2033    0.2568    0.0000 C   0  0  0  0  0  0  0  0  0  0  0  0
   17.9451   -1.1487    0.0000 C   0  0  0  0  0  0  0  0  0  0  0  0
  1  2  1  0  0  0  0
  2  3  1  0  0  0  0
  2  4  1  0  0  0  0
  4  5  1  0  0  0  0
  5  6  1  0  0  0  0
  6  7  2  0  0  0  0
  6  8  1  0  0  0  0
  8  9  1  0  0  0  0
  8 10  1  0  0  0  0
 10 11  1  0  0  0  0
 10 12  1  0  0  0  0
 12 13  1  0  0  0  0
 12 14  1  0  0  0  0
 14 15  1  0  0  0  0
 15 16  2  0  0  0  0
 15 17  1  0  0  0  0
 17 18  1  0  0  0  0
 18 19  1  0  0  0  0
 19 20  2  0  0  0  0
 19 21  1  0  0  0  0
 21 22  4  0  0  0  0
 22 23  4  0  0  0  0
 23 24  4  0  0  0  0
 24 25  4  0  0  0  0
 25 26  1  0  0  0  0
 25 27  4  0  0  0  0
 21 27  4  0  0  0  0
 27 28  1  0  0  0  0
 23 29  1  0  0  0  0
 29 30  1  0  0  0  0
 30 31  1  0  0  0  0
 31 32  2  0  0  0  0
 31 33  1  0  0  0  0
 29 34  1  0  0  0  0
 34 35  1  0  0  0  0
 35 36  1  0  0  0  0
 36 37  1  0  0  0  0
 36 38  1  0  0  0  0
 38 39  2  0  0  0  0
 38 40  1  0  0  0  0
 17 41  1  0  0  0  0
 41 42  1  0  0  0  0
 43 42  1  0  0  0  0
 43 44  1  0  0  0  0
 44 45  1  0  0  0  0
 45 46  1  0  0  0  0
 46 47  1  0  0  0  0
 45 48  1  0  0  0  0
 48 49  1  0  0  0  0
 48 50  1  0  0  0  0
 50 51  1  0  0  0  0
 50 52  1  0  0  0  0
 43 52  1  0  0  0  0
 52 53  1  0  0  0  0
 54 53  1  0  0  0  0
 54 55  1  0  0  0  0
 55 56  1  0  0  0  0
 56 57  1  0  0  0  0
 57 58  1  0  0  0  0
 56 59  1  0  0  0  0
 59 60  1  0  0  0  0
 59 61  1  0  0  0  0
 61 62  1  0  0  0  0
 62 63  1  0  0  0  0
 63 64  2  0  0  0  0
 63 65  1  0  0  0  0
 61 66  1  0  0  0  0
 54 66  1  0  0  0  0
 66 67  1  0  0  0  0
 41 68  1  0  0  0  0
 68 69  4  0  0  0  0
 69 70  4  0  0  0  0
 70 71  4  0  0  0  0
 71 72  4  0  0  0  0
 68 72  4  0  0  0  0
  4 73  1  0  0  0  0
 73 74  2  0  0  0  0
 73 75  1  0  0  0  0
 75 76  1  0  0  0  0
 76 77  1  0  0  0  0
 77 78  1  0  0  0  0
 78 79  4  0  0  0  0
 79 80  4  0  0  0  0
 80 81  4  0  0  0  0
 81 82  4  0  0  0  0
 78 82  4  0  0  0  0
 80 83  1  0  0  0  0
 83 84  4  0  0  0  0
 84 85  4  0  0  0  0
 85 86  4  0  0  0  0
 86 87  4  0  0  0  0
 83 87  4  0  0  0  0
 85 88  1  0  0  0  0
 88 89  2  0  0  0  0
 88 90  1  0  0  0  0
 90 91  1  0  0  0  0
 91 92  1  0  0  0  0
 92 93  1  0  0  0  0
 93 94  1  0  0  0  0
 94 95  1  0  0  0  0
 94 96  1  0  0  0  0
M  CHG  1  94   1
M  STY  1   1 DAT
M  SAL   1  1  72
M  SDT   1 MRV_IMPLICIT_H                                        
M  SDD   1     0.0000    0.0000    DR    ALL  0       0  
M  SED   1 IMPL_H1
M  END
>  <molregno>
427010

>  <canonical_smiles>
C[C@@H](O)[C@H](NC(=O)[C@@H](C)[C@H](O)[C@@H](C)NC(=O)[C@@H](NC(=O)c1nc(nc(N)c1C)[C@H](CC(=O)N)NC[C@H](N)C(=O)N)[C@@H](O[C@@H]2O[C@@H](CO)[C@@H](O)[C@H](O)[C@@H]2O[C@H]3O[C@H](CO)[C@@H](O)[C@H](OC(=O)N)[C@@H]3O)c4c[nH]cn4)C(=O)NCCc5nc(cs5)c6nc(cs6)C(=O)NCCC[S+](C)C

>  <standard_inchi_key>
OYVAGSVQBOHSSS-UAPAGMARSA-O

>  <standard_value>
2840,84

>  <standard_units>
nM

>  <standard_type>
IC50

>  <assay_id>
954460

>  <description>
SANGER: Inhibition of human NCI-SNU-1 cell growth in a cell viability assay.

>  <Mol Mass>
1415,55

>  <Act_10_uM>
1

>  <StandardizerResult>
Clean 2D (ID: Clean 2D)
Clear Stereo (ID: Clear Stereo)
Tautomerize (ID: Tautomerize)
Wedge Clean (ID: Wedge Clean)
Aromatize (ID: Aromatize)


$$$$

  Mrv17c0 06171723582D          

 64 67  0  0  1  0            999 V2000
   16.3614    6.6344    0.0000 C   0  0  0  0  0  0  0  0  0  0  0  0
   15.9246    5.9345    0.0000 C   0  0  0  0  0  0  0  0  0  0  0  0
   15.1001    5.9628    0.0000 C   0  0  0  0  0  0  0  0  0  0  0  0
   14.6633    5.2630    0.0000 C   0  0  0  0  0  0  0  0  0  0  0  0
   13.8388    5.2913    0.0000 C   0  0  0  0  0  0  0  0  0  0  0  0
   13.4020    4.5914    0.0000 C   0  0  0  0  0  0  0  0  0  0  0  0
   12.5774    4.6198    0.0000 C   0  0  0  0  0  0  0  0  0  0  0  0
   12.1406    3.9199    0.0000 C   0  0  0  0  0  0  0  0  0  0  0  0
   12.5284    3.1917    0.0000 O   0  0  0  0  0  0  0  0  0  0  0  0
   11.3161    3.9482    0.0000 O   0  0  0  0  0  0  0  0  0  0  0  0
   10.8793    3.2483    0.0000 C   0  0  0  0  0  0  0  0  0  0  0  0
   11.2671    2.5201    0.0000 C   0  0  0  0  0  0  0  0  0  0  0  0
   12.0916    2.4918    0.0000 C   0  0  0  0  0  0  0  0  0  0  0  0
   12.4793    1.7636    0.0000 C   0  0  0  0  0  0  0  0  0  0  0  0
   12.0425    1.0637    0.0000 O   0  0  0  0  0  0  0  0  0  0  0  0
   13.3038    1.7352    0.0000 O   0  0  0  0  0  0  0  0  0  0  0  0
   13.6915    1.0070    0.0000 C   0  0  0  0  0  0  0  0  0  0  0  0
   10.8303    1.8202    0.0000 C   0  0  0  0  0  0  0  0  0  0  0  0
   10.0057    1.8486    0.0000 C   0  0  0  0  0  0  0  0  0  0  0  0
    9.5993    0.9262    0.0000 C   0  0  0  0  0  0  0  0  0  0  0  0
    8.9962    0.3632    0.0000 C   0  0  0  0  0  0  0  0  0  0  0  0
    8.2487    0.0141    0.0000 O   0  0  0  0  0  0  0  0  0  0  0  0
    7.4299   -0.0869    0.0000 C   0  0  0  0  0  0  0  0  0  0  0  0
    7.4016   -0.9114    0.0000 O   0  0  0  0  0  0  0  0  0  0  0  0
    6.6200    0.0701    0.0000 C   0  0  0  0  0  0  0  0  0  0  0  0
    5.8982    0.4697    0.0000 C   0  0  0  0  0  0  0  0  0  0  0  0
    5.3906   -0.1807    0.0000 O   0  0  0  0  0  0  0  0  0  0  0  0
    5.3352    1.0727    0.0000 C   0  0  0  0  0  0  0  0  0  0  0  0
    4.9861    1.8202    0.0000 C   0  0  0  0  0  0  0  0  0  0  0  0
    4.1616    1.8486    0.0000 C   0  0  0  0  0  0  0  0  0  0  0  0
    3.7739    2.5768    0.0000 C   0  0  0  0  0  0  0  0  0  0  0  0
    2.9494    2.6051    0.0000 O   0  0  0  0  0  0  0  0  0  0  0  0
    2.5126    1.9053    0.0000 C   0  0  0  0  0  0  0  0  0  0  0  0
    2.9003    1.1770    0.0000 O   0  0  0  0  0  0  0  0  0  0  0  0
    1.6881    1.9336    0.0000 C   0  0  0  0  0  0  0  0  0  0  0  0
    4.2107    3.2767    0.0000 C   0  0  0  0  0  0  0  0  0  0  0  0
    3.4456    3.5853    0.0000 C   0  0  0  0  0  0  0  0  0  0  0  0
    4.3818    4.0837    0.0000 C   0  0  0  0  0  0  0  0  0  0  0  0
    5.0352    3.2483    0.0000 C   0  0  0  0  0  0  0  0  0  0  0  0
    4.8339    4.0484    0.0000 O   0  0  0  0  0  0  0  0  0  0  0  0
    5.4417    4.1707    0.0000 C   0  0  0  0  0  0  0  0  0  0  0  0
    6.0448    4.7337    0.0000 C   0  0  0  0  0  0  0  0  0  0  0  0
    5.8169    5.5266    0.0000 C   0  0  0  0  0  0  0  0  0  0  0  0
    6.3897    6.1204    0.0000 C   0  0  0  0  0  0  0  0  0  0  0  0
    6.1618    6.9133    0.0000 C   0  0  0  0  0  0  0  0  0  0  0  0
    6.7346    7.5071    0.0000 C   0  0  0  0  0  0  0  0  0  0  0  0
    7.5352    7.3079    0.0000 O   0  0  0  0  0  0  0  0  0  0  0  0
    6.5068    8.3000    0.0000 O   0  0  0  0  0  0  0  0  0  0  0  0
    7.0795    8.8938    0.0000 C   0  0  0  0  0  0  0  0  0  0  0  0
    7.1903    5.9213    0.0000 C   0  0  0  0  0  0  0  0  0  0  0  0
    7.4181    5.1283    0.0000 C   0  0  0  0  0  0  0  0  0  0  0  0
    6.8454    4.5346    0.0000 O   0  0  0  0  0  0  0  0  0  0  0  0
    8.4210    5.0268    0.0000 C   0  0  0  0  0  0  0  0  0  0  0  0
    9.1428    4.6272    0.0000 C   0  0  0  0  0  0  0  0  0  0  0  0
    9.7058    4.0242    0.0000 C   0  0  0  0  0  0  0  0  0  0  0  0
   10.0277    4.7838    0.0000 C   0  0  0  0  0  0  0  0  0  0  0  0
   10.5306    4.0390    0.0000 C   0  0  0  0  0  0  0  0  0  0  0  0
   10.0548    3.2767    0.0000 C   0  0  0  0  0  0  0  0  0  0  0  0
   10.7002    3.7906    0.0000 O   0  0  0  0  0  0  0  0  0  0  0  0
    9.6180    2.5768    0.0000 O   0  0  0  0  0  0  0  0  0  0  0  0
    5.4229    2.5201    0.0000 O   0  0  0  0  0  0  0  0  0  0  0  0
    9.4579   -0.3205    0.0000 C   0  0  0  0  0  0  0  0  0  0  0  0
   10.2809   -0.2625    0.0000 C   0  0  0  0  0  0  0  0  0  0  0  0
    9.0967   -1.0622    0.0000 O   0  0  0  0  0  0  0  0  0  0  0  0
  1  2  1  0  0  0  0
  2  3  1  0  0  0  0
  4  3  1  4  0  0  0
  4  5  2  0  0  0  0
  6  5  1  4  0  0  0
  6  7  2  0  0  0  0
  7  8  1  0  0  0  0
  8  9  2  0  0  0  0
  8 10  1  0  0  0  0
 11 10  1  0  0  0  0
 11 12  1  0  0  0  0
 12 13  2  0  0  0  0
 13 14  1  4  0  0  0
 14 15  2  0  0  0  0
 14 16  1  0  0  0  0
 16 17  1  0  0  0  0
 12 18  1  0  0  0  0
 18 19  1  0  0  0  0
 19 20  1  0  0  0  0
 20 21  1  0  0  0  0
 21 22  1  0  0  0  0
 22 23  1  0  0  0  0
 23 24  2  0  0  0  0
 23 25  1  0  0  0  0
 25 26  1  0  0  0  0
 26 27  1  0  0  0  0
 26 28  1  0  0  0  0
 28 29  1  0  0  0  0
 29 30  1  0  0  0  0
 30 31  1  0  0  0  0
 31 32  1  0  0  0  0
 32 33  1  0  0  0  0
 33 34  2  0  0  0  0
 33 35  1  0  0  0  0
 31 36  1  0  0  0  0
 36 37  1  0  0  0  0
 36 38  1  0  0  0  0
 36 39  1  0  0  0  0
 39 40  1  0  0  0  0
 39 41  1  0  0  0  0
 41 42  1  0  0  0  0
 42 43  1  0  0  0  0
 43 44  1  0  0  0  0
 44 45  2  0  0  0  0
 45 46  1  4  0  0  0
 46 47  2  0  0  0  0
 46 48  1  0  0  0  0
 48 49  1  0  0  0  0
 44 50  1  0  0  0  0
 50 51  1  0  0  0  0
 51 52  1  0  0  0  0
 42 52  1  0  0  0  0
 53 51  1  4  0  0  0
 53 54  2  0  0  0  0
 54 55  1  0  0  0  0
 55 56  1  0  0  0  0
 55 57  1  0  0  0  0
 55 58  1  0  0  0  0
 11 58  1  0  0  0  0
 58 59  1  0  0  0  0
 58 60  1  0  0  0  0
 19 60  1  0  0  0  0
 39 61  1  0  0  0  0
 29 61  1  0  0  0  0
 21 62  1  0  0  0  0
 62 63  1  0  0  0  0
 62 64  1  0  0  0  0
M  END
>  <molregno>
479169

>  <canonical_smiles>
CCC\C=C\C=C\C(=O)O[C@H]1\C(=C\C(=O)OC)\C[C@H]2C[C@@H](OC(=O)C[C@H](O)C[C@@H]3C[C@H](OC(=O)C)C(C)(C)[C@](O)(C[C@@H]4C\C(=C\C(=O)OC)\C[C@@H](O4)\C=C\C(C)(C)[C@]1(O)O2)O3)[C@@H](C)O

>  <standard_inchi_key>
MJQUEDHRCUIRLF-TVIXENOKSA-N

>  <standard_value>
828,82

>  <standard_units>
nM

>  <standard_type>
IC50

>  <assay_id>
954460

>  <description>
SANGER: Inhibition of human NCI-SNU-1 cell growth in a cell viability assay.

>  <Mol Mass>
905,044

>  <Act_10_uM>
1

>  <StandardizerResult>
Clean 2D (ID: Clean 2D)
Clear Stereo (ID: Clear Stereo)
Tautomerize (ID: Tautomerize)
Wedge Clean (ID: Wedge Clean)


$$$$

  Mrv17c0 06171723582D          

 31 34  0  0  0  0            999 V2000
    4.7812    1.9354    0.0000 C   0  0  0  0  0  0  0  0  0  0  0  0
    4.0668    2.3479    0.0000 N   0  0  0  0  0  0  0  0  0  0  0  0
    3.3523    1.9354    0.0000 C   0  0  0  0  0  0  0  0  0  0  0  0
    3.3523    1.1104    0.0000 C   0  0  0  0  0  0  0  0  0  0  0  0
    2.6378    0.6979    0.0000 C   0  0  0  0  0  0  0  0  0  0  0  0
    1.9233    1.1104    0.0000 C   0  0  0  0  0  0  0  0  0  0  0  0
    1.1387    0.8555    0.0000 C   0  0  0  0  0  0  0  0  0  0  0  0
    0.8838    0.0709    0.0000 C   0  0  0  0  0  0  0  0  0  0  0  0
    0.6538    1.5229    0.0000 N   0  0  0  0  0  0  0  0  0  0  0  0
   -0.1712    1.5229    0.0000 C   0  0  0  0  0  0  0  0  0  0  0  0
    1.1387    2.1904    0.0000 N   0  0  0  0  0  0  0  0  0  0  0  0
    1.9233    1.9354    0.0000 C   0  0  0  0  0  0  0  0  0  0  0  0
    2.6378    2.3479    0.0000 C   0  0  0  0  0  0  0  0  0  0  0  0
    4.0668    3.1729    0.0000 C   0  0  0  0  0  0  0  0  0  0  0  0
    3.3523    3.5854    0.0000 C   0  0  0  0  0  0  0  0  0  0  0  0
    3.3523    4.4104    0.0000 C   0  0  0  0  0  0  0  0  0  0  0  0
    4.0668    4.8229    0.0000 N   0  0  0  0  0  0  0  0  0  0  0  0
    4.7812    4.4104    0.0000 C   0  0  0  0  0  0  0  0  0  0  0  0
    5.4957    4.8229    0.0000 N   0  0  0  0  0  0  0  0  0  0  0  0
    6.2102    4.4104    0.0000 C   0  0  0  0  0  0  0  0  0  0  0  0
    6.9246    4.8229    0.0000 C   0  0  0  0  0  0  0  0  0  0  0  0
    7.6391    4.4104    0.0000 C   0  0  0  0  0  0  0  0  0  0  0  0
    7.6391    3.5854    0.0000 C   0  0  0  0  0  0  0  0  0  0  0  0
    8.3536    3.1729    0.0000 C   0  0  0  0  0  0  0  0  0  0  0  0
    6.9246    3.1729    0.0000 C   0  0  0  0  0  0  0  0  0  0  0  0
    6.2102    3.5854    0.0000 C   0  0  0  0  0  0  0  0  0  0  0  0
    6.9246    2.3479    0.0000 S   0  0  0  0  0  0  0  0  0  0  0  0
    6.9246    1.5229    0.0000 O   0  0  0  0  0  0  0  0  0  0  0  0
    6.0996    2.3479    0.0000 O   0  0  0  0  0  0  0  0  0  0  0  0
    7.7496    2.3479    0.0000 N   0  0  0  0  0  0  0  0  0  0  0  0
    4.7812    3.5854    0.0000 N   0  0  0  0  0  0  0  0  0  0  0  0
  1  2  1  0  0  0  0
  2  3  1  0  0  0  0
  3  4  4  0  0  0  0
  4  5  4  0  0  0  0
  5  6  4  0  0  0  0
  6  7  4  0  0  0  0
  7  8  1  0  0  0  0
  7  9  4  0  0  0  0
  9 10  1  0  0  0  0
  9 11  4  0  0  0  0
 11 12  4  0  0  0  0
  6 12  4  0  0  0  0
 12 13  4  0  0  0  0
  3 13  4  0  0  0  0
  2 14  1  0  0  0  0
 14 15  4  0  0  0  0
 15 16  4  0  0  0  0
 16 17  4  0  0  0  0
 17 18  4  0  0  0  0
 18 19  1  0  0  0  0
 19 20  1  0  0  0  0
 20 21  4  0  0  0  0
 21 22  4  0  0  0  0
 22 23  4  0  0  0  0
 23 24  1  0  0  0  0
 23 25  4  0  0  0  0
 25 26  4  0  0  0  0
 20 26  4  0  0  0  0
 25 27  1  0  0  0  0
 27 28  2  0  0  0  0
 27 29  2  0  0  0  0
 27 30  1  0  0  0  0
 18 31  4  0  0  0  0
 14 31  4  0  0  0  0
M  END
>  <molregno>
489525

>  <canonical_smiles>
CN(c1ccc2c(C)n(C)nc2c1)c3ccnc(Nc4ccc(C)c(c4)S(=O)(=O)N)n3

>  <standard_inchi_key>
CUIHSIWYWATEQL-UHFFFAOYSA-N

>  <standard_value>
1549420,08

>  <standard_units>
nM

>  <standard_type>
IC50

>  <assay_id>
954460

>  <description>
SANGER: Inhibition of human NCI-SNU-1 cell growth in a cell viability assay.

>  <Mol Mass>
437,52

>  <Act_10_uM>
0

>  <StandardizerResult>
Clean 2D (ID: Clean 2D)
Clear Stereo (ID: Clear Stereo)
Tautomerize (ID: Tautomerize)
Wedge Clean (ID: Wedge Clean)
Aromatize (ID: Aromatize)


$$$$

  Mrv17c0 06171723582D          

 26 30  0  0  1  0            999 V2000
    5.4176    2.6122    0.0000 C   0  0  0  0  0  0  0  0  0  0  0  0
    5.9255    1.9620    0.0000 C   0  0  0  0  0  0  0  0  0  0  0  0
    5.6165    1.1971    0.0000 C   0  0  0  0  0  0  0  0  0  0  0  0
    4.9168    1.6343    0.0000 O   0  0  0  0  0  0  0  0  0  0  0  0
    6.4235    1.0256    0.0000 C   0  0  0  0  0  0  0  0  0  0  0  0
    6.9755    1.6387    0.0000 O   0  0  0  0  0  0  0  0  0  0  0  0
    6.6784    0.2410    0.0000 O   0  0  0  0  0  0  0  0  0  0  0  0
    6.1264   -0.3721    0.0000 C   0  0  0  0  0  0  0  0  0  0  0  0
    5.3194   -0.2006    0.0000 C   0  0  0  0  0  0  0  0  0  0  0  0
    5.0645    0.5840    0.0000 C   0  0  0  0  0  0  0  0  0  0  0  0
    4.2575    0.7556    0.0000 C   0  0  0  0  0  0  0  0  0  0  0  0
    3.7054    0.1425    0.0000 C   0  0  0  0  0  0  0  0  0  0  0  0
    3.9604   -0.6422    0.0000 N   0  0  0  0  0  0  0  0  0  0  0  0
    3.2929   -1.1271    0.0000 C   0  0  0  0  0  0  0  0  0  0  0  0
    2.6255   -0.6422    0.0000 C   0  0  0  0  0  0  0  0  0  0  0  0
    1.8185   -0.8137    0.0000 C   0  0  0  0  0  0  0  0  0  0  0  0
    1.2665   -0.2006    0.0000 C   0  0  0  0  0  0  0  0  0  0  0  0
    0.4595   -0.3721    0.0000 C   0  0  0  0  0  0  0  0  0  0  0  0
   -0.0925    0.2410    0.0000 C   0  0  0  0  0  0  0  0  0  0  0  0
    0.1624    1.0256    0.0000 C   0  0  0  0  0  0  0  0  0  0  0  0
    0.9694    1.1971    0.0000 C   0  0  0  0  0  0  0  0  0  0  0  0
    1.5214    0.5840    0.0000 C   0  0  0  0  0  0  0  0  0  0  0  0
    2.3284    0.7556    0.0000 N   0  0  0  0  0  0  0  0  0  0  0  0
    2.8804    0.1425    0.0000 C   0  0  0  0  0  0  0  0  0  0  0  0
    4.7674   -0.8137    0.0000 C   0  0  0  0  0  0  0  0  0  0  0  0
    5.0223   -1.5983    0.0000 O   0  0  0  0  0  0  0  0  0  0  0  0
  1  2  1  0  0  0  0
  3  2  1  0  0  0  0
  3  4  1  0  0  0  0
  3  5  1  0  0  0  0
  5  6  2  0  0  0  0
  5  7  1  0  0  0  0
  7  8  1  0  0  0  0
  8  9  1  0  0  0  0
  9 10  4  0  0  0  0
  3 10  1  0  0  0  0
 10 11  4  0  0  0  0
 11 12  4  0  0  0  0
 12 13  4  0  0  0  0
 13 14  1  0  0  0  0
 14 15  1  0  0  0  0
 15 16  4  0  0  0  0
 16 17  4  0  0  0  0
 17 18  4  0  0  0  0
 18 19  4  0  0  0  0
 19 20  4  0  0  0  0
 20 21  4  0  0  0  0
 21 22  4  0  0  0  0
 17 22  4  0  0  0  0
 22 23  4  0  0  0  0
 23 24  4  0  0  0  0
 12 24  1  0  0  0  0
 15 24  4  0  0  0  0
 13 25  4  0  0  0  0
  9 25  4  0  0  0  0
 25 26  2  0  0  0  0
M  END
>  <molregno>
5105

>  <canonical_smiles>
CC[C@@]1(O)C(=O)OCC2=C1C=C3N(Cc4cc5ccccc5nc34)C2=O

>  <standard_inchi_key>
VSJKWCGYPAHWDS-FQEVSTJZSA-N

>  <standard_value>
1,09

>  <standard_units>
nM

>  <standard_type>
IC50

>  <assay_id>
954460

>  <description>
SANGER: Inhibition of human NCI-SNU-1 cell growth in a cell viability assay.

>  <Mol Mass>
348,358

>  <Act_10_uM>
1

>  <StandardizerResult>
Clean 2D (ID: Clean 2D)
Clear Stereo (ID: Clear Stereo)
Tautomerize (ID: Tautomerize)
Wedge Clean (ID: Wedge Clean)
Aromatize (ID: Aromatize)


$$$$

  Mrv17c0 06171723582D          

 59 67  0  0  1  0            999 V2000
    9.4858    3.5548    0.0000 C   0  0  0  0  0  0  0  0  0  0  0  0
    8.7853    3.9906    0.0000 C   0  0  0  0  0  0  0  0  0  0  0  0
    8.0576    3.6017    0.0000 C   0  0  0  0  0  0  0  0  0  0  0  0
    8.5447    2.9359    0.0000 O   0  0  0  0  0  0  0  0  0  0  0  0
    7.4449    3.0048    0.0000 C   0  0  0  0  0  0  0  0  0  0  0  0
    6.5842    3.1639    0.0000 C   0  0  0  0  0  0  0  0  0  0  0  0
    6.6796    3.9160    0.0000 C   0  0  0  0  0  0  0  0  0  0  0  0
    6.9197    4.6351    0.0000 N   0  0  0  0  0  0  0  0  0  0  0  0
    6.2477    5.1964    0.0000 C   0  0  0  0  0  0  0  0  0  0  0  0
    5.3913    5.2814    0.0000 C   0  0  0  0  0  0  0  0  0  0  0  0
    4.7082    4.7899    0.0000 C   0  0  0  0  0  0  0  0  0  0  0  0
    4.5247    3.9856    0.0000 C   0  0  0  0  0  0  0  0  0  0  0  0
    3.7031    3.9115    0.0000 N   0  0  0  0  0  0  0  0  0  0  0  0
    3.3787    4.6700    0.0000 C   0  0  0  0  0  0  0  0  0  0  0  0
    2.5979    4.9365    0.0000 C   0  0  0  0  0  0  0  0  0  0  0  0
    2.4383    5.7460    0.0000 C   0  0  0  0  0  0  0  0  0  0  0  0
    3.0595    6.2889    0.0000 C   0  0  0  0  0  0  0  0  0  0  0  0
    3.8403    6.0224    0.0000 C   0  0  0  0  0  0  0  0  0  0  0  0
    3.9999    5.2129    0.0000 C   0  0  0  0  0  0  0  0  0  0  0  0
    4.9267    3.2442    0.0000 C   0  0  0  0  0  0  0  0  0  0  0  0
    5.7352    2.9495    0.0000 C   0  0  0  0  0  0  0  0  0  0  0  0
    4.1694    2.9169    0.0000 C   0  0  0  0  0  0  0  0  0  0  0  0
    4.1218    1.9909    0.0000 O   0  0  0  0  0  0  0  0  0  0  0  0
    3.5073    3.4090    0.0000 O   0  0  0  0  0  0  0  0  0  0  0  0
    2.7500    3.0817    0.0000 C   0  0  0  0  0  0  0  0  0  0  0  0
    4.7140    2.4471    0.0000 C   0  0  0  0  0  0  0  0  0  0  0  0
    3.9173    2.2327    0.0000 C   0  0  0  0  0  0  0  0  0  0  0  0
    3.7047    1.4356    0.0000 C   0  0  0  0  0  0  0  0  0  0  0  0
    4.2886    0.8529    0.0000 C   0  0  0  0  0  0  0  0  0  0  0  0
    5.0853    1.0673    0.0000 C   0  0  0  0  0  0  0  0  0  0  0  0
    5.2980    1.8644    0.0000 C   0  0  0  0  0  0  0  0  0  0  0  0
    6.0946    2.0787    0.0000 O   0  0  0  0  0  0  0  0  0  0  0  0
    6.6786    1.4960    0.0000 C   0  0  0  0  0  0  0  0  0  0  0  0
    3.9149    0.1174    0.0000 N   0  0  0  0  0  0  0  0  0  0  0  0
    4.2902   -0.6173    0.0000 C   0  0  0  0  0  0  0  0  0  0  0  0
    3.0999    0.2456    0.0000 C   0  0  0  0  0  0  0  0  0  0  0  0
    2.4593   -0.2743    0.0000 C   0  0  0  0  0  0  0  0  0  0  0  0
    3.0825   -0.8148    0.0000 O   0  0  0  0  0  0  0  0  0  0  0  0
    1.6888    0.0206    0.0000 C   0  0  0  0  0  0  0  0  0  0  0  0
    1.0482   -0.4993    0.0000 O   0  0  0  0  0  0  0  0  0  0  0  0
    0.2777   -0.2044    0.0000 C   0  0  0  0  0  0  0  0  0  0  0  0
   -0.3629   -0.7243    0.0000 O   0  0  0  0  0  0  0  0  0  0  0  0
    0.2904    0.2907    0.0000 C   0  0  0  0  0  0  0  0  0  0  0  0
    1.5589    0.8353    0.0000 C   0  0  0  0  0  0  0  0  0  0  0  0
    0.9183    0.3154    0.0000 C   0  0  0  0  0  0  0  0  0  0  0  0
    0.1477    0.6103    0.0000 C   0  0  0  0  0  0  0  0  0  0  0  0
    0.7883    1.1301    0.0000 C   0  0  0  0  0  0  0  0  0  0  0  0
    0.6584    1.9448    0.0000 C   0  0  0  0  0  0  0  0  0  0  0  0
    1.2990    2.4647    0.0000 C   0  0  0  0  0  0  0  0  0  0  0  0
    2.0695    2.1699    0.0000 N   0  0  0  0  0  0  0  0  0  0  0  0
    3.0384    2.3934    0.0000 C   0  0  0  0  0  0  0  0  0  0  0  0
    3.4885    1.7020    0.0000 C   0  0  0  0  0  0  0  0  0  0  0  0
    2.9700    1.0603    0.0000 C   0  0  0  0  0  0  0  0  0  0  0  0
    2.1995    1.3552    0.0000 C   0  0  0  0  0  0  0  0  0  0  0  0
    2.0351   -0.9819    0.0000 C   0  0  0  0  0  0  0  0  0  0  0  0
    1.2102   -0.9683    0.0000 O   0  0  0  0  0  0  0  0  0  0  0  0
    2.4359   -1.7030    0.0000 O   0  0  0  0  0  0  0  0  0  0  0  0
    2.0117   -2.4106    0.0000 C   0  0  0  0  0  0  0  0  0  0  0  0
    7.7643    4.4053    0.0000 C   0  0  0  0  0  0  0  0  0  0  0  0
  1  2  1  0  0  0  0
  3  2  1  0  0  0  0
  3  4  1  0  0  0  0
  3  5  1  0  0  0  0
  6  5  1  0  0  0  0
  6  7  1  0  0  0  0
  7  8  1  0  0  0  0
  8  9  1  0  0  0  0
  9 10  1  0  0  0  0
 10 11  1  0  0  0  0
 11 12  4  0  0  0  0
 12 13  4  0  0  0  0
 13 14  4  0  0  0  0
 14 15  4  0  0  0  0
 15 16  4  0  0  0  0
 16 17  4  0  0  0  0
 17 18  4  0  0  0  0
 18 19  4  0  0  0  0
 11 19  4  0  0  0  0
 14 19  4  0  0  0  0
 12 20  1  0  0  0  0
 20 21  1  0  0  0  0
  6 21  1  0  0  0  0
 20 22  1  0  0  0  0
 22 23  2  0  0  0  0
 22 24  1  0  0  0  0
 24 25  1  0  0  0  0
 20 26  1  0  0  0  0
 26 27  4  0  0  0  0
 27 28  4  0  0  0  0
 28 29  4  0  0  0  0
 29 30  4  0  0  0  0
 30 31  4  0  0  0  0
 26 31  4  0  0  0  0
 31 32  1  0  0  0  0
 32 33  1  0  0  0  0
 29 34  1  0  0  0  0
 34 35  1  0  0  0  0
 36 34  1  0  0  0  0
 36 37  1  0  0  0  0
 37 38  1  0  0  0  0
 37 39  1  0  0  0  0
 39 40  1  0  0  0  0
 40 41  1  0  0  0  0
 41 42  2  0  0  0  0
 41 43  1  0  0  0  0
 39 44  1  0  0  0  0
 44 45  1  0  0  0  0
 45 46  1  0  0  0  0
 44 47  1  0  0  0  0
 47 48  2  0  0  0  0
 48 49  1  0  0  0  0
 49 50  1  0  0  0  0
 50 51  1  0  0  0  0
 51 52  1  0  0  0  0
 53 52  1  0  0  0  0
 28 53  1  0  0  0  0
 36 53  1  0  0  0  0
 53 54  1  0  0  0  0
 44 54  1  0  0  0  0
 54 50  1  0  0  0  0
 37 55  1  0  0  0  0
 55 56  2  0  0  0  0
 55 57  1  0  0  0  0
 57 58  1  0  0  0  0
  8 59  1  0  0  0  0
  3 59  1  0  0  0  0
M  STY  1   1 DAT
M  SAL   1  1  13
M  SDT   1 MRV_IMPLICIT_H                                        
M  SDD   1     0.0000    0.0000    DR    ALL  0       0  
M  SED   1 IMPL_H1
M  END
>  <molregno>
71516

>  <canonical_smiles>
CC[C@]1(O)C[C@@H]2CN(CCc3c([nH]c4ccccc34)[C@@](C2)(C(=O)OC)c5cc6c(cc5OC)N(C)[C@H]7[C@](O)([C@H](OC(=O)C)[C@]8(CC)C=CCN9CC[C@]67[C@H]89)C(=O)OC)C1

>  <standard_inchi_key>
JXLYSJRDGCGARV-CFWMRBGOSA-N

>  <standard_value>
1,62

>  <standard_units>
nM

>  <standard_type>
IC50

>  <assay_id>
954460

>  <description>
SANGER: Inhibition of human NCI-SNU-1 cell growth in a cell viability assay.

>  <Mol Mass>
810,989

>  <Act_10_uM>
1

>  <StandardizerResult>
Clean 2D (ID: Clean 2D)
Clear Stereo (ID: Clear Stereo)
Tautomerize (ID: Tautomerize)
Wedge Clean (ID: Wedge Clean)
Aromatize (ID: Aromatize)


$$$$

  Mrv17c0 06171723582D          

 33 35  0  0  1  0            999 V2000
    2.1434   -4.5375    0.0000 C   0  0  0  0  0  0  0  0  0  0  0  0
    2.8579   -4.9500    0.0000 N   0  0  0  0  0  0  0  0  0  0  0  0
    2.8579   -5.7750    0.0000 C   0  0  0  0  0  0  0  0  0  0  0  0
    2.1434   -6.1875    0.0000 C   0  0  0  0  0  0  0  0  0  0  0  0
    2.1434   -7.0125    0.0000 C   0  0  0  0  0  0  0  0  0  0  0  0
    1.4289   -7.4250    0.0000 N   0  0  0  0  0  0  0  0  0  0  0  0
    0.7145   -7.0125    0.0000 C   0  0  0  0  0  0  0  0  0  0  0  0
    0.0000   -7.4250    0.0000 N   0  0  0  0  0  0  0  0  0  0  0  0
   -0.7145   -7.0125    0.0000 C   0  0  0  0  0  0  0  0  0  0  0  0
   -1.4289   -7.4250    0.0000 N   0  0  0  0  0  0  0  0  0  0  0  0
   -0.7145   -6.1875    0.0000 N   0  0  0  0  0  0  0  0  0  0  0  0
    0.0000   -5.7750    0.0000 C   0  0  0  0  0  0  0  0  0  0  0  0
    0.0000   -4.9500    0.0000 N   0  0  0  0  0  0  0  0  0  0  0  0
    0.7145   -6.1875    0.0000 C   0  0  0  0  0  0  0  0  0  0  0  0
    1.4289   -5.7750    0.0000 N   0  0  0  0  0  0  0  0  0  0  0  0
    3.5724   -4.5375    0.0000 C   0  0  0  0  0  0  0  0  0  0  0  0
    3.5724   -3.7125    0.0000 C   0  0  0  0  0  0  0  0  0  0  0  0
    4.2868   -3.3000    0.0000 C   0  0  0  0  0  0  0  0  0  0  0  0
    5.0013   -3.7125    0.0000 C   0  0  0  0  0  0  0  0  0  0  0  0
    5.0013   -4.5375    0.0000 C   0  0  0  0  0  0  0  0  0  0  0  0
    4.2868   -4.9500    0.0000 C   0  0  0  0  0  0  0  0  0  0  0  0
    5.7158   -3.3000    0.0000 C   0  0  0  0  0  0  0  0  0  0  0  0
    5.7158   -2.4750    0.0000 O   0  0  0  0  0  0  0  0  0  0  0  0
    6.4302   -3.7125    0.0000 N   0  0  0  0  0  0  0  0  0  0  0  0
    7.1447   -3.3000    0.0000 C   0  0  0  0  0  0  0  0  0  0  0  0
    7.8592   -3.7125    0.0000 C   0  0  0  0  0  0  0  0  0  0  0  0
    8.5737   -3.3000    0.0000 C   0  0  0  0  0  0  0  0  0  0  0  0
    9.2881   -3.7125    0.0000 C   0  0  0  0  0  0  0  0  0  0  0  0
   10.0026   -3.3000    0.0000 O   0  0  0  0  0  0  0  0  0  0  0  0
    9.2881   -4.5375    0.0000 O   0  0  0  0  0  0  0  0  0  0  0  0
    7.1447   -2.4750    0.0000 C   0  0  0  0  0  0  0  0  0  0  0  0
    7.8592   -2.0625    0.0000 O   0  0  0  0  0  0  0  0  0  0  0  0
    6.4302   -2.0625    0.0000 O   0  0  0  0  0  0  0  0  0  0  0  0
  1  2  1  0  0  0  0
  2  3  1  0  0  0  0
  3  4  1  0  0  0  0
  4  5  4  0  0  0  0
  5  6  4  0  0  0  0
  6  7  4  0  0  0  0
  7  8  4  0  0  0  0
  8  9  4  0  0  0  0
  9 10  1  0  0  0  0
  9 11  4  0  0  0  0
 11 12  4  0  0  0  0
 12 13  1  0  0  0  0
 12 14  4  0  0  0  0
  7 14  4  0  0  0  0
 14 15  4  0  0  0  0
  4 15  4  0  0  0  0
  2 16  1  0  0  0  0
 16 17  4  0  0  0  0
 17 18  4  0  0  0  0
 18 19  4  0  0  0  0
 19 20  4  0  0  0  0
 20 21  4  0  0  0  0
 16 21  4  0  0  0  0
 19 22  1  0  0  0  0
 22 23  2  0  0  0  0
 22 24  1  0  0  0  0
 25 24  1  0  0  0  0
 25 26  1  0  0  0  0
 26 27  1  0  0  0  0
 27 28  1  0  0  0  0
 28 29  2  0  0  0  0
 28 30  1  0  0  0  0
 25 31  1  0  0  0  0
 31 32  2  0  0  0  0
 31 33  1  0  0  0  0
M  END
>  <molregno>
49931

>  <canonical_smiles>
CN(Cc1cnc2nc(N)nc(N)c2n1)c3ccc(cc3)C(=O)N[C@@H](CCC(=O)O)C(=O)O

>  <standard_inchi_key>
FBOZXECLQNJBKD-ZDUSSCGKSA-N

>  <standard_value>
7,51

>  <standard_units>
nM

>  <standard_type>
IC50

>  <assay_id>
954460

>  <description>
SANGER: Inhibition of human NCI-SNU-1 cell growth in a cell viability assay.

>  <Mol Mass>
454,447

>  <Act_10_uM>
1

>  <StandardizerResult>
Clean 2D (ID: Clean 2D)
Clear Stereo (ID: Clear Stereo)
Tautomerize (ID: Tautomerize)
Wedge Clean (ID: Wedge Clean)
Aromatize (ID: Aromatize)


$$$$

  Mrv17c0 06171723582D          

 19 19  0  0  0  0            999 V2000
    2.1434   -6.1875    0.0000 O   0  0  0  0  0  0  0  0  0  0  0  0
    2.8579   -6.6000    0.0000 N   0  0  0  0  0  0  0  0  0  0  0  0
    3.5724   -6.1875    0.0000 C   0  0  0  0  0  0  0  0  0  0  0  0
    3.5724   -5.3625    0.0000 O   0  0  0  0  0  0  0  0  0  0  0  0
    4.2868   -6.6000    0.0000 C   0  0  0  0  0  0  0  0  0  0  0  0
    5.0013   -6.1875    0.0000 C   0  0  0  0  0  0  0  0  0  0  0  0
    5.7158   -6.6000    0.0000 C   0  0  0  0  0  0  0  0  0  0  0  0
    6.4302   -6.1875    0.0000 C   0  0  0  0  0  0  0  0  0  0  0  0
    7.1447   -6.6000    0.0000 C   0  0  0  0  0  0  0  0  0  0  0  0
    7.8592   -6.1875    0.0000 C   0  0  0  0  0  0  0  0  0  0  0  0
    8.5737   -6.6000    0.0000 C   0  0  0  0  0  0  0  0  0  0  0  0
    8.5737   -7.4250    0.0000 O   0  0  0  0  0  0  0  0  0  0  0  0
    9.2881   -6.1875    0.0000 N   0  0  0  0  0  0  0  0  0  0  0  0
   10.0026   -6.6000    0.0000 C   0  0  0  0  0  0  0  0  0  0  0  0
   10.7171   -6.1875    0.0000 C   0  0  0  0  0  0  0  0  0  0  0  0
   11.4315   -6.6000    0.0000 C   0  0  0  0  0  0  0  0  0  0  0  0
   11.4315   -7.4250    0.0000 C   0  0  0  0  0  0  0  0  0  0  0  0
   10.7171   -7.8375    0.0000 C   0  0  0  0  0  0  0  0  0  0  0  0
   10.0026   -7.4250    0.0000 C   0  0  0  0  0  0  0  0  0  0  0  0
  1  2  1  0  0  0  0
  2  3  1  0  0  0  0
  3  4  2  0  0  0  0
  3  5  1  0  0  0  0
  5  6  1  0  0  0  0
  6  7  1  0  0  0  0
  7  8  1  0  0  0  0
  8  9  1  0  0  0  0
  9 10  1  0  0  0  0
 10 11  1  0  0  0  0
 11 12  2  0  0  0  0
 11 13  1  0  0  0  0
 13 14  1  0  0  0  0
 14 15  4  0  0  0  0
 15 16  4  0  0  0  0
 16 17  4  0  0  0  0
 17 18  4  0  0  0  0
 18 19  4  0  0  0  0
 14 19  4  0  0  0  0
M  END
>  <molregno>
11305

>  <canonical_smiles>
ONC(=O)CCCCCCC(=O)Nc1ccccc1

>  <standard_inchi_key>
WAEXFXRVDQXREF-UHFFFAOYSA-N

>  <standard_value>
1023,31

>  <standard_units>
nM

>  <standard_type>
IC50

>  <assay_id>
954460

>  <description>
SANGER: Inhibition of human NCI-SNU-1 cell growth in a cell viability assay.

>  <Mol Mass>
264,325

>  <Act_10_uM>
1

>  <StandardizerResult>
Clean 2D (ID: Clean 2D)
Clear Stereo (ID: Clear Stereo)
Tautomerize (ID: Tautomerize)
Wedge Clean (ID: Wedge Clean)
Aromatize (ID: Aromatize)


$$$$

  Mrv17c0 06171723582D          

 39 43  0  0  0  0            999 V2000
    5.0013   -7.8375    0.0000 C   0  0  0  0  0  0  0  0  0  0  0  0
    5.0013   -8.6625    0.0000 C   0  0  0  0  0  0  0  0  0  0  0  0
    5.6687   -9.1474    0.0000 C   0  0  0  0  0  0  0  0  0  0  0  0
    5.4138   -9.9320    0.0000 N   0  0  0  0  0  0  0  0  0  0  0  0
    4.5888   -9.9320    0.0000 C   0  0  0  0  0  0  0  0  0  0  0  0
    4.3339   -9.1474    0.0000 N   0  0  0  0  0  0  0  0  0  0  0  0
    5.8987  -10.5995    0.0000 C   0  0  0  0  0  0  0  0  0  0  0  0
    6.7192  -10.5132    0.0000 C   0  0  0  0  0  0  0  0  0  0  0  0
    7.2041  -11.1807    0.0000 C   0  0  0  0  0  0  0  0  0  0  0  0
    8.0246  -11.0945    0.0000 N   0  0  0  0  0  0  0  0  0  0  0  0
    8.5095  -11.7619    0.0000 C   0  0  0  0  0  0  0  0  0  0  0  0
    8.1740  -12.5156    0.0000 O   0  0  0  0  0  0  0  0  0  0  0  0
    9.3300  -11.6757    0.0000 C   0  0  0  0  0  0  0  0  0  0  0  0
    9.6656  -10.9220    0.0000 C   0  0  0  0  0  0  0  0  0  0  0  0
   10.4860  -10.8357    0.0000 C   0  0  0  0  0  0  0  0  0  0  0  0
   10.9710  -11.5032    0.0000 C   0  0  0  0  0  0  0  0  0  0  0  0
   11.7914  -11.4169    0.0000 C   0  0  0  0  0  0  0  0  0  0  0  0
   10.6354  -12.2569    0.0000 C   0  0  0  0  0  0  0  0  0  0  0  0
   11.1203  -12.9243    0.0000 N   0  0  0  0  0  0  0  0  0  0  0  0
   11.9408  -12.8381    0.0000 C   0  0  0  0  0  0  0  0  0  0  0  0
   12.2764  -12.0844    0.0000 N   0  0  0  0  0  0  0  0  0  0  0  0
   13.0969  -11.9981    0.0000 C   0  0  0  0  0  0  0  0  0  0  0  0
   13.5818  -12.6656    0.0000 C   0  0  0  0  0  0  0  0  0  0  0  0
   13.2462  -13.4193    0.0000 C   0  0  0  0  0  0  0  0  0  0  0  0
   12.4257  -13.5055    0.0000 N   0  0  0  0  0  0  0  0  0  0  0  0
   13.7311  -14.0867    0.0000 C   0  0  0  0  0  0  0  0  0  0  0  0
   14.5516  -14.0005    0.0000 C   0  0  0  0  0  0  0  0  0  0  0  0
   15.0365  -14.6679    0.0000 C   0  0  0  0  0  0  0  0  0  0  0  0
   14.7010  -15.4216    0.0000 C   0  0  0  0  0  0  0  0  0  0  0  0
   13.8805  -15.5078    0.0000 N   0  0  0  0  0  0  0  0  0  0  0  0
   13.3956  -14.8404    0.0000 C   0  0  0  0  0  0  0  0  0  0  0  0
    9.8149  -12.3431    0.0000 C   0  0  0  0  0  0  0  0  0  0  0  0
    6.8686  -11.9344    0.0000 C   0  0  0  0  0  0  0  0  0  0  0  0
    6.0481  -12.0206    0.0000 C   0  0  0  0  0  0  0  0  0  0  0  0
    5.5632  -11.3532    0.0000 C   0  0  0  0  0  0  0  0  0  0  0  0
    5.7125  -12.7743    0.0000 C   0  0  0  0  0  0  0  0  0  0  0  0
    5.3770  -13.5279    0.0000 F   0  0  0  0  0  0  0  0  0  0  0  0
    4.9589  -12.4387    0.0000 F   0  0  0  0  0  0  0  0  0  0  0  0
    6.4662  -13.1098    0.0000 F   0  0  0  0  0  0  0  0  0  0  0  0
  1  2  1  0  0  0  0
  2  3  4  0  0  0  0
  3  4  4  0  0  0  0
  4  5  4  0  0  0  0
  5  6  4  0  0  0  0
  2  6  4  0  0  0  0
  4  7  1  0  0  0  0
  7  8  4  0  0  0  0
  8  9  4  0  0  0  0
  9 10  1  0  0  0  0
 10 11  1  0  0  0  0
 11 12  2  0  0  0  0
 11 13  1  0  0  0  0
 13 14  4  0  0  0  0
 14 15  4  0  0  0  0
 15 16  4  0  0  0  0
 16 17  1  0  0  0  0
 16 18  4  0  0  0  0
 18 19  1  0  0  0  0
 19 20  1  0  0  0  0
 20 21  4  0  0  0  0
 21 22  4  0  0  0  0
 22 23  4  0  0  0  0
 23 24  4  0  0  0  0
 24 25  4  0  0  0  0
 20 25  4  0  0  0  0
 24 26  1  0  0  0  0
 26 27  4  0  0  0  0
 27 28  4  0  0  0  0
 28 29  4  0  0  0  0
 29 30  4  0  0  0  0
 30 31  4  0  0  0  0
 26 31  4  0  0  0  0
 18 32  4  0  0  0  0
 13 32  4  0  0  0  0
  9 33  4  0  0  0  0
 33 34  4  0  0  0  0
 34 35  4  0  0  0  0
  7 35  4  0  0  0  0
 34 36  1  0  0  0  0
 36 37  1  0  0  0  0
 36 38  1  0  0  0  0
 36 39  1  0  0  0  0
M  END
>  <molregno>
426660

>  <canonical_smiles>
Cc1cn(cn1)c2cc(NC(=O)c3ccc(C)c(Nc4nccc(n4)c5cccnc5)c3)cc(c2)C(F)(F)F

>  <standard_inchi_key>
HHZIURLSWUIHRB-UHFFFAOYSA-N

>  <standard_value>
3400,92

>  <standard_units>
nM

>  <standard_type>
IC50

>  <assay_id>
954460

>  <description>
SANGER: Inhibition of human NCI-SNU-1 cell growth in a cell viability assay.

>  <Mol Mass>
529,527

>  <Act_10_uM>
1

>  <StandardizerResult>
Clean 2D (ID: Clean 2D)
Clear Stereo (ID: Clear Stereo)
Tautomerize (ID: Tautomerize)
Wedge Clean (ID: Wedge Clean)
Aromatize (ID: Aromatize)


$$$$

  Mrv17c0 06171723582D          

 31 33  0  0  0  0            999 V2000
    0.0176   -2.4603    0.0000 C   0  0  0  0  0  0  0  0  0  0  0  0
    0.7928   -2.7424    0.0000 O   0  0  0  0  0  0  0  0  0  0  0  0
    1.4248   -2.2121    0.0000 C   0  0  0  0  0  0  0  0  0  0  0  0
    1.2816   -1.3997    0.0000 C   0  0  0  0  0  0  0  0  0  0  0  0
    1.9135   -0.8694    0.0000 C   0  0  0  0  0  0  0  0  0  0  0  0
    1.7703   -0.0569    0.0000 F   0  0  0  0  0  0  0  0  0  0  0  0
    2.6888   -1.1515    0.0000 C   0  0  0  0  0  0  0  0  0  0  0  0
    3.3208   -0.6212    0.0000 F   0  0  0  0  0  0  0  0  0  0  0  0
    2.8320   -1.9640    0.0000 C   0  0  0  0  0  0  0  0  0  0  0  0
    3.6073   -2.2462    0.0000 N   0  0  0  0  0  0  0  0  0  0  0  0
    4.2393   -1.7159    0.0000 C   0  0  0  0  0  0  0  0  0  0  0  0
    4.0960   -0.9034    0.0000 C   0  0  0  0  0  0  0  0  0  0  0  0
    4.7280   -0.3731    0.0000 C   0  0  0  0  0  0  0  0  0  0  0  0
    5.5033   -0.6553    0.0000 C   0  0  0  0  0  0  0  0  0  0  0  0
    6.1352   -0.1250    0.0000 I   0  0  0  0  0  0  0  0  0  0  0  0
    5.6465   -1.4677    0.0000 C   0  0  0  0  0  0  0  0  0  0  0  0
    5.0145   -1.9980    0.0000 C   0  0  0  0  0  0  0  0  0  0  0  0
    5.1578   -2.8105    0.0000 F   0  0  0  0  0  0  0  0  0  0  0  0
    2.2001   -2.4943    0.0000 C   0  0  0  0  0  0  0  0  0  0  0  0
    2.3433   -3.3068    0.0000 N   0  0  0  0  0  0  0  0  0  0  0  0
    1.7113   -3.8371    0.0000 S   0  0  0  0  0  0  0  0  0  0  0  0
    1.1810   -3.2051    0.0000 O   0  0  0  0  0  0  0  0  0  0  0  0
    2.2416   -4.4690    0.0000 O   0  0  0  0  0  0  0  0  0  0  0  0
    1.0793   -4.3674    0.0000 C   0  0  0  0  0  0  0  0  0  0  0  0
    0.6062   -3.6916    0.0000 C   0  0  0  0  0  0  0  0  0  0  0  0
   -0.2157   -3.7635    0.0000 C   0  0  0  0  0  0  0  0  0  0  0  0
   -0.5643   -4.5113    0.0000 O   0  0  0  0  0  0  0  0  0  0  0  0
   -0.6890   -3.0877    0.0000 C   0  0  0  0  0  0  0  0  0  0  0  0
   -1.5108   -3.1597    0.0000 O   0  0  0  0  0  0  0  0  0  0  0  0
    1.3950   -5.1295    0.0000 C   0  0  0  0  0  0  0  0  0  0  0  0
    0.5771   -5.0218    0.0000 C   0  0  0  0  0  0  0  0  0  0  0  0
  1  2  1  0  0  0  0
  2  3  1  0  0  0  0
  3  4  4  0  0  0  0
  4  5  4  0  0  0  0
  5  6  1  0  0  0  0
  5  7  4  0  0  0  0
  7  8  1  0  0  0  0
  7  9  4  0  0  0  0
  9 10  1  0  0  0  0
 10 11  1  0  0  0  0
 11 12  4  0  0  0  0
 12 13  4  0  0  0  0
 13 14  4  0  0  0  0
 14 15  1  0  0  0  0
 14 16  4  0  0  0  0
 16 17  4  0  0  0  0
 11 17  4  0  0  0  0
 17 18  1  0  0  0  0
  9 19  4  0  0  0  0
  3 19  4  0  0  0  0
 19 20  1  0  0  0  0
 20 21  1  0  0  0  0
 21 22  2  0  0  0  0
 21 23  2  0  0  0  0
 21 24  1  0  0  0  0
 24 25  1  0  0  0  0
 25 26  1  0  0  0  0
 26 27  1  0  0  0  0
 26 28  1  0  0  0  0
 28 29  1  0  0  0  0
 24 30  1  0  0  0  0
 30 31  1  0  0  0  0
 24 31  1  0  0  0  0
M  END
>  <molregno>
1797953

>  <canonical_smiles>
COc1cc(F)c(F)c(Nc2ccc(I)cc2F)c1NS(=O)(=O)C3(CC(O)CO)CC3

>  <standard_inchi_key>
RDSACQWTXKSHJT-UHFFFAOYSA-N

>  <standard_value>
1241,37

>  <standard_units>
nM

>  <standard_type>
IC50

>  <assay_id>
954460

>  <description>
SANGER: Inhibition of human NCI-SNU-1 cell growth in a cell viability assay.

>  <Mol Mass>
572,34

>  <Act_10_uM>
1

>  <StandardizerResult>
Clean 2D (ID: Clean 2D)
Clear Stereo (ID: Clear Stereo)
Tautomerize (ID: Tautomerize)
Wedge Clean (ID: Wedge Clean)
Aromatize (ID: Aromatize)


$$$$

  Mrv17c0 06171723582D          

 19 21  0  0  0  0            999 V2000
    3.2789    2.0625    0.0000 N   0  0  0  0  0  0  0  0  0  0  0  0
    3.2789    1.2375    0.0000 C   0  0  0  0  0  0  0  0  0  0  0  0
    3.9934    0.8250    0.0000 C   0  0  0  0  0  0  0  0  0  0  0  0
    3.9934    0.0000    0.0000 C   0  0  0  0  0  0  0  0  0  0  0  0
    3.2789   -0.4125    0.0000 C   0  0  0  0  0  0  0  0  0  0  0  0
    2.5645    0.0000    0.0000 C   0  0  0  0  0  0  0  0  0  0  0  0
    1.7798   -0.2549    0.0000 C   0  0  0  0  0  0  0  0  0  0  0  0
    1.5249   -1.0396    0.0000 O   0  0  0  0  0  0  0  0  0  0  0  0
    1.2949    0.4125    0.0000 N   0  0  0  0  0  0  0  0  0  0  0  0
    1.7798    1.0799    0.0000 C   0  0  0  0  0  0  0  0  0  0  0  0
    2.5645    0.8250    0.0000 C   0  0  0  0  0  0  0  0  0  0  0  0
    0.4699    0.4125    0.0000 C   0  0  0  0  0  0  0  0  0  0  0  0
    0.0574   -0.3020    0.0000 C   0  0  0  0  0  0  0  0  0  0  0  0
   -0.7676   -0.3020    0.0000 C   0  0  0  0  0  0  0  0  0  0  0  0
   -1.1801    0.4125    0.0000 C   0  0  0  0  0  0  0  0  0  0  0  0
   -2.0051    0.4125    0.0000 O   0  0  0  0  0  0  0  0  0  0  0  0
   -0.7676    1.1270    0.0000 N   0  0  0  0  0  0  0  0  0  0  0  0
    0.0574    1.1270    0.0000 C   0  0  0  0  0  0  0  0  0  0  0  0
    0.4699    1.8414    0.0000 O   0  0  0  0  0  0  0  0  0  0  0  0
  1  2  1  0  0  0  0
  2  3  4  0  0  0  0
  3  4  4  0  0  0  0
  4  5  4  0  0  0  0
  5  6  4  0  0  0  0
  6  7  1  0  0  0  0
  7  8  2  0  0  0  0
  7  9  1  0  0  0  0
  9 10  1  0  0  0  0
 10 11  1  0  0  0  0
  2 11  4  0  0  0  0
  6 11  4  0  0  0  0
  9 12  1  0  0  0  0
 12 13  1  0  0  0  0
 13 14  1  0  0  0  0
 14 15  1  0  0  0  0
 15 16  2  0  0  0  0
 15 17  1  0  0  0  0
 17 18  1  0  0  0  0
 12 18  1  0  0  0  0
 18 19  2  0  0  0  0
M  END
>  <molregno>
63649

>  <canonical_smiles>
Nc1cccc2C(=O)N(Cc12)C3CCC(=O)NC3=O

>  <standard_inchi_key>
GOTYRUGSSMKFNF-UHFFFAOYSA-N

>  <standard_value>
119403,56

>  <standard_units>
nM

>  <standard_type>
IC50

>  <assay_id>
954460

>  <description>
SANGER: Inhibition of human NCI-SNU-1 cell growth in a cell viability assay.

>  <Mol Mass>
259,265

>  <Act_10_uM>
0

>  <StandardizerResult>
Clean 2D (ID: Clean 2D)
Clear Stereo (ID: Clear Stereo)
Tautomerize (ID: Tautomerize)
Wedge Clean (ID: Wedge Clean)
Aromatize (ID: Aromatize)


$$$$

  Mrv17c0 06171723582D          

 28 31  0  0  0  0            999 V2000
    4.7812    1.9354    0.0000 C   0  0  0  0  0  0  0  0  0  0  0  0
    5.4957    2.3479    0.0000 N   0  0  0  0  0  0  0  0  0  0  0  0
    5.4957    3.1729    0.0000 C   0  0  0  0  0  0  0  0  0  0  0  0
    6.2102    3.5854    0.0000 O   0  0  0  0  0  0  0  0  0  0  0  0
    4.7812    3.5854    0.0000 C   0  0  0  0  0  0  0  0  0  0  0  0
    4.7812    4.4104    0.0000 C   0  0  0  0  0  0  0  0  0  0  0  0
    4.0668    4.8229    0.0000 C   0  0  0  0  0  0  0  0  0  0  0  0
    3.3523    4.4104    0.0000 C   0  0  0  0  0  0  0  0  0  0  0  0
    3.3523    3.5854    0.0000 C   0  0  0  0  0  0  0  0  0  0  0  0
    4.0668    3.1729    0.0000 C   0  0  0  0  0  0  0  0  0  0  0  0
    4.0668    2.3479    0.0000 S   0  0  0  0  0  0  0  0  0  0  0  0
    3.3523    1.9354    0.0000 C   0  0  0  0  0  0  0  0  0  0  0  0
    3.3523    1.1104    0.0000 C   0  0  0  0  0  0  0  0  0  0  0  0
    2.6378    0.6979    0.0000 C   0  0  0  0  0  0  0  0  0  0  0  0
    1.9233    1.1104    0.0000 C   0  0  0  0  0  0  0  0  0  0  0  0
    1.1387    0.8555    0.0000 C   0  0  0  0  0  0  0  0  0  0  0  0
    0.8838    0.0709    0.0000 C   0  0  0  0  0  0  0  0  0  0  0  0
    1.4358   -0.5422    0.0000 C   0  0  0  0  0  0  0  0  0  0  0  0
    1.1809   -1.3268    0.0000 C   0  0  0  0  0  0  0  0  0  0  0  0
    1.7329   -1.9399    0.0000 C   0  0  0  0  0  0  0  0  0  0  0  0
    1.4780   -2.7246    0.0000 C   0  0  0  0  0  0  0  0  0  0  0  0
    0.6710   -2.8961    0.0000 C   0  0  0  0  0  0  0  0  0  0  0  0
    0.1190   -2.2830    0.0000 C   0  0  0  0  0  0  0  0  0  0  0  0
    0.3739   -1.4984    0.0000 N   0  0  0  0  0  0  0  0  0  0  0  0
    0.6538    1.5229    0.0000 N   0  0  0  0  0  0  0  0  0  0  0  0
    1.1387    2.1904    0.0000 N   0  0  0  0  0  0  0  0  0  0  0  0
    1.9233    1.9354    0.0000 C   0  0  0  0  0  0  0  0  0  0  0  0
    2.6378    2.3479    0.0000 C   0  0  0  0  0  0  0  0  0  0  0  0
  1  2  1  0  0  0  0
  2  3  1  0  0  0  0
  3  4  2  0  0  0  0
  3  5  1  0  0  0  0
  5  6  4  0  0  0  0
  6  7  4  0  0  0  0
  7  8  4  0  0  0  0
  8  9  4  0  0  0  0
  9 10  4  0  0  0  0
  5 10  4  0  0  0  0
 10 11  1  0  0  0  0
 11 12  1  0  0  0  0
 12 13  4  0  0  0  0
 13 14  4  0  0  0  0
 14 15  4  0  0  0  0
 15 16  4  0  0  0  0
 17 16  1  4  0  0  0
 17 18  2  0  0  0  0
 18 19  1  0  0  0  0
 19 20  4  0  0  0  0
 20 21  4  0  0  0  0
 21 22  4  0  0  0  0
 22 23  4  0  0  0  0
 23 24  4  0  0  0  0
 19 24  4  0  0  0  0
 16 25  4  0  0  0  0
 25 26  4  0  0  0  0
 26 27  4  0  0  0  0
 15 27  4  0  0  0  0
 27 28  4  0  0  0  0
 12 28  4  0  0  0  0
M  STY  1   1 DAT
M  SAL   1  1  25
M  SDT   1 MRV_IMPLICIT_H                                        
M  SDD   1     0.0000    0.0000    DR    ALL  0       0  
M  SED   1 IMPL_H1
M  END
>  <molregno>
716337

>  <canonical_smiles>
CNC(=O)c1ccccc1Sc2ccc3c(\C=C\c4ccccn4)n[nH]c3c2

>  <standard_inchi_key>
RITAVMQDGBJQJZ-FMIVXFBMSA-N

>  <standard_value>
26545,44

>  <standard_units>
nM

>  <standard_type>
IC50

>  <assay_id>
954460

>  <description>
SANGER: Inhibition of human NCI-SNU-1 cell growth in a cell viability assay.

>  <Mol Mass>
386,47

>  <Act_10_uM>
0

>  <StandardizerResult>
Clean 2D (ID: Clean 2D)
Clear Stereo (ID: Clear Stereo)
Tautomerize (ID: Tautomerize)
Wedge Clean (ID: Wedge Clean)
Aromatize (ID: Aromatize)


$$$$

  Mrv17c0 06171723582D          

 33 40  0  0  1  0            999 V2000
    4.4524    1.0067    0.0000 C   0  0  0  0  0  0  0  0  0  0  0  0
    3.6636    1.2484    0.0000 C   0  0  0  0  0  0  0  0  0  0  0  0
    2.9343    1.3304    0.0000 O   0  0  0  0  0  0  0  0  0  0  0  0
    2.2085    1.2491    0.0000 C   0  0  0  0  0  0  0  0  0  0  0  0
    2.4996    0.4253    0.0000 C   0  0  0  0  0  0  0  0  0  0  0  0
    3.3689    0.4200    0.0000 C   0  0  0  0  0  0  0  0  0  0  0  0
    3.4519   -0.4008    0.0000 O   0  0  0  0  0  0  0  0  0  0  0  0
    4.1122    0.0620    0.0000 C   0  0  0  0  0  0  0  0  0  0  0  0
    4.1738   -0.7607    0.0000 O   0  0  0  0  0  0  0  0  0  0  0  0
    1.9870    2.1103    0.0000 N   0  0  0  0  0  0  0  0  0  0  0  0
    1.2168    2.4613    0.0000 C   0  0  0  0  0  0  0  0  0  0  0  0
    0.4731    2.1042    0.0000 C   0  0  0  0  0  0  0  0  0  0  0  0
   -0.2080    2.5696    0.0000 C   0  0  0  0  0  0  0  0  0  0  0  0
   -0.1455    3.3922    0.0000 C   0  0  0  0  0  0  0  0  0  0  0  0
    0.5982    3.7494    0.0000 C   0  0  0  0  0  0  0  0  0  0  0  0
    1.2793    3.2840    0.0000 C   0  0  0  0  0  0  0  0  0  0  0  0
    2.0887    3.5141    0.0000 C   0  0  0  0  0  0  0  0  0  0  0  0
    2.5319    4.2299    0.0000 C   0  0  0  0  0  0  0  0  0  0  0  0
    2.2803    5.0156    0.0000 C   0  0  0  0  0  0  0  0  0  0  0  0
    1.4968    5.2740    0.0000 O   0  0  0  0  0  0  0  0  0  0  0  0
    2.9498    5.4977    0.0000 N   0  0  0  0  0  0  0  0  0  0  0  0
    3.6152    5.0099    0.0000 C   0  0  0  0  0  0  0  0  0  0  0  0
    3.3569    4.2264    0.0000 C   0  0  0  0  0  0  0  0  0  0  0  0
    3.7921    3.5048    0.0000 C   0  0  0  0  0  0  0  0  0  0  0  0
    4.6029    3.2832    0.0000 C   0  0  0  0  0  0  0  0  0  0  0  0
    5.2836    3.7493    0.0000 C   0  0  0  0  0  0  0  0  0  0  0  0
    6.0276    3.3930    0.0000 C   0  0  0  0  0  0  0  0  0  0  0  0
    6.0910    2.5704    0.0000 C   0  0  0  0  0  0  0  0  0  0  0  0
    5.4104    2.1042    0.0000 C   0  0  0  0  0  0  0  0  0  0  0  0
    4.6663    2.4606    0.0000 C   0  0  0  0  0  0  0  0  0  0  0  0
    3.8860    2.1096    0.0000 N   0  0  0  0  0  0  0  0  0  0  0  0
    3.3607    2.7911    0.0000 C   0  0  0  0  0  0  0  0  0  0  0  0
    2.5104    2.7927    0.0000 C   0  0  0  0  0  0  0  0  0  0  0  0
  2  1  1  0  0  0  0
  2  3  1  0  0  0  0
  4  3  1  0  0  0  0
  4  5  1  0  0  0  0
  5  6  1  0  0  0  0
  2  6  1  0  0  0  0
  6  7  1  0  0  0  0
  6  8  1  0  0  0  0
  8  9  1  0  0  0  0
  4 10  1  0  0  0  0
 10 11  4  0  0  0  0
 11 12  4  0  0  0  0
 12 13  4  0  0  0  0
 13 14  4  0  0  0  0
 14 15  4  0  0  0  0
 15 16  4  0  0  0  0
 11 16  4  0  0  0  0
 16 17  4  0  0  0  0
 17 18  4  0  0  0  0
 18 19  1  0  0  0  0
 19 20  2  0  0  0  0
 19 21  1  0  0  0  0
 21 22  1  0  0  0  0
 22 23  1  0  0  0  0
 18 23  4  0  0  0  0
 23 24  4  0  0  0  0
 24 25  4  0  0  0  0
 25 26  4  0  0  0  0
 26 27  4  0  0  0  0
 27 28  4  0  0  0  0
 28 29  4  0  0  0  0
 29 30  4  0  0  0  0
 25 30  4  0  0  0  0
 30 31  4  0  0  0  0
  2 31  1  0  0  0  0
 31 32  4  0  0  0  0
 24 32  4  0  0  0  0
 32 33  4  0  0  0  0
 10 33  4  0  0  0  0
 17 33  4  0  0  0  0
M  END
>  <molregno>
597145

>  <canonical_smiles>
C[C@]12O[C@H](C[C@]1(O)CO)n3c4ccccc4c5c6C(=O)NCc6c7c8ccccc8n2c7c35

>  <standard_inchi_key>
UIARLYUEJFELEN-LROUJFHJSA-N

>  <standard_value>
183,41

>  <standard_units>
nM

>  <standard_type>
IC50

>  <assay_id>
954460

>  <description>
SANGER: Inhibition of human NCI-SNU-1 cell growth in a cell viability assay.

>  <Mol Mass>
439,471

>  <Act_10_uM>
1

>  <StandardizerResult>
Clean 2D (ID: Clean 2D)
Clear Stereo (ID: Clear Stereo)
Tautomerize (ID: Tautomerize)
Wedge Clean (ID: Wedge Clean)
Aromatize (ID: Aromatize)


$$$$

  Mrv17c0 06171723582D          

 25 28  0  0  0  0            999 V2000
    0.8838   -2.1500    0.0000 C   0  0  0  0  0  0  0  0  0  0  0  0
    1.1387   -1.3654    0.0000 N   0  0  0  0  0  0  0  0  0  0  0  0
    0.6538   -0.6979    0.0000 C   0  0  0  0  0  0  0  0  0  0  0  0
    1.1387   -0.0305    0.0000 C   0  0  0  0  0  0  0  0  0  0  0  0
    0.8838    0.7541    0.0000 C   0  0  0  0  0  0  0  0  0  0  0  0
    0.0992    1.0091    0.0000 C   0  0  0  0  0  0  0  0  0  0  0  0
    0.0992    1.8341    0.0000 C   0  0  0  0  0  0  0  0  0  0  0  0
   -0.5683    2.3190    0.0000 O   0  0  0  0  0  0  0  0  0  0  0  0
    0.8838    2.0890    0.0000 N   0  0  0  0  0  0  0  0  0  0  0  0
    1.3687    1.4216    0.0000 C   0  0  0  0  0  0  0  0  0  0  0  0
    2.1937    1.4216    0.0000 O   0  0  0  0  0  0  0  0  0  0  0  0
   -0.5683    0.5241    0.0000 C   0  0  0  0  0  0  0  0  0  0  0  0
   -0.4820   -0.2963    0.0000 C   0  0  0  0  0  0  0  0  0  0  0  0
   -1.1495   -0.7813    0.0000 C   0  0  0  0  0  0  0  0  0  0  0  0
   -1.9032   -0.4457    0.0000 C   0  0  0  0  0  0  0  0  0  0  0  0
   -2.5706   -0.9306    0.0000 Cl  0  0  0  0  0  0  0  0  0  0  0  0
   -1.9894    0.3748    0.0000 C   0  0  0  0  0  0  0  0  0  0  0  0
   -1.3220    0.8597    0.0000 C   0  0  0  0  0  0  0  0  0  0  0  0
   -1.4082    1.6802    0.0000 Cl  0  0  0  0  0  0  0  0  0  0  0  0
    1.9233   -0.2854    0.0000 C   0  0  0  0  0  0  0  0  0  0  0  0
    2.6378    0.1271    0.0000 C   0  0  0  0  0  0  0  0  0  0  0  0
    3.3523   -0.2854    0.0000 C   0  0  0  0  0  0  0  0  0  0  0  0
    3.3523   -1.1104    0.0000 C   0  0  0  0  0  0  0  0  0  0  0  0
    2.6378   -1.5229    0.0000 C   0  0  0  0  0  0  0  0  0  0  0  0
    1.9233   -1.1104    0.0000 C   0  0  0  0  0  0  0  0  0  0  0  0
  1  2  1  0  0  0  0
  2  3  4  0  0  0  0
  3  4  4  0  0  0  0
  4  5  1  0  0  0  0
  5  6  2  0  0  0  0
  6  7  1  0  0  0  0
  7  8  2  0  0  0  0
  7  9  1  0  0  0  0
  9 10  1  0  0  0  0
  5 10  1  0  0  0  0
 10 11  2  0  0  0  0
  6 12  1  0  0  0  0
 12 13  4  0  0  0  0
 13 14  4  0  0  0  0
 14 15  4  0  0  0  0
 15 16  1  0  0  0  0
 15 17  4  0  0  0  0
 17 18  4  0  0  0  0
 12 18  4  0  0  0  0
 18 19  1  0  0  0  0
  4 20  4  0  0  0  0
 20 21  4  0  0  0  0
 21 22  4  0  0  0  0
 22 23  4  0  0  0  0
 23 24  4  0  0  0  0
 24 25  4  0  0  0  0
  2 25  4  0  0  0  0
 20 25  4  0  0  0  0
M  END
>  <molregno>
169962

>  <canonical_smiles>
Cn1cc(C2=C(C(=O)NC2=O)c3ccc(Cl)cc3Cl)c4ccccc14

>  <standard_inchi_key>
JCSGFHVFHSKIJH-UHFFFAOYSA-N

>  <standard_value>
21555,78

>  <standard_units>
nM

>  <standard_type>
IC50

>  <assay_id>
954460

>  <description>
SANGER: Inhibition of human NCI-SNU-1 cell growth in a cell viability assay.

>  <Mol Mass>
371,22

>  <Act_10_uM>
0

>  <StandardizerResult>
Clean 2D (ID: Clean 2D)
Clear Stereo (ID: Clear Stereo)
Tautomerize (ID: Tautomerize)
Wedge Clean (ID: Wedge Clean)
Aromatize (ID: Aromatize)


$$$$

  Mrv17c0 06171723582D          

 29 31  0  0  0  0            999 V2000
    0.7145   -0.4125    0.0000 N   0  0  0  0  0  0  0  0  0  0  0  0
    1.4289    0.0000    0.0000 C   0  0  0  0  0  0  0  0  0  0  0  0
    1.4289    0.8250    0.0000 O   0  0  0  0  0  0  0  0  0  0  0  0
    2.1434   -0.4125    0.0000 N   0  0  0  0  0  0  0  0  0  0  0  0
    2.1434   -1.2375    0.0000 C   0  0  0  0  0  0  0  0  0  0  0  0
    2.8579   -1.6500    0.0000 C   0  0  0  0  0  0  0  0  0  0  0  0
    2.8579   -2.4750    0.0000 C   0  0  0  0  0  0  0  0  0  0  0  0
    2.1434   -2.8875    0.0000 C   0  0  0  0  0  0  0  0  0  0  0  0
    2.1434   -3.7125    0.0000 C   0  0  0  0  0  0  0  0  0  0  0  0
    1.4289   -4.1250    0.0000 O   0  0  0  0  0  0  0  0  0  0  0  0
    2.8579   -4.1250    0.0000 N   0  0  0  0  0  0  0  0  0  0  0  0
    1.4289   -2.4750    0.0000 C   0  0  0  0  0  0  0  0  0  0  0  0
    1.4289   -1.6500    0.0000 N   0  0  0  0  0  0  0  0  0  0  0  0
    0.7145   -2.8875    0.0000 C   0  0  0  0  0  0  0  0  0  0  0  0
    0.7145   -3.7125    0.0000 C   0  0  0  0  0  0  0  0  0  0  0  0
    0.0000   -4.1250    0.0000 C   0  0  0  0  0  0  0  0  0  0  0  0
   -0.7145   -3.7125    0.0000 C   0  0  0  0  0  0  0  0  0  0  0  0
   -1.4289   -4.1250    0.0000 F   0  0  0  0  0  0  0  0  0  0  0  0
   -0.7145   -2.8875    0.0000 C   0  0  0  0  0  0  0  0  0  0  0  0
    0.0000   -2.4750    0.0000 C   0  0  0  0  0  0  0  0  0  0  0  0
    0.0000   -1.6500    0.0000 F   0  0  0  0  0  0  0  0  0  0  0  0
    2.8579    0.0000    0.0000 C   0  0  0  0  0  0  0  0  0  0  0  0
    2.8579    0.8250    0.0000 C   0  0  0  0  0  0  0  0  0  0  0  0
    2.1434    1.2375    0.0000 F   0  0  0  0  0  0  0  0  0  0  0  0
    3.5724    1.2375    0.0000 C   0  0  0  0  0  0  0  0  0  0  0  0
    4.2868    0.8250    0.0000 C   0  0  0  0  0  0  0  0  0  0  0  0
    4.2868    0.0000    0.0000 C   0  0  0  0  0  0  0  0  0  0  0  0
    3.5724   -0.4125    0.0000 C   0  0  0  0  0  0  0  0  0  0  0  0
    3.5724   -1.2375    0.0000 F   0  0  0  0  0  0  0  0  0  0  0  0
  1  2  1  0  0  0  0
  2  3  2  0  0  0  0
  2  4  1  0  0  0  0
  4  5  1  0  0  0  0
  5  6  4  0  0  0  0
  6  7  4  0  0  0  0
  7  8  4  0  0  0  0
  8  9  1  0  0  0  0
  9 10  2  0  0  0  0
  9 11  1  0  0  0  0
  8 12  4  0  0  0  0
 12 13  4  0  0  0  0
  5 13  4  0  0  0  0
 12 14  1  0  0  0  0
 14 15  4  0  0  0  0
 15 16  4  0  0  0  0
 16 17  4  0  0  0  0
 17 18  1  0  0  0  0
 17 19  4  0  0  0  0
 19 20  4  0  0  0  0
 14 20  4  0  0  0  0
 20 21  1  0  0  0  0
  4 22  1  0  0  0  0
 22 23  4  0  0  0  0
 23 24  1  0  0  0  0
 23 25  4  0  0  0  0
 25 26  4  0  0  0  0
 26 27  4  0  0  0  0
 27 28  4  0  0  0  0
 22 28  4  0  0  0  0
 28 29  1  0  0  0  0
M  END
>  <molregno>
619385

>  <canonical_smiles>
NC(=O)N(c1ccc(C(=O)N)c(n1)c2ccc(F)cc2F)c3c(F)cccc3F

>  <standard_inchi_key>
FYSRKRZDBHOFAY-UHFFFAOYSA-N

>  <standard_value>
24036,15

>  <standard_units>
nM

>  <standard_type>
IC50

>  <assay_id>
954460

>  <description>
SANGER: Inhibition of human NCI-SNU-1 cell growth in a cell viability assay.

>  <Mol Mass>
404,325

>  <Act_10_uM>
0

>  <StandardizerResult>
Clean 2D (ID: Clean 2D)
Clear Stereo (ID: Clear Stereo)
Tautomerize (ID: Tautomerize)
Wedge Clean (ID: Wedge Clean)
Aromatize (ID: Aromatize)


$$$$

  Mrv17c0 06171723582D          

 28 31  0  0  0  0            999 V2000
    0.4243   -1.7779    0.0000 C   0  0  0  0  0  0  0  0  0  0  0  0
    1.1387   -1.3654    0.0000 C   0  0  0  0  0  0  0  0  0  0  0  0
    1.4743   -2.1191    0.0000 C   0  0  0  0  0  0  0  0  0  0  0  0
    0.6538   -0.6979    0.0000 C   0  0  0  0  0  0  0  0  0  0  0  0
    1.1387   -0.0305    0.0000 N   0  0  0  0  0  0  0  0  0  0  0  0
    1.9233   -0.2854    0.0000 C   0  0  0  0  0  0  0  0  0  0  0  0
    2.6378    0.1271    0.0000 C   0  0  0  0  0  0  0  0  0  0  0  0
    3.3523   -0.2854    0.0000 C   0  0  0  0  0  0  0  0  0  0  0  0
    4.0668    0.1271    0.0000 N   0  0  0  0  0  0  0  0  0  0  0  0
    4.7812   -0.2854    0.0000 C   0  0  0  0  0  0  0  0  0  0  0  0
    4.7812   -1.1104    0.0000 O   0  0  0  0  0  0  0  0  0  0  0  0
    5.4957    0.1271    0.0000 C   0  0  0  0  0  0  0  0  0  0  0  0
    5.4957    0.9521    0.0000 C   0  0  0  0  0  0  0  0  0  0  0  0
    6.2102    1.3646    0.0000 C   0  0  0  0  0  0  0  0  0  0  0  0
    6.9246    0.9521    0.0000 C   0  0  0  0  0  0  0  0  0  0  0  0
    6.9246    0.1271    0.0000 N   0  0  0  0  0  0  0  0  0  0  0  0
    6.2102   -0.2854    0.0000 C   0  0  0  0  0  0  0  0  0  0  0  0
    6.2102   -1.1104    0.0000 N   0  0  0  0  0  0  0  0  0  0  0  0
    6.9246   -1.5229    0.0000 C   0  0  0  0  0  0  0  0  0  0  0  0
    6.9246   -2.3479    0.0000 C   0  0  0  0  0  0  0  0  0  0  0  0
    7.6391   -2.7604    0.0000 C   0  0  0  0  0  0  0  0  0  0  0  0
    7.6391   -3.5854    0.0000 C   0  0  0  0  0  0  0  0  0  0  0  0
    6.9246   -3.9979    0.0000 N   0  0  0  0  0  0  0  0  0  0  0  0
    6.2102   -3.5854    0.0000 C   0  0  0  0  0  0  0  0  0  0  0  0
    6.2102   -2.7604    0.0000 C   0  0  0  0  0  0  0  0  0  0  0  0
    3.3523   -1.1104    0.0000 C   0  0  0  0  0  0  0  0  0  0  0  0
    2.6378   -1.5229    0.0000 C   0  0  0  0  0  0  0  0  0  0  0  0
    1.9233   -1.1104    0.0000 C   0  0  0  0  0  0  0  0  0  0  0  0
  1  2  1  0  0  0  0
  2  3  1  0  0  0  0
  2  4  1  0  0  0  0
  4  5  1  0  0  0  0
  5  6  1  0  0  0  0
  6  7  4  0  0  0  0
  7  8  4  0  0  0  0
  8  9  1  0  0  0  0
  9 10  1  0  0  0  0
 10 11  2  0  0  0  0
 10 12  1  0  0  0  0
 12 13  4  0  0  0  0
 13 14  4  0  0  0  0
 14 15  4  0  0  0  0
 15 16  4  0  0  0  0
 16 17  4  0  0  0  0
 12 17  4  0  0  0  0
 17 18  1  0  0  0  0
 18 19  1  0  0  0  0
 19 20  1  0  0  0  0
 20 21  4  0  0  0  0
 21 22  4  0  0  0  0
 22 23  4  0  0  0  0
 23 24  4  0  0  0  0
 24 25  4  0  0  0  0
 20 25  4  0  0  0  0
  8 26  4  0  0  0  0
 26 27  4  0  0  0  0
 27 28  4  0  0  0  0
  2 28  1  0  0  0  0
  6 28  4  0  0  0  0
M  END
>  <molregno>
568338

>  <canonical_smiles>
CC1(C)CNc2cc(NC(=O)c3cccnc3NCc4ccncc4)ccc12

>  <standard_inchi_key>
RAHBGWKEPAQNFF-UHFFFAOYSA-N

>  <standard_value>
9451,06

>  <standard_units>
nM

>  <standard_type>
IC50

>  <assay_id>
954460

>  <description>
SANGER: Inhibition of human NCI-SNU-1 cell growth in a cell viability assay.

>  <Mol Mass>
373,46

>  <Act_10_uM>
1

>  <StandardizerResult>
Clean 2D (ID: Clean 2D)
Clear Stereo (ID: Clear Stereo)
Tautomerize (ID: Tautomerize)
Wedge Clean (ID: Wedge Clean)
Aromatize (ID: Aromatize)


$$$$

  Mrv17c0 06171723582D          

 27 29  0  0  0  0            999 V2000
   -3.9159   -5.3615    0.0000 C   0  0  0  0  0  0  0  0  0  0  0  0
   -3.1089   -5.1900    0.0000 C   0  0  0  0  0  0  0  0  0  0  0  0
   -2.8540   -4.4054    0.0000 C   0  0  0  0  0  0  0  0  0  0  0  0
   -2.0470   -4.2338    0.0000 S   0  0  0  0  0  0  0  0  0  0  0  0
   -1.8755   -5.0408    0.0000 O   0  0  0  0  0  0  0  0  0  0  0  0
   -2.2185   -3.4269    0.0000 O   0  0  0  0  0  0  0  0  0  0  0  0
   -1.2400   -4.0623    0.0000 N   0  0  0  0  0  0  0  0  0  0  0  0
   -0.9851   -3.2777    0.0000 C   0  0  0  0  0  0  0  0  0  0  0  0
   -1.5371   -2.6646    0.0000 C   0  0  0  0  0  0  0  0  0  0  0  0
   -1.2822   -1.8800    0.0000 C   0  0  0  0  0  0  0  0  0  0  0  0
   -0.4752   -1.7084    0.0000 C   0  0  0  0  0  0  0  0  0  0  0  0
   -0.2203   -0.9238    0.0000 F   0  0  0  0  0  0  0  0  0  0  0  0
    0.0768   -2.3215    0.0000 C   0  0  0  0  0  0  0  0  0  0  0  0
    0.8838   -2.1500    0.0000 C   0  0  0  0  0  0  0  0  0  0  0  0
    1.4358   -2.7631    0.0000 O   0  0  0  0  0  0  0  0  0  0  0  0
    1.1387   -1.3654    0.0000 C   0  0  0  0  0  0  0  0  0  0  0  0
    0.6538   -0.6979    0.0000 C   0  0  0  0  0  0  0  0  0  0  0  0
    1.1387   -0.0305    0.0000 N   0  0  0  0  0  0  0  0  0  0  0  0
    1.9233   -0.2854    0.0000 C   0  0  0  0  0  0  0  0  0  0  0  0
    2.6378    0.1271    0.0000 N   0  0  0  0  0  0  0  0  0  0  0  0
    3.3523   -0.2854    0.0000 C   0  0  0  0  0  0  0  0  0  0  0  0
    3.3523   -1.1104    0.0000 C   0  0  0  0  0  0  0  0  0  0  0  0
    4.0668   -1.5229    0.0000 Cl  0  0  0  0  0  0  0  0  0  0  0  0
    2.6378   -1.5229    0.0000 C   0  0  0  0  0  0  0  0  0  0  0  0
    1.9233   -1.1104    0.0000 C   0  0  0  0  0  0  0  0  0  0  0  0
   -0.1781   -3.1062    0.0000 C   0  0  0  0  0  0  0  0  0  0  0  0
    0.3739   -3.7192    0.0000 F   0  0  0  0  0  0  0  0  0  0  0  0
  1  2  1  0  0  0  0
  2  3  1  0  0  0  0
  3  4  1  0  0  0  0
  4  5  2  0  0  0  0
  4  6  2  0  0  0  0
  4  7  1  0  0  0  0
  7  8  1  0  0  0  0
  8  9  4  0  0  0  0
  9 10  4  0  0  0  0
 10 11  4  0  0  0  0
 11 12  1  0  0  0  0
 11 13  4  0  0  0  0
 13 14  1  0  0  0  0
 14 15  2  0  0  0  0
 14 16  1  0  0  0  0
 16 17  4  0  0  0  0
 17 18  4  0  0  0  0
 18 19  4  0  0  0  0
 19 20  4  0  0  0  0
 20 21  4  0  0  0  0
 21 22  4  0  0  0  0
 22 23  1  0  0  0  0
 22 24  4  0  0  0  0
 24 25  4  0  0  0  0
 16 25  4  0  0  0  0
 19 25  4  0  0  0  0
 13 26  4  0  0  0  0
  8 26  4  0  0  0  0
 26 27  1  0  0  0  0
M  STY  1   1 DAT
M  SAL   1  1  18
M  SDT   1 MRV_IMPLICIT_H                                        
M  SDD   1     0.0000    0.0000    DR    ALL  0       0  
M  SED   1 IMPL_H1
M  END
>  <molregno>
692370

>  <canonical_smiles>
CCCS(=O)(=O)Nc1ccc(F)c(C(=O)c2c[nH]c3ncc(Cl)cc23)c1F

>  <standard_inchi_key>
YZDJQTHVDDOVHR-UHFFFAOYSA-N

>  <standard_value>
27943,96

>  <standard_units>
nM

>  <standard_type>
IC50

>  <assay_id>
954460

>  <description>
SANGER: Inhibition of human NCI-SNU-1 cell growth in a cell viability assay.

>  <Mol Mass>
413,82

>  <Act_10_uM>
0

>  <StandardizerResult>
Clean 2D (ID: Clean 2D)
Clear Stereo (ID: Clear Stereo)
Tautomerize (ID: Tautomerize)
Wedge Clean (ID: Wedge Clean)
Aromatize (ID: Aromatize)


$$$$

  Mrv17c0 06171723582D          

 30 35  0  0  0  0            999 V2000
    1.3059   -6.3378    0.0000 O   0  0  0  0  0  0  0  0  0  0  0  0
    1.5608   -5.5532    0.0000 C   0  0  0  0  0  0  0  0  0  0  0  0
    2.3678   -5.3817    0.0000 C   0  0  0  0  0  0  0  0  0  0  0  0
    2.6227   -4.5971    0.0000 C   0  0  0  0  0  0  0  0  0  0  0  0
    2.0707   -3.9840    0.0000 O   0  0  0  0  0  0  0  0  0  0  0  0
    1.2637   -4.1555    0.0000 C   0  0  0  0  0  0  0  0  0  0  0  0
    1.0088   -4.9401    0.0000 C   0  0  0  0  0  0  0  0  0  0  0  0
    0.2018   -5.1116    0.0000 C   0  0  0  0  0  0  0  0  0  0  0  0
   -0.3502   -4.4985    0.0000 C   0  0  0  0  0  0  0  0  0  0  0  0
   -0.0953   -3.7139    0.0000 C   0  0  0  0  0  0  0  0  0  0  0  0
    0.7117   -3.5424    0.0000 C   0  0  0  0  0  0  0  0  0  0  0  0
    0.9666   -2.7578    0.0000 C   0  0  0  0  0  0  0  0  0  0  0  0
    0.4146   -2.1447    0.0000 C   0  0  0  0  0  0  0  0  0  0  0  0
    0.6695   -1.3601    0.0000 C   0  0  0  0  0  0  0  0  0  0  0  0
    1.4765   -1.1885    0.0000 C   0  0  0  0  0  0  0  0  0  0  0  0
    2.0285   -1.8016    0.0000 C   0  0  0  0  0  0  0  0  0  0  0  0
    2.8535   -1.8016    0.0000 C   0  0  0  0  0  0  0  0  0  0  0  0
    3.4056   -1.1885    0.0000 C   0  0  0  0  0  0  0  0  0  0  0  0
    4.2125   -1.3601    0.0000 C   0  0  0  0  0  0  0  0  0  0  0  0
    4.4675   -2.1447    0.0000 C   0  0  0  0  0  0  0  0  0  0  0  0
    3.9154   -2.7578    0.0000 C   0  0  0  0  0  0  0  0  0  0  0  0
    3.1085   -2.5862    0.0000 C   0  0  0  0  0  0  0  0  0  0  0  0
    2.4410   -3.0712    0.0000 S   0  0  0  0  0  0  0  0  0  0  0  0
    1.7736   -2.5862    0.0000 C   0  0  0  0  0  0  0  0  0  0  0  0
    3.4297   -4.4255    0.0000 N   0  0  0  0  0  0  0  0  0  0  0  0
    3.6846   -3.6409    0.0000 C   0  0  0  0  0  0  0  0  0  0  0  0
    4.4916   -3.4694    0.0000 C   0  0  0  0  0  0  0  0  0  0  0  0
    5.0436   -4.0825    0.0000 O   0  0  0  0  0  0  0  0  0  0  0  0
    4.7887   -4.8671    0.0000 C   0  0  0  0  0  0  0  0  0  0  0  0
    3.9817   -5.0386    0.0000 C   0  0  0  0  0  0  0  0  0  0  0  0
  1  2  2  0  0  0  0
  2  3  4  0  0  0  0
  3  4  4  0  0  0  0
  4  5  4  0  0  0  0
  5  6  4  0  0  0  0
  6  7  4  0  0  0  0
  2  7  4  0  0  0  0
  7  8  4  0  0  0  0
  8  9  4  0  0  0  0
  9 10  4  0  0  0  0
 10 11  4  0  0  0  0
  6 11  4  0  0  0  0
 11 12  1  0  0  0  0
 12 13  4  0  0  0  0
 13 14  4  0  0  0  0
 14 15  4  0  0  0  0
 15 16  4  0  0  0  0
 16 17  4  0  0  0  0
 17 18  4  0  0  0  0
 18 19  4  0  0  0  0
 19 20  4  0  0  0  0
 20 21  4  0  0  0  0
 21 22  4  0  0  0  0
 17 22  4  0  0  0  0
 22 23  4  0  0  0  0
 23 24  4  0  0  0  0
 12 24  4  0  0  0  0
 16 24  4  0  0  0  0
  4 25  1  0  0  0  0
 25 26  1  0  0  0  0
 26 27  1  0  0  0  0
 27 28  1  0  0  0  0
 28 29  1  0  0  0  0
 29 30  1  0  0  0  0
 25 30  1  0  0  0  0
M  END
>  <molregno>
315023

>  <canonical_smiles>
O=C1C=C(Oc2c1cccc2c3cccc4c5ccccc5sc34)N6CCOCC6

>  <standard_inchi_key>
JAMULYFATHSZJM-UHFFFAOYSA-N

>  <standard_value>
609,94

>  <standard_units>
nM

>  <standard_type>
IC50

>  <assay_id>
954460

>  <description>
SANGER: Inhibition of human NCI-SNU-1 cell growth in a cell viability assay.

>  <Mol Mass>
413,49

>  <Act_10_uM>
1

>  <StandardizerResult>
Clean 2D (ID: Clean 2D)
Clear Stereo (ID: Clear Stereo)
Tautomerize (ID: Tautomerize)
Wedge Clean (ID: Wedge Clean)
Aromatize (ID: Aromatize)


$$$$

  Mrv17c0 06171723582D          

 26 27  0  0  0  0            999 V2000
    0.7145   -0.4125    0.0000 C   0  0  0  0  0  0  0  0  0  0  0  0
    0.7145   -1.2375    0.0000 C   0  0  0  0  0  0  0  0  0  0  0  0
    1.4289   -1.6500    0.0000 O   0  0  0  0  0  0  0  0  0  0  0  0
    1.4289   -2.4750    0.0000 C   0  0  0  0  0  0  0  0  0  0  0  0
    2.1434   -2.8875    0.0000 N   0  0  0  0  0  0  0  0  0  0  0  0
    2.1434   -3.7125    0.0000 C   0  0  0  0  0  0  0  0  0  0  0  0
    2.8579   -4.1250    0.0000 N   0  0  0  0  0  0  0  0  0  0  0  0
    2.8579   -4.9500    0.0000 C   0  0  0  0  0  0  0  0  0  0  0  0
    3.5724   -5.3625    0.0000 O   0  0  0  0  0  0  0  0  0  0  0  0
    2.1434   -5.3625    0.0000 C   0  0  0  0  0  0  0  0  0  0  0  0
    2.1434   -6.1875    0.0000 C   0  0  0  0  0  0  0  0  0  0  0  0
    2.8579   -6.6000    0.0000 C   0  0  0  0  0  0  0  0  0  0  0  0
    2.8579   -7.4250    0.0000 C   0  0  0  0  0  0  0  0  0  0  0  0
    3.5724   -7.8375    0.0000 O   0  0  0  0  0  0  0  0  0  0  0  0
    4.2868   -7.4250    0.0000 C   0  0  0  0  0  0  0  0  0  0  0  0
    2.1434   -7.8375    0.0000 C   0  0  0  0  0  0  0  0  0  0  0  0
    1.4289   -7.4250    0.0000 C   0  0  0  0  0  0  0  0  0  0  0  0
    1.4289   -6.6000    0.0000 C   0  0  0  0  0  0  0  0  0  0  0  0
    0.7145   -6.1875    0.0000 O   0  0  0  0  0  0  0  0  0  0  0  0
    0.7145   -5.3625    0.0000 C   0  0  0  0  0  0  0  0  0  0  0  0
    1.4289   -4.1250    0.0000 C   0  0  0  0  0  0  0  0  0  0  0  0
    0.7145   -3.7125    0.0000 C   0  0  0  0  0  0  0  0  0  0  0  0
    0.0000   -4.1250    0.0000 N   0  0  0  0  0  0  0  0  0  0  0  0
    0.7145   -2.8875    0.0000 C   0  0  0  0  0  0  0  0  0  0  0  0
    0.0000   -2.4750    0.0000 C   0  0  0  0  0  0  0  0  0  0  0  0
   -0.7145   -2.0625    0.0000 N   0  0  0  0  0  0  0  0  0  0  0  0
  1  2  1  0  0  0  0
  2  3  1  0  0  0  0
  3  4  1  0  0  0  0
  4  5  4  0  0  0  0
  5  6  4  0  0  0  0
  6  7  1  0  0  0  0
  7  8  1  0  0  0  0
  8  9  2  0  0  0  0
  8 10  1  0  0  0  0
 10 11  1  0  0  0  0
 11 12  4  0  0  0  0
 12 13  4  0  0  0  0
 13 14  1  0  0  0  0
 14 15  1  0  0  0  0
 13 16  4  0  0  0  0
 16 17  4  0  0  0  0
 17 18  4  0  0  0  0
 11 18  4  0  0  0  0
 18 19  1  0  0  0  0
 19 20  1  0  0  0  0
  6 21  4  0  0  0  0
 21 22  4  0  0  0  0
 22 23  1  0  0  0  0
 22 24  4  0  0  0  0
  4 24  4  0  0  0  0
 24 25  1  0  0  0  0
 25 26  3  0  0  0  0
M  END
>  <molregno>
349538

>  <canonical_smiles>
CCOc1nc(NC(=O)Cc2cc(OC)ccc2OC)cc(N)c1C#N

>  <standard_inchi_key>
KQMPRSZTUSSXND-UHFFFAOYSA-N

>  <standard_value>
58708,41

>  <standard_units>
nM

>  <standard_type>
IC50

>  <assay_id>
954460

>  <description>
SANGER: Inhibition of human NCI-SNU-1 cell growth in a cell viability assay.

>  <Mol Mass>
356,382

>  <Act_10_uM>
0

>  <StandardizerResult>
Clean 2D (ID: Clean 2D)
Clear Stereo (ID: Clear Stereo)
Tautomerize (ID: Tautomerize)
Wedge Clean (ID: Wedge Clean)
Aromatize (ID: Aromatize)


$$$$

  Mrv17c0 06171723582D          

 26 30  0  0  0  0            999 V2000
    2.0410   -2.7963    0.0000 O   0  0  0  0  0  0  0  0  0  0  0  0
    2.2840   -2.0079    0.0000 C   0  0  0  0  0  0  0  0  0  0  0  0
    1.7227   -1.4032    0.0000 C   0  0  0  0  0  0  0  0  0  0  0  0
    1.9657   -0.6148    0.0000 C   0  0  0  0  0  0  0  0  0  0  0  0
    2.7699   -0.4311    0.0000 C   0  0  0  0  0  0  0  0  0  0  0  0
    3.1715    0.2896    0.0000 N   0  0  0  0  0  0  0  0  0  0  0  0
    3.9810    0.1304    0.0000 C   0  0  0  0  0  0  0  0  0  0  0  0
    4.6410    0.6254    0.0000 C   0  0  0  0  0  0  0  0  0  0  0  0
    5.3997    0.3013    0.0000 C   0  0  0  0  0  0  0  0  0  0  0  0
    6.0597    0.7963    0.0000 C   0  0  0  0  0  0  0  0  0  0  0  0
    6.8184    0.4723    0.0000 C   0  0  0  0  0  0  0  0  0  0  0  0
    7.4784    0.9673    0.0000 C   0  0  0  0  0  0  0  0  0  0  0  0
    7.3797    1.7864    0.0000 C   0  0  0  0  0  0  0  0  0  0  0  0
    6.6210    2.1104    0.0000 C   0  0  0  0  0  0  0  0  0  0  0  0
    5.9610    1.6154    0.0000 C   0  0  0  0  0  0  0  0  0  0  0  0
    5.2023    1.9395    0.0000 Cl  0  0  0  0  0  0  0  0  0  0  0  0
    5.4984   -0.5178    0.0000 C   0  0  0  0  0  0  0  0  0  0  0  0
    6.1731   -0.9925    0.0000 C   0  0  0  0  0  0  0  0  0  0  0  0
    6.9538   -0.7256    0.0000 O   0  0  0  0  0  0  0  0  0  0  0  0
    5.9301   -1.7809    0.0000 N   0  0  0  0  0  0  0  0  0  0  0  0
    5.1052   -1.7934    0.0000 C   0  0  0  0  0  0  0  0  0  0  0  0
    4.6305   -2.4682    0.0000 O   0  0  0  0  0  0  0  0  0  0  0  0
    4.8384   -1.0128    0.0000 C   0  0  0  0  0  0  0  0  0  0  0  0
    4.0797   -0.6887    0.0000 C   0  0  0  0  0  0  0  0  0  0  0  0
    3.3312   -1.0357    0.0000 C   0  0  0  0  0  0  0  0  0  0  0  0
    3.0882   -1.8241    0.0000 C   0  0  0  0  0  0  0  0  0  0  0  0
  1  2  1  0  0  0  0
  2  3  4  0  0  0  0
  3  4  4  0  0  0  0
  4  5  4  0  0  0  0
  5  6  4  0  0  0  0
  6  7  4  0  0  0  0
  7  8  4  0  0  0  0
  8  9  4  0  0  0  0
  9 10  1  0  0  0  0
 10 11  4  0  0  0  0
 11 12  4  0  0  0  0
 12 13  4  0  0  0  0
 13 14  4  0  0  0  0
 14 15  4  0  0  0  0
 10 15  4  0  0  0  0
 15 16  1  0  0  0  0
  9 17  4  0  0  0  0
 17 18  1  0  0  0  0
 18 19  2  0  0  0  0
 18 20  1  0  0  0  0
 20 21  1  0  0  0  0
 21 22  2  0  0  0  0
 21 23  1  0  0  0  0
 17 23  4  0  0  0  0
 23 24  4  0  0  0  0
  7 24  4  0  0  0  0
 24 25  4  0  0  0  0
  5 25  4  0  0  0  0
 25 26  4  0  0  0  0
  2 26  4  0  0  0  0
M  STY  1   1 DAT
M  SAL   1  1   6
M  SDT   1 MRV_IMPLICIT_H                                        
M  SDD   1     0.0000    0.0000    DR    ALL  0       0  
M  SED   1 IMPL_H1
M  END
>  <molregno>
355473

>  <canonical_smiles>
Oc1ccc2[nH]c3cc(c4ccccc4Cl)c5C(=O)NC(=O)c5c3c2c1

>  <standard_inchi_key>
DPEXRCOBPACFOO-UHFFFAOYSA-N

>  <standard_value>
897,88

>  <standard_units>
nM

>  <standard_type>
IC50

>  <assay_id>
954460

>  <description>
SANGER: Inhibition of human NCI-SNU-1 cell growth in a cell viability assay.

>  <Mol Mass>
362,77

>  <Act_10_uM>
1

>  <StandardizerResult>
Clean 2D (ID: Clean 2D)
Clear Stereo (ID: Clear Stereo)
Tautomerize (ID: Tautomerize)
Wedge Clean (ID: Wedge Clean)
Aromatize (ID: Aromatize)


$$$$

  Mrv17c0 06171723582D          

 40 44  0  0  0  0            999 V2000
    1.5314    2.6694    0.0000 C   0  0  0  0  0  0  0  0  0  0  0  0
    0.8911    2.1013    0.0000 O   0  0  0  0  0  0  0  0  0  0  0  0
    0.7145    1.2375    0.0000 C   0  0  0  0  0  0  0  0  0  0  0  0
    1.4290    0.8250    0.0000 C   0  0  0  0  0  0  0  0  0  0  0  0
    1.4289   -0.0000    0.0000 C   0  0  0  0  0  0  0  0  0  0  0  0
    0.7144   -0.4125    0.0000 C   0  0  0  0  0  0  0  0  0  0  0  0
    0.7144   -1.2375    0.0000 C   0  0  0  0  0  0  0  0  0  0  0  0
    1.3818   -1.7225    0.0000 N   0  0  0  0  0  0  0  0  0  0  0  0
    1.1268   -2.5071    0.0000 C   0  0  0  0  0  0  0  0  0  0  0  0
    0.3018   -2.5070    0.0000 C   0  0  0  0  0  0  0  0  0  0  0  0
    0.0469   -1.7224    0.0000 N   0  0  0  0  0  0  0  0  0  0  0  0
   -0.7435   -1.9263    0.0000 C   0  0  0  0  0  0  0  0  0  0  0  0
   -0.5902   -2.6903    0.0000 O   0  0  0  0  0  0  0  0  0  0  0  0
   -1.3508   -1.4252    0.0000 N   0  0  0  0  0  0  0  0  0  0  0  0
   -2.1354   -1.6801    0.0000 C   0  0  0  0  0  0  0  0  0  0  0  0
   -2.7485   -1.1281    0.0000 C   0  0  0  0  0  0  0  0  0  0  0  0
   -2.5769   -0.3211    0.0000 N   0  0  0  0  0  0  0  0  0  0  0  0
   -1.7923   -0.0662    0.0000 C   0  0  0  0  0  0  0  0  0  0  0  0
   -2.3486    0.6631    0.0000 O   0  0  0  0  0  0  0  0  0  0  0  0
   -1.1792   -0.6183    0.0000 C   0  0  0  0  0  0  0  0  0  0  0  0
   -0.1831   -3.1744    0.0000 C   0  0  0  0  0  0  0  0  0  0  0  0
   -1.0036   -3.0882    0.0000 C   0  0  0  0  0  0  0  0  0  0  0  0
   -1.4885   -3.7556    0.0000 C   0  0  0  0  0  0  0  0  0  0  0  0
   -1.1530   -4.5093    0.0000 C   0  0  0  0  0  0  0  0  0  0  0  0
   -1.6682   -5.1987    0.0000 Cl  0  0  0  0  0  0  0  0  0  0  0  0
   -0.3325   -4.5956    0.0000 C   0  0  0  0  0  0  0  0  0  0  0  0
    0.1524   -3.9281    0.0000 C   0  0  0  0  0  0  0  0  0  0  0  0
    1.6117   -3.1745    0.0000 C   0  0  0  0  0  0  0  0  0  0  0  0
    1.2761   -3.9282    0.0000 C   0  0  0  0  0  0  0  0  0  0  0  0
    1.7610   -4.5956    0.0000 C   0  0  0  0  0  0  0  0  0  0  0  0
    2.5815   -4.5094    0.0000 C   0  0  0  0  0  0  0  0  0  0  0  0
    3.1437   -5.1570    0.0000 Cl  0  0  0  0  0  0  0  0  0  0  0  0
    2.9171   -3.7558    0.0000 C   0  0  0  0  0  0  0  0  0  0  0  0
    2.4322   -3.0883    0.0000 C   0  0  0  0  0  0  0  0  0  0  0  0
   -0.0000    0.0000    0.0000 C   0  0  0  0  0  0  0  0  0  0  0  0
   -0.8026    0.0014    0.0000 O   0  0  0  0  0  0  0  0  0  0  0  0
   -1.5194    0.4343    0.0000 C   0  0  0  0  0  0  0  0  0  0  0  0
   -1.5419    1.3320    0.0000 C   0  0  0  0  0  0  0  0  0  0  0  0
   -2.1019   -0.4212    0.0000 C   0  0  0  0  0  0  0  0  0  0  0  0
    0.0000    0.8250    0.0000 C   0  0  0  0  0  0  0  0  0  0  0  0
  1  2  1  0  0  0  0
  2  3  1  0  0  0  0
  3  4  4  0  0  0  0
  4  5  4  0  0  0  0
  5  6  4  0  0  0  0
  6  7  1  0  0  0  0
  7  8  2  0  0  0  0
  8  9  1  0  0  0  0
  9 10  1  0  0  0  0
 10 11  1  0  0  0  0
  7 11  1  0  0  0  0
 11 12  1  0  0  0  0
 12 13  2  0  0  0  0
 12 14  1  0  0  0  0
 14 15  1  0  0  0  0
 15 16  1  0  0  0  0
 16 17  1  0  0  0  0
 17 18  1  0  0  0  0
 18 19  2  0  0  0  0
 18 20  1  0  0  0  0
 14 20  1  0  0  0  0
 10 21  1  0  0  0  0
 21 22  4  0  0  0  0
 22 23  4  0  0  0  0
 23 24  4  0  0  0  0
 24 25  1  0  0  0  0
 24 26  4  0  0  0  0
 26 27  4  0  0  0  0
 21 27  4  0  0  0  0
  9 28  1  0  0  0  0
 28 29  4  0  0  0  0
 29 30  4  0  0  0  0
 30 31  4  0  0  0  0
 31 32  1  0  0  0  0
 31 33  4  0  0  0  0
 33 34  4  0  0  0  0
 28 34  4  0  0  0  0
  6 35  4  0  0  0  0
 35 36  1  0  0  0  0
 36 37  1  0  0  0  0
 37 38  1  0  0  0  0
 37 39  1  0  0  0  0
 35 40  4  0  0  0  0
  3 40  4  0  0  0  0
M  END
>  <molregno>
317700

>  <canonical_smiles>
COc1ccc(C2=N[C@H]([C@H](N2C(=O)N3CCNC(=O)C3)c4ccc(Cl)cc4)c5ccc(Cl)cc5)c(OC(C)C)c1

>  <standard_inchi_key>
BDUHCSBCVGXTJM-WUFINQPMSA-N

>  <standard_value>
3278,43

>  <standard_units>
nM

>  <standard_type>
IC50

>  <assay_id>
954460

>  <description>
SANGER: Inhibition of human NCI-SNU-1 cell growth in a cell viability assay.

>  <Mol Mass>
581,49

>  <Act_10_uM>
1

>  <StandardizerResult>
Clean 2D (ID: Clean 2D)
Clear Stereo (ID: Clear Stereo)
Tautomerize (ID: Tautomerize)
Wedge Clean (ID: Wedge Clean)
Aromatize (ID: Aromatize)


$$$$

  Mrv17c0 06171723582D          

 38 40  0  0  0  0            999 V2000
    5.3501    0.8348    0.0000 C   0  0  0  0  0  0  0  0  0  0  0  0
    6.1602    0.9907    0.0000 C   0  0  0  0  0  0  0  0  0  0  0  0
    6.7003    0.3671    0.0000 N   0  0  0  0  0  0  0  0  0  0  0  0
    6.4302   -0.4125    0.0000 C   0  0  0  0  0  0  0  0  0  0  0  0
    5.6201   -0.5684    0.0000 C   0  0  0  0  0  0  0  0  0  0  0  0
    7.5104    0.5230    0.0000 C   0  0  0  0  0  0  0  0  0  0  0  0
    8.0505   -0.1007    0.0000 C   0  0  0  0  0  0  0  0  0  0  0  0
    8.8606    0.0552    0.0000 C   0  0  0  0  0  0  0  0  0  0  0  0
    9.4007   -0.5684    0.0000 C   0  0  0  0  0  0  0  0  0  0  0  0
   10.2109   -0.4125    0.0000 N   0  0  0  0  0  0  0  0  0  0  0  0
   10.7510   -1.0361    0.0000 C   0  0  0  0  0  0  0  0  0  0  0  0
   11.5611   -0.8802    0.0000 N   0  0  0  0  0  0  0  0  0  0  0  0
   12.1012   -1.5039    0.0000 C   0  0  0  0  0  0  0  0  0  0  0  0
   11.8311   -2.2834    0.0000 C   0  0  0  0  0  0  0  0  0  0  0  0
   12.3712   -2.9071    0.0000 C   0  0  0  0  0  0  0  0  0  0  0  0
   12.1012   -3.6866    0.0000 C   0  0  0  0  0  0  0  0  0  0  0  0
   11.2910   -3.8425    0.0000 C   0  0  0  0  0  0  0  0  0  0  0  0
   11.0210   -4.6221    0.0000 N   0  0  0  0  0  0  0  0  0  0  0  0
   10.2109   -4.7780    0.0000 C   0  0  0  0  0  0  0  0  0  0  0  0
    9.6708   -4.1543    0.0000 O   0  0  0  0  0  0  0  0  0  0  0  0
    9.9408   -5.5575    0.0000 N   0  0  0  0  0  0  0  0  0  0  0  0
    9.1307   -5.7135    0.0000 C   0  0  0  0  0  0  0  0  0  0  0  0
    8.9748   -4.9033    0.0000 C   0  0  0  0  0  0  0  0  0  0  0  0
    9.2866   -6.5236    0.0000 C   0  0  0  0  0  0  0  0  0  0  0  0
    8.3206   -5.8694    0.0000 C   0  0  0  0  0  0  0  0  0  0  0  0
   10.7510   -3.2189    0.0000 N   0  0  0  0  0  0  0  0  0  0  0  0
   11.0210   -2.4393    0.0000 C   0  0  0  0  0  0  0  0  0  0  0  0
   10.4809   -1.8157    0.0000 N   0  0  0  0  0  0  0  0  0  0  0  0
   12.6413   -4.3103    0.0000 C   0  0  0  0  0  0  0  0  0  0  0  0
   13.4514   -4.1543    0.0000 C   0  0  0  0  0  0  0  0  0  0  0  0
   13.9915   -4.7780    0.0000 C   0  0  0  0  0  0  0  0  0  0  0  0
   14.8016   -4.6221    0.0000 O   0  0  0  0  0  0  0  0  0  0  0  0
   15.0717   -3.8425    0.0000 C   0  0  0  0  0  0  0  0  0  0  0  0
   13.7214   -5.5575    0.0000 C   0  0  0  0  0  0  0  0  0  0  0  0
   12.9113   -5.7135    0.0000 C   0  0  0  0  0  0  0  0  0  0  0  0
   12.6413   -6.4930    0.0000 O   0  0  0  0  0  0  0  0  0  0  0  0
   11.8311   -6.6489    0.0000 C   0  0  0  0  0  0  0  0  0  0  0  0
   12.3712   -5.0898    0.0000 C   0  0  0  0  0  0  0  0  0  0  0  0
  1  2  1  0  0  0  0
  2  3  1  0  0  0  0
  3  4  1  0  0  0  0
  4  5  1  0  0  0  0
  3  6  1  0  0  0  0
  6  7  1  0  0  0  0
  7  8  1  0  0  0  0
  8  9  1  0  0  0  0
  9 10  1  0  0  0  0
 10 11  1  0  0  0  0
 11 12  4  0  0  0  0
 12 13  4  0  0  0  0
 13 14  4  0  0  0  0
 14 15  4  0  0  0  0
 15 16  4  0  0  0  0
 16 17  4  0  0  0  0
 17 18  1  0  0  0  0
 18 19  1  0  0  0  0
 19 20  2  0  0  0  0
 19 21  1  0  0  0  0
 21 22  1  0  0  0  0
 22 23  1  0  0  0  0
 22 24  1  0  0  0  0
 22 25  1  0  0  0  0
 17 26  4  0  0  0  0
 26 27  4  0  0  0  0
 14 27  4  0  0  0  0
 27 28  4  0  0  0  0
 11 28  4  0  0  0  0
 16 29  1  0  0  0  0
 29 30  4  0  0  0  0
 30 31  4  0  0  0  0
 31 32  1  0  0  0  0
 32 33  1  0  0  0  0
 31 34  4  0  0  0  0
 34 35  4  0  0  0  0
 35 36  1  0  0  0  0
 36 37  1  0  0  0  0
 35 38  4  0  0  0  0
 29 38  4  0  0  0  0
M  END
>  <molregno>
317955

>  <canonical_smiles>
CCN(CC)CCCCNc1ncc2cc(c(NC(=O)NC(C)(C)C)nc2n1)c3cc(OC)cc(OC)c3

>  <standard_inchi_key>
DXCUKNQANPLTEJ-UHFFFAOYSA-N

>  <standard_value>
2183,94

>  <standard_units>
nM

>  <standard_type>
IC50

>  <assay_id>
954460

>  <description>
SANGER: Inhibition of human NCI-SNU-1 cell growth in a cell viability assay.

>  <Mol Mass>
523,682

>  <Act_10_uM>
1

>  <StandardizerResult>
Clean 2D (ID: Clean 2D)
Clear Stereo (ID: Clear Stereo)
Tautomerize (ID: Tautomerize)
Wedge Clean (ID: Wedge Clean)
Aromatize (ID: Aromatize)


$$$$

  Mrv17c0 06171723582D          

 38 42  0  0  0  0            999 V2000
   -0.7145   -0.4125    0.0000 C   0  0  0  0  0  0  0  0  0  0  0  0
    0.0000    0.0000    0.0000 O   0  0  0  0  0  0  0  0  0  0  0  0
    0.7145   -0.4125    0.0000 C   0  0  0  0  0  0  0  0  0  0  0  0
    1.4289    0.0000    0.0000 C   0  0  0  0  0  0  0  0  0  0  0  0
    2.1434   -0.4125    0.0000 C   0  0  0  0  0  0  0  0  0  0  0  0
    2.8579    0.0000    0.0000 C   0  0  0  0  0  0  0  0  0  0  0  0
    2.8579    0.8250    0.0000 N   0  0  0  0  0  0  0  0  0  0  0  0
    3.5724    1.2375    0.0000 C   0  0  0  0  0  0  0  0  0  0  0  0
    3.5724    2.0625    0.0000 C   0  0  0  0  0  0  0  0  0  0  0  0
    4.2868    2.4750    0.0000 C   0  0  0  0  0  0  0  0  0  0  0  0
    5.0013    2.0625    0.0000 C   0  0  0  0  0  0  0  0  0  0  0  0
    5.7158    2.4750    0.0000 N   0  0  0  0  0  0  0  0  0  0  0  0
    6.4302    2.0625    0.0000 C   0  0  0  0  0  0  0  0  0  0  0  0
    6.4302    1.2375    0.0000 O   0  0  0  0  0  0  0  0  0  0  0  0
    7.1447    2.4750    0.0000 C   0  0  0  0  0  0  0  0  0  0  0  0
    7.1447    3.3000    0.0000 C   0  0  0  0  0  0  0  0  0  0  0  0
    7.8592    3.7125    0.0000 C   0  0  0  0  0  0  0  0  0  0  0  0
    8.5737    3.3000    0.0000 C   0  0  0  0  0  0  0  0  0  0  0  0
    8.5737    2.4750    0.0000 C   0  0  0  0  0  0  0  0  0  0  0  0
    7.8592    2.0625    0.0000 C   0  0  0  0  0  0  0  0  0  0  0  0
    5.0013    1.2375    0.0000 C   0  0  0  0  0  0  0  0  0  0  0  0
    4.2868    0.8250    0.0000 C   0  0  0  0  0  0  0  0  0  0  0  0
    3.5724   -0.4125    0.0000 N   0  0  0  0  0  0  0  0  0  0  0  0
    3.5724   -1.2375    0.0000 C   0  0  0  0  0  0  0  0  0  0  0  0
    2.8579   -1.6500    0.0000 N   0  0  0  0  0  0  0  0  0  0  0  0
    2.1434   -1.2375    0.0000 C   0  0  0  0  0  0  0  0  0  0  0  0
    1.4289   -1.6500    0.0000 C   0  0  0  0  0  0  0  0  0  0  0  0
    0.7145   -1.2375    0.0000 C   0  0  0  0  0  0  0  0  0  0  0  0
    0.0000   -1.6500    0.0000 O   0  0  0  0  0  0  0  0  0  0  0  0
    0.0000   -2.4750    0.0000 C   0  0  0  0  0  0  0  0  0  0  0  0
   -0.7145   -2.8875    0.0000 C   0  0  0  0  0  0  0  0  0  0  0  0
   -0.7145   -3.7125    0.0000 C   0  0  0  0  0  0  0  0  0  0  0  0
   -1.4289   -4.1250    0.0000 N   0  0  0  0  0  0  0  0  0  0  0  0
   -1.4289   -4.9500    0.0000 C   0  0  0  0  0  0  0  0  0  0  0  0
   -2.1434   -5.3625    0.0000 C   0  0  0  0  0  0  0  0  0  0  0  0
   -2.8579   -4.9500    0.0000 O   0  0  0  0  0  0  0  0  0  0  0  0
   -2.8579   -4.1250    0.0000 C   0  0  0  0  0  0  0  0  0  0  0  0
   -2.1434   -3.7125    0.0000 C   0  0  0  0  0  0  0  0  0  0  0  0
  1  2  1  0  0  0  0
  2  3  1  0  0  0  0
  3  4  4  0  0  0  0
  4  5  4  0  0  0  0
  5  6  4  0  0  0  0
  6  7  1  0  0  0  0
  7  8  1  0  0  0  0
  8  9  4  0  0  0  0
  9 10  4  0  0  0  0
 10 11  4  0  0  0  0
 11 12  1  0  0  0  0
 12 13  1  0  0  0  0
 13 14  2  0  0  0  0
 13 15  1  0  0  0  0
 15 16  4  0  0  0  0
 16 17  4  0  0  0  0
 17 18  4  0  0  0  0
 18 19  4  0  0  0  0
 19 20  4  0  0  0  0
 15 20  4  0  0  0  0
 11 21  4  0  0  0  0
 21 22  4  0  0  0  0
  8 22  4  0  0  0  0
  6 23  4  0  0  0  0
 23 24  4  0  0  0  0
 24 25  4  0  0  0  0
 25 26  4  0  0  0  0
  5 26  4  0  0  0  0
 26 27  4  0  0  0  0
 27 28  4  0  0  0  0
  3 28  4  0  0  0  0
 28 29  1  0  0  0  0
 29 30  1  0  0  0  0
 30 31  1  0  0  0  0
 31 32  1  0  0  0  0
 32 33  1  0  0  0  0
 33 34  1  0  0  0  0
 34 35  1  0  0  0  0
 35 36  1  0  0  0  0
 36 37  1  0  0  0  0
 37 38  1  0  0  0  0
 33 38  1  0  0  0  0
M  END
>  <molregno>
341892

>  <canonical_smiles>
COc1cc2c(Nc3ccc(NC(=O)c4ccccc4)cc3)ncnc2cc1OCCCN5CCOCC5

>  <standard_inchi_key>
OGNYUTNQZVRGMN-UHFFFAOYSA-N

>  <standard_value>
3107,54

>  <standard_units>
nM

>  <standard_type>
IC50

>  <assay_id>
954460

>  <description>
SANGER: Inhibition of human NCI-SNU-1 cell growth in a cell viability assay.

>  <Mol Mass>
513,598

>  <Act_10_uM>
1

>  <StandardizerResult>
Clean 2D (ID: Clean 2D)
Clear Stereo (ID: Clear Stereo)
Tautomerize (ID: Tautomerize)
Wedge Clean (ID: Wedge Clean)
Aromatize (ID: Aromatize)


$$$$

  Mrv17c0 06171723582D          

 24 27  0  0  0  0            999 V2000
   -1.6397   -2.3800    0.0000 O   0  0  0  0  0  0  0  0  0  0  0  0
   -1.4681   -1.5731    0.0000 C   0  0  0  0  0  0  0  0  0  0  0  0
   -2.0202   -0.9600    0.0000 N   0  0  0  0  0  0  0  0  0  0  0  0
   -1.6077   -0.2455    0.0000 C   0  0  0  0  0  0  0  0  0  0  0  0
   -1.9432    0.5082    0.0000 N   0  0  0  0  0  0  0  0  0  0  0  0
   -2.7637    0.5944    0.0000 C   0  0  0  0  0  0  0  0  0  0  0  0
   -3.0993    1.3481    0.0000 C   0  0  0  0  0  0  0  0  0  0  0  0
   -3.9062    1.5196    0.0000 C   0  0  0  0  0  0  0  0  0  0  0  0
   -3.9925    2.3401    0.0000 C   0  0  0  0  0  0  0  0  0  0  0  0
   -3.2388    2.6757    0.0000 C   0  0  0  0  0  0  0  0  0  0  0  0
   -2.6868    2.0626    0.0000 S   0  0  0  0  0  0  0  0  0  0  0  0
   -0.8007   -0.4170    0.0000 S   0  0  0  0  0  0  0  0  0  0  0  0
   -0.7145   -1.2375    0.0000 C   0  0  0  0  0  0  0  0  0  0  0  0
    0.0000   -1.6500    0.0000 C   0  0  0  0  0  0  0  0  0  0  0  0
    0.7145   -1.2375    0.0000 C   0  0  0  0  0  0  0  0  0  0  0  0
    0.7145   -0.4125    0.0000 C   0  0  0  0  0  0  0  0  0  0  0  0
    1.4289    0.0000    0.0000 C   0  0  0  0  0  0  0  0  0  0  0  0
    2.1434   -0.4125    0.0000 C   0  0  0  0  0  0  0  0  0  0  0  0
    2.8579    0.0000    0.0000 N   0  0  0  0  0  0  0  0  0  0  0  0
    3.5724   -0.4125    0.0000 C   0  0  0  0  0  0  0  0  0  0  0  0
    3.5724   -1.2375    0.0000 C   0  0  0  0  0  0  0  0  0  0  0  0
    2.8579   -1.6500    0.0000 C   0  0  0  0  0  0  0  0  0  0  0  0
    2.1434   -1.2375    0.0000 C   0  0  0  0  0  0  0  0  0  0  0  0
    1.4289   -1.6500    0.0000 C   0  0  0  0  0  0  0  0  0  0  0  0
  1  2  2  0  0  0  0
  2  3  1  0  0  0  0
  3  4  2  0  0  0  0
  4  5  1  0  0  0  0
  5  6  1  0  0  0  0
  6  7  1  0  0  0  0
  7  8  4  0  0  0  0
  8  9  4  0  0  0  0
  9 10  4  0  0  0  0
 10 11  4  0  0  0  0
  7 11  4  0  0  0  0
  4 12  1  0  0  0  0
 12 13  1  0  0  0  0
  2 13  1  0  0  0  0
 13 14  2  0  0  0  0
 14 15  1  0  0  0  0
 15 16  4  0  0  0  0
 16 17  4  0  0  0  0
 17 18  4  0  0  0  0
 18 19  4  0  0  0  0
 19 20  4  0  0  0  0
 20 21  4  0  0  0  0
 21 22  4  0  0  0  0
 22 23  4  0  0  0  0
 18 23  4  0  0  0  0
 23 24  4  0  0  0  0
 15 24  4  0  0  0  0
M  END
>  <molregno>
395657

>  <canonical_smiles>
O=C1N=C(NCc2cccs2)S/C/1=C\c3ccc4ncccc4c3

>  <standard_inchi_key>
XOLMRFUGOINFDQ-YBEGLDIGSA-N

>  <standard_value>
730,95

>  <standard_units>
nM

>  <standard_type>
IC50

>  <assay_id>
954460

>  <description>
SANGER: Inhibition of human NCI-SNU-1 cell growth in a cell viability assay.

>  <Mol Mass>
351,44

>  <Act_10_uM>
1

>  <StandardizerResult>
Clean 2D (ID: Clean 2D)
Clear Stereo (ID: Clear Stereo)
Tautomerize (ID: Tautomerize)
Wedge Clean (ID: Wedge Clean)
Aromatize (ID: Aromatize)


$$$$

  Mrv17c0 06171723582D          

 31 36  0  0  0  0            999 V2000
   -2.4765    0.0996    0.0000 N   0  0  0  0  0  0  0  0  0  0  0  0
   -2.6940   -0.6962    0.0000 C   0  0  0  0  0  0  0  0  0  0  0  0
   -2.8164   -1.5121    0.0000 C   0  0  0  0  0  0  0  0  0  0  0  0
   -3.6323   -1.3896    0.0000 C   0  0  0  0  0  0  0  0  0  0  0  0
   -3.5099   -0.5738    0.0000 C   0  0  0  0  0  0  0  0  0  0  0  0
   -1.8694   -0.7219    0.0000 C   0  0  0  0  0  0  0  0  0  0  0  0
   -1.4348   -0.0207    0.0000 C   0  0  0  0  0  0  0  0  0  0  0  0
   -0.6102   -0.0465    0.0000 C   0  0  0  0  0  0  0  0  0  0  0  0
   -0.2203   -0.7735    0.0000 C   0  0  0  0  0  0  0  0  0  0  0  0
   -0.6549   -1.4747    0.0000 C   0  0  0  0  0  0  0  0  0  0  0  0
   -1.4795   -1.4490    0.0000 C   0  0  0  0  0  0  0  0  0  0  0  0
    0.6043   -0.7992    0.0000 C   0  0  0  0  0  0  0  0  0  0  0  0
    1.0390   -0.0980    0.0000 N   0  0  0  0  0  0  0  0  0  0  0  0
    1.8636   -0.1238    0.0000 C   0  0  0  0  0  0  0  0  0  0  0  0
    2.2982    0.5775    0.0000 C   0  0  0  0  0  0  0  0  0  0  0  0
    3.1228    0.5517    0.0000 C   0  0  0  0  0  0  0  0  0  0  0  0
    3.5127   -0.1753    0.0000 N   0  0  0  0  0  0  0  0  0  0  0  0
    4.3140   -0.3719    0.0000 C   0  0  0  0  0  0  0  0  0  0  0  0
    4.9440    0.1607    0.0000 O   0  0  0  0  0  0  0  0  0  0  0  0
    4.3745   -1.1947    0.0000 N   0  0  0  0  0  0  0  0  0  0  0  0
    3.6108   -1.5066    0.0000 N   0  0  0  0  0  0  0  0  0  0  0  0
    3.0781   -0.8765    0.0000 C   0  0  0  0  0  0  0  0  0  0  0  0
    2.2535   -0.8508    0.0000 C   0  0  0  0  0  0  0  0  0  0  0  0
    1.8189   -1.5520    0.0000 C   0  0  0  0  0  0  0  0  0  0  0  0
    0.9943   -1.5262    0.0000 C   0  0  0  0  0  0  0  0  0  0  0  0
    0.5597   -2.2275    0.0000 C   0  0  0  0  0  0  0  0  0  0  0  0
    0.9497   -2.9545    0.0000 C   0  0  0  0  0  0  0  0  0  0  0  0
    0.5151   -3.6557    0.0000 C   0  0  0  0  0  0  0  0  0  0  0  0
   -0.3095   -3.6300    0.0000 C   0  0  0  0  0  0  0  0  0  0  0  0
   -0.6995   -2.9030    0.0000 C   0  0  0  0  0  0  0  0  0  0  0  0
   -0.2649   -2.2017    0.0000 C   0  0  0  0  0  0  0  0  0  0  0  0
  1  2  1  0  0  0  0
  2  3  1  0  0  0  0
  3  4  1  0  0  0  0
  4  5  1  0  0  0  0
  2  5  1  0  0  0  0
  2  6  1  0  0  0  0
  6  7  4  0  0  0  0
  7  8  4  0  0  0  0
  8  9  4  0  0  0  0
  9 10  4  0  0  0  0
 10 11  4  0  0  0  0
  6 11  4  0  0  0  0
  9 12  1  0  0  0  0
 12 13  4  0  0  0  0
 13 14  4  0  0  0  0
 14 15  4  0  0  0  0
 15 16  4  0  0  0  0
 16 17  4  0  0  0  0
 17 18  4  0  0  0  0
 18 19  2  0  0  0  0
 18 20  4  0  0  0  0
 20 21  4  0  0  0  0
 21 22  4  0  0  0  0
 17 22  4  0  0  0  0
 22 23  4  0  0  0  0
 14 23  4  0  0  0  0
 23 24  4  0  0  0  0
 24 25  4  0  0  0  0
 12 25  4  0  0  0  0
 25 26  1  0  0  0  0
 26 27  4  0  0  0  0
 27 28  4  0  0  0  0
 28 29  4  0  0  0  0
 29 30  4  0  0  0  0
 30 31  4  0  0  0  0
 26 31  4  0  0  0  0
M  STY  1   1 DAT
M  SAL   1  1  20
M  SDT   1 MRV_IMPLICIT_H                                        
M  SDD   1     0.0000    0.0000    DR    ALL  0       0  
M  SED   1 IMPL_H1
M  END
>  <molregno>
616367

>  <canonical_smiles>
NC1(CCC1)c2ccc(cc2)c3nc4C=CN5C(=O)NN=C5c4cc3c6ccccc6

>  <standard_inchi_key>
ULDXWLCXEDXJGE-UHFFFAOYSA-N

>  <standard_value>
8646,43

>  <standard_units>
nM

>  <standard_type>
IC50

>  <assay_id>
954460

>  <description>
SANGER: Inhibition of human NCI-SNU-1 cell growth in a cell viability assay.

>  <Mol Mass>
407,477

>  <Act_10_uM>
1

>  <StandardizerResult>
Clean 2D (ID: Clean 2D)
Clear Stereo (ID: Clear Stereo)
Tautomerize (ID: Tautomerize)
Wedge Clean (ID: Wedge Clean)
Aromatize (ID: Aromatize)


$$$$

  Mrv17c0 06171723582D          

 33 37  0  0  0  0            999 V2000
   -0.7145   -0.4125    0.0000 C   0  0  0  0  0  0  0  0  0  0  0  0
    0.0000    0.0000    0.0000 C   0  0  0  0  0  0  0  0  0  0  0  0
    0.0000    0.8250    0.0000 O   0  0  0  0  0  0  0  0  0  0  0  0
    0.7145   -0.4125    0.0000 C   0  0  0  0  0  0  0  0  0  0  0  0
    1.4289    0.0000    0.0000 C   0  0  0  0  0  0  0  0  0  0  0  0
    1.4289    0.8250    0.0000 C   0  0  0  0  0  0  0  0  0  0  0  0
    2.1434   -0.4125    0.0000 C   0  0  0  0  0  0  0  0  0  0  0  0
    2.8579    0.0000    0.0000 C   0  0  0  0  0  0  0  0  0  0  0  0
    3.5724   -0.4125    0.0000 N   0  0  0  0  0  0  0  0  0  0  0  0
    3.5724   -1.2375    0.0000 C   0  0  0  0  0  0  0  0  0  0  0  0
    4.2868   -1.6500    0.0000 N   0  0  0  0  0  0  0  0  0  0  0  0
    4.2868   -2.4750    0.0000 C   0  0  0  0  0  0  0  0  0  0  0  0
    5.0013   -2.8875    0.0000 C   0  0  0  0  0  0  0  0  0  0  0  0
    5.0013   -3.7125    0.0000 C   0  0  0  0  0  0  0  0  0  0  0  0
    4.2868   -4.1250    0.0000 C   0  0  0  0  0  0  0  0  0  0  0  0
    3.5724   -3.7125    0.0000 C   0  0  0  0  0  0  0  0  0  0  0  0
    3.5724   -2.8875    0.0000 N   0  0  0  0  0  0  0  0  0  0  0  0
    4.2868   -4.9500    0.0000 N   0  0  0  0  0  0  0  0  0  0  0  0
    5.0013   -5.3625    0.0000 C   0  0  0  0  0  0  0  0  0  0  0  0
    5.0013   -6.1875    0.0000 C   0  0  0  0  0  0  0  0  0  0  0  0
    4.2868   -6.6000    0.0000 N   0  0  0  0  0  0  0  0  0  0  0  0
    3.5724   -6.1875    0.0000 C   0  0  0  0  0  0  0  0  0  0  0  0
    3.5724   -5.3625    0.0000 C   0  0  0  0  0  0  0  0  0  0  0  0
    2.8579   -1.6500    0.0000 N   0  0  0  0  0  0  0  0  0  0  0  0
    2.1434   -1.2375    0.0000 C   0  0  0  0  0  0  0  0  0  0  0  0
    1.4289   -1.6500    0.0000 N   0  0  0  0  0  0  0  0  0  0  0  0
    1.4289   -2.4750    0.0000 C   0  0  0  0  0  0  0  0  0  0  0  0
    2.0964   -2.9599    0.0000 C   0  0  0  0  0  0  0  0  0  0  0  0
    1.8414   -3.7445    0.0000 C   0  0  0  0  0  0  0  0  0  0  0  0
    1.0164   -3.7445    0.0000 C   0  0  0  0  0  0  0  0  0  0  0  0
    0.7615   -2.9599    0.0000 C   0  0  0  0  0  0  0  0  0  0  0  0
    0.7145   -1.2375    0.0000 C   0  0  0  0  0  0  0  0  0  0  0  0
    0.0000   -1.6500    0.0000 O   0  0  0  0  0  0  0  0  0  0  0  0
  1  2  1  0  0  0  0
  2  3  2  0  0  0  0
  2  4  1  0  0  0  0
  4  5  4  0  0  0  0
  5  6  1  0  0  0  0
  5  7  4  0  0  0  0
  7  8  4  0  0  0  0
  8  9  4  0  0  0  0
  9 10  4  0  0  0  0
 10 11  1  0  0  0  0
 11 12  1  0  0  0  0
 12 13  4  0  0  0  0
 13 14  4  0  0  0  0
 14 15  4  0  0  0  0
 15 16  4  0  0  0  0
 16 17  4  0  0  0  0
 12 17  4  0  0  0  0
 15 18  1  0  0  0  0
 18 19  1  0  0  0  0
 19 20  1  0  0  0  0
 20 21  1  0  0  0  0
 21 22  1  0  0  0  0
 22 23  1  0  0  0  0
 18 23  1  0  0  0  0
 10 24  4  0  0  0  0
 24 25  4  0  0  0  0
  7 25  4  0  0  0  0
 25 26  4  0  0  0  0
 26 27  1  0  0  0  0
 27 28  1  0  0  0  0
 28 29  1  0  0  0  0
 29 30  1  0  0  0  0
 30 31  1  0  0  0  0
 27 31  1  0  0  0  0
 26 32  4  0  0  0  0
  4 32  4  0  0  0  0
 32 33  2  0  0  0  0
M  END
>  <molregno>
319858

>  <canonical_smiles>
CC(=O)C1=C(C)c2cnc(Nc3ccc(cn3)N4CCNCC4)nc2N(C5CCCC5)C1=O

>  <standard_inchi_key>
AHJRHEGDXFFMBM-UHFFFAOYSA-N

>  <standard_value>
1163,54

>  <standard_units>
nM

>  <standard_type>
IC50

>  <assay_id>
954460

>  <description>
SANGER: Inhibition of human NCI-SNU-1 cell growth in a cell viability assay.

>  <Mol Mass>
447,543

>  <Act_10_uM>
1

>  <StandardizerResult>
Clean 2D (ID: Clean 2D)
Clear Stereo (ID: Clear Stereo)
Tautomerize (ID: Tautomerize)
Wedge Clean (ID: Wedge Clean)
Aromatize (ID: Aromatize)


$$$$

  Mrv17c0 06171723582D          

 38 42  0  0  0  0            999 V2000
    2.3761   -8.2635    0.0000 C   0  0  0  0  0  0  0  0  0  0  0  0
    3.0905   -7.8510    0.0000 N   0  0  0  0  0  0  0  0  0  0  0  0
    3.0905   -7.0260    0.0000 C   0  0  0  0  0  0  0  0  0  0  0  0
    3.8050   -6.6135    0.0000 C   0  0  0  0  0  0  0  0  0  0  0  0
    4.5195   -7.0260    0.0000 N   0  0  0  0  0  0  0  0  0  0  0  0
    5.2339   -6.6135    0.0000 C   0  0  0  0  0  0  0  0  0  0  0  0
    5.9484   -7.0260    0.0000 C   0  0  0  0  0  0  0  0  0  0  0  0
    6.6629   -6.6135    0.0000 C   0  0  0  0  0  0  0  0  0  0  0  0
    7.3774   -7.0260    0.0000 O   0  0  0  0  0  0  0  0  0  0  0  0
    8.0918   -6.6135    0.0000 C   0  0  0  0  0  0  0  0  0  0  0  0
    8.0918   -5.7885    0.0000 O   0  0  0  0  0  0  0  0  0  0  0  0
    8.8063   -7.0260    0.0000 N   0  0  0  0  0  0  0  0  0  0  0  0
    9.5208   -6.6135    0.0000 C   0  0  0  0  0  0  0  0  0  0  0  0
    9.5208   -5.7885    0.0000 C   0  0  0  0  0  0  0  0  0  0  0  0
   10.2352   -5.3760    0.0000 C   0  0  0  0  0  0  0  0  0  0  0  0
   10.9497   -5.7885    0.0000 C   0  0  0  0  0  0  0  0  0  0  0  0
   10.9497   -6.6135    0.0000 C   0  0  0  0  0  0  0  0  0  0  0  0
   11.6642   -7.0260    0.0000 C   0  0  0  0  0  0  0  0  0  0  0  0
   12.3787   -6.6135    0.0000 N   0  0  0  0  0  0  0  0  0  0  0  0
   12.3787   -5.7885    0.0000 N   0  0  0  0  0  0  0  0  0  0  0  0
   13.0931   -5.3760    0.0000 C   0  0  0  0  0  0  0  0  0  0  0  0
   13.8076   -5.7885    0.0000 C   0  0  0  0  0  0  0  0  0  0  0  0
   13.8076   -6.6135    0.0000 C   0  0  0  0  0  0  0  0  0  0  0  0
   13.0931   -7.0260    0.0000 C   0  0  0  0  0  0  0  0  0  0  0  0
   13.0931   -7.8510    0.0000 O   0  0  0  0  0  0  0  0  0  0  0  0
   13.0931   -4.5510    0.0000 N   0  0  0  0  0  0  0  0  0  0  0  0
   12.4257   -4.0661    0.0000 C   0  0  0  0  0  0  0  0  0  0  0  0
   12.6806   -3.2815    0.0000 C   0  0  0  0  0  0  0  0  0  0  0  0
   13.5056   -3.2815    0.0000 C   0  0  0  0  0  0  0  0  0  0  0  0
   14.0577   -2.6684    0.0000 C   0  0  0  0  0  0  0  0  0  0  0  0
   14.8646   -2.8399    0.0000 C   0  0  0  0  0  0  0  0  0  0  0  0
   15.1196   -3.6245    0.0000 C   0  0  0  0  0  0  0  0  0  0  0  0
   15.9265   -3.7961    0.0000 F   0  0  0  0  0  0  0  0  0  0  0  0
   14.5675   -4.2376    0.0000 C   0  0  0  0  0  0  0  0  0  0  0  0
   13.7606   -4.0661    0.0000 C   0  0  0  0  0  0  0  0  0  0  0  0
   10.2352   -7.0260    0.0000 C   0  0  0  0  0  0  0  0  0  0  0  0
    4.5195   -7.8510    0.0000 C   0  0  0  0  0  0  0  0  0  0  0  0
    3.8050   -8.2635    0.0000 C   0  0  0  0  0  0  0  0  0  0  0  0
  1  2  1  0  0  0  0
  2  3  1  0  0  0  0
  3  4  1  0  0  0  0
  4  5  1  0  0  0  0
  5  6  1  0  0  0  0
  6  7  1  0  0  0  0
  7  8  1  0  0  0  0
  8  9  1  0  0  0  0
  9 10  1  0  0  0  0
 10 11  2  0  0  0  0
 10 12  1  0  0  0  0
 12 13  1  0  0  0  0
 13 14  4  0  0  0  0
 14 15  4  0  0  0  0
 15 16  4  0  0  0  0
 16 17  4  0  0  0  0
 17 18  1  0  0  0  0
 18 19  1  0  0  0  0
 19 20  4  0  0  0  0
 20 21  4  0  0  0  0
 21 22  4  0  0  0  0
 22 23  4  0  0  0  0
 23 24  4  0  0  0  0
 19 24  4  0  0  0  0
 24 25  2  0  0  0  0
 21 26  1  0  0  0  0
 26 27  4  0  0  0  0
 27 28  4  0  0  0  0
 28 29  4  0  0  0  0
 29 30  4  0  0  0  0
 30 31  4  0  0  0  0
 31 32  4  0  0  0  0
 32 33  1  0  0  0  0
 32 34  4  0  0  0  0
 34 35  4  0  0  0  0
 26 35  4  0  0  0  0
 29 35  4  0  0  0  0
 17 36  4  0  0  0  0
 13 36  4  0  0  0  0
  5 37  1  0  0  0  0
 37 38  1  0  0  0  0
  2 38  1  0  0  0  0
M  END
>  <molregno>
1840692

>  <canonical_smiles>
CN1CCN(CCCOC(=O)Nc2cccc(CN3N=C(C=CC3=O)n4ccc5ccc(F)cc45)c2)CC1

>  <standard_inchi_key>
DUBMUGYFNOQVHS-UHFFFAOYSA-N

>  <standard_value>
3900

>  <standard_units>
nM

>  <standard_type>
IC50

>  <assay_id>
1471557

>  <description>
Inhibition of cell proliferation of human SNU1 cells after 72 hrs by SRB assay

>  <Mol Mass>
518,593

>  <Act_10_uM>
1

>  <StandardizerResult>
Clean 2D (ID: Clean 2D)
Clear Stereo (ID: Clear Stereo)
Tautomerize (ID: Tautomerize)
Wedge Clean (ID: Wedge Clean)
Aromatize (ID: Aromatize)


$$$$
