# Supplementary material for: A desirability-based multi objective approach for the virtual screening discovery of broad-spectrum anti-gastric cancer agents
Source: PLoS One. 2018 Feb 8;13(2):e0192176. doi: 10.1371/journal.pone.0192176 (PMC5805264; doi:10.1371/journal.pone.0192176)
Supplement: S3 File — (ZIP) [file pone.0192176.s006.zip › VSVS.sdf]

  Mrv17c0 06171723492D          

 57 65  0  0  1  0            999 V2000
    2.1105    6.7218    0.0000 C   0  0  0  0  0  0  0  0  0  0  0  0
    2.0865    5.8971    0.0000 C   0  0  0  0  0  0  0  0  0  0  0  0
    2.7886    5.4640    0.0000 C   0  0  0  0  0  0  0  0  0  0  0  0
    2.8106    4.6077    0.0000 C   0  0  0  0  0  0  0  0  0  0  0  0
    3.5444    4.1171    0.0000 C   0  0  0  0  0  0  0  0  0  0  0  0
    3.9818    4.7280    0.0000 C   0  0  0  0  0  0  0  0  0  0  0  0
    4.3315    5.3931    0.0000 N   0  0  0  0  0  0  0  0  0  0  0  0
    3.5637    5.8287    0.0000 C   0  0  0  0  0  0  0  0  0  0  0  0
    5.1917    5.2200    0.0000 C   0  0  0  0  0  0  0  0  0  0  0  0
    5.7318    4.5495    0.0000 C   0  0  0  0  0  0  0  0  0  0  0  0
    5.6139    3.7330    0.0000 C   0  0  0  0  0  0  0  0  0  0  0  0
    6.3541    3.3685    0.0000 N   0  0  0  0  0  0  0  0  0  0  0  0
    6.9294    3.9598    0.0000 C   0  0  0  0  0  0  0  0  0  0  0  0
    7.7538    3.9279    0.0000 C   0  0  0  0  0  0  0  0  0  0  0  0
    8.1936    4.6259    0.0000 C   0  0  0  0  0  0  0  0  0  0  0  0
    7.8090    5.3558    0.0000 C   0  0  0  0  0  0  0  0  0  0  0  0
    6.9847    5.3877    0.0000 C   0  0  0  0  0  0  0  0  0  0  0  0
    6.5448    4.6897    0.0000 C   0  0  0  0  0  0  0  0  0  0  0  0
    4.9267    3.2442    0.0000 C   0  0  0  0  0  0  0  0  0  0  0  0
    4.0851    3.4260    0.0000 C   0  0  0  0  0  0  0  0  0  0  0  0
    5.4365    2.5956    0.0000 C   0  0  0  0  0  0  0  0  0  0  0  0
    5.0232    1.7822    0.0000 O   0  0  0  0  0  0  0  0  0  0  0  0
    6.2532    2.7129    0.0000 O   0  0  0  0  0  0  0  0  0  0  0  0
    6.7630    2.0643    0.0000 C   0  0  0  0  0  0  0  0  0  0  0  0
    4.7140    2.4471    0.0000 C   0  0  0  0  0  0  0  0  0  0  0  0
    3.9173    2.2327    0.0000 C   0  0  0  0  0  0  0  0  0  0  0  0
    3.7047    1.4356    0.0000 C   0  0  0  0  0  0  0  0  0  0  0  0
    4.2886    0.8529    0.0000 C   0  0  0  0  0  0  0  0  0  0  0  0
    5.0853    1.0673    0.0000 C   0  0  0  0  0  0  0  0  0  0  0  0
    5.2980    1.8644    0.0000 C   0  0  0  0  0  0  0  0  0  0  0  0
    6.0946    2.0787    0.0000 O   0  0  0  0  0  0  0  0  0  0  0  0
    6.6786    1.4960    0.0000 C   0  0  0  0  0  0  0  0  0  0  0  0
    3.9149    0.1174    0.0000 N   0  0  0  0  0  0  0  0  0  0  0  0
    4.2902   -0.6173    0.0000 C   0  0  0  0  0  0  0  0  0  0  0  0
    3.0999    0.2456    0.0000 C   0  0  0  0  0  0  0  0  0  0  0  0
    2.4593   -0.2743    0.0000 C   0  0  0  0  0  0  0  0  0  0  0  0
    3.0825   -0.8148    0.0000 O   0  0  0  0  0  0  0  0  0  0  0  0
    1.6888    0.0206    0.0000 C   0  0  0  0  0  0  0  0  0  0  0  0
    1.0482   -0.4993    0.0000 O   0  0  0  0  0  0  0  0  0  0  0  0
    0.2777   -0.2044    0.0000 C   0  0  0  0  0  0  0  0  0  0  0  0
   -0.3629   -0.7243    0.0000 O   0  0  0  0  0  0  0  0  0  0  0  0
    0.2904    0.2907    0.0000 C   0  0  0  0  0  0  0  0  0  0  0  0
    1.5589    0.8353    0.0000 C   0  0  0  0  0  0  0  0  0  0  0  0
    0.9183    0.3154    0.0000 C   0  0  0  0  0  0  0  0  0  0  0  0
    0.1477    0.6103    0.0000 C   0  0  0  0  0  0  0  0  0  0  0  0
    0.7883    1.1301    0.0000 C   0  0  0  0  0  0  0  0  0  0  0  0
    0.6584    1.9448    0.0000 C   0  0  0  0  0  0  0  0  0  0  0  0
    1.2990    2.4647    0.0000 C   0  0  0  0  0  0  0  0  0  0  0  0
    2.0695    2.1699    0.0000 N   0  0  0  0  0  0  0  0  0  0  0  0
    3.0384    2.3934    0.0000 C   0  0  0  0  0  0  0  0  0  0  0  0
    3.4885    1.7020    0.0000 C   0  0  0  0  0  0  0  0  0  0  0  0
    2.9700    1.0603    0.0000 C   0  0  0  0  0  0  0  0  0  0  0  0
    2.1995    1.3552    0.0000 C   0  0  0  0  0  0  0  0  0  0  0  0
    2.0351   -0.9819    0.0000 C   0  0  0  0  0  0  0  0  0  0  0  0
    1.2102   -0.9683    0.0000 O   0  0  0  0  0  0  0  0  0  0  0  0
    2.4359   -1.7030    0.0000 O   0  0  0  0  0  0  0  0  0  0  0  0
    2.0117   -2.4106    0.0000 C   0  0  0  0  0  0  0  0  0  0  0  0
  1  2  1  0  0  0  0
  2  3  1  0  0  0  0
  3  4  2  0  0  0  0
  5  4  1  0  0  0  0
  5  6  1  0  0  0  0
  6  7  1  0  0  0  0
  7  8  1  0  0  0  0
  3  8  1  0  0  0  0
  7  9  1  0  0  0  0
  9 10  1  0  0  0  0
 10 11  4  0  0  0  0
 11 12  4  0  0  0  0
 12 13  4  0  0  0  0
 13 14  4  0  0  0  0
 14 15  4  0  0  0  0
 15 16  4  0  0  0  0
 16 17  4  0  0  0  0
 17 18  4  0  0  0  0
 10 18  4  0  0  0  0
 13 18  4  0  0  0  0
 11 19  1  0  0  0  0
 19 20  1  0  0  0  0
  5 20  1  0  0  0  0
 19 21  1  0  0  0  0
 21 22  2  0  0  0  0
 21 23  1  0  0  0  0
 23 24  1  0  0  0  0
 19 25  1  0  0  0  0
 25 26  4  0  0  0  0
 26 27  4  0  0  0  0
 27 28  4  0  0  0  0
 28 29  4  0  0  0  0
 29 30  4  0  0  0  0
 25 30  4  0  0  0  0
 30 31  1  0  0  0  0
 31 32  1  0  0  0  0
 28 33  1  0  0  0  0
 33 34  1  0  0  0  0
 35 33  1  0  0  0  0
 35 36  1  0  0  0  0
 36 37  1  0  0  0  0
 36 38  1  0  0  0  0
 38 39  1  0  0  0  0
 39 40  1  0  0  0  0
 40 41  2  0  0  0  0
 40 42  1  0  0  0  0
 38 43  1  0  0  0  0
 43 44  1  0  0  0  0
 44 45  1  0  0  0  0
 43 46  1  0  0  0  0
 46 47  2  0  0  0  0
 47 48  1  0  0  0  0
 48 49  1  0  0  0  0
 49 50  1  0  0  0  0
 50 51  1  0  0  0  0
 52 51  1  0  0  0  0
 27 52  1  0  0  0  0
 35 52  1  0  0  0  0
 52 53  1  0  0  0  0
 43 53  1  0  0  0  0
 53 49  1  0  0  0  0
 36 54  1  0  0  0  0
 54 55  2  0  0  0  0
 54 56  1  0  0  0  0
 56 57  1  0  0  0  0
M  STY  1   1 DAT
M  SAL   1  1  12
M  SDT   1 MRV_IMPLICIT_H                                        
M  SDD   1     0.0000    0.0000    DR    ALL  0       0  
M  SED   1 IMPL_H1
M  END
>  <molregno>
560078

>  <canonical_smiles>
CCC1=C[C@@H]2CN(C1)Cc3c([nH]c4ccccc34)[C@@](C2)(C(=O)OC)c5cc6c(cc5OC)N(C)[C@H]7[C@](O)([C@H](OC(=O)C)[C@]8(CC)C=CCN9CC[C@]67[C@H]89)C(=O)OC

>  <standard_inchi_key>
GBABOYUKABKIAF-IELIFDKJSA-N

>  <standard_value>
6,46

>  <standard_units>
nM

>  <standard_type>
IC50

>  <assay_id>
954645

>  <description>
SANGER: Inhibition of human AGS cell growth in a cell viability assay.

>  <Mol Mass>
778,947

>  <Act_10_uM>
1

>  <StandardizerResult>
Clean 2D (ID: Clean 2D)
Clear Stereo (ID: Clear Stereo)
Tautomerize (ID: Tautomerize)
Wedge Clean (ID: Wedge Clean)
Aromatize (ID: Aromatize)


$$$$

  Mrv17c0 06171723492D          

 39 43  0  0  0  0            999 V2000
    2.1565  -12.1055    0.0000 C   0  0  0  0  0  0  0  0  0  0  0  0
    2.4114  -11.3209    0.0000 N   0  0  0  0  0  0  0  0  0  0  0  0
    1.8594  -10.7078    0.0000 C   0  0  0  0  0  0  0  0  0  0  0  0
    2.1143   -9.9232    0.0000 C   0  0  0  0  0  0  0  0  0  0  0  0
    2.9213   -9.7517    0.0000 N   0  0  0  0  0  0  0  0  0  0  0  0
    3.1762   -8.9671    0.0000 C   0  0  0  0  0  0  0  0  0  0  0  0
    2.6242   -8.3540    0.0000 C   0  0  0  0  0  0  0  0  0  0  0  0
    1.8172   -8.5255    0.0000 C   0  0  0  0  0  0  0  0  0  0  0  0
    1.2652   -7.9124    0.0000 C   0  0  0  0  0  0  0  0  0  0  0  0
    1.5201   -7.1278    0.0000 C   0  0  0  0  0  0  0  0  0  0  0  0
    0.9681   -6.5147    0.0000 N   0  0  0  0  0  0  0  0  0  0  0  0
    1.2230   -5.7301    0.0000 C   0  0  0  0  0  0  0  0  0  0  0  0
    2.0300   -5.5585    0.0000 O   0  0  0  0  0  0  0  0  0  0  0  0
    0.6710   -5.1170    0.0000 C   0  0  0  0  0  0  0  0  0  0  0  0
   -0.1360   -5.2885    0.0000 C   0  0  0  0  0  0  0  0  0  0  0  0
   -0.6880   -4.6754    0.0000 C   0  0  0  0  0  0  0  0  0  0  0  0
   -0.4331   -3.8908    0.0000 C   0  0  0  0  0  0  0  0  0  0  0  0
   -0.9851   -3.2777    0.0000 C   0  0  0  0  0  0  0  0  0  0  0  0
    0.3739   -3.7192    0.0000 C   0  0  0  0  0  0  0  0  0  0  0  0
    0.9259   -4.3323    0.0000 C   0  0  0  0  0  0  0  0  0  0  0  0
    0.6288   -2.9346    0.0000 C   0  0  0  0  0  0  0  0  0  0  0  0
    0.8838   -2.1500    0.0000 C   0  0  0  0  0  0  0  0  0  0  0  0
    1.1387   -1.3654    0.0000 C   0  0  0  0  0  0  0  0  0  0  0  0
    0.6538   -0.6979    0.0000 C   0  0  0  0  0  0  0  0  0  0  0  0
    1.1387   -0.0305    0.0000 N   0  0  0  0  0  0  0  0  0  0  0  0
    1.9233   -0.2854    0.0000 C   0  0  0  0  0  0  0  0  0  0  0  0
    2.6378    0.1271    0.0000 C   0  0  0  0  0  0  0  0  0  0  0  0
    3.3523   -0.2854    0.0000 C   0  0  0  0  0  0  0  0  0  0  0  0
    3.3523   -1.1104    0.0000 C   0  0  0  0  0  0  0  0  0  0  0  0
    2.6378   -1.5229    0.0000 N   0  0  0  0  0  0  0  0  0  0  0  0
    1.9233   -1.1104    0.0000 N   0  0  0  0  0  0  0  0  0  0  0  0
    2.3271   -6.9562    0.0000 C   0  0  0  0  0  0  0  0  0  0  0  0
    2.8791   -7.5693    0.0000 C   0  0  0  0  0  0  0  0  0  0  0  0
    3.6861   -7.3978    0.0000 C   0  0  0  0  0  0  0  0  0  0  0  0
    4.4931   -7.2263    0.0000 F   0  0  0  0  0  0  0  0  0  0  0  0
    3.8576   -8.2048    0.0000 F   0  0  0  0  0  0  0  0  0  0  0  0
    3.5146   -6.5908    0.0000 F   0  0  0  0  0  0  0  0  0  0  0  0
    3.4733  -10.3648    0.0000 C   0  0  0  0  0  0  0  0  0  0  0  0
    3.2184  -11.1494    0.0000 C   0  0  0  0  0  0  0  0  0  0  0  0
  1  2  1  0  0  0  0
  2  3  1  0  0  0  0
  3  4  1  0  0  0  0
  4  5  1  0  0  0  0
  5  6  1  0  0  0  0
  6  7  1  0  0  0  0
  7  8  4  0  0  0  0
  8  9  4  0  0  0  0
  9 10  4  0  0  0  0
 10 11  1  0  0  0  0
 11 12  1  0  0  0  0
 12 13  2  0  0  0  0
 12 14  1  0  0  0  0
 14 15  4  0  0  0  0
 15 16  4  0  0  0  0
 16 17  4  0  0  0  0
 17 18  1  0  0  0  0
 17 19  4  0  0  0  0
 19 20  4  0  0  0  0
 14 20  4  0  0  0  0
 19 21  1  0  0  0  0
 21 22  3  0  0  0  0
 22 23  1  0  0  0  0
 23 24  4  0  0  0  0
 24 25  4  0  0  0  0
 25 26  4  0  0  0  0
 26 27  4  0  0  0  0
 27 28  4  0  0  0  0
 28 29  4  0  0  0  0
 29 30  4  0  0  0  0
 30 31  4  0  0  0  0
 23 31  4  0  0  0  0
 26 31  4  0  0  0  0
 10 32  4  0  0  0  0
 32 33  4  0  0  0  0
  7 33  4  0  0  0  0
 33 34  1  0  0  0  0
 34 35  1  0  0  0  0
 34 36  1  0  0  0  0
 34 37  1  0  0  0  0
  5 38  1  0  0  0  0
 38 39  1  0  0  0  0
  2 39  1  0  0  0  0
M  END
>  <molregno>
649637

>  <canonical_smiles>
CN1CCN(Cc2ccc(NC(=O)c3ccc(C)c(c3)C#Cc4cnc5cccnn45)cc2C(F)(F)F)CC1

>  <standard_inchi_key>
PHXJVRSECIGDHY-UHFFFAOYSA-N

>  <standard_value>
1763,58

>  <standard_units>
nM

>  <standard_type>
IC50

>  <assay_id>
954645

>  <description>
SANGER: Inhibition of human AGS cell growth in a cell viability assay.

>  <Mol Mass>
532,571

>  <Act_10_uM>
1

>  <StandardizerResult>
Clean 2D (ID: Clean 2D)
Clear Stereo (ID: Clear Stereo)
Tautomerize (ID: Tautomerize)
Wedge Clean (ID: Wedge Clean)
Aromatize (ID: Aromatize)


$$$$

  Mrv17c0 06171723492D          

 21 22  0  0  1  0            999 V2000
   -2.1434   -2.8875    0.0000 C   0  0  0  0  0  0  0  0  0  0  0  0
   -1.4289   -2.4750    0.0000 C   0  0  0  0  0  0  0  0  0  0  0  0
   -0.7145   -2.8875    0.0000 C   0  0  0  0  0  0  0  0  0  0  0  0
    0.0000   -2.4750    0.0000 C   0  0  0  0  0  0  0  0  0  0  0  0
    0.0000   -1.6500    0.0000 C   0  0  0  0  0  0  0  0  0  0  0  0
   -0.7145   -1.2375    0.0000 O   0  0  0  0  0  0  0  0  0  0  0  0
    0.7145   -1.2375    0.0000 C   0  0  0  0  0  0  0  0  0  0  0  0
    0.7145   -0.4125    0.0000 C   0  0  0  0  0  0  0  0  0  0  0  0
    1.4289    0.0000    0.0000 C   0  0  0  0  0  0  0  0  0  0  0  0
    1.4289    0.8250    0.0000 O   0  0  0  0  0  0  0  0  0  0  0  0
    2.1434   -0.4125    0.0000 C   0  0  0  0  0  0  0  0  0  0  0  0
    2.8579    0.0000    0.0000 C   0  0  0  0  0  0  0  0  0  0  0  0
    2.8579    0.8250    0.0000 O   0  0  0  0  0  0  0  0  0  0  0  0
    3.5724   -0.4125    0.0000 C   0  0  0  0  0  0  0  0  0  0  0  0
    3.5724   -1.2375    0.0000 C   0  0  0  0  0  0  0  0  0  0  0  0
    2.8579   -1.6500    0.0000 C   0  0  0  0  0  0  0  0  0  0  0  0
    2.8579   -2.4750    0.0000 O   0  0  0  0  0  0  0  0  0  0  0  0
    2.1434   -1.2375    0.0000 C   0  0  0  0  0  0  0  0  0  0  0  0
    1.4289   -1.6500    0.0000 C   0  0  0  0  0  0  0  0  0  0  0  0
    1.4289   -2.4750    0.0000 O   0  0  0  0  0  0  0  0  0  0  0  0
   -1.4289   -1.6500    0.0000 C   0  0  0  0  0  0  0  0  0  0  0  0
  1  2  1  0  0  0  0
  2  3  2  0  0  0  0
  3  4  1  0  0  0  0
  4  5  1  0  0  0  0
  5  6  1  0  0  0  0
  5  7  1  0  0  0  0
  7  8  2  0  0  0  0
  8  9  1  0  0  0  0
  9 10  2  0  0  0  0
  9 11  1  0  0  0  0
 11 12  4  0  0  0  0
 12 13  1  0  0  0  0
 12 14  4  0  0  0  0
 14 15  4  0  0  0  0
 15 16  4  0  0  0  0
 16 17  1  0  0  0  0
 16 18  4  0  0  0  0
 11 18  4  0  0  0  0
 18 19  1  0  0  0  0
  7 19  1  0  0  0  0
 19 20  2  0  0  0  0
  2 21  1  0  0  0  0
M  END
>  <molregno>
5268

>  <canonical_smiles>
CC(=CC[C@@H](O)C1=CC(=O)c2c(O)ccc(O)c2C1=O)C

>  <standard_inchi_key>
NEZONWMXZKDMKF-SNVBAGLBSA-N

>  <standard_value>
612,57

>  <standard_units>
nM

>  <standard_type>
IC50

>  <assay_id>
954645

>  <description>
SANGER: Inhibition of human AGS cell growth in a cell viability assay.

>  <Mol Mass>
288,299

>  <Act_10_uM>
1

>  <StandardizerResult>
Clean 2D (ID: Clean 2D)
Clear Stereo (ID: Clear Stereo)
Tautomerize (ID: Tautomerize)
Wedge Clean (ID: Wedge Clean)
Aromatize (ID: Aromatize)


$$$$

  Mrv17c0 06171723492D          

 24 27  0  0  0  0            999 V2000
   -2.5787    1.2771    0.0000 C   0  0  0  0  0  0  0  0  0  0  0  0
   -1.8250    1.6127    0.0000 O   0  0  0  0  0  0  0  0  0  0  0  0
   -1.1575    1.1278    0.0000 C   0  0  0  0  0  0  0  0  0  0  0  0
   -0.3729    1.3827    0.0000 C   0  0  0  0  0  0  0  0  0  0  0  0
    0.1120    0.7153    0.0000 C   0  0  0  0  0  0  0  0  0  0  0  0
   -0.3729    0.0478    0.0000 N   0  0  0  0  0  0  0  0  0  0  0  0
   -1.1575    0.3028    0.0000 C   0  0  0  0  0  0  0  0  0  0  0  0
   -1.8250   -0.1822    0.0000 C   0  0  0  0  0  0  0  0  0  0  0  0
   -1.7387   -1.0026    0.0000 C   0  0  0  0  0  0  0  0  0  0  0  0
   -1.0243   -1.4151    0.0000 N   0  0  0  0  0  0  0  0  0  0  0  0
   -1.1958   -2.2221    0.0000 C   0  0  0  0  0  0  0  0  0  0  0  0
   -0.6438   -2.8352    0.0000 C   0  0  0  0  0  0  0  0  0  0  0  0
   -2.0163   -2.3084    0.0000 C   0  0  0  0  0  0  0  0  0  0  0  0
   -2.3518   -1.5547    0.0000 C   0  0  0  0  0  0  0  0  0  0  0  0
   -3.1588   -1.3831    0.0000 C   0  0  0  0  0  0  0  0  0  0  0  0
    0.9370    0.7153    0.0000 C   0  0  0  0  0  0  0  0  0  0  0  0
    1.4219    1.3827    0.0000 C   0  0  0  0  0  0  0  0  0  0  0  0
    2.2066    1.1278    0.0000 C   0  0  0  0  0  0  0  0  0  0  0  0
    2.9210    1.5403    0.0000 C   0  0  0  0  0  0  0  0  0  0  0  0
    3.6355    1.1278    0.0000 C   0  0  0  0  0  0  0  0  0  0  0  0
    3.6355    0.3028    0.0000 C   0  0  0  0  0  0  0  0  0  0  0  0
    2.9210   -0.1097    0.0000 C   0  0  0  0  0  0  0  0  0  0  0  0
    2.2066    0.3028    0.0000 C   0  0  0  0  0  0  0  0  0  0  0  0
    1.4219    0.0478    0.0000 N   0  0  0  0  0  0  0  0  0  0  0  0
  1  2  1  0  0  0  0
  2  3  1  0  0  0  0
  3  4  2  0  0  0  0
  4  5  1  0  0  0  0
  5  6  2  0  0  0  0
  6  7  1  0  0  0  0
  3  7  1  0  0  0  0
  7  8  2  0  0  0  0
  8  9  1  4  0  0  0
  9 10  4  0  0  0  0
 10 11  4  0  0  0  0
 11 12  1  0  0  0  0
 11 13  4  0  0  0  0
 13 14  4  0  0  0  0
  9 14  4  0  0  0  0
 14 15  1  0  0  0  0
  5 16  1  0  0  0  0
 16 17  4  0  0  0  0
 17 18  4  0  0  0  0
 18 19  4  0  0  0  0
 19 20  4  0  0  0  0
 20 21  4  0  0  0  0
 21 22  4  0  0  0  0
 22 23  4  0  0  0  0
 18 23  4  0  0  0  0
 23 24  4  0  0  0  0
 16 24  4  0  0  0  0
M  STY  2   1 DAT   2 DAT
M  SAL   1  1  10
M  SDT   1 MRV_IMPLICIT_H                                        
M  SDD   1     0.0000    0.0000    DR    ALL  0       0  
M  SED   1 IMPL_H1
M  SAL   2  1  24
M  SDT   2 MRV_IMPLICIT_H                                        
M  SDD   2     0.0000    0.0000    DR    ALL  0       0  
M  SED   2 IMPL_H1
M  END
>  <molregno>
1379628

>  <canonical_smiles>
COC1=CC(=N/C/1=C\c2[nH]c(C)cc2C)c3cc4ccccc4[nH]3.CS(=O)(=O)O

>  <standard_inchi_key>
ZFKXDVMHNXPEIY-PEZBNFGJSA-N

>  <standard_value>
386,38

>  <standard_units>
nM

>  <standard_type>
IC50

>  <assay_id>
954645

>  <description>
SANGER: Inhibition of human AGS cell growth in a cell viability assay.

>  <Mol Mass>
413,49

>  <Act_10_uM>
1

>  <StandardizerResult>
Clean 2D (ID: Clean 2D)
Clear Stereo (ID: Clear Stereo)
Remove Fragment (ID: Remove Fragment)
Tautomerize (ID: Tautomerize)
Wedge Clean (ID: Wedge Clean)
Aromatize (ID: Aromatize)


$$$$

  Mrv17c0 06171723492D          

 34 37  0  0  0  0            999 V2000
    6.3235   -1.2991    0.0000 C   0  0  0  0  0  0  0  0  0  0  0  0
    5.6091   -1.7116    0.0000 C   0  0  0  0  0  0  0  0  0  0  0  0
    4.8946   -1.2991    0.0000 N   0  0  0  0  0  0  0  0  0  0  0  0
    4.1801   -1.7116    0.0000 C   0  0  0  0  0  0  0  0  0  0  0  0
    3.4656   -1.2991    0.0000 O   0  0  0  0  0  0  0  0  0  0  0  0
    4.1801   -2.5366    0.0000 C   0  0  0  0  0  0  0  0  0  0  0  0
    4.8476   -3.0215    0.0000 N   0  0  0  0  0  0  0  0  0  0  0  0
    4.5926   -3.8062    0.0000 O   0  0  0  0  0  0  0  0  0  0  0  0
    3.7676   -3.8062    0.0000 C   0  0  0  0  0  0  0  0  0  0  0  0
    3.2827   -4.4736    0.0000 C   0  0  0  0  0  0  0  0  0  0  0  0
    2.4622   -4.3874    0.0000 C   0  0  0  0  0  0  0  0  0  0  0  0
    1.9773   -5.0548    0.0000 C   0  0  0  0  0  0  0  0  0  0  0  0
    1.1568   -4.9686    0.0000 C   0  0  0  0  0  0  0  0  0  0  0  0
    0.6719   -5.6360    0.0000 C   0  0  0  0  0  0  0  0  0  0  0  0
    0.8213   -4.2149    0.0000 C   0  0  0  0  0  0  0  0  0  0  0  0
    2.3129   -5.8085    0.0000 C   0  0  0  0  0  0  0  0  0  0  0  0
    1.8279   -6.4759    0.0000 O   0  0  0  0  0  0  0  0  0  0  0  0
    3.1333   -5.8947    0.0000 C   0  0  0  0  0  0  0  0  0  0  0  0
    3.6183   -5.2273    0.0000 C   0  0  0  0  0  0  0  0  0  0  0  0
    4.4387   -5.3135    0.0000 O   0  0  0  0  0  0  0  0  0  0  0  0
    3.5127   -3.0215    0.0000 C   0  0  0  0  0  0  0  0  0  0  0  0
    2.7281   -2.7666    0.0000 C   0  0  0  0  0  0  0  0  0  0  0  0
    2.1150   -3.3186    0.0000 C   0  0  0  0  0  0  0  0  0  0  0  0
    1.3303   -3.0637    0.0000 C   0  0  0  0  0  0  0  0  0  0  0  0
    1.1588   -2.2567    0.0000 C   0  0  0  0  0  0  0  0  0  0  0  0
    0.3742   -2.0018    0.0000 C   0  0  0  0  0  0  0  0  0  0  0  0
    0.2027   -1.1948    0.0000 N   0  0  0  0  0  0  0  0  0  0  0  0
   -0.5820   -0.9399    0.0000 C   0  0  0  0  0  0  0  0  0  0  0  0
   -0.7535   -0.1329    0.0000 C   0  0  0  0  0  0  0  0  0  0  0  0
   -0.1404    0.4191    0.0000 O   0  0  0  0  0  0  0  0  0  0  0  0
    0.6442    0.1642    0.0000 C   0  0  0  0  0  0  0  0  0  0  0  0
    0.8158   -0.6428    0.0000 C   0  0  0  0  0  0  0  0  0  0  0  0
    1.7719   -1.7047    0.0000 C   0  0  0  0  0  0  0  0  0  0  0  0
    2.5565   -1.9596    0.0000 C   0  0  0  0  0  0  0  0  0  0  0  0
  1  2  1  0  0  0  0
  2  3  1  0  0  0  0
  3  4  1  0  0  0  0
  4  5  2  0  0  0  0
  4  6  1  0  0  0  0
  6  7  4  0  0  0  0
  7  8  4  0  0  0  0
  8  9  4  0  0  0  0
  9 10  1  0  0  0  0
 10 11  4  0  0  0  0
 11 12  4  0  0  0  0
 12 13  1  0  0  0  0
 13 14  1  0  0  0  0
 13 15  1  0  0  0  0
 12 16  4  0  0  0  0
 16 17  1  0  0  0  0
 16 18  4  0  0  0  0
 18 19  4  0  0  0  0
 10 19  4  0  0  0  0
 19 20  1  0  0  0  0
  9 21  4  0  0  0  0
  6 21  4  0  0  0  0
 21 22  1  0  0  0  0
 22 23  4  0  0  0  0
 23 24  4  0  0  0  0
 24 25  4  0  0  0  0
 25 26  1  0  0  0  0
 26 27  1  0  0  0  0
 27 28  1  0  0  0  0
 28 29  1  0  0  0  0
 29 30  1  0  0  0  0
 30 31  1  0  0  0  0
 31 32  1  0  0  0  0
 27 32  1  0  0  0  0
 25 33  4  0  0  0  0
 33 34  4  0  0  0  0
 22 34  4  0  0  0  0
M  END
>  <molregno>
419032

>  <canonical_smiles>
CCNC(=O)c1noc(c2cc(C(C)C)c(O)cc2O)c1c3ccc(CN4CCOCC4)cc3

>  <standard_inchi_key>
NDAZATDQFDPQBD-UHFFFAOYSA-N

>  <standard_value>
10,61

>  <standard_units>
nM

>  <standard_type>
IC50

>  <assay_id>
954645

>  <description>
SANGER: Inhibition of human AGS cell growth in a cell viability assay.

>  <Mol Mass>
465,55

>  <Act_10_uM>
1

>  <StandardizerResult>
Clean 2D (ID: Clean 2D)
Clear Stereo (ID: Clear Stereo)
Tautomerize (ID: Tautomerize)
Wedge Clean (ID: Wedge Clean)
Aromatize (ID: Aromatize)


$$$$

  Mrv17c0 06171723492D          

 35 37  0  0  1  0            999 V2000
    3.3048   -1.1701    0.0000 C   0  0  0  0  0  0  0  0  0  0  0  0
    2.8425   -0.4868    0.0000 C   0  0  0  0  0  0  0  0  0  0  0  0
    2.0196   -0.5455    0.0000 C   0  0  0  0  0  0  0  0  0  0  0  0
    1.5573    0.1378    0.0000 C   0  0  0  0  0  0  0  0  0  0  0  0
    0.7344    0.0791    0.0000 C   0  0  0  0  0  0  0  0  0  0  0  0
    0.2721    0.7624    0.0000 C   0  0  0  0  0  0  0  0  0  0  0  0
   -0.4112    0.3001    0.0000 C   0  0  0  0  0  0  0  0  0  0  0  0
   -0.1902    1.4457    0.0000 O   0  0  0  0  0  0  0  0  0  0  0  0
    0.6327    1.5044    0.0000 C   0  0  0  0  0  0  0  0  0  0  0  0
    1.4556    1.5631    0.0000 C   0  0  0  0  0  0  0  0  0  0  0  0
    1.8162    2.3052    0.0000 C   0  0  0  0  0  0  0  0  0  0  0  0
    2.6391    2.3639    0.0000 O   0  0  0  0  0  0  0  0  0  0  0  0
    2.9997    3.1059    0.0000 C   0  0  0  0  0  0  0  0  0  0  0  0
    2.5374    3.7892    0.0000 O   0  0  0  0  0  0  0  0  0  0  0  0
    3.8226    3.1646    0.0000 C   0  0  0  0  0  0  0  0  0  0  0  0
    4.2849    2.4813    0.0000 C   0  0  0  0  0  0  0  0  0  0  0  0
    5.1078    2.5400    0.0000 O   0  0  0  0  0  0  0  0  0  0  0  0
    3.9243    1.7393    0.0000 C   0  0  0  0  0  0  0  0  0  0  0  0
    3.2749    1.2305    0.0000 C   0  0  0  0  0  0  0  0  0  0  0  0
    3.2092    2.1508    0.0000 C   0  0  0  0  0  0  0  0  0  0  0  0
    4.3866    1.0560    0.0000 C   0  0  0  0  0  0  0  0  0  0  0  0
    5.2095    1.1147    0.0000 O   0  0  0  0  0  0  0  0  0  0  0  0
    4.0260    0.3140    0.0000 C   0  0  0  0  0  0  0  0  0  0  0  0
    4.4883   -0.3693    0.0000 C   0  0  0  0  0  0  0  0  0  0  0  0
    3.2031    0.2553    0.0000 C   0  0  0  0  0  0  0  0  0  0  0  0
    2.7408    0.9386    0.0000 O   0  0  0  0  0  0  0  0  0  0  0  0
    1.3539    2.9885    0.0000 C   0  0  0  0  0  0  0  0  0  0  0  0
    1.7145    3.7305    0.0000 C   0  0  0  0  0  0  0  0  0  0  0  0
    1.2522    4.4138    0.0000 C   0  0  0  0  0  0  0  0  0  0  0  0
    0.4276    4.4414    0.0000 C   0  0  0  0  0  0  0  0  0  0  0  0
    0.1991    5.2341    0.0000 S   0  0  0  0  0  0  0  0  0  0  0  0
    0.8824    5.6964    0.0000 C   0  0  0  0  0  0  0  0  0  0  0  0
    0.9100    6.5209    0.0000 C   0  0  0  0  0  0  0  0  0  0  0  0
    1.5332    5.1894    0.0000 N   0  0  0  0  0  0  0  0  0  0  0  0
    0.5310    2.9297    0.0000 C   0  0  0  0  0  0  0  0  0  0  0  0
  2  1  1  0  0  0  0
  2  3  1  0  0  0  0
  3  4  1  0  0  0  0
  4  5  1  0  0  0  0
  5  6  1  0  0  0  0
  6  7  1  0  0  0  0
  6  8  1  0  0  0  0
  9  8  1  0  0  0  0
  6  9  1  0  0  0  0
  9 10  1  0  0  0  0
 10 11  1  0  0  0  0
 11 12  1  0  0  0  0
 12 13  1  0  0  0  0
 13 14  2  0  0  0  0
 13 15  1  0  0  0  0
 15 16  1  0  0  0  0
 16 17  1  0  0  0  0
 16 18  1  0  0  0  0
 18 19  1  0  0  0  0
 18 20  1  0  0  0  0
 18 21  1  0  0  0  0
 21 22  2  0  0  0  0
 21 23  1  0  0  0  0
 23 24  1  0  0  0  0
 23 25  1  0  0  0  0
  2 25  1  0  0  0  0
 25 26  1  0  0  0  0
 11 27  1  0  0  0  0
 27 28  2  0  0  0  0
 28 29  1  4  0  0  0
 29 30  4  0  0  0  0
 30 31  4  0  0  0  0
 31 32  4  0  0  0  0
 32 33  1  0  0  0  0
 32 34  4  0  0  0  0
 29 34  4  0  0  0  0
 27 35  1  0  0  0  0
M  END
>  <molregno>
152995

>  <canonical_smiles>
C[C@H]1CCC[C@@]2(C)O[C@H]2C[C@H](OC(=O)C[C@H](O)C(C)(C)C(=O)[C@H](C)[C@H]1O)\C(=C\c3csc(C)n3)\C

>  <standard_inchi_key>
QXRSDHAAWVKZLJ-PVYNADRNSA-N

>  <standard_value>
2,58

>  <standard_units>
nM

>  <standard_type>
IC50

>  <assay_id>
954645

>  <description>
SANGER: Inhibition of human AGS cell growth in a cell viability assay.

>  <Mol Mass>
507,69

>  <Act_10_uM>
1

>  <StandardizerResult>
Clean 2D (ID: Clean 2D)
Clear Stereo (ID: Clear Stereo)
Tautomerize (ID: Tautomerize)
Wedge Clean (ID: Wedge Clean)
Aromatize (ID: Aromatize)


$$$$

  Mrv17c0 06171723492D          

 17 18  0  0  1  0            999 V2000
    0.7145    6.7661    0.0000 N   0  0  0  0  0  0  0  0  0  0  0  0
    0.7145    5.9411    0.0000 C   0  0  0  0  0  0  0  0  0  0  0  0
    1.4289    5.5286    0.0000 N   0  0  0  0  0  0  0  0  0  0  0  0
    1.4289    4.7036    0.0000 C   0  0  0  0  0  0  0  0  0  0  0  0
    2.1434    4.2911    0.0000 O   0  0  0  0  0  0  0  0  0  0  0  0
    0.7145    4.2911    0.0000 N   0  0  0  0  0  0  0  0  0  0  0  0
    0.0000    4.7036    0.0000 C   0  0  0  0  0  0  0  0  0  0  0  0
    0.0000    5.5286    0.0000 C   0  0  0  0  0  0  0  0  0  0  0  0
    0.7145    3.4661    0.0000 C   0  0  0  0  0  0  0  0  0  0  0  0
    1.3819    2.9812    0.0000 O   0  0  0  0  0  0  0  0  0  0  0  0
    1.1270    2.1965    0.0000 C   0  0  0  0  0  0  0  0  0  0  0  0
    1.6119    1.5291    0.0000 C   0  0  0  0  0  0  0  0  0  0  0  0
    2.4324    1.6153    0.0000 O   0  0  0  0  0  0  0  0  0  0  0  0
    0.3020    2.1965    0.0000 C   0  0  0  0  0  0  0  0  0  0  0  0
   -0.1830    1.5291    0.0000 O   0  0  0  0  0  0  0  0  0  0  0  0
    0.0470    2.9812    0.0000 C   0  0  0  0  0  0  0  0  0  0  0  0
   -0.7376    3.2361    0.0000 O   0  0  0  0  0  0  0  0  0  0  0  0
  1  2  1  0  0  0  0
  2  3  4  0  0  0  0
  3  4  4  0  0  0  0
  4  5  2  0  0  0  0
  4  6  4  0  0  0  0
  6  7  4  0  0  0  0
  7  8  4  0  0  0  0
  2  8  4  0  0  0  0
  9  6  1  0  0  0  0
  9 10  1  0  0  0  0
 10 11  1  0  0  0  0
 11 12  1  0  0  0  0
 12 13  1  0  0  0  0
 11 14  1  0  0  0  0
 14 15  1  0  0  0  0
 14 16  1  0  0  0  0
  9 16  1  0  0  0  0
 16 17  1  0  0  0  0
M  END
>  <molregno>
51182

>  <canonical_smiles>
NC1=NC(=O)N(C=C1)[C@@H]2O[C@H](CO)[C@@H](O)[C@@H]2O

>  <standard_inchi_key>
UHDGCWIWMRVCDJ-CCXZUQQUSA-N

>  <standard_value>
917,55

>  <standard_units>
nM

>  <standard_type>
IC50

>  <assay_id>
954645

>  <description>
SANGER: Inhibition of human AGS cell growth in a cell viability assay.

>  <Mol Mass>
243,219

>  <Act_10_uM>
1

>  <StandardizerResult>
Clean 2D (ID: Clean 2D)
Clear Stereo (ID: Clear Stereo)
Tautomerize (ID: Tautomerize)
Wedge Clean (ID: Wedge Clean)
Aromatize (ID: Aromatize)


$$$$

  Mrv17c0 06171723492D          

 58 63  0  0  0  0            999 V2000
   13.0780   -4.0290    0.0000 C   0  0  0  0  0  0  0  0  0  0  0  0
   12.2619   -4.1500    0.0000 C   0  0  0  0  0  0  0  0  0  0  0  0
   11.7491   -3.5038    0.0000 O   0  0  0  0  0  0  0  0  0  0  0  0
   11.9587   -4.9173    0.0000 O   0  0  0  0  0  0  0  0  0  0  0  0
   12.4715   -5.5635    0.0000 C   0  0  0  0  0  0  0  0  0  0  0  0
   12.9630   -4.9009    0.0000 C   0  0  0  0  0  0  0  0  0  0  0  0
   13.6256   -5.3924    0.0000 O   0  0  0  0  0  0  0  0  0  0  0  0
   13.1341   -6.0550    0.0000 C   0  0  0  0  0  0  0  0  0  0  0  0
   13.0398   -6.8746    0.0000 C   0  0  0  0  0  0  0  0  0  0  0  0
   12.2829   -7.2027    0.0000 C   0  0  0  0  0  0  0  0  0  0  0  0
   12.1885   -8.0223    0.0000 O   0  0  0  0  0  0  0  0  0  0  0  0
   11.6202   -6.7112    0.0000 C   0  0  0  0  0  0  0  0  0  0  0  0
   11.6183   -7.5362    0.0000 C   0  0  0  0  0  0  0  0  0  0  0  0
   11.7146   -5.8916    0.0000 C   0  0  0  0  0  0  0  0  0  0  0  0
   11.1649   -5.2210    0.0000 C   0  0  0  0  0  0  0  0  0  0  0  0
   11.5797   -4.5079    0.0000 O   0  0  0  0  0  0  0  0  0  0  0  0
   11.1694   -3.7921    0.0000 C   0  0  0  0  0  0  0  0  0  0  0  0
   10.3444   -3.7894    0.0000 O   0  0  0  0  0  0  0  0  0  0  0  0
   11.5842   -3.0789    0.0000 C   0  0  0  0  0  0  0  0  0  0  0  0
   11.1740   -2.3631    0.0000 C   0  0  0  0  0  0  0  0  0  0  0  0
   11.5888   -1.6500    0.0000 C   0  0  0  0  0  0  0  0  0  0  0  0
   12.4138   -1.6526    0.0000 C   0  0  0  0  0  0  0  0  0  0  0  0
   12.8240   -2.3684    0.0000 C   0  0  0  0  0  0  0  0  0  0  0  0
   12.4092   -3.0816    0.0000 C   0  0  0  0  0  0  0  0  0  0  0  0
   10.3043   -5.0738    0.0000 C   0  0  0  0  0  0  0  0  0  0  0  0
   10.5678   -4.2920    0.0000 O   0  0  0  0  0  0  0  0  0  0  0  0
    9.5361   -4.6732    0.0000 C   0  0  0  0  0  0  0  0  0  0  0  0
    8.7883   -5.0674    0.0000 C   0  0  0  0  0  0  0  0  0  0  0  0
    8.0748   -4.6532    0.0000 O   0  0  0  0  0  0  0  0  0  0  0  0
    7.3594   -5.0640    0.0000 C   0  0  0  0  0  0  0  0  0  0  0  0
    7.3575   -5.8890    0.0000 O   0  0  0  0  0  0  0  0  0  0  0  0
    6.6459   -4.6499    0.0000 C   0  0  0  0  0  0  0  0  0  0  0  0
    6.6478   -3.8249    0.0000 O   0  0  0  0  0  0  0  0  0  0  0  0
    5.9305   -5.0607    0.0000 C   0  0  0  0  0  0  0  0  0  0  0  0
    5.2169   -4.6465    0.0000 N   0  0  0  0  0  0  0  0  0  0  0  0
    4.5015   -5.0573    0.0000 C   0  0  0  0  0  0  0  0  0  0  0  0
    4.4996   -5.8823    0.0000 O   0  0  0  0  0  0  0  0  0  0  0  0
    3.7880   -4.6432    0.0000 O   0  0  0  0  0  0  0  0  0  0  0  0
    3.0726   -5.0540    0.0000 C   0  0  0  0  0  0  0  0  0  0  0  0
    2.3571   -5.4648    0.0000 C   0  0  0  0  0  0  0  0  0  0  0  0
    2.6617   -4.3386    0.0000 C   0  0  0  0  0  0  0  0  0  0  0  0
    3.4834   -5.7694    0.0000 C   0  0  0  0  0  0  0  0  0  0  0  0
    5.9285   -5.8857    0.0000 C   0  0  0  0  0  0  0  0  0  0  0  0
    6.6420   -6.2999    0.0000 C   0  0  0  0  0  0  0  0  0  0  0  0
    6.6401   -7.1249    0.0000 C   0  0  0  0  0  0  0  0  0  0  0  0
    5.9247   -7.5357    0.0000 C   0  0  0  0  0  0  0  0  0  0  0  0
    5.2112   -7.1215    0.0000 C   0  0  0  0  0  0  0  0  0  0  0  0
    5.2131   -6.2965    0.0000 C   0  0  0  0  0  0  0  0  0  0  0  0
    8.8169   -5.9122    0.0000 C   0  0  0  0  0  0  0  0  0  0  0  0
    9.5457   -6.3806    0.0000 C   0  0  0  0  0  0  0  0  0  0  0  0
   10.1004   -7.0549    0.0000 C   0  0  0  0  0  0  0  0  0  0  0  0
    9.6819   -7.7659    0.0000 O   0  0  0  0  0  0  0  0  0  0  0  0
   10.9421   -7.2093    0.0000 C   0  0  0  0  0  0  0  0  0  0  0  0
   11.1270   -8.0133    0.0000 O   0  0  0  0  0  0  0  0  0  0  0  0
    9.9827   -5.7607    0.0000 C   0  0  0  0  0  0  0  0  0  0  0  0
   10.4871   -6.4135    0.0000 C   0  0  0  0  0  0  0  0  0  0  0  0
   10.7997   -5.8749    0.0000 C   0  0  0  0  0  0  0  0  0  0  0  0
    8.0996   -6.3198    0.0000 C   0  0  0  0  0  0  0  0  0  0  0  0
  1  2  1  0  0  0  0
  2  3  2  0  0  0  0
  2  4  1  0  0  0  0
  5  4  1  0  0  0  0
  5  6  1  0  0  0  0
  6  7  1  0  0  0  0
  8  7  1  0  0  0  0
  5  8  1  0  0  0  0
  8  9  1  0  0  0  0
  9 10  1  0  0  0  0
 10 11  1  0  0  0  0
 10 12  1  0  0  0  0
 12 13  1  0  0  0  0
 12 14  1  0  0  0  0
 14  5  1  0  0  0  0
 14 15  1  0  0  0  0
 15 16  1  0  0  0  0
 16 17  1  0  0  0  0
 17 18  2  0  0  0  0
 17 19  1  0  0  0  0
 19 20  4  0  0  0  0
 20 21  4  0  0  0  0
 21 22  4  0  0  0  0
 22 23  4  0  0  0  0
 23 24  4  0  0  0  0
 19 24  4  0  0  0  0
 15 25  1  0  0  0  0
 25 26  1  0  0  0  0
 25 27  1  0  0  0  0
 27 28  1  0  0  0  0
 28 29  1  0  0  0  0
 29 30  1  0  0  0  0
 30 31  2  0  0  0  0
 30 32  1  0  0  0  0
 32 33  1  0  0  0  0
 32 34  1  0  0  0  0
 34 35  1  0  0  0  0
 35 36  1  0  0  0  0
 36 37  2  0  0  0  0
 36 38  1  0  0  0  0
 38 39  1  0  0  0  0
 39 40  1  0  0  0  0
 39 41  1  0  0  0  0
 39 42  1  0  0  0  0
 34 43  1  0  0  0  0
 43 44  4  0  0  0  0
 44 45  4  0  0  0  0
 45 46  4  0  0  0  0
 46 47  4  0  0  0  0
 47 48  4  0  0  0  0
 43 48  4  0  0  0  0
 28 49  1  0  0  0  0
 49 50  2  0  0  0  0
 50 51  1  0  0  0  0
 51 52  1  0  0  0  0
 51 53  1  0  0  0  0
 12 53  1  0  0  0  0
 53 54  2  0  0  0  0
 50 55  1  0  0  0  0
 25 55  1  0  0  0  0
 55 56  1  0  0  0  0
 55 57  1  0  0  0  0
 49 58  1  0  0  0  0
M  END
>  <molregno>
1927101

>  <canonical_smiles>
O.O.O.CC(=O)O[C@@]12CO[C@@H]1C[C@H](O)[C@]3(C)[C@@H]2[C@H](OC(=O)c4ccccc4)[C@]5(O)C[C@H](OC(=O)[C@H](O)[C@@H](NC(=O)OC(C)(C)C)c6ccccc6)C(=C([C@@H](O)C3=O)C5(C)C)C

>  <standard_inchi_key>
XCDIRYDKECHIPE-QHEQPUDQSA-N

>  <standard_value>
3,28

>  <standard_units>
nM

>  <standard_type>
IC50

>  <assay_id>
954645

>  <description>
SANGER: Inhibition of human AGS cell growth in a cell viability assay.

>  <Mol Mass>
861,935

>  <Act_10_uM>
1

>  <StandardizerResult>
Clean 2D (ID: Clean 2D)
Clear Stereo (ID: Clear Stereo)
Remove Fragment (ID: Remove Fragment)
Tautomerize (ID: Tautomerize)
Wedge Clean (ID: Wedge Clean)
Aromatize (ID: Aromatize)


$$$$

  Mrv17c0 06171723492D          

 25 27  0  0  1  0            999 V2000
    2.1434   -0.4125    0.0000 N   0  0  0  0  0  0  0  0  0  0  0  0
    1.4289    0.0000    0.0000 C   0  0  0  0  0  0  0  0  0  0  0  0
    1.4289    0.8250    0.0000 O   0  0  0  0  0  0  0  0  0  0  0  0
    0.7145   -0.4125    0.0000 N   0  0  0  0  0  0  0  0  0  0  0  0
    0.7145   -1.2375    0.0000 C   0  0  0  0  0  0  0  0  0  0  0  0
    1.3819   -1.7224    0.0000 C   0  0  0  0  0  0  0  0  0  0  0  0
    1.1270   -2.5070    0.0000 C   0  0  0  0  0  0  0  0  0  0  0  0
    0.3020   -2.5070    0.0000 S   0  0  0  0  0  0  0  0  0  0  0  0
    0.0470   -1.7224    0.0000 C   0  0  0  0  0  0  0  0  0  0  0  0
   -0.7376   -1.4675    0.0000 C   0  0  0  0  0  0  0  0  0  0  0  0
   -1.3507   -2.0195    0.0000 O   0  0  0  0  0  0  0  0  0  0  0  0
   -0.9091   -0.6605    0.0000 N   0  0  0  0  0  0  0  0  0  0  0  0
   -1.6937   -0.4056    0.0000 C   0  0  0  0  0  0  0  0  0  0  0  0
   -2.3068   -0.9576    0.0000 C   0  0  0  0  0  0  0  0  0  0  0  0
   -3.0915   -0.7027    0.0000 C   0  0  0  0  0  0  0  0  0  0  0  0
   -3.2630    0.1043    0.0000 C   0  0  0  0  0  0  0  0  0  0  0  0
   -2.6499    0.6563    0.0000 N   0  0  0  0  0  0  0  0  0  0  0  0
   -1.8653    0.4014    0.0000 C   0  0  0  0  0  0  0  0  0  0  0  0
    1.6119   -3.1745    0.0000 C   0  0  0  0  0  0  0  0  0  0  0  0
    2.4324   -3.0882    0.0000 C   0  0  0  0  0  0  0  0  0  0  0  0
    2.9173   -3.7557    0.0000 C   0  0  0  0  0  0  0  0  0  0  0  0
    2.5817   -4.5094    0.0000 C   0  0  0  0  0  0  0  0  0  0  0  0
    1.7613   -4.5956    0.0000 C   0  0  0  0  0  0  0  0  0  0  0  0
    1.4257   -5.3493    0.0000 F   0  0  0  0  0  0  0  0  0  0  0  0
    1.2763   -3.9282    0.0000 C   0  0  0  0  0  0  0  0  0  0  0  0
  1  2  1  0  0  0  0
  2  3  2  0  0  0  0
  2  4  1  0  0  0  0
  4  5  1  0  0  0  0
  5  6  4  0  0  0  0
  6  7  4  0  0  0  0
  7  8  4  0  0  0  0
  8  9  4  0  0  0  0
  5  9  4  0  0  0  0
  9 10  1  0  0  0  0
 10 11  2  0  0  0  0
 10 12  1  0  0  0  0
 13 12  1  0  0  0  0
 13 14  1  0  0  0  0
 14 15  1  0  0  0  0
 15 16  1  0  0  0  0
 16 17  1  0  0  0  0
 17 18  1  0  0  0  0
 13 18  1  0  0  0  0
  7 19  1  0  0  0  0
 19 20  4  0  0  0  0
 20 21  4  0  0  0  0
 21 22  4  0  0  0  0
 22 23  4  0  0  0  0
 23 24  1  0  0  0  0
 23 25  4  0  0  0  0
 19 25  4  0  0  0  0
M  END
>  <molregno>
1348359

>  <canonical_smiles>
NC(=O)Nc1cc(sc1C(=O)N[C@H]2CCCNC2)c3cccc(F)c3

>  <standard_inchi_key>
IAYGCINLNONXHY-LBPRGKRZSA-N

>  <standard_value>
581,62

>  <standard_units>
nM

>  <standard_type>
IC50

>  <assay_id>
954645

>  <description>
SANGER: Inhibition of human AGS cell growth in a cell viability assay.

>  <Mol Mass>
362,42

>  <Act_10_uM>
1

>  <StandardizerResult>
Clean 2D (ID: Clean 2D)
Clear Stereo (ID: Clear Stereo)
Tautomerize (ID: Tautomerize)
Wedge Clean (ID: Wedge Clean)
Aromatize (ID: Aromatize)


$$$$

  Mrv17c0 06171723492D          

 42 43  0  0  0  0            999 V2000
    3.8641   -2.0445    0.0000 C   0  0  0  0  0  0  0  0  0  0  0  0
    4.1056   -1.2557    0.0000 O   0  0  0  0  0  0  0  0  0  0  0  0
    3.5431   -0.6521    0.0000 C   0  0  0  0  0  0  0  0  0  0  0  0
    2.7392   -0.8374    0.0000 C   0  0  0  0  0  0  0  0  0  0  0  0
    2.0956   -0.2042    0.0000 C   0  0  0  0  0  0  0  0  0  0  0  0
    2.4414    0.5448    0.0000 C   0  0  0  0  0  0  0  0  0  0  0  0
    1.2738   -0.1320    0.0000 C   0  0  0  0  0  0  0  0  0  0  0  0
    1.0885    0.6719    0.0000 C   0  0  0  0  0  0  0  0  0  0  0  0
    0.4414    1.1836    0.0000 C   0  0  0  0  0  0  0  0  0  0  0  0
   -0.3253    0.8791    0.0000 N   0  0  0  0  0  0  0  0  0  0  0  0
   -0.9724    1.3909    0.0000 C   0  0  0  0  0  0  0  0  0  0  0  0
   -1.7391    1.0864    0.0000 C   0  0  0  0  0  0  0  0  0  0  0  0
   -2.3862    1.5981    0.0000 C   0  0  0  0  0  0  0  0  0  0  0  0
    0.5611    1.9999    0.0000 C   0  0  0  0  0  0  0  0  0  0  0  0
   -0.0860    2.5117    0.0000 O   0  0  0  0  0  0  0  0  0  0  0  0
    1.3278    2.3044    0.0000 C   0  0  0  0  0  0  0  0  0  0  0  0
    2.0973    1.9475    0.0000 C   0  0  0  0  0  0  0  0  0  0  0  0
    2.9013    2.1328    0.0000 N   0  0  0  0  0  0  0  0  0  0  0  0
    3.1428    2.9217    0.0000 C   0  0  0  0  0  0  0  0  0  0  0  0
    2.5803    3.5252    0.0000 O   0  0  0  0  0  0  0  0  0  0  0  0
    3.9467    3.1069    0.0000 C   0  0  0  0  0  0  0  0  0  0  0  0
    4.1882    3.8958    0.0000 C   0  0  0  0  0  0  0  0  0  0  0  0
    4.9921    4.0811    0.0000 C   0  0  0  0  0  0  0  0  0  0  0  0
    5.5545    3.4775    0.0000 C   0  0  0  0  0  0  0  0  0  0  0  0
    5.3130    2.6887    0.0000 C   0  0  0  0  0  0  0  0  0  0  0  0
    6.1170    2.8740    0.0000 O   0  0  0  0  0  0  0  0  0  0  0  0
    6.3585    3.6628    0.0000 C   0  0  0  0  0  0  0  0  0  0  0  0
    5.8755    2.0851    0.0000 C   0  0  0  0  0  0  0  0  0  0  0  0
    6.6794    2.2704    0.0000 O   0  0  0  0  0  0  0  0  0  0  0  0
    7.2418    1.6668    0.0000 C   0  0  0  0  0  0  0  0  0  0  0  0
    8.0457    1.8521    0.0000 O   0  0  0  0  0  0  0  0  0  0  0  0
    7.0003    0.8779    0.0000 N   0  0  0  0  0  0  0  0  0  0  0  0
    5.6340    1.2962    0.0000 C   0  0  0  0  0  0  0  0  0  0  0  0
    4.8300    1.1109    0.0000 C   0  0  0  0  0  0  0  0  0  0  0  0
    4.5886    0.3221    0.0000 C   0  0  0  0  0  0  0  0  0  0  0  0
    5.1510   -0.2815    0.0000 C   0  0  0  0  0  0  0  0  0  0  0  0
    3.7846    0.1368    0.0000 C   0  0  0  0  0  0  0  0  0  0  0  0
    3.2222    0.7404    0.0000 O   0  0  0  0  0  0  0  0  0  0  0  0
    6.1964    0.6927    0.0000 C   0  0  0  0  0  0  0  0  0  0  0  0
    4.5091    2.5034    0.0000 C   0  0  0  0  0  0  0  0  0  0  0  0
    1.7958    1.0965    0.0000 C   0  0  0  0  0  0  0  0  0  0  0  0
    2.5647    0.7973    0.0000 O   0  0  0  0  0  0  0  0  0  0  0  0
  1  2  1  0  0  0  0
  3  2  1  0  0  0  0
  3  4  1  0  0  0  0
  4  5  1  0  0  0  0
  5  6  1  0  0  0  0
  5  7  1  0  0  0  0
  7  8  1  0  0  0  0
  8  9  2  0  0  0  0
  9 10  1  0  0  0  0
 10 11  1  0  0  0  0
 11 12  1  0  0  0  0
 12 13  2  0  0  0  0
  9 14  1  0  0  0  0
 14 15  2  0  0  0  0
 14 16  1  0  0  0  0
 16 17  2  0  0  0  0
 17 18  1  0  0  0  0
 18 19  1  0  0  0  0
 19 20  2  0  0  0  0
 19 21  1  0  0  0  0
 21 22  2  0  0  0  0
 22 23  1  4  0  0  0
 23 24  2  0  0  0  0
 24 25  1  4  0  0  0
 25 26  1  0  0  0  0
 26 27  1  0  0  0  0
 25 28  1  0  0  0  0
 28 29  1  0  0  0  0
 29 30  1  0  0  0  0
 30 31  2  0  0  0  0
 30 32  1  0  0  0  0
 28 33  1  0  0  0  0
 33 34  2  0  0  0  0
 34 35  1  4  0  0  0
 35 36  1  0  0  0  0
 35 37  1  0  0  0  0
  3 37  1  0  0  0  0
 37 38  1  0  0  0  0
 33 39  1  0  0  0  0
 21 40  1  0  0  0  0
 17 41  1  0  0  0  0
  8 41  1  0  0  0  0
 41 42  2  0  0  0  0
M  END
>  <molregno>
183934

>  <canonical_smiles>
CO[C@H]1C[C@H](C)CC2=C(NCC=C)C(=O)C=C(NC(=O)\C(=C\C=C/[C@H](OC)[C@@H](OC(=O)N)\C(=C\[C@H](C)[C@H]1O)\C)\C)C2=O

>  <standard_inchi_key>
AYUNIORJHRXIBJ-TXHRRWQRSA-N

>  <standard_value>
19,38

>  <standard_units>
nM

>  <standard_type>
IC50

>  <assay_id>
954645

>  <description>
SANGER: Inhibition of human AGS cell growth in a cell viability assay.

>  <Mol Mass>
585,698

>  <Act_10_uM>
1

>  <StandardizerResult>
Clean 2D (ID: Clean 2D)
Clear Stereo (ID: Clear Stereo)
Tautomerize (ID: Tautomerize)
Wedge Clean (ID: Wedge Clean)


$$$$

  Mrv17c0 06171723492D          

 27 28  0  0  0  0            999 V2000
    8.5737   -7.4250    0.0000 C   0  0  0  0  0  0  0  0  0  0  0  0
    8.5737   -6.6000    0.0000 N   0  0  0  0  0  0  0  0  0  0  0  0
    7.8592   -6.1875    0.0000 N   0  0  0  0  0  0  0  0  0  0  0  0
    7.1447   -6.6000    0.0000 C   0  0  0  0  0  0  0  0  0  0  0  0
    7.1447   -7.4250    0.0000 O   0  0  0  0  0  0  0  0  0  0  0  0
    6.4302   -6.1875    0.0000 C   0  0  0  0  0  0  0  0  0  0  0  0
    5.7158   -6.6000    0.0000 C   0  0  0  0  0  0  0  0  0  0  0  0
    5.7158   -7.4250    0.0000 O   0  0  0  0  0  0  0  0  0  0  0  0
    5.0013   -6.1875    0.0000 N   0  0  0  0  0  0  0  0  0  0  0  0
    4.2868   -6.6000    0.0000 N   0  0  0  0  0  0  0  0  0  0  0  0
    4.2868   -7.4250    0.0000 C   0  0  0  0  0  0  0  0  0  0  0  0
    3.5724   -6.1875    0.0000 C   0  0  0  0  0  0  0  0  0  0  0  0
    3.5724   -5.3625    0.0000 S   0  0  0  0  0  0  0  0  0  0  0  0
    2.8579   -6.6000    0.0000 C   0  0  0  0  0  0  0  0  0  0  0  0
    2.8579   -7.4250    0.0000 C   0  0  0  0  0  0  0  0  0  0  0  0
    2.1434   -7.8375    0.0000 C   0  0  0  0  0  0  0  0  0  0  0  0
    1.4289   -7.4250    0.0000 C   0  0  0  0  0  0  0  0  0  0  0  0
    1.4289   -6.6000    0.0000 C   0  0  0  0  0  0  0  0  0  0  0  0
    2.1434   -6.1875    0.0000 C   0  0  0  0  0  0  0  0  0  0  0  0
    9.2881   -6.1875    0.0000 C   0  0  0  0  0  0  0  0  0  0  0  0
    9.2881   -5.3625    0.0000 S   0  0  0  0  0  0  0  0  0  0  0  0
   10.0026   -6.6000    0.0000 C   0  0  0  0  0  0  0  0  0  0  0  0
   10.7171   -6.1875    0.0000 C   0  0  0  0  0  0  0  0  0  0  0  0
   11.4315   -6.6000    0.0000 C   0  0  0  0  0  0  0  0  0  0  0  0
   11.4315   -7.4250    0.0000 C   0  0  0  0  0  0  0  0  0  0  0  0
   10.7171   -7.8375    0.0000 C   0  0  0  0  0  0  0  0  0  0  0  0
   10.0026   -7.4250    0.0000 C   0  0  0  0  0  0  0  0  0  0  0  0
  1  2  1  0  0  0  0
  2  3  1  0  0  0  0
  3  4  1  0  0  0  0
  4  5  2  0  0  0  0
  4  6  1  0  0  0  0
  6  7  1  0  0  0  0
  7  8  2  0  0  0  0
  7  9  1  0  0  0  0
  9 10  1  0  0  0  0
 10 11  1  0  0  0  0
 10 12  1  0  0  0  0
 12 13  2  0  0  0  0
 12 14  1  0  0  0  0
 14 15  4  0  0  0  0
 15 16  4  0  0  0  0
 16 17  4  0  0  0  0
 17 18  4  0  0  0  0
 18 19  4  0  0  0  0
 14 19  4  0  0  0  0
  2 20  1  0  0  0  0
 20 21  2  0  0  0  0
 20 22  1  0  0  0  0
 22 23  4  0  0  0  0
 23 24  4  0  0  0  0
 24 25  4  0  0  0  0
 25 26  4  0  0  0  0
 26 27  4  0  0  0  0
 22 27  4  0  0  0  0
M  END
>  <molregno>
1294151

>  <canonical_smiles>
CN(NC(=O)CC(=O)NN(C)C(=S)c1ccccc1)C(=S)c2ccccc2

>  <standard_inchi_key>
BKJIXTWSNXCKJH-UHFFFAOYSA-N

>  <standard_value>
2,86

>  <standard_units>
nM

>  <standard_type>
IC50

>  <assay_id>
954645

>  <description>
SANGER: Inhibition of human AGS cell growth in a cell viability assay.

>  <Mol Mass>
400,52

>  <Act_10_uM>
1

>  <StandardizerResult>
Clean 2D (ID: Clean 2D)
Clear Stereo (ID: Clear Stereo)
Tautomerize (ID: Tautomerize)
Wedge Clean (ID: Wedge Clean)
Aromatize (ID: Aromatize)


$$$$

  Mrv17c0 06171723492D          

 34 37  0  0  1  0            999 V2000
    1.4289    2.4750    0.0000 C   0  0  0  0  0  0  0  0  0  0  0  0
    2.1434    2.0625    0.0000 N   0  0  0  0  0  0  0  0  0  0  0  0
    2.8579    2.4750    0.0000 C   0  0  0  0  0  0  0  0  0  0  0  0
    2.1434    1.2375    0.0000 C   0  0  0  0  0  0  0  0  0  0  0  0
    1.4289    0.8250    0.0000 C   0  0  0  0  0  0  0  0  0  0  0  0
    0.7145    1.2375    0.0000 C   0  0  0  0  0  0  0  0  0  0  0  0
    0.0000    0.8250    0.0000 C   0  0  0  0  0  0  0  0  0  0  0  0
   -0.7145    1.2375    0.0000 O   0  0  0  0  0  0  0  0  0  0  0  0
    0.0000    0.0000    0.0000 N   0  0  0  0  0  0  0  0  0  0  0  0
    0.7145   -0.4125    0.0000 C   0  0  0  0  0  0  0  0  0  0  0  0
    1.4289    0.0000    0.0000 C   0  0  0  0  0  0  0  0  0  0  0  0
    2.1434   -0.4125    0.0000 C   0  0  0  0  0  0  0  0  0  0  0  0
    2.8579    0.0000    0.0000 C   0  0  0  0  0  0  0  0  0  0  0  0
    2.8579    0.8250    0.0000 N   0  0  0  0  0  0  0  0  0  0  0  0
    3.5724    1.2375    0.0000 C   0  0  0  0  0  0  0  0  0  0  0  0
    3.5724    2.0625    0.0000 C   0  0  0  0  0  0  0  0  0  0  0  0
    4.2868    2.4750    0.0000 C   0  0  0  0  0  0  0  0  0  0  0  0
    5.0013    2.0625    0.0000 C   0  0  0  0  0  0  0  0  0  0  0  0
    5.7158    2.4750    0.0000 F   0  0  0  0  0  0  0  0  0  0  0  0
    5.0013    1.2375    0.0000 C   0  0  0  0  0  0  0  0  0  0  0  0
    5.7158    0.8250    0.0000 Cl  0  0  0  0  0  0  0  0  0  0  0  0
    4.2868    0.8250    0.0000 C   0  0  0  0  0  0  0  0  0  0  0  0
    3.5724   -0.4125    0.0000 N   0  0  0  0  0  0  0  0  0  0  0  0
    3.5724   -1.2375    0.0000 C   0  0  0  0  0  0  0  0  0  0  0  0
    2.8579   -1.6500    0.0000 N   0  0  0  0  0  0  0  0  0  0  0  0
    2.1434   -1.2375    0.0000 C   0  0  0  0  0  0  0  0  0  0  0  0
    1.4289   -1.6500    0.0000 C   0  0  0  0  0  0  0  0  0  0  0  0
    0.7145   -1.2375    0.0000 C   0  0  0  0  0  0  0  0  0  0  0  0
    0.0000   -1.6500    0.0000 O   0  0  0  0  0  0  0  0  0  0  0  0
   -0.7145   -1.2375    0.0000 C   0  0  0  0  0  0  0  0  0  0  0  0
   -0.8007   -0.4170    0.0000 C   0  0  0  0  0  0  0  0  0  0  0  0
   -1.6077   -0.2455    0.0000 C   0  0  0  0  0  0  0  0  0  0  0  0
   -2.0202   -0.9600    0.0000 O   0  0  0  0  0  0  0  0  0  0  0  0
   -1.4681   -1.5731    0.0000 C   0  0  0  0  0  0  0  0  0  0  0  0
  1  2  1  0  0  0  0
  2  3  1  0  0  0  0
  2  4  1  0  0  0  0
  5  4  1  4  0  0  0
  5  6  2  0  0  0  0
  6  7  1  0  0  0  0
  7  8  2  0  0  0  0
  7  9  1  0  0  0  0
  9 10  1  0  0  0  0
 10 11  4  0  0  0  0
 11 12  4  0  0  0  0
 12 13  4  0  0  0  0
 13 14  1  0  0  0  0
 14 15  1  0  0  0  0
 15 16  4  0  0  0  0
 16 17  4  0  0  0  0
 17 18  4  0  0  0  0
 18 19  1  0  0  0  0
 18 20  4  0  0  0  0
 20 21  1  0  0  0  0
 20 22  4  0  0  0  0
 15 22  4  0  0  0  0
 13 23  4  0  0  0  0
 23 24  4  0  0  0  0
 24 25  4  0  0  0  0
 25 26  4  0  0  0  0
 12 26  4  0  0  0  0
 26 27  4  0  0  0  0
 27 28  4  0  0  0  0
 10 28  4  0  0  0  0
 28 29  1  0  0  0  0
 30 29  1  0  0  0  0
 30 31  1  0  0  0  0
 31 32  1  0  0  0  0
 32 33  1  0  0  0  0
 33 34  1  0  0  0  0
 30 34  1  0  0  0  0
M  END
>  <molregno>
650126

>  <canonical_smiles>
CN(C)C\C=C\C(=O)Nc1cc2c(Nc3ccc(F)c(Cl)c3)ncnc2cc1O[C@H]4CCOC4

>  <standard_inchi_key>
ULXXDDBFHOBEHA-CWDCEQMOSA-N

>  <standard_value>
836,48

>  <standard_units>
nM

>  <standard_type>
IC50

>  <assay_id>
954645

>  <description>
SANGER: Inhibition of human AGS cell growth in a cell viability assay.

>  <Mol Mass>
485,94

>  <Act_10_uM>
1

>  <StandardizerResult>
Clean 2D (ID: Clean 2D)
Clear Stereo (ID: Clear Stereo)
Tautomerize (ID: Tautomerize)
Wedge Clean (ID: Wedge Clean)
Aromatize (ID: Aromatize)


$$$$

  Mrv17c0 06171723492D          

 36 41  0  0  0  0            999 V2000
   -2.5239   -1.8326    0.0000 C   0  0  0  0  0  0  0  0  0  0  0  0
   -1.9719   -1.2195    0.0000 N   0  0  0  0  0  0  0  0  0  0  0  0
   -1.1514   -1.3057    0.0000 C   0  0  0  0  0  0  0  0  0  0  0  0
   -0.7389   -2.0202    0.0000 O   0  0  0  0  0  0  0  0  0  0  0  0
   -0.8158   -0.5520    0.0000 N   0  0  0  0  0  0  0  0  0  0  0  0
   -0.0089   -0.3805    0.0000 C   0  0  0  0  0  0  0  0  0  0  0  0
    0.2461    0.4041    0.0000 C   0  0  0  0  0  0  0  0  0  0  0  0
    1.0530    0.5756    0.0000 C   0  0  0  0  0  0  0  0  0  0  0  0
    1.6051   -0.0375    0.0000 C   0  0  0  0  0  0  0  0  0  0  0  0
    1.3501   -0.8221    0.0000 C   0  0  0  0  0  0  0  0  0  0  0  0
    0.5432   -0.9936    0.0000 C   0  0  0  0  0  0  0  0  0  0  0  0
    2.4120    0.1341    0.0000 C   0  0  0  0  0  0  0  0  0  0  0  0
    2.2405    0.9410    0.0000 C   0  0  0  0  0  0  0  0  0  0  0  0
    2.5836   -0.6729    0.0000 C   0  0  0  0  0  0  0  0  0  0  0  0
    3.2190    0.3056    0.0000 C   0  0  0  0  0  0  0  0  0  0  0  0
    4.0260    0.4771    0.0000 N   0  0  0  0  0  0  0  0  0  0  0  0
   -1.4289    0.0000    0.0000 C   0  0  0  0  0  0  0  0  0  0  0  0
   -2.1434   -0.4125    0.0000 C   0  0  0  0  0  0  0  0  0  0  0  0
   -2.8579    0.0000    0.0000 C   0  0  0  0  0  0  0  0  0  0  0  0
   -2.8579    0.8250    0.0000 N   0  0  0  0  0  0  0  0  0  0  0  0
   -2.1434    1.2375    0.0000 C   0  0  0  0  0  0  0  0  0  0  0  0
   -2.1434    2.0625    0.0000 C   0  0  0  0  0  0  0  0  0  0  0  0
   -1.4289    2.4750    0.0000 C   0  0  0  0  0  0  0  0  0  0  0  0
   -0.7145    2.0625    0.0000 C   0  0  0  0  0  0  0  0  0  0  0  0
   -0.7145    1.2375    0.0000 C   0  0  0  0  0  0  0  0  0  0  0  0
   -1.4289    0.8250    0.0000 C   0  0  0  0  0  0  0  0  0  0  0  0
    0.0000    2.4750    0.0000 C   0  0  0  0  0  0  0  0  0  0  0  0
    0.0000    3.3000    0.0000 C   0  0  0  0  0  0  0  0  0  0  0  0
    0.7145    3.7125    0.0000 N   0  0  0  0  0  0  0  0  0  0  0  0
    1.4289    3.3000    0.0000 C   0  0  0  0  0  0  0  0  0  0  0  0
    2.1434    3.7125    0.0000 C   0  0  0  0  0  0  0  0  0  0  0  0
    2.8579    3.3000    0.0000 C   0  0  0  0  0  0  0  0  0  0  0  0
    2.8579    2.4750    0.0000 C   0  0  0  0  0  0  0  0  0  0  0  0
    2.1434    2.0625    0.0000 C   0  0  0  0  0  0  0  0  0  0  0  0
    1.4289    2.4750    0.0000 C   0  0  0  0  0  0  0  0  0  0  0  0
    0.7145    2.0625    0.0000 C   0  0  0  0  0  0  0  0  0  0  0  0
  1  2  1  0  0  0  0
  2  3  4  0  0  0  0
  3  4  2  0  0  0  0
  3  5  4  0  0  0  0
  5  6  1  0  0  0  0
  6  7  4  0  0  0  0
  7  8  4  0  0  0  0
  8  9  4  0  0  0  0
  9 10  4  0  0  0  0
 10 11  4  0  0  0  0
  6 11  4  0  0  0  0
  9 12  1  0  0  0  0
 12 13  1  0  0  0  0
 12 14  1  0  0  0  0
 12 15  1  0  0  0  0
 15 16  3  0  0  0  0
  5 17  4  0  0  0  0
 17 18  4  0  0  0  0
  2 18  4  0  0  0  0
 18 19  4  0  0  0  0
 19 20  4  0  0  0  0
 20 21  4  0  0  0  0
 21 22  4  0  0  0  0
 22 23  4  0  0  0  0
 23 24  4  0  0  0  0
 24 25  4  0  0  0  0
 25 26  4  0  0  0  0
 17 26  4  0  0  0  0
 21 26  4  0  0  0  0
 24 27  1  0  0  0  0
 27 28  4  0  0  0  0
 28 29  4  0  0  0  0
 29 30  4  0  0  0  0
 30 31  4  0  0  0  0
 31 32  4  0  0  0  0
 32 33  4  0  0  0  0
 33 34  4  0  0  0  0
 34 35  4  0  0  0  0
 30 35  4  0  0  0  0
 35 36  4  0  0  0  0
 27 36  4  0  0  0  0
M  END
>  <molregno>
1220034

>  <canonical_smiles>
CN1C(=O)N(c2ccc(cc2)C(C)(C)C#N)c3c1cnc4ccc(cc34)c5cnc6ccccc6c5

>  <standard_inchi_key>
JOGKUKXHTYWRGZ-UHFFFAOYSA-N

>  <standard_value>
48,77

>  <standard_units>
nM

>  <standard_type>
IC50

>  <assay_id>
954645

>  <description>
SANGER: Inhibition of human AGS cell growth in a cell viability assay.

>  <Mol Mass>
469,548

>  <Act_10_uM>
1

>  <StandardizerResult>
Clean 2D (ID: Clean 2D)
Clear Stereo (ID: Clear Stereo)
Tautomerize (ID: Tautomerize)
Wedge Clean (ID: Wedge Clean)
Aromatize (ID: Aromatize)


$$$$

  Mrv17c0 06171723492D          

 34 38  0  0  1  0            999 V2000
   -2.1434   -3.7125    0.0000 C   0  0  0  0  0  0  0  0  0  0  0  0
   -2.1434   -2.8875    0.0000 O   0  0  0  0  0  0  0  0  0  0  0  0
   -1.4289   -2.4750    0.0000 C   0  0  0  0  0  0  0  0  0  0  0  0
   -1.4289   -1.6500    0.0000 C   0  0  0  0  0  0  0  0  0  0  0  0
   -0.7145   -1.2375    0.0000 C   0  0  0  0  0  0  0  0  0  0  0  0
    0.0000   -1.6500    0.0000 C   0  0  0  0  0  0  0  0  0  0  0  0
    0.0000   -2.4750    0.0000 C   0  0  0  0  0  0  0  0  0  0  0  0
   -0.7145   -2.8875    0.0000 C   0  0  0  0  0  0  0  0  0  0  0  0
   -0.7145   -3.7125    0.0000 C   0  0  0  0  0  0  0  0  0  0  0  0
   -1.4289   -4.1250    0.0000 O   0  0  0  0  0  0  0  0  0  0  0  0
    0.7145   -1.2375    0.0000 C   0  0  0  0  0  0  0  0  0  0  0  0
    0.7145   -0.4125    0.0000 C   0  0  0  0  0  0  0  0  0  0  0  0
    1.4289    0.0000    0.0000 C   0  0  0  0  0  0  0  0  0  0  0  0
    2.1434   -0.4125    0.0000 C   0  0  0  0  0  0  0  0  0  0  0  0
    2.8579    0.0000    0.0000 C   0  0  0  0  0  0  0  0  0  0  0  0
    3.5724   -0.4125    0.0000 N   0  0  0  0  0  0  0  0  0  0  0  0
    3.5724   -1.2375    0.0000 C   0  0  0  0  0  0  0  0  0  0  0  0
    2.8579   -1.6500    0.0000 N   0  0  0  0  0  0  0  0  0  0  0  0
    2.1434   -1.2375    0.0000 C   0  0  0  0  0  0  0  0  0  0  0  0
    1.4289   -1.6500    0.0000 N   0  0  0  0  0  0  0  0  0  0  0  0
    4.2868   -1.6500    0.0000 N   0  0  0  0  0  0  0  0  0  0  0  0
    5.0013   -1.2375    0.0000 C   0  0  0  0  0  0  0  0  0  0  0  0
    5.7158   -1.6500    0.0000 C   0  0  0  0  0  0  0  0  0  0  0  0
    5.7158   -2.4750    0.0000 O   0  0  0  0  0  0  0  0  0  0  0  0
    5.0013   -2.8875    0.0000 C   0  0  0  0  0  0  0  0  0  0  0  0
    4.2868   -2.4750    0.0000 C   0  0  0  0  0  0  0  0  0  0  0  0
    3.5724   -2.8875    0.0000 C   0  0  0  0  0  0  0  0  0  0  0  0
    2.8579    0.8250    0.0000 N   0  0  0  0  0  0  0  0  0  0  0  0
    2.1434    1.2375    0.0000 C   0  0  0  0  0  0  0  0  0  0  0  0
    2.1434    2.0625    0.0000 C   0  0  0  0  0  0  0  0  0  0  0  0
    2.8579    2.4750    0.0000 O   0  0  0  0  0  0  0  0  0  0  0  0
    3.5724    2.0625    0.0000 C   0  0  0  0  0  0  0  0  0  0  0  0
    3.5724    1.2375    0.0000 C   0  0  0  0  0  0  0  0  0  0  0  0
    4.2868    0.8250    0.0000 C   0  0  0  0  0  0  0  0  0  0  0  0
  1  2  1  0  0  0  0
  2  3  1  0  0  0  0
  3  4  4  0  0  0  0
  4  5  4  0  0  0  0
  5  6  4  0  0  0  0
  6  7  4  0  0  0  0
  7  8  4  0  0  0  0
  3  8  4  0  0  0  0
  8  9  1  0  0  0  0
  9 10  1  0  0  0  0
  6 11  1  0  0  0  0
 11 12  4  0  0  0  0
 12 13  4  0  0  0  0
 13 14  4  0  0  0  0
 14 15  4  0  0  0  0
 15 16  4  0  0  0  0
 16 17  4  0  0  0  0
 17 18  4  0  0  0  0
 18 19  4  0  0  0  0
 14 19  4  0  0  0  0
 19 20  4  0  0  0  0
 11 20  4  0  0  0  0
 17 21  1  0  0  0  0
 21 22  1  0  0  0  0
 22 23  1  0  0  0  0
 23 24  1  0  0  0  0
 24 25  1  0  0  0  0
 25 26  1  0  0  0  0
 21 26  1  0  0  0  0
 26 27  1  0  0  0  0
 15 28  1  0  0  0  0
 28 29  1  0  0  0  0
 29 30  1  0  0  0  0
 30 31  1  0  0  0  0
 31 32  1  0  0  0  0
 32 33  1  0  0  0  0
 28 33  1  0  0  0  0
 33 34  1  0  0  0  0
M  END
>  <molregno>
1162276

>  <canonical_smiles>
COc1ccc(cc1CO)c2ccc3c(nc(nc3n2)N4CCOC[C@@H]4C)N5CCOC[C@@H]5C

>  <standard_inchi_key>
KVLFRAWTRWDEDF-IRXDYDNUSA-N

>  <standard_value>
1094,59

>  <standard_units>
nM

>  <standard_type>
IC50

>  <assay_id>
954645

>  <description>
SANGER: Inhibition of human AGS cell growth in a cell viability assay.

>  <Mol Mass>
465,554

>  <Act_10_uM>
1

>  <StandardizerResult>
Clean 2D (ID: Clean 2D)
Clear Stereo (ID: Clear Stereo)
Tautomerize (ID: Tautomerize)
Wedge Clean (ID: Wedge Clean)
Aromatize (ID: Aromatize)


$$$$

  Mrv17c0 06171723492D          

 26 27  0  0  0  0            999 V2000
    0.7145   -5.3625    0.0000 O   0  0  0  0  0  0  0  0  0  0  0  0
    1.4289   -4.9500    0.0000 C   0  0  0  0  0  0  0  0  0  0  0  0
    2.1434   -5.3625    0.0000 C   0  0  0  0  0  0  0  0  0  0  0  0
    2.1434   -6.1875    0.0000 O   0  0  0  0  0  0  0  0  0  0  0  0
    2.8579   -4.9500    0.0000 C   0  0  0  0  0  0  0  0  0  0  0  0
    3.5724   -5.3625    0.0000 O   0  0  0  0  0  0  0  0  0  0  0  0
    4.2868   -4.9500    0.0000 N   0  0  0  0  0  0  0  0  0  0  0  0
    5.0013   -5.3625    0.0000 C   0  0  0  0  0  0  0  0  0  0  0  0
    5.0013   -6.1875    0.0000 O   0  0  0  0  0  0  0  0  0  0  0  0
    5.7158   -4.9500    0.0000 C   0  0  0  0  0  0  0  0  0  0  0  0
    5.7158   -4.1250    0.0000 C   0  0  0  0  0  0  0  0  0  0  0  0
    6.4302   -3.7125    0.0000 C   0  0  0  0  0  0  0  0  0  0  0  0
    7.1447   -4.1250    0.0000 C   0  0  0  0  0  0  0  0  0  0  0  0
    7.8592   -3.7125    0.0000 F   0  0  0  0  0  0  0  0  0  0  0  0
    7.1447   -4.9500    0.0000 C   0  0  0  0  0  0  0  0  0  0  0  0
    7.8592   -5.3625    0.0000 F   0  0  0  0  0  0  0  0  0  0  0  0
    6.4302   -5.3625    0.0000 C   0  0  0  0  0  0  0  0  0  0  0  0
    6.4302   -6.1875    0.0000 N   0  0  0  0  0  0  0  0  0  0  0  0
    7.1447   -6.6000    0.0000 C   0  0  0  0  0  0  0  0  0  0  0  0
    7.8592   -6.1875    0.0000 C   0  0  0  0  0  0  0  0  0  0  0  0
    8.5737   -6.6000    0.0000 C   0  0  0  0  0  0  0  0  0  0  0  0
    8.5737   -7.4250    0.0000 C   0  0  0  0  0  0  0  0  0  0  0  0
    9.2881   -7.8375    0.0000 I   0  0  0  0  0  0  0  0  0  0  0  0
    7.8592   -7.8375    0.0000 C   0  0  0  0  0  0  0  0  0  0  0  0
    7.1447   -7.4250    0.0000 C   0  0  0  0  0  0  0  0  0  0  0  0
    6.4302   -7.8375    0.0000 F   0  0  0  0  0  0  0  0  0  0  0  0
  1  2  1  0  0  0  0
  2  3  1  0  0  0  0
  3  4  1  0  0  0  0
  3  5  1  0  0  0  0
  5  6  1  0  0  0  0
  6  7  1  0  0  0  0
  7  8  1  0  0  0  0
  8  9  2  0  0  0  0
  8 10  1  0  0  0  0
 10 11  4  0  0  0  0
 11 12  4  0  0  0  0
 12 13  4  0  0  0  0
 13 14  1  0  0  0  0
 13 15  4  0  0  0  0
 15 16  1  0  0  0  0
 15 17  4  0  0  0  0
 10 17  4  0  0  0  0
 17 18  1  0  0  0  0
 18 19  1  0  0  0  0
 19 20  4  0  0  0  0
 20 21  4  0  0  0  0
 21 22  4  0  0  0  0
 22 23  1  0  0  0  0
 22 24  4  0  0  0  0
 24 25  4  0  0  0  0
 19 25  4  0  0  0  0
 25 26  1  0  0  0  0
M  END
>  <molregno>
453228

>  <canonical_smiles>
OC[C@@H](O)CONC(=O)c1ccc(F)c(F)c1Nc2ccc(I)cc2F

>  <standard_inchi_key>
SUDAHWBOROXANE-SECBINFHSA-N

>  <standard_value>
20,41

>  <standard_units>
nM

>  <standard_type>
IC50

>  <assay_id>
954645

>  <description>
SANGER: Inhibition of human AGS cell growth in a cell viability assay.

>  <Mol Mass>
482,198

>  <Act_10_uM>
1

>  <StandardizerResult>
Clean 2D (ID: Clean 2D)
Clear Stereo (ID: Clear Stereo)
Tautomerize (ID: Tautomerize)
Wedge Clean (ID: Wedge Clean)
Aromatize (ID: Aromatize)


$$$$

  Mrv17c0 06171723492D          

 31 34  0  0  0  0            999 V2000
   -1.4289   -1.6500    0.0000 O   0  0  0  0  0  0  0  0  0  0  0  0
   -1.4289   -2.4750    0.0000 C   0  0  0  0  0  0  0  0  0  0  0  0
   -0.7145   -2.8875    0.0000 C   0  0  0  0  0  0  0  0  0  0  0  0
   -0.7145   -3.7125    0.0000 C   0  0  0  0  0  0  0  0  0  0  0  0
   -1.4289   -4.1250    0.0000 C   0  0  0  0  0  0  0  0  0  0  0  0
   -2.1434   -3.7125    0.0000 C   0  0  0  0  0  0  0  0  0  0  0  0
   -2.8579   -4.1250    0.0000 C   0  0  0  0  0  0  0  0  0  0  0  0
   -3.5724   -3.7125    0.0000 C   0  0  0  0  0  0  0  0  0  0  0  0
   -3.5724   -2.8875    0.0000 C   0  0  0  0  0  0  0  0  0  0  0  0
   -2.8579   -2.4750    0.0000 N   0  0  0  0  0  0  0  0  0  0  0  0
   -2.1434   -2.8875    0.0000 C   0  0  0  0  0  0  0  0  0  0  0  0
   -1.4289   -4.9500    0.0000 S   0  0  0  0  0  0  0  0  0  0  0  0
   -1.4289   -5.7750    0.0000 O   0  0  0  0  0  0  0  0  0  0  0  0
   -2.2539   -4.9500    0.0000 O   0  0  0  0  0  0  0  0  0  0  0  0
   -0.6039   -4.9500    0.0000 O   0  0  0  0  0  0  0  0  0  0  0  0
    0.0000   -2.4750    0.0000 N   0  0  0  0  0  0  0  0  0  0  0  0
    0.0000   -1.6500    0.0000 N   0  0  0  0  0  0  0  0  0  0  0  0
    0.7145   -1.2375    0.0000 C   0  0  0  0  0  0  0  0  0  0  0  0
    0.7145   -0.4125    0.0000 C   0  0  0  0  0  0  0  0  0  0  0  0
    1.4289    0.0000    0.0000 C   0  0  0  0  0  0  0  0  0  0  0  0
    2.1434   -0.4125    0.0000 C   0  0  0  0  0  0  0  0  0  0  0  0
    2.8579    0.0000    0.0000 C   0  0  0  0  0  0  0  0  0  0  0  0
    3.5724   -0.4125    0.0000 C   0  0  0  0  0  0  0  0  0  0  0  0
    3.5724   -1.2375    0.0000 C   0  0  0  0  0  0  0  0  0  0  0  0
    2.8579   -1.6500    0.0000 C   0  0  0  0  0  0  0  0  0  0  0  0
    2.1434   -1.2375    0.0000 C   0  0  0  0  0  0  0  0  0  0  0  0
    1.4289   -1.6500    0.0000 C   0  0  0  0  0  0  0  0  0  0  0  0
    4.2868    0.0000    0.0000 S   0  0  0  0  0  0  0  0  0  0  0  0
    5.0013    0.4125    0.0000 O   0  0  0  0  0  0  0  0  0  0  0  0
    4.6993   -0.7145    0.0000 O   0  0  0  0  0  0  0  0  0  0  0  0
    3.8743    0.7145    0.0000 O   0  0  0  0  0  0  0  0  0  0  0  0
  1  2  2  0  0  0  0
  2  3  1  0  0  0  0
  3  4  1  0  0  0  0
  4  5  2  0  0  0  0
  5  6  1  0  0  0  0
  6  7  4  0  0  0  0
  7  8  4  0  0  0  0
  8  9  4  0  0  0  0
  9 10  4  0  0  0  0
 10 11  4  0  0  0  0
  2 11  1  0  0  0  0
  6 11  4  0  0  0  0
  5 12  1  0  0  0  0
 12 13  2  0  0  0  0
 12 14  2  0  0  0  0
 12 15  1  0  0  0  0
 16  3  2  0  0  0  0
 16 17  1  4  0  0  0
 17 18  1  0  0  0  0
 18 19  4  0  0  0  0
 19 20  4  0  0  0  0
 20 21  4  0  0  0  0
 21 22  4  0  0  0  0
 22 23  4  0  0  0  0
 23 24  4  0  0  0  0
 24 25  4  0  0  0  0
 25 26  4  0  0  0  0
 21 26  4  0  0  0  0
 26 27  4  0  0  0  0
 18 27  4  0  0  0  0
 23 28  1  0  0  0  0
 28 29  2  0  0  0  0
 28 30  2  0  0  0  0
 28 31  1  0  0  0  0
M  END
>  <molregno>
450834

>  <canonical_smiles>
Oc1c(cc(c2cccnc12)S(=O)(=O)O)N=Nc3ccc4cc(ccc4c3)S(=O)(=O)O

>  <standard_inchi_key>
XGMFVZOKHBRUTL-QURGRASLSA-N

>  <standard_value>
1754225,98

>  <standard_units>
nM

>  <standard_type>
IC50

>  <assay_id>
954645

>  <description>
SANGER: Inhibition of human AGS cell growth in a cell viability assay.

>  <Mol Mass>
459,45

>  <Act_10_uM>
0

>  <StandardizerResult>
Clean 2D (ID: Clean 2D)
Clear Stereo (ID: Clear Stereo)
Tautomerize (ID: Tautomerize)
Wedge Clean (ID: Wedge Clean)
Aromatize (ID: Aromatize)


$$$$

  Mrv17c0 06171723492D          

 32 35  0  0  0  0            999 V2000
   -1.3222    0.6402    0.0000 C   0  0  0  0  0  0  0  0  0  0  0  0
   -1.3222   -0.1848    0.0000 C   0  0  0  0  0  0  0  0  0  0  0  0
   -0.6548   -0.6697    0.0000 C   0  0  0  0  0  0  0  0  0  0  0  0
   -0.9097   -1.4544    0.0000 N   0  0  0  0  0  0  0  0  0  0  0  0
   -1.7347   -1.4544    0.0000 C   0  0  0  0  0  0  0  0  0  0  0  0
   -1.9897   -0.6697    0.0000 N   0  0  0  0  0  0  0  0  0  0  0  0
   -2.2197   -2.1218    0.0000 C   0  0  0  0  0  0  0  0  0  0  0  0
   -3.0401   -2.0356    0.0000 C   0  0  0  0  0  0  0  0  0  0  0  0
   -3.5251   -2.7030    0.0000 N   0  0  0  0  0  0  0  0  0  0  0  0
   -3.1895   -3.4567    0.0000 C   0  0  0  0  0  0  0  0  0  0  0  0
   -3.6744   -4.1241    0.0000 N   0  0  0  0  0  0  0  0  0  0  0  0
   -3.3389   -4.8778    0.0000 C   0  0  0  0  0  0  0  0  0  0  0  0
   -2.5184   -4.9640    0.0000 C   0  0  0  0  0  0  0  0  0  0  0  0
   -2.1828   -5.7177    0.0000 N   0  0  0  0  0  0  0  0  0  0  0  0
   -1.3624   -5.8039    0.0000 C   0  0  0  0  0  0  0  0  0  0  0  0
   -0.8774   -5.1365    0.0000 C   0  0  0  0  0  0  0  0  0  0  0  0
   -0.0569   -5.2227    0.0000 C   0  0  0  0  0  0  0  0  0  0  0  0
    0.2786   -5.9764    0.0000 C   0  0  0  0  0  0  0  0  0  0  0  0
   -0.2063   -6.6439    0.0000 C   0  0  0  0  0  0  0  0  0  0  0  0
   -1.0268   -6.5576    0.0000 N   0  0  0  0  0  0  0  0  0  0  0  0
    1.0991   -6.0627    0.0000 C   0  0  0  0  0  0  0  0  0  0  0  0
    1.9196   -6.1489    0.0000 N   0  0  0  0  0  0  0  0  0  0  0  0
   -2.3690   -3.5429    0.0000 N   0  0  0  0  0  0  0  0  0  0  0  0
   -1.8841   -2.8755    0.0000 C   0  0  0  0  0  0  0  0  0  0  0  0
   -1.0636   -2.9617    0.0000 C   0  0  0  0  0  0  0  0  0  0  0  0
   -0.5787   -2.2943    0.0000 C   0  0  0  0  0  0  0  0  0  0  0  0
    0.2418   -2.3805    0.0000 C   0  0  0  0  0  0  0  0  0  0  0  0
    0.5773   -3.1342    0.0000 C   0  0  0  0  0  0  0  0  0  0  0  0
    1.3978   -3.2204    0.0000 Cl  0  0  0  0  0  0  0  0  0  0  0  0
    0.0924   -3.8016    0.0000 C   0  0  0  0  0  0  0  0  0  0  0  0
   -0.7281   -3.7154    0.0000 C   0  0  0  0  0  0  0  0  0  0  0  0
   -1.2130   -4.3828    0.0000 Cl  0  0  0  0  0  0  0  0  0  0  0  0
  1  2  1  0  0  0  0
  2  3  4  0  0  0  0
  3  4  4  0  0  0  0
  4  5  4  0  0  0  0
  5  6  4  0  0  0  0
  2  6  4  0  0  0  0
  5  7  1  0  0  0  0
  7  8  4  0  0  0  0
  8  9  4  0  0  0  0
  9 10  4  0  0  0  0
 10 11  1  0  0  0  0
 11 12  1  0  0  0  0
 12 13  1  0  0  0  0
 13 14  1  0  0  0  0
 14 15  1  0  0  0  0
 15 16  4  0  0  0  0
 16 17  4  0  0  0  0
 17 18  4  0  0  0  0
 18 19  4  0  0  0  0
 19 20  4  0  0  0  0
 15 20  4  0  0  0  0
 18 21  1  0  0  0  0
 21 22  3  0  0  0  0
 10 23  4  0  0  0  0
 23 24  4  0  0  0  0
  7 24  4  0  0  0  0
 24 25  1  0  0  0  0
 25 26  4  0  0  0  0
 26 27  4  0  0  0  0
 27 28  4  0  0  0  0
 28 29  1  0  0  0  0
 28 30  4  0  0  0  0
 30 31  4  0  0  0  0
 25 31  4  0  0  0  0
 31 32  1  0  0  0  0
M  STY  1   1 DAT
M  SAL   1  1   4
M  SDT   1 MRV_IMPLICIT_H                                        
M  SDD   1     0.0000    0.0000    DR    ALL  0       0  
M  SED   1 IMPL_H1
M  END
>  <molregno>
429350

>  <canonical_smiles>
Cc1c[nH]c(n1)c2cnc(NCCNc3ccc(cn3)C#N)nc2c4ccc(Cl)cc4Cl

>  <standard_inchi_key>
AQGNHMOJWBZFQQ-UHFFFAOYSA-N

>  <standard_value>
222523,12

>  <standard_units>
nM

>  <standard_type>
IC50

>  <assay_id>
954645

>  <description>
SANGER: Inhibition of human AGS cell growth in a cell viability assay.

>  <Mol Mass>
465,34

>  <Act_10_uM>
0

>  <StandardizerResult>
Clean 2D (ID: Clean 2D)
Clear Stereo (ID: Clear Stereo)
Tautomerize (ID: Tautomerize)
Wedge Clean (ID: Wedge Clean)
Aromatize (ID: Aromatize)


$$$$

  Mrv17c0 06171723492D          

 12 11  0  0  0  0            999 V2000
    2.9980    2.5559    0.0000 C   0  0  0  0  0  0  0  0  0  0  0  0
    3.7125    2.1434    0.0000 O   0  0  0  0  0  0  0  0  0  0  0  0
    4.4270    2.5559    0.0000 C   0  0  0  0  0  0  0  0  0  0  0  0
    4.4270    3.3809    0.0000 O   0  0  0  0  0  0  0  0  0  0  0  0
    5.1414    2.1434    0.0000 C   0  0  0  0  0  0  0  0  0  0  0  0
    5.8559    2.5559    0.0000 N   0  0  0  0  0  0  0  0  0  0  0  0
    6.5704    2.1434    0.0000 C   0  0  0  0  0  0  0  0  0  0  0  0
    6.5704    1.3184    0.0000 O   0  0  0  0  0  0  0  0  0  0  0  0
    7.2849    2.5559    0.0000 C   0  0  0  0  0  0  0  0  0  0  0  0
    7.2849    3.3809    0.0000 O   0  0  0  0  0  0  0  0  0  0  0  0
    7.9993    2.1434    0.0000 O   0  0  0  0  0  0  0  0  0  0  0  0
    8.7138    2.5559    0.0000 C   0  0  0  0  0  0  0  0  0  0  0  0
  1  2  1  0  0  0  0
  2  3  1  0  0  0  0
  3  4  2  0  0  0  0
  3  5  1  0  0  0  0
  5  6  1  0  0  0  0
  6  7  1  0  0  0  0
  7  8  2  0  0  0  0
  7  9  1  0  0  0  0
  9 10  2  0  0  0  0
  9 11  1  0  0  0  0
 11 12  1  0  0  0  0
M  END
>  <molregno>
145081

>  <canonical_smiles>
COC(=O)CNC(=O)C(=O)OC

>  <standard_inchi_key>
BNJOZDZCRHCODO-UHFFFAOYSA-N

>  <standard_value>
629468,62

>  <standard_units>
nM

>  <standard_type>
IC50

>  <assay_id>
954645

>  <description>
SANGER: Inhibition of human AGS cell growth in a cell viability assay.

>  <Mol Mass>
175,14

>  <Act_10_uM>
0

>  <StandardizerResult>
Clean 2D (ID: Clean 2D)
Clear Stereo (ID: Clear Stereo)
Tautomerize (ID: Tautomerize)
Wedge Clean (ID: Wedge Clean)


$$$$

  Mrv17c0 06171723492D          

 30 31  0  0  1  0            999 V2000
    4.2868    3.3000    0.0000 C   0  0  0  0  0  0  0  0  0  0  0  0
    4.2868    2.4750    0.0000 O   0  0  0  0  0  0  0  0  0  0  0  0
    5.0013    2.0625    0.0000 C   0  0  0  0  0  0  0  0  0  0  0  0
    5.7158    2.4750    0.0000 O   0  0  0  0  0  0  0  0  0  0  0  0
    5.0013    1.2375    0.0000 C   0  0  0  0  0  0  0  0  0  0  0  0
    4.2868    0.8250    0.0000 C   0  0  0  0  0  0  0  0  0  0  0  0
    3.5724    1.2375    0.0000 C   0  0  0  0  0  0  0  0  0  0  0  0
    2.8579    0.8250    0.0000 S   0  0  0  0  0  0  0  0  0  0  0  0
    2.1434    1.2375    0.0000 C   0  0  0  0  0  0  0  0  0  0  0  0
    5.7158    0.8250    0.0000 N   0  0  0  0  0  0  0  0  0  0  0  0
    6.4302    1.2375    0.0000 C   0  0  0  0  0  0  0  0  0  0  0  0
    6.4302    2.0625    0.0000 O   0  0  0  0  0  0  0  0  0  0  0  0
    7.1447    0.8250    0.0000 C   0  0  0  0  0  0  0  0  0  0  0  0
    7.8592    1.2375    0.0000 C   0  0  0  0  0  0  0  0  0  0  0  0
    8.5737    0.8250    0.0000 C   0  0  0  0  0  0  0  0  0  0  0  0
    8.5737    0.0000    0.0000 C   0  0  0  0  0  0  0  0  0  0  0  0
    9.2881   -0.4125    0.0000 N   0  0  0  0  0  0  0  0  0  0  0  0
    9.2881   -1.2375    0.0000 C   0  0  0  0  0  0  0  0  0  0  0  0
   10.0026   -1.6500    0.0000 C   0  0  0  0  0  0  0  0  0  0  0  0
   10.7171   -1.2375    0.0000 N   0  0  0  0  0  0  0  0  0  0  0  0
   10.0026   -2.4750    0.0000 C   0  0  0  0  0  0  0  0  0  0  0  0
   10.7171   -2.8875    0.0000 S   0  0  0  0  0  0  0  0  0  0  0  0
    7.8592   -0.4125    0.0000 C   0  0  0  0  0  0  0  0  0  0  0  0
    7.1447    0.0000    0.0000 C   0  0  0  0  0  0  0  0  0  0  0  0
    6.4302   -0.4125    0.0000 C   0  0  0  0  0  0  0  0  0  0  0  0
    6.4302   -1.2375    0.0000 C   0  0  0  0  0  0  0  0  0  0  0  0
    5.7158   -1.6500    0.0000 C   0  0  0  0  0  0  0  0  0  0  0  0
    5.0013   -1.2375    0.0000 C   0  0  0  0  0  0  0  0  0  0  0  0
    5.0013   -0.4125    0.0000 C   0  0  0  0  0  0  0  0  0  0  0  0
    5.7158    0.0000    0.0000 C   0  0  0  0  0  0  0  0  0  0  0  0
  1  2  1  0  0  0  0
  2  3  1  0  0  0  0
  3  4  2  0  0  0  0
  3  5  1  0  0  0  0
  5  6  1  0  0  0  0
  6  7  1  0  0  0  0
  7  8  1  0  0  0  0
  8  9  1  0  0  0  0
  5 10  1  0  0  0  0
 10 11  1  0  0  0  0
 11 12  2  0  0  0  0
 11 13  1  0  0  0  0
 13 14  4  0  0  0  0
 14 15  4  0  0  0  0
 15 16  4  0  0  0  0
 16 17  1  0  0  0  0
 17 18  1  0  0  0  0
 18 19  1  0  0  0  0
 19 20  1  0  0  0  0
 19 21  1  0  0  0  0
 21 22  1  0  0  0  0
 16 23  4  0  0  0  0
 23 24  4  0  0  0  0
 13 24  4  0  0  0  0
 24 25  1  0  0  0  0
 25 26  4  0  0  0  0
 26 27  4  0  0  0  0
 27 28  4  0  0  0  0
 28 29  4  0  0  0  0
 29 30  4  0  0  0  0
 25 30  4  0  0  0  0
M  END
>  <molregno>
224543

>  <canonical_smiles>
COC(=O)[C@H](CCSC)NC(=O)c1ccc(NC[C@@H](N)CS)cc1c2ccccc2

>  <standard_inchi_key>
GKFPROVOIQKYTO-UZLBHIALSA-N

>  <standard_value>
16269,27

>  <standard_units>
nM

>  <standard_type>
IC50

>  <assay_id>
954645

>  <description>
SANGER: Inhibition of human AGS cell growth in a cell viability assay.

>  <Mol Mass>
447,61

>  <Act_10_uM>
0

>  <StandardizerResult>
Clean 2D (ID: Clean 2D)
Clear Stereo (ID: Clear Stereo)
Tautomerize (ID: Tautomerize)
Wedge Clean (ID: Wedge Clean)
Aromatize (ID: Aromatize)


$$$$

  Mrv17c0 06171723492D          

 29 31  0  0  0  0            999 V2000
   -3.5724   -5.3625    0.0000 O   0  0  0  0  0  0  0  0  0  0  0  0
   -3.5724   -6.1875    0.0000 C   0  0  0  0  0  0  0  0  0  0  0  0
   -2.8579   -6.6000    0.0000 C   0  0  0  0  0  0  0  0  0  0  0  0
   -2.1434   -6.1875    0.0000 C   0  0  0  0  0  0  0  0  0  0  0  0
   -1.4289   -6.6000    0.0000 C   0  0  0  0  0  0  0  0  0  0  0  0
   -0.7145   -6.1875    0.0000 C   0  0  0  0  0  0  0  0  0  0  0  0
   -2.8579   -7.4250    0.0000 C   0  0  0  0  0  0  0  0  0  0  0  0
   -3.5724   -7.8375    0.0000 C   0  0  0  0  0  0  0  0  0  0  0  0
   -4.2868   -7.4250    0.0000 C   0  0  0  0  0  0  0  0  0  0  0  0
   -4.2868   -6.6000    0.0000 C   0  0  0  0  0  0  0  0  0  0  0  0
   -5.0013   -6.1875    0.0000 C   0  0  0  0  0  0  0  0  0  0  0  0
   -5.0013   -5.3625    0.0000 N   0  0  0  0  0  0  0  0  0  0  0  0
   -5.7158   -4.9500    0.0000 N   0  0  0  0  0  0  0  0  0  0  0  0
   -5.7158   -4.1250    0.0000 C   0  0  0  0  0  0  0  0  0  0  0  0
   -5.0013   -3.7125    0.0000 O   0  0  0  0  0  0  0  0  0  0  0  0
   -6.4302   -3.7125    0.0000 C   0  0  0  0  0  0  0  0  0  0  0  0
   -6.4302   -2.8875    0.0000 N   0  0  0  0  0  0  0  0  0  0  0  0
   -7.1447   -2.4750    0.0000 C   0  0  0  0  0  0  0  0  0  0  0  0
   -7.1447   -1.6500    0.0000 C   0  0  0  0  0  0  0  0  0  0  0  0
   -6.4302   -1.2375    0.0000 N   0  0  0  0  0  0  0  0  0  0  0  0
   -6.4302   -0.4125    0.0000 C   0  0  0  0  0  0  0  0  0  0  0  0
   -7.1447    0.0000    0.0000 C   0  0  0  0  0  0  0  0  0  0  0  0
   -7.8592   -0.4125    0.0000 C   0  0  0  0  0  0  0  0  0  0  0  0
   -8.5737    0.0000    0.0000 C   0  0  0  0  0  0  0  0  0  0  0  0
   -8.5737    0.8250    0.0000 C   0  0  0  0  0  0  0  0  0  0  0  0
   -7.8592    1.2375    0.0000 C   0  0  0  0  0  0  0  0  0  0  0  0
   -7.1447    0.8250    0.0000 C   0  0  0  0  0  0  0  0  0  0  0  0
   -5.7158   -1.6500    0.0000 C   0  0  0  0  0  0  0  0  0  0  0  0
   -5.7158   -2.4750    0.0000 C   0  0  0  0  0  0  0  0  0  0  0  0
  1  2  1  0  0  0  0
  2  3  4  0  0  0  0
  3  4  1  0  0  0  0
  4  5  1  0  0  0  0
  5  6  2  0  0  0  0
  3  7  4  0  0  0  0
  7  8  4  0  0  0  0
  8  9  4  0  0  0  0
  9 10  4  0  0  0  0
  2 10  4  0  0  0  0
 11 10  1  4  0  0  0
 11 12  2  0  0  0  0
 12 13  1  0  0  0  0
 13 14  1  0  0  0  0
 14 15  2  0  0  0  0
 14 16  1  0  0  0  0
 16 17  1  0  0  0  0
 17 18  1  0  0  0  0
 18 19  1  0  0  0  0
 19 20  1  0  0  0  0
 20 21  1  0  0  0  0
 21 22  1  0  0  0  0
 22 23  4  0  0  0  0
 23 24  4  0  0  0  0
 24 25  4  0  0  0  0
 25 26  4  0  0  0  0
 26 27  4  0  0  0  0
 22 27  4  0  0  0  0
 20 28  1  0  0  0  0
 28 29  1  0  0  0  0
 17 29  1  0  0  0  0
M  END
>  <molregno>
571772

>  <canonical_smiles>
Oc1c(CC=C)cccc1\C=N\NC(=O)CN2CCN(Cc3ccccc3)CC2

>  <standard_inchi_key>
YQNRVGJCPCNMKT-LFVJCYFKSA-N

>  <standard_value>
140661,32

>  <standard_units>
nM

>  <standard_type>
IC50

>  <assay_id>
954645

>  <description>
SANGER: Inhibition of human AGS cell growth in a cell viability assay.

>  <Mol Mass>
392,503

>  <Act_10_uM>
0

>  <StandardizerResult>
Clean 2D (ID: Clean 2D)
Clear Stereo (ID: Clear Stereo)
Tautomerize (ID: Tautomerize)
Wedge Clean (ID: Wedge Clean)
Aromatize (ID: Aromatize)


$$$$

  Mrv17c0 06171723492D          

 24 27  0  0  0  0            999 V2000
    2.1434   -3.7125    0.0000 O   0  0  0  0  0  0  0  0  0  0  0  0
    1.4289   -4.1250    0.0000 C   0  0  0  0  0  0  0  0  0  0  0  0
    1.4289   -4.9500    0.0000 C   0  0  0  0  0  0  0  0  0  0  0  0
    0.7145   -5.3625    0.0000 C   0  0  0  0  0  0  0  0  0  0  0  0
    0.0000   -4.9500    0.0000 C   0  0  0  0  0  0  0  0  0  0  0  0
   -0.7145   -5.3625    0.0000 C   0  0  0  0  0  0  0  0  0  0  0  0
   -1.4289   -4.9500    0.0000 C   0  0  0  0  0  0  0  0  0  0  0  0
   -1.4289   -4.1250    0.0000 C   0  0  0  0  0  0  0  0  0  0  0  0
   -0.7145   -3.7125    0.0000 C   0  0  0  0  0  0  0  0  0  0  0  0
    0.0000   -4.1250    0.0000 C   0  0  0  0  0  0  0  0  0  0  0  0
    0.7145   -3.7125    0.0000 C   0  0  0  0  0  0  0  0  0  0  0  0
    0.7145   -2.8875    0.0000 S   0  0  0  0  0  0  0  0  0  0  0  0
    1.4289   -2.4750    0.0000 S   0  0  0  0  0  0  0  0  0  0  0  0
    1.4289   -1.6500    0.0000 C   0  0  0  0  0  0  0  0  0  0  0  0
    0.7145   -1.2375    0.0000 C   0  0  0  0  0  0  0  0  0  0  0  0
    0.0000   -1.6500    0.0000 O   0  0  0  0  0  0  0  0  0  0  0  0
    0.7145   -0.4125    0.0000 C   0  0  0  0  0  0  0  0  0  0  0  0
    1.4289    0.0000    0.0000 C   0  0  0  0  0  0  0  0  0  0  0  0
    2.1434   -0.4125    0.0000 C   0  0  0  0  0  0  0  0  0  0  0  0
    2.8579    0.0000    0.0000 C   0  0  0  0  0  0  0  0  0  0  0  0
    3.5724   -0.4125    0.0000 C   0  0  0  0  0  0  0  0  0  0  0  0
    3.5724   -1.2375    0.0000 C   0  0  0  0  0  0  0  0  0  0  0  0
    2.8579   -1.6500    0.0000 C   0  0  0  0  0  0  0  0  0  0  0  0
    2.1434   -1.2375    0.0000 C   0  0  0  0  0  0  0  0  0  0  0  0
  1  2  1  0  0  0  0
  2  3  4  0  0  0  0
  3  4  4  0  0  0  0
  4  5  4  0  0  0  0
  5  6  4  0  0  0  0
  6  7  4  0  0  0  0
  7  8  4  0  0  0  0
  8  9  4  0  0  0  0
  9 10  4  0  0  0  0
  5 10  4  0  0  0  0
 10 11  4  0  0  0  0
  2 11  4  0  0  0  0
 11 12  1  0  0  0  0
 12 13  1  0  0  0  0
 13 14  1  0  0  0  0
 14 15  4  0  0  0  0
 15 16  1  0  0  0  0
 15 17  4  0  0  0  0
 17 18  4  0  0  0  0
 18 19  4  0  0  0  0
 19 20  4  0  0  0  0
 20 21  4  0  0  0  0
 21 22  4  0  0  0  0
 22 23  4  0  0  0  0
 23 24  4  0  0  0  0
 14 24  4  0  0  0  0
 19 24  4  0  0  0  0
M  END
>  <molregno>
456642

>  <canonical_smiles>
Oc1ccc2ccccc2c1SSc3c(O)ccc4ccccc34

>  <standard_inchi_key>
RFAXLXKIAKIUDT-UHFFFAOYSA-N

>  <standard_value>
35496,07

>  <standard_units>
nM

>  <standard_type>
IC50

>  <assay_id>
954645

>  <description>
SANGER: Inhibition of human AGS cell growth in a cell viability assay.

>  <Mol Mass>
350,45

>  <Act_10_uM>
0

>  <StandardizerResult>
Clean 2D (ID: Clean 2D)
Clear Stereo (ID: Clear Stereo)
Tautomerize (ID: Tautomerize)
Wedge Clean (ID: Wedge Clean)
Aromatize (ID: Aromatize)


$$$$

  Mrv17c0 06171723492D          

 26 28  0  0  0  0            999 V2000
   -1.4289   -1.6500    0.0000 C   0  0  0  0  0  0  0  0  0  0  0  0
   -0.7145   -1.2375    0.0000 C   0  0  0  0  0  0  0  0  0  0  0  0
    0.0000   -1.6500    0.0000 C   0  0  0  0  0  0  0  0  0  0  0  0
    0.7145   -1.2375    0.0000 C   0  0  0  0  0  0  0  0  0  0  0  0
    0.7145   -0.4125    0.0000 C   0  0  0  0  0  0  0  0  0  0  0  0
    0.0000    0.0000    0.0000 C   0  0  0  0  0  0  0  0  0  0  0  0
   -0.7145   -0.4125    0.0000 C   0  0  0  0  0  0  0  0  0  0  0  0
   -1.4289    0.0000    0.0000 C   0  0  0  0  0  0  0  0  0  0  0  0
   -1.4289    0.8250    0.0000 C   0  0  0  0  0  0  0  0  0  0  0  0
   -2.1434   -0.4125    0.0000 C   0  0  0  0  0  0  0  0  0  0  0  0
   -2.1434   -1.2375    0.0000 C   0  0  0  0  0  0  0  0  0  0  0  0
   -2.8579   -1.6500    0.0000 C   0  0  0  0  0  0  0  0  0  0  0  0
   -3.5724   -1.2375    0.0000 C   0  0  0  0  0  0  0  0  0  0  0  0
   -3.5724   -0.4125    0.0000 C   0  0  0  0  0  0  0  0  0  0  0  0
   -2.8579    0.0000    0.0000 C   0  0  0  0  0  0  0  0  0  0  0  0
   -4.2868   -1.6500    0.0000 C   0  0  0  0  0  0  0  0  0  0  0  0
   -5.0013   -1.2375    0.0000 O   0  0  0  0  0  0  0  0  0  0  0  0
   -4.2868   -2.4750    0.0000 O   0  0  0  0  0  0  0  0  0  0  0  0
    1.4289    0.0000    0.0000 C   0  0  0  0  0  0  0  0  0  0  0  0
    0.8986    0.6320    0.0000 C   0  0  0  0  0  0  0  0  0  0  0  0
    1.9592    0.6320    0.0000 C   0  0  0  0  0  0  0  0  0  0  0  0
    2.1434   -0.4125    0.0000 C   0  0  0  0  0  0  0  0  0  0  0  0
    2.1434   -1.2375    0.0000 C   0  0  0  0  0  0  0  0  0  0  0  0
    1.4289   -1.6500    0.0000 C   0  0  0  0  0  0  0  0  0  0  0  0
    1.8163   -2.3784    0.0000 C   0  0  0  0  0  0  0  0  0  0  0  0
    1.0416   -2.3784    0.0000 C   0  0  0  0  0  0  0  0  0  0  0  0
  1  2  1  0  0  0  0
  2  3  4  0  0  0  0
  3  4  4  0  0  0  0
  4  5  4  0  0  0  0
  5  6  4  0  0  0  0
  6  7  4  0  0  0  0
  2  7  4  0  0  0  0
  7  8  1  0  0  0  0
  8  9  2  0  0  0  0
  8 10  1  0  0  0  0
 10 11  4  0  0  0  0
 11 12  4  0  0  0  0
 12 13  4  0  0  0  0
 13 14  4  0  0  0  0
 14 15  4  0  0  0  0
 10 15  4  0  0  0  0
 13 16  1  0  0  0  0
 16 17  2  0  0  0  0
 16 18  1  0  0  0  0
  5 19  1  0  0  0  0
 19 20  1  0  0  0  0
 19 21  1  0  0  0  0
 19 22  1  0  0  0  0
 22 23  1  0  0  0  0
 23 24  1  0  0  0  0
  4 24  1  0  0  0  0
 24 25  1  0  0  0  0
 24 26  1  0  0  0  0
M  END
>  <molregno>
119498

>  <canonical_smiles>
Cc1cc2c(cc1C(=C)c3ccc(cc3)C(=O)O)C(C)(C)CCC2(C)C

>  <standard_inchi_key>
NAVMQTYZDKMPEU-UHFFFAOYSA-N

>  <standard_value>
78678,98

>  <standard_units>
nM

>  <standard_type>
IC50

>  <assay_id>
954645

>  <description>
SANGER: Inhibition of human AGS cell growth in a cell viability assay.

>  <Mol Mass>
348,486

>  <Act_10_uM>
0

>  <StandardizerResult>
Clean 2D (ID: Clean 2D)
Clear Stereo (ID: Clear Stereo)
Tautomerize (ID: Tautomerize)
Wedge Clean (ID: Wedge Clean)
Aromatize (ID: Aromatize)


$$$$

  Mrv17c0 06171723492D          

 17 17  0  0  0  0            999 V2000
    0.7145    4.5375    0.0000 C   0  0  0  0  0  0  0  0  0  0  0  0
    0.7145    3.7125    0.0000 C   0  0  0  0  0  0  0  0  0  0  0  0
    0.0000    3.3000    0.0000 C   0  0  0  0  0  0  0  0  0  0  0  0
   -0.7145    3.7125    0.0000 C   0  0  0  0  0  0  0  0  0  0  0  0
   -1.4289    4.1250    0.0000 N   0  0  0  0  0  0  0  0  0  0  0  0
    0.0000    2.4750    0.0000 C   0  0  0  0  0  0  0  0  0  0  0  0
   -0.7145    2.0625    0.0000 O   0  0  0  0  0  0  0  0  0  0  0  0
    0.7145    2.0625    0.0000 N   0  0  0  0  0  0  0  0  0  0  0  0
    0.7145    1.2375    0.0000 C   0  0  0  0  0  0  0  0  0  0  0  0
    1.4289    0.8250    0.0000 C   0  0  0  0  0  0  0  0  0  0  0  0
    1.4289    0.0000    0.0000 C   0  0  0  0  0  0  0  0  0  0  0  0
    2.1434   -0.4125    0.0000 Br  0  0  0  0  0  0  0  0  0  0  0  0
    0.7145   -0.4125    0.0000 C   0  0  0  0  0  0  0  0  0  0  0  0
    0.0000    0.0000    0.0000 C   0  0  0  0  0  0  0  0  0  0  0  0
    0.0000    0.8250    0.0000 C   0  0  0  0  0  0  0  0  0  0  0  0
   -0.7145    1.2375    0.0000 Br  0  0  0  0  0  0  0  0  0  0  0  0
    1.4289    3.3000    0.0000 O   0  0  0  0  0  0  0  0  0  0  0  0
  2  1  1  0  0  0  0
  2  3  1  0  0  0  0
  3  4  1  0  0  0  0
  4  5  3  0  0  0  0
  3  6  1  0  0  0  0
  6  7  2  0  0  0  0
  6  8  1  0  0  0  0
  8  9  1  0  0  0  0
  9 10  4  0  0  0  0
 10 11  4  0  0  0  0
 11 12  1  0  0  0  0
 11 13  4  0  0  0  0
 13 14  4  0  0  0  0
 14 15  4  0  0  0  0
  9 15  4  0  0  0  0
 15 16  1  0  0  0  0
  2 17  2  0  0  0  0
M  END
>  <molregno>
376627

>  <canonical_smiles>
C\C(=C(/C#N)\C(=O)Nc1cc(Br)ccc1Br)\O

>  <standard_inchi_key>
UVSVTDVJQAJIFG-VURMDHGXSA-N

>  <standard_value>
563508,26

>  <standard_units>
nM

>  <standard_type>
IC50

>  <assay_id>
954645

>  <description>
SANGER: Inhibition of human AGS cell growth in a cell viability assay.

>  <Mol Mass>
360,005

>  <Act_10_uM>
0

>  <StandardizerResult>
Clean 2D (ID: Clean 2D)
Clear Stereo (ID: Clear Stereo)
Tautomerize (ID: Tautomerize)
Wedge Clean (ID: Wedge Clean)
Aromatize (ID: Aromatize)


$$$$

  Mrv17c0 06171723492D          

 27 30  0  0  0  0            999 V2000
   -0.9962   -2.1269    0.0000 N   0  0  0  0  0  0  0  0  0  0  0  0
   -0.5837   -1.4124    0.0000 C   0  0  0  0  0  0  0  0  0  0  0  0
   -0.1712   -0.6979    0.0000 C   0  0  0  0  0  0  0  0  0  0  0  0
    0.6538   -0.6979    0.0000 C   0  0  0  0  0  0  0  0  0  0  0  0
    1.1387   -0.0305    0.0000 N   0  0  0  0  0  0  0  0  0  0  0  0
    1.9233   -0.2854    0.0000 C   0  0  0  0  0  0  0  0  0  0  0  0
    2.6378    0.1271    0.0000 C   0  0  0  0  0  0  0  0  0  0  0  0
    3.3523   -0.2854    0.0000 C   0  0  0  0  0  0  0  0  0  0  0  0
    3.3523   -1.1104    0.0000 C   0  0  0  0  0  0  0  0  0  0  0  0
    2.6378   -1.5229    0.0000 C   0  0  0  0  0  0  0  0  0  0  0  0
    1.9233   -1.1104    0.0000 C   0  0  0  0  0  0  0  0  0  0  0  0
    1.1387   -1.3654    0.0000 S   0  0  0  0  0  0  0  0  0  0  0  0
   -0.5837    0.0165    0.0000 C   0  0  0  0  0  0  0  0  0  0  0  0
   -1.4087    0.0165    0.0000 C   0  0  0  0  0  0  0  0  0  0  0  0
   -1.8212    0.7310    0.0000 C   0  0  0  0  0  0  0  0  0  0  0  0
   -1.4087    1.4455    0.0000 N   0  0  0  0  0  0  0  0  0  0  0  0
   -0.5837    1.4455    0.0000 C   0  0  0  0  0  0  0  0  0  0  0  0
   -0.1712    2.1599    0.0000 N   0  0  0  0  0  0  0  0  0  0  0  0
    0.6538    2.1599    0.0000 C   0  0  0  0  0  0  0  0  0  0  0  0
    1.0663    2.8744    0.0000 C   0  0  0  0  0  0  0  0  0  0  0  0
    1.8913    2.8744    0.0000 C   0  0  0  0  0  0  0  0  0  0  0  0
    2.3038    3.5889    0.0000 C   0  0  0  0  0  0  0  0  0  0  0  0
    3.1288    3.5889    0.0000 C   0  0  0  0  0  0  0  0  0  0  0  0
    3.5413    2.8744    0.0000 C   0  0  0  0  0  0  0  0  0  0  0  0
    3.1288    2.1599    0.0000 N   0  0  0  0  0  0  0  0  0  0  0  0
    2.3038    2.1599    0.0000 C   0  0  0  0  0  0  0  0  0  0  0  0
   -0.1712    0.7310    0.0000 N   0  0  0  0  0  0  0  0  0  0  0  0
  1  2  3  0  0  0  0
  3  2  1  0  0  0  0
  3  4  1  0  0  0  0
  4  5  4  0  0  0  0
  5  6  4  0  0  0  0
  6  7  4  0  0  0  0
  7  8  4  0  0  0  0
  8  9  4  0  0  0  0
  9 10  4  0  0  0  0
 10 11  4  0  0  0  0
  6 11  4  0  0  0  0
 11 12  4  0  0  0  0
  4 12  4  0  0  0  0
  3 13  1  0  0  0  0
 13 14  4  0  0  0  0
 14 15  4  0  0  0  0
 15 16  4  0  0  0  0
 16 17  4  0  0  0  0
 17 18  1  0  0  0  0
 18 19  1  0  0  0  0
 19 20  1  0  0  0  0
 20 21  1  0  0  0  0
 21 22  4  0  0  0  0
 22 23  4  0  0  0  0
 23 24  4  0  0  0  0
 24 25  4  0  0  0  0
 25 26  4  0  0  0  0
 21 26  4  0  0  0  0
 17 27  4  0  0  0  0
 13 27  4  0  0  0  0
M  END
>  <molregno>
318019

>  <canonical_smiles>
N#C\C(=C/1\Nc2ccccc2S1)\c3ccnc(NCCc4cccnc4)n3

>  <standard_inchi_key>
AVLYNJZZQYEFEA-XDJHFCHBSA-N

>  <standard_value>
11811,46

>  <standard_units>
nM

>  <standard_type>
IC50

>  <assay_id>
954645

>  <description>
SANGER: Inhibition of human AGS cell growth in a cell viability assay.

>  <Mol Mass>
372,45

>  <Act_10_uM>
0

>  <StandardizerResult>
Clean 2D (ID: Clean 2D)
Clear Stereo (ID: Clear Stereo)
Tautomerize (ID: Tautomerize)
Wedge Clean (ID: Wedge Clean)
Aromatize (ID: Aromatize)


$$$$

  Mrv17c0 06171723492D          

  9  8  0  0  0  0            999 V2000
   -0.1914    0.7145    0.0000 C   0  0  0  0  0  0  0  0  0  0  0  0
    0.5230    1.1270    0.0000 N   0  0  0  0  0  0  0  0  0  0  0  0
    0.5230    1.9520    0.0000 C   0  0  0  0  0  0  0  0  0  0  0  0
    1.2375    0.7145    0.0000 C   0  0  0  0  0  0  0  0  0  0  0  0
    1.2375   -0.1105    0.0000 N   0  0  0  0  0  0  0  0  0  0  0  0
    1.9520    1.1270    0.0000 N   0  0  0  0  0  0  0  0  0  0  0  0
    2.6664    0.7145    0.0000 C   0  0  0  0  0  0  0  0  0  0  0  0
    3.3809    1.1270    0.0000 N   0  0  0  0  0  0  0  0  0  0  0  0
    2.6664   -0.1105    0.0000 N   0  0  0  0  0  0  0  0  0  0  0  0
  1  2  1  0  0  0  0
  2  3  1  0  0  0  0
  2  4  1  0  0  0  0
  4  5  2  0  0  0  0
  4  6  1  0  0  0  0
  6  7  1  0  0  0  0
  7  8  2  0  0  0  0
  7  9  1  0  0  0  0
M  END
>  <molregno>
369464

>  <canonical_smiles>
CN(C)C(=N)NC(=N)N

>  <standard_inchi_key>
XZWYZXLIPXDOLR-UHFFFAOYSA-N

>  <standard_value>
15736608,05

>  <standard_units>
nM

>  <standard_type>
IC50

>  <assay_id>
954645

>  <description>
SANGER: Inhibition of human AGS cell growth in a cell viability assay.

>  <Mol Mass>
129,167

>  <Act_10_uM>
0

>  <StandardizerResult>
Clean 2D (ID: Clean 2D)
Clear Stereo (ID: Clear Stereo)
Tautomerize (ID: Tautomerize)
Wedge Clean (ID: Wedge Clean)


$$$$

  Mrv17c0 06171723492D          

 22 23  0  0  1  0            999 V2000
    1.9709    0.2323    0.0000 N   0  0  0  0  0  0  0  0  0  0  0  0
    1.2564   -0.1802    0.0000 C   0  0  0  0  0  0  0  0  0  0  0  0
    0.5420    0.2323    0.0000 O   0  0  0  0  0  0  0  0  0  0  0  0
    1.2564   -1.0052    0.0000 C   0  0  0  0  0  0  0  0  0  0  0  0
    1.9239   -1.4901    0.0000 N   0  0  0  0  0  0  0  0  0  0  0  0
    1.6689   -2.2748    0.0000 C   0  0  0  0  0  0  0  0  0  0  0  0
    0.8439   -2.2748    0.0000 N   0  0  0  0  0  0  0  0  0  0  0  0
    0.3590   -2.9422    0.0000 C   0  0  0  0  0  0  0  0  0  0  0  0
    0.6139   -3.7268    0.0000 O   0  0  0  0  0  0  0  0  0  0  0  0
   -0.0535   -4.2117    0.0000 C   0  0  0  0  0  0  0  0  0  0  0  0
   -0.0535   -5.0367    0.0000 C   0  0  0  0  0  0  0  0  0  0  0  0
   -0.7680   -5.4492    0.0000 O   0  0  0  0  0  0  0  0  0  0  0  0
   -0.7680   -6.2742    0.0000 P   0  0  0  0  0  0  0  0  0  0  0  0
   -0.7680   -7.0992    0.0000 O   0  0  0  0  0  0  0  0  0  0  0  0
   -1.5930   -6.2742    0.0000 O   0  0  0  0  0  0  0  0  0  0  0  0
    0.0570   -6.2742    0.0000 O   0  0  0  0  0  0  0  0  0  0  0  0
   -0.7209   -3.7268    0.0000 C   0  0  0  0  0  0  0  0  0  0  0  0
   -1.5056   -3.9818    0.0000 O   0  0  0  0  0  0  0  0  0  0  0  0
   -0.4660   -2.9422    0.0000 C   0  0  0  0  0  0  0  0  0  0  0  0
   -0.9509   -2.2748    0.0000 O   0  0  0  0  0  0  0  0  0  0  0  0
    0.5890   -1.4901    0.0000 C   0  0  0  0  0  0  0  0  0  0  0  0
   -0.1956   -1.2352    0.0000 N   0  0  0  0  0  0  0  0  0  0  0  0
  1  2  1  0  0  0  0
  2  3  2  0  0  0  0
  2  4  1  0  0  0  0
  4  5  4  0  0  0  0
  5  6  4  0  0  0  0
  6  7  4  0  0  0  0
  8  7  1  0  0  0  0
  8  9  1  0  0  0  0
  9 10  1  0  0  0  0
 10 11  1  0  0  0  0
 11 12  1  0  0  0  0
 12 13  1  0  0  0  0
 13 14  2  0  0  0  0
 13 15  1  0  0  0  0
 13 16  1  0  0  0  0
 10 17  1  0  0  0  0
 17 18  1  0  0  0  0
 17 19  1  0  0  0  0
  8 19  1  0  0  0  0
 19 20  1  0  0  0  0
  7 21  4  0  0  0  0
  4 21  4  0  0  0  0
 21 22  1  0  0  0  0
M  END
>  <molregno>
485185

>  <canonical_smiles>
NC(=O)c1ncn([C@@H]2O[C@H](COP(=O)(O)O)[C@@H](O)[C@H]2O)c1N

>  <standard_inchi_key>
NOTGFIUVDGNKRI-UUOKFMHZSA-N

>  <standard_value>
5480408,93

>  <standard_units>
nM

>  <standard_type>
IC50

>  <assay_id>
954645

>  <description>
SANGER: Inhibition of human AGS cell growth in a cell viability assay.

>  <Mol Mass>
338,213

>  <Act_10_uM>
0

>  <StandardizerResult>
Clean 2D (ID: Clean 2D)
Clear Stereo (ID: Clear Stereo)
Tautomerize (ID: Tautomerize)
Wedge Clean (ID: Wedge Clean)
Aromatize (ID: Aromatize)


$$$$

  Mrv17c0 06171723492D          

 22 22  0  0  0  0            999 V2000
    2.8579    3.3000    0.0000 C   0  0  0  0  0  0  0  0  0  0  0  0
    2.8579    2.4750    0.0000 C   0  0  0  0  0  0  0  0  0  0  0  0
    3.5724    2.0625    0.0000 C   0  0  0  0  0  0  0  0  0  0  0  0
    4.2868    2.4750    0.0000 C   0  0  0  0  0  0  0  0  0  0  0  0
    5.0013    2.0625    0.0000 C   0  0  0  0  0  0  0  0  0  0  0  0
    5.7158    2.4750    0.0000 C   0  0  0  0  0  0  0  0  0  0  0  0
    6.4302    2.0625    0.0000 C   0  0  0  0  0  0  0  0  0  0  0  0
    7.1447    2.4750    0.0000 C   0  0  0  0  0  0  0  0  0  0  0  0
    7.8592    2.0625    0.0000 O   0  0  0  0  0  0  0  0  0  0  0  0
    7.1447    3.3000    0.0000 O   0  0  0  0  0  0  0  0  0  0  0  0
    5.7158    3.3000    0.0000 C   0  0  0  0  0  0  0  0  0  0  0  0
    2.1434    2.0625    0.0000 C   0  0  0  0  0  0  0  0  0  0  0  0
    2.1434    1.2375    0.0000 C   0  0  0  0  0  0  0  0  0  0  0  0
    1.4289    0.8250    0.0000 C   0  0  0  0  0  0  0  0  0  0  0  0
    1.4289    0.0000    0.0000 C   0  0  0  0  0  0  0  0  0  0  0  0
    2.1434   -0.4125    0.0000 C   0  0  0  0  0  0  0  0  0  0  0  0
    0.7145   -0.4125    0.0000 C   0  0  0  0  0  0  0  0  0  0  0  0
    0.0000    0.0000    0.0000 C   0  0  0  0  0  0  0  0  0  0  0  0
    0.0000    0.8250    0.0000 C   0  0  0  0  0  0  0  0  0  0  0  0
    0.7145    1.2375    0.0000 C   0  0  0  0  0  0  0  0  0  0  0  0
    0.3272    1.9659    0.0000 C   0  0  0  0  0  0  0  0  0  0  0  0
    1.1018    1.9659    0.0000 C   0  0  0  0  0  0  0  0  0  0  0  0
  1  2  1  0  0  0  0
  2  3  2  0  0  0  0
  3  4  1  4  0  0  0
  4  5  2  0  0  0  0
  5  6  1  4  0  0  0
  6  7  2  0  0  0  0
  7  8  1  4  0  0  0
  8  9  2  0  0  0  0
  8 10  1  0  0  0  0
  6 11  1  0  0  0  0
 12  2  1  4  0  0  0
 12 13  2  0  0  0  0
 13 14  1  0  0  0  0
 14 15  2  0  0  0  0
 15 16  1  0  0  0  0
 15 17  1  0  0  0  0
 17 18  1  0  0  0  0
 18 19  1  0  0  0  0
 19 20  1  0  0  0  0
 14 20  1  0  0  0  0
 20 21  1  0  0  0  0
 20 22  1  0  0  0  0
M  END
>  <molregno>
2208

>  <canonical_smiles>
C\C(=C/C=C/C(=C/C(=O)O)/C)\C=C\C1=C(C)CCCC1(C)C

>  <standard_inchi_key>
SHGAZHPCJJPHSC-YCNIQYBTSA-N

>  <standard_value>
66641,87

>  <standard_units>
nM

>  <standard_type>
IC50

>  <assay_id>
954645

>  <description>
SANGER: Inhibition of human AGS cell growth in a cell viability assay.

>  <Mol Mass>
300,442

>  <Act_10_uM>
0

>  <StandardizerResult>
Clean 2D (ID: Clean 2D)
Clear Stereo (ID: Clear Stereo)
Tautomerize (ID: Tautomerize)
Wedge Clean (ID: Wedge Clean)


$$$$

  Mrv17c0 06171723492D          

 18 20  0  0  0  0            999 V2000
   -0.0850    0.1225    0.0000 C   0  0  0  0  0  0  0  0  0  0  0  0
   -0.1712   -0.6979    0.0000 C   0  0  0  0  0  0  0  0  0  0  0  0
   -0.0850   -1.5184    0.0000 C   0  0  0  0  0  0  0  0  0  0  0  0
   -0.8386   -1.8540    0.0000 C   0  0  0  0  0  0  0  0  0  0  0  0
   -1.3907   -1.2409    0.0000 C   0  0  0  0  0  0  0  0  0  0  0  0
   -0.9782   -0.5264    0.0000 N   0  0  0  0  0  0  0  0  0  0  0  0
    0.6538   -0.6979    0.0000 C   0  0  0  0  0  0  0  0  0  0  0  0
    1.1387   -0.0305    0.0000 N   0  0  0  0  0  0  0  0  0  0  0  0
    1.9233   -0.2854    0.0000 C   0  0  0  0  0  0  0  0  0  0  0  0
    2.6378    0.1271    0.0000 C   0  0  0  0  0  0  0  0  0  0  0  0
    3.3523   -0.2854    0.0000 C   0  0  0  0  0  0  0  0  0  0  0  0
    3.3523   -1.1104    0.0000 C   0  0  0  0  0  0  0  0  0  0  0  0
    2.6378   -1.5229    0.0000 C   0  0  0  0  0  0  0  0  0  0  0  0
    2.6378   -2.3479    0.0000 C   0  0  0  0  0  0  0  0  0  0  0  0
    3.3523   -2.7604    0.0000 O   0  0  0  0  0  0  0  0  0  0  0  0
    1.9233   -2.7604    0.0000 N   0  0  0  0  0  0  0  0  0  0  0  0
    1.9233   -1.1104    0.0000 C   0  0  0  0  0  0  0  0  0  0  0  0
    1.1387   -1.3654    0.0000 N   0  0  0  0  0  0  0  0  0  0  0  0
  2  1  1  0  0  0  0
  2  3  1  0  0  0  0
  3  4  1  0  0  0  0
  4  5  1  0  0  0  0
  5  6  1  0  0  0  0
  2  6  1  0  0  0  0
  2  7  1  0  0  0  0
  7  8  4  0  0  0  0
  8  9  4  0  0  0  0
  9 10  4  0  0  0  0
 10 11  4  0  0  0  0
 11 12  4  0  0  0  0
 12 13  4  0  0  0  0
 13 14  1  0  0  0  0
 14 15  2  0  0  0  0
 14 16  1  0  0  0  0
 13 17  4  0  0  0  0
  9 17  4  0  0  0  0
 17 18  4  0  0  0  0
  7 18  4  0  0  0  0
M  STY  1   1 DAT
M  SAL   1  1  18
M  SDT   1 MRV_IMPLICIT_H                                        
M  SDD   1     0.0000    0.0000    DR    ALL  0       0  
M  SED   1 IMPL_H1
M  END
>  <molregno>
494280

>  <canonical_smiles>
C[C@@]1(CCCN1)c2nc3cccc(C(=O)N)c3[nH]2

>  <standard_inchi_key>
JNAHVYVRKWKWKQ-CYBMUJFWSA-N

>  <standard_value>
189822,61

>  <standard_units>
nM

>  <standard_type>
IC50

>  <assay_id>
954645

>  <description>
SANGER: Inhibition of human AGS cell growth in a cell viability assay.

>  <Mol Mass>
244,298

>  <Act_10_uM>
0

>  <StandardizerResult>
Clean 2D (ID: Clean 2D)
Clear Stereo (ID: Clear Stereo)
Tautomerize (ID: Tautomerize)
Wedge Clean (ID: Wedge Clean)
Aromatize (ID: Aromatize)


$$$$

  Mrv17c0 06171723492D          

 21 24  0  0  0  0            999 V2000
    3.3988   -2.9672    0.0000 C   0  0  0  0  0  0  0  0  0  0  0  0
    3.6538   -2.1826    0.0000 N   0  0  0  0  0  0  0  0  0  0  0  0
    3.1688   -1.5151    0.0000 C   0  0  0  0  0  0  0  0  0  0  0  0
    3.6538   -0.8477    0.0000 C   0  0  0  0  0  0  0  0  0  0  0  0
    3.3988   -0.0631    0.0000 C   0  0  0  0  0  0  0  0  0  0  0  0
    2.5919    0.1085    0.0000 C   0  0  0  0  0  0  0  0  0  0  0  0
    1.9788   -0.4436    0.0000 C   0  0  0  0  0  0  0  0  0  0  0  0
    2.0650   -1.2641    0.0000 O   0  0  0  0  0  0  0  0  0  0  0  0
    1.2643   -0.0311    0.0000 N   0  0  0  0  0  0  0  0  0  0  0  0
    1.4358    0.7759    0.0000 C   0  0  0  0  0  0  0  0  0  0  0  0
    0.9509    1.4433    0.0000 C   0  0  0  0  0  0  0  0  0  0  0  0
    1.2864    2.1970    0.0000 C   0  0  0  0  0  0  0  0  0  0  0  0
    2.1069    2.2832    0.0000 C   0  0  0  0  0  0  0  0  0  0  0  0
    2.5919    1.6158    0.0000 N   0  0  0  0  0  0  0  0  0  0  0  0
    2.2563    0.8621    0.0000 C   0  0  0  0  0  0  0  0  0  0  0  0
    4.4384   -1.1026    0.0000 C   0  0  0  0  0  0  0  0  0  0  0  0
    5.1529   -0.6901    0.0000 C   0  0  0  0  0  0  0  0  0  0  0  0
    5.8673   -1.1026    0.0000 C   0  0  0  0  0  0  0  0  0  0  0  0
    5.8673   -1.9276    0.0000 C   0  0  0  0  0  0  0  0  0  0  0  0
    5.1529   -2.3401    0.0000 C   0  0  0  0  0  0  0  0  0  0  0  0
    4.4384   -1.9276    0.0000 C   0  0  0  0  0  0  0  0  0  0  0  0
  1  2  1  0  0  0  0
  2  3  4  0  0  0  0
  3  4  4  0  0  0  0
  5  4  1  4  0  0  0
  5  6  2  0  0  0  0
  6  7  1  0  0  0  0
  7  8  2  0  0  0  0
  7  9  1  0  0  0  0
  9 10  1  0  0  0  0
 10 11  4  0  0  0  0
 11 12  4  0  0  0  0
 12 13  4  0  0  0  0
 13 14  4  0  0  0  0
 14 15  4  0  0  0  0
  6 15  1  0  0  0  0
 10 15  4  0  0  0  0
  4 16  4  0  0  0  0
 16 17  4  0  0  0  0
 17 18  4  0  0  0  0
 18 19  4  0  0  0  0
 19 20  4  0  0  0  0
 20 21  4  0  0  0  0
  2 21  4  0  0  0  0
 16 21  4  0  0  0  0
M  END
>  <molregno>
291635

>  <canonical_smiles>
Cn1cc(\C=C\2/C(=O)Nc3cccnc23)c4ccccc14

>  <standard_inchi_key>
NXNQLECPAXXYTR-LCYFTJDESA-N

>  <standard_value>
63837,13

>  <standard_units>
nM

>  <standard_type>
IC50

>  <assay_id>
954645

>  <description>
SANGER: Inhibition of human AGS cell growth in a cell viability assay.

>  <Mol Mass>
275,311

>  <Act_10_uM>
0

>  <StandardizerResult>
Clean 2D (ID: Clean 2D)
Clear Stereo (ID: Clear Stereo)
Tautomerize (ID: Tautomerize)
Wedge Clean (ID: Wedge Clean)
Aromatize (ID: Aromatize)


$$$$

  Mrv17c0 06171723492D          

 27 31  0  0  0  0            999 V2000
    3.5724   -5.3625    0.0000 O   0  0  0  0  0  0  0  0  0  0  0  0
    2.8579   -4.9500    0.0000 C   0  0  0  0  0  0  0  0  0  0  0  0
    2.1434   -5.3625    0.0000 C   0  0  0  0  0  0  0  0  0  0  0  0
    1.4289   -4.9500    0.0000 C   0  0  0  0  0  0  0  0  0  0  0  0
    1.4289   -4.1250    0.0000 O   0  0  0  0  0  0  0  0  0  0  0  0
    2.1434   -3.7125    0.0000 C   0  0  0  0  0  0  0  0  0  0  0  0
    2.8579   -4.1250    0.0000 C   0  0  0  0  0  0  0  0  0  0  0  0
    2.1434   -2.8875    0.0000 C   0  0  0  0  0  0  0  0  0  0  0  0
    1.4289   -2.4750    0.0000 C   0  0  0  0  0  0  0  0  0  0  0  0
    1.4289   -1.6500    0.0000 C   0  0  0  0  0  0  0  0  0  0  0  0
    2.1434   -1.2375    0.0000 C   0  0  0  0  0  0  0  0  0  0  0  0
    2.8579   -1.6500    0.0000 C   0  0  0  0  0  0  0  0  0  0  0  0
    3.5724   -1.2375    0.0000 S   0  0  0  0  0  0  0  0  0  0  0  0
    4.2868   -1.6500    0.0000 C   0  0  0  0  0  0  0  0  0  0  0  0
    5.0013   -1.2375    0.0000 C   0  0  0  0  0  0  0  0  0  0  0  0
    5.7158   -1.6500    0.0000 C   0  0  0  0  0  0  0  0  0  0  0  0
    5.7158   -2.4750    0.0000 C   0  0  0  0  0  0  0  0  0  0  0  0
    5.0013   -2.8875    0.0000 C   0  0  0  0  0  0  0  0  0  0  0  0
    4.2868   -2.4750    0.0000 C   0  0  0  0  0  0  0  0  0  0  0  0
    3.5724   -2.8875    0.0000 S   0  0  0  0  0  0  0  0  0  0  0  0
    2.8579   -2.4750    0.0000 C   0  0  0  0  0  0  0  0  0  0  0  0
    0.7145   -5.3625    0.0000 N   0  0  0  0  0  0  0  0  0  0  0  0
    0.7145   -6.1875    0.0000 C   0  0  0  0  0  0  0  0  0  0  0  0
    0.0000   -6.6000    0.0000 C   0  0  0  0  0  0  0  0  0  0  0  0
   -0.7145   -6.1875    0.0000 O   0  0  0  0  0  0  0  0  0  0  0  0
   -0.7145   -5.3625    0.0000 C   0  0  0  0  0  0  0  0  0  0  0  0
    0.0000   -4.9500    0.0000 C   0  0  0  0  0  0  0  0  0  0  0  0
  1  2  2  0  0  0  0
  2  3  4  0  0  0  0
  3  4  4  0  0  0  0
  4  5  4  0  0  0  0
  5  6  4  0  0  0  0
  6  7  4  0  0  0  0
  2  7  4  0  0  0  0
  6  8  1  0  0  0  0
  8  9  4  0  0  0  0
  9 10  4  0  0  0  0
 10 11  4  0  0  0  0
 11 12  4  0  0  0  0
 12 13  1  0  0  0  0
 13 14  1  0  0  0  0
 14 15  4  0  0  0  0
 15 16  4  0  0  0  0
 16 17  4  0  0  0  0
 17 18  4  0  0  0  0
 18 19  4  0  0  0  0
 14 19  4  0  0  0  0
 19 20  1  0  0  0  0
 20 21  1  0  0  0  0
  8 21  4  0  0  0  0
 12 21  4  0  0  0  0
  4 22  1  0  0  0  0
 22 23  1  0  0  0  0
 23 24  1  0  0  0  0
 24 25  1  0  0  0  0
 25 26  1  0  0  0  0
 26 27  1  0  0  0  0
 22 27  1  0  0  0  0
M  END
>  <molregno>
372228

>  <canonical_smiles>
O=C1C=C(OC(=C1)c2cccc3Sc4ccccc4Sc23)N5CCOCC5

>  <standard_inchi_key>
XRKYMMUGXMWDAO-UHFFFAOYSA-N

>  <standard_value>
692030,48

>  <standard_units>
nM

>  <standard_type>
IC50

>  <assay_id>
954645

>  <description>
SANGER: Inhibition of human AGS cell growth in a cell viability assay.

>  <Mol Mass>
395,49

>  <Act_10_uM>
0

>  <StandardizerResult>
Clean 2D (ID: Clean 2D)
Clear Stereo (ID: Clear Stereo)
Tautomerize (ID: Tautomerize)
Wedge Clean (ID: Wedge Clean)
Aromatize (ID: Aromatize)


$$$$

  Mrv17e0 07081716562D          

 28 30  0  0  0  0            999 V2000
   -2.8579   -6.6000    0.0000 C   0  0  0  0  0  0  0  0  0  0  0  0
   -2.8579   -5.7750    0.0000 C   0  0  0  0  0  0  0  0  0  0  0  0
   -3.5724   -5.3625    0.0000 C   0  0  0  0  0  0  0  0  0  0  0  0
   -4.2868   -5.7750    0.0000 C   0  0  0  0  0  0  0  0  0  0  0  0
   -5.0013   -5.3625    0.0000 C   0  0  0  0  0  0  0  0  0  0  0  0
   -5.0013   -4.5375    0.0000 C   0  0  0  0  0  0  0  0  0  0  0  0
   -4.2868   -4.1250    0.0000 C   0  0  0  0  0  0  0  0  0  0  0  0
   -3.5724   -4.5375    0.0000 C   0  0  0  0  0  0  0  0  0  0  0  0
   -2.8579   -4.1250    0.0000 N   0  0  0  0  0  0  0  0  0  0  0  0
   -2.1434   -4.5375    0.0000 C   0  0  0  0  0  0  0  0  0  0  0  0
   -2.1434   -5.3625    0.0000 O   0  0  0  0  0  0  0  0  0  0  0  0
   -1.4289   -4.1250    0.0000 C   0  0  0  0  0  0  0  0  0  0  0  0
   -0.7145   -4.5375    0.0000 O   0  0  0  0  0  0  0  0  0  0  0  0
    0.0000   -4.1250    0.0000 C   0  0  0  0  0  0  0  0  0  0  0  0
    0.0000   -3.3000    0.0000 O   0  0  0  0  0  0  0  0  0  0  0  0
    0.7145   -4.5375    0.0000 C   0  0  0  0  0  0  0  0  0  0  0  0
    0.7145   -5.3625    0.0000 C   0  0  0  0  0  0  0  0  0  0  0  0
    1.4289   -5.7750    0.0000 C   0  0  0  0  0  0  0  0  0  0  0  0
    2.1434   -5.3625    0.0000 C   0  0  0  0  0  0  0  0  0  0  0  0
    2.1434   -4.5375    0.0000 C   0  0  0  0  0  0  0  0  0  0  0  0
    1.4289   -4.1250    0.0000 C   0  0  0  0  0  0  0  0  0  0  0  0
    2.8579   -4.1250    0.0000 N   0  0  0  0  0  0  0  0  0  0  0  0
    3.5724   -4.5375    0.0000 C   0  0  0  0  0  0  0  0  0  0  0  0
    4.2868   -4.1250    0.0000 O   0  0  0  0  0  0  0  0  0  0  0  0
    3.5724   -5.3625    0.0000 C   0  0  0  0  0  0  0  0  0  0  0  0
    2.8579   -5.7750    0.0000 S   0  0  0  0  0  0  0  0  0  0  0  0
   -4.2868   -3.3000    0.0000 C   0  0  0  0  0  0  0  0  0  0  0  0
   -3.5724   -2.8875    0.0000 C   0  0  0  0  0  0  0  0  0  0  0  0
  1  2  1  0  0  0  0
  2  3  1  0  0  0  0
  3  4  4  0  0  0  0
  4  5  4  0  0  0  0
  5  6  4  0  0  0  0
  6  7  4  0  0  0  0
  7  8  4  0  0  0  0
  3  8  4  0  0  0  0
  8  9  1  0  0  0  0
  9 10  1  0  0  0  0
 10 11  2  0  0  0  0
 10 12  1  0  0  0  0
 12 13  1  0  0  0  0
 13 14  1  0  0  0  0
 14 15  2  0  0  0  0
 14 16  1  0  0  0  0
 16 17  4  0  0  0  0
 17 18  4  0  0  0  0
 18 19  4  0  0  0  0
 19 20  4  0  0  0  0
 20 21  4  0  0  0  0
 16 21  4  0  0  0  0
 20 22  1  0  0  0  0
 22 23  1  0  0  0  0
 23 24  2  0  0  0  0
 23 25  1  0  0  0  0
 25 26  1  0  0  0  0
 19 26  1  0  0  0  0
  7 27  1  0  0  0  0
 27 28  1  0  0  0  0
M  END
>  <field_1>
P06280784

>  <StandardizerResult>
Clean 2D (ID: Clean 2D)
Clear Stereo (ID: Clear Stereo)
Tautomerize (ID: Tautomerize)
Wedge Clean (ID: Wedge Clean)
Aromatize (ID: Aromatize)


$$$$

  Mrv17e0 07081716562D          

 26 27  0  0  0  0            999 V2000
   -2.1434   -2.8875    0.0000 C   0  0  0  0  0  0  0  0  0  0  0  0
   -1.4289   -2.4750    0.0000 O   0  0  0  0  0  0  0  0  0  0  0  0
   -0.7145   -2.8875    0.0000 C   0  0  0  0  0  0  0  0  0  0  0  0
    0.0000   -2.4750    0.0000 C   0  0  0  0  0  0  0  0  0  0  0  0
    0.7145   -2.8875    0.0000 C   0  0  0  0  0  0  0  0  0  0  0  0
    0.7145   -3.7125    0.0000 C   0  0  0  0  0  0  0  0  0  0  0  0
    0.0000   -4.1250    0.0000 C   0  0  0  0  0  0  0  0  0  0  0  0
   -0.7145   -3.7125    0.0000 C   0  0  0  0  0  0  0  0  0  0  0  0
   -1.4289   -4.1250    0.0000 O   0  0  0  0  0  0  0  0  0  0  0  0
   -2.1434   -3.7125    0.0000 C   0  0  0  0  0  0  0  0  0  0  0  0
    1.4289   -4.1250    0.0000 C   0  0  0  0  0  0  0  0  0  0  0  0
    2.1434   -3.7125    0.0000 C   0  0  0  0  0  0  0  0  0  0  0  0
    2.8579   -4.1250    0.0000 N   0  0  0  0  0  0  0  0  0  0  0  0
    3.5724   -3.7125    0.0000 C   0  0  0  0  0  0  0  0  0  0  0  0
    3.5724   -2.8875    0.0000 O   0  0  0  0  0  0  0  0  0  0  0  0
    4.2868   -4.1250    0.0000 C   0  0  0  0  0  0  0  0  0  0  0  0
    4.2868   -4.9500    0.0000 O   0  0  0  0  0  0  0  0  0  0  0  0
    5.0013   -3.7125    0.0000 N   0  0  0  0  0  0  0  0  0  0  0  0
    5.7158   -4.1250    0.0000 C   0  0  0  0  0  0  0  0  0  0  0  0
    6.4302   -3.7125    0.0000 C   0  0  0  0  0  0  0  0  0  0  0  0
    7.1447   -4.1250    0.0000 C   0  0  0  0  0  0  0  0  0  0  0  0
    7.1447   -4.9500    0.0000 C   0  0  0  0  0  0  0  0  0  0  0  0
    6.4302   -5.3625    0.0000 C   0  0  0  0  0  0  0  0  0  0  0  0
    5.7158   -4.9500    0.0000 C   0  0  0  0  0  0  0  0  0  0  0  0
    5.0013   -5.3625    0.0000 Cl  0  0  0  0  0  0  0  0  0  0  0  0
    6.4302   -6.1875    0.0000 Cl  0  0  0  0  0  0  0  0  0  0  0  0
  1  2  1  0  0  0  0
  2  3  1  0  0  0  0
  3  4  4  0  0  0  0
  4  5  4  0  0  0  0
  5  6  4  0  0  0  0
  6  7  4  0  0  0  0
  7  8  4  0  0  0  0
  3  8  4  0  0  0  0
  8  9  1  0  0  0  0
  9 10  1  0  0  0  0
  6 11  1  0  0  0  0
 11 12  1  0  0  0  0
 12 13  1  0  0  0  0
 13 14  1  0  0  0  0
 14 15  2  0  0  0  0
 14 16  1  0  0  0  0
 16 17  2  0  0  0  0
 16 18  1  0  0  0  0
 18 19  1  0  0  0  0
 19 20  4  0  0  0  0
 20 21  4  0  0  0  0
 21 22  4  0  0  0  0
 22 23  4  0  0  0  0
 23 24  4  0  0  0  0
 19 24  4  0  0  0  0
 24 25  1  0  0  0  0
 23 26  1  0  0  0  0
M  END
>  <field_1>
P07207618

>  <StandardizerResult>
Clean 2D (ID: Clean 2D)
Clear Stereo (ID: Clear Stereo)
Tautomerize (ID: Tautomerize)
Wedge Clean (ID: Wedge Clean)
Aromatize (ID: Aromatize)


$$$$

  Mrv17e0 07081716562D          

 22 23  0  0  0  0            999 V2000
    0.8212    8.4777    0.0000 C   0  0  0  0  0  0  0  0  0  0  0  0
    0.1067    8.0652    0.0000 C   0  0  0  0  0  0  0  0  0  0  0  0
    0.1067    7.2402    0.0000 O   0  0  0  0  0  0  0  0  0  0  0  0
   -0.6078    6.8277    0.0000 C   0  0  0  0  0  0  0  0  0  0  0  0
   -0.6078    6.0027    0.0000 C   0  0  0  0  0  0  0  0  0  0  0  0
   -1.3222    5.5902    0.0000 C   0  0  0  0  0  0  0  0  0  0  0  0
   -2.0367    6.0027    0.0000 C   0  0  0  0  0  0  0  0  0  0  0  0
   -2.0367    6.8277    0.0000 C   0  0  0  0  0  0  0  0  0  0  0  0
   -1.3222    7.2402    0.0000 C   0  0  0  0  0  0  0  0  0  0  0  0
   -1.3222    8.0652    0.0000 O   0  0  0  0  0  0  0  0  0  0  0  0
   -0.6078    8.4777    0.0000 C   0  0  0  0  0  0  0  0  0  0  0  0
   -0.6078    9.3027    0.0000 C   0  0  0  0  0  0  0  0  0  0  0  0
   -2.7512    5.5902    0.0000 Br  0  0  0  0  0  0  0  0  0  0  0  0
   -1.3222    4.7652    0.0000 C   0  0  0  0  0  0  0  0  0  0  0  0
   -2.0367    4.3527    0.0000 S   0  0  0  0  0  0  0  0  0  0  0  0
   -2.0367    3.5277    0.0000 C   0  0  0  0  0  0  0  0  0  0  0  0
   -1.3693    3.0428    0.0000 N   0  0  0  0  0  0  0  0  0  0  0  0
   -1.6242    2.2581    0.0000 N   0  0  0  0  0  0  0  0  0  0  0  0
   -2.4492    2.2581    0.0000 C   0  0  0  0  0  0  0  0  0  0  0  0
   -2.7041    3.0428    0.0000 N   0  0  0  0  0  0  0  0  0  0  0  0
   -3.4888    3.2977    0.0000 N   0  0  0  0  0  0  0  0  0  0  0  0
   -2.9341    1.5907    0.0000 C   0  0  0  0  0  0  0  0  0  0  0  0
  1  2  1  0  0  0  0
  2  3  1  0  0  0  0
  3  4  1  0  0  0  0
  4  5  4  0  0  0  0
  5  6  4  0  0  0  0
  6  7  4  0  0  0  0
  7  8  4  0  0  0  0
  8  9  4  0  0  0  0
  4  9  4  0  0  0  0
  9 10  1  0  0  0  0
 10 11  1  0  0  0  0
 11 12  1  0  0  0  0
  7 13  1  0  0  0  0
  6 14  1  0  0  0  0
 14 15  1  0  0  0  0
 15 16  1  0  0  0  0
 16 17  4  0  0  0  0
 17 18  4  0  0  0  0
 18 19  4  0  0  0  0
 19 20  4  0  0  0  0
 16 20  4  0  0  0  0
 20 21  1  0  0  0  0
 19 22  1  0  0  0  0
M  END
>  <field_1>
P07812277

>  <StandardizerResult>
Clean 2D (ID: Clean 2D)
Clear Stereo (ID: Clear Stereo)
Tautomerize (ID: Tautomerize)
Wedge Clean (ID: Wedge Clean)
Aromatize (ID: Aromatize)


$$$$

  Mrv17e0 07081716562D          

 26 28  0  0  0  0            999 V2000
    0.0000    1.6500    0.0000 C   0  0  0  0  0  0  0  0  0  0  0  0
    0.0000    2.4750    0.0000 C   0  0  0  0  0  0  0  0  0  0  0  0
    0.7145    2.8875    0.0000 C   0  0  0  0  0  0  0  0  0  0  0  0
    1.4289    2.4750    0.0000 C   0  0  0  0  0  0  0  0  0  0  0  0
    1.4289    1.6500    0.0000 C   0  0  0  0  0  0  0  0  0  0  0  0
    0.7145    1.2375    0.0000 C   0  0  0  0  0  0  0  0  0  0  0  0
    2.1434    1.2375    0.0000 C   0  0  0  0  0  0  0  0  0  0  0  0
    2.8579    1.6500    0.0000 N   0  0  0  0  0  0  0  0  0  0  0  0
    3.5724    1.2375    0.0000 C   0  0  0  0  0  0  0  0  0  0  0  0
    3.5724    0.4125    0.0000 O   0  0  0  0  0  0  0  0  0  0  0  0
    4.2868    1.6500    0.0000 C   0  0  0  0  0  0  0  0  0  0  0  0
    5.0013    1.2375    0.0000 C   0  0  0  0  0  0  0  0  0  0  0  0
    5.7158    1.6500    0.0000 C   0  0  0  0  0  0  0  0  0  0  0  0
    5.8020    2.4705    0.0000 C   0  0  0  0  0  0  0  0  0  0  0  0
    6.6090    2.6420    0.0000 S   0  0  0  0  0  0  0  0  0  0  0  0
    7.0215    1.9275    0.0000 C   0  0  0  0  0  0  0  0  0  0  0  0
    6.4694    1.3144    0.0000 N   0  0  0  0  0  0  0  0  0  0  0  0
    7.8420    1.8413    0.0000 N   0  0  0  0  0  0  0  0  0  0  0  0
    8.3269    2.5087    0.0000 C   0  0  0  0  0  0  0  0  0  0  0  0
    7.9913    3.2624    0.0000 O   0  0  0  0  0  0  0  0  0  0  0  0
    9.1474    2.4225    0.0000 C   0  0  0  0  0  0  0  0  0  0  0  0
    9.6994    3.0356    0.0000 C   0  0  0  0  0  0  0  0  0  0  0  0
   10.4531    2.7000    0.0000 C   0  0  0  0  0  0  0  0  0  0  0  0
   10.3668    1.8796    0.0000 C   0  0  0  0  0  0  0  0  0  0  0  0
    9.5599    1.7080    0.0000 O   0  0  0  0  0  0  0  0  0  0  0  0
    2.1434    2.8875    0.0000 Cl  0  0  0  0  0  0  0  0  0  0  0  0
  1  2  4  0  0  0  0
  2  3  4  0  0  0  0
  3  4  4  0  0  0  0
  4  5  4  0  0  0  0
  5  6  4  0  0  0  0
  1  6  4  0  0  0  0
  5  7  1  0  0  0  0
  7  8  1  0  0  0  0
  8  9  1  0  0  0  0
  9 10  2  0  0  0  0
  9 11  1  0  0  0  0
 11 12  1  0  0  0  0
 12 13  1  0  0  0  0
 13 14  4  0  0  0  0
 14 15  4  0  0  0  0
 15 16  4  0  0  0  0
 16 17  4  0  0  0  0
 13 17  4  0  0  0  0
 16 18  1  0  0  0  0
 18 19  1  0  0  0  0
 19 20  2  0  0  0  0
 19 21  1  0  0  0  0
 21 22  4  0  0  0  0
 22 23  4  0  0  0  0
 23 24  4  0  0  0  0
 24 25  4  0  0  0  0
 21 25  4  0  0  0  0
  4 26  1  0  0  0  0
M  END
>  <field_1>
P17508244

>  <StandardizerResult>
Clean 2D (ID: Clean 2D)
Clear Stereo (ID: Clear Stereo)
Tautomerize (ID: Tautomerize)
Wedge Clean (ID: Wedge Clean)
Aromatize (ID: Aromatize)


$$$$

  Mrv17e0 07081716562D          

 29 32  0  0  0  0            999 V2000
   -4.8589    7.5457    0.0000 C   0  0  0  0  0  0  0  0  0  0  0  0
   -4.0519    7.3741    0.0000 C   0  0  0  0  0  0  0  0  0  0  0  0
   -3.7970    6.5895    0.0000 C   0  0  0  0  0  0  0  0  0  0  0  0
   -4.3490    5.9764    0.0000 C   0  0  0  0  0  0  0  0  0  0  0  0
   -5.1560    6.1480    0.0000 C   0  0  0  0  0  0  0  0  0  0  0  0
   -5.4109    6.9326    0.0000 C   0  0  0  0  0  0  0  0  0  0  0  0
   -4.0941    5.1918    0.0000 C   0  0  0  0  0  0  0  0  0  0  0  0
   -3.2871    5.0203    0.0000 O   0  0  0  0  0  0  0  0  0  0  0  0
   -3.0321    4.2357    0.0000 C   0  0  0  0  0  0  0  0  0  0  0  0
   -2.2252    4.0641    0.0000 C   0  0  0  0  0  0  0  0  0  0  0  0
   -1.9702    3.2795    0.0000 O   0  0  0  0  0  0  0  0  0  0  0  0
   -2.5223    2.6664    0.0000 C   0  0  0  0  0  0  0  0  0  0  0  0
   -3.3292    2.8379    0.0000 C   0  0  0  0  0  0  0  0  0  0  0  0
   -3.5842    3.6226    0.0000 C   0  0  0  0  0  0  0  0  0  0  0  0
   -4.3912    3.7941    0.0000 O   0  0  0  0  0  0  0  0  0  0  0  0
   -2.2673    1.8818    0.0000 C   0  0  0  0  0  0  0  0  0  0  0  0
   -2.8194    1.2687    0.0000 O   0  0  0  0  0  0  0  0  0  0  0  0
   -1.4604    1.7103    0.0000 N   0  0  0  0  0  0  0  0  0  0  0  0
   -1.2054    0.9256    0.0000 C   0  0  0  0  0  0  0  0  0  0  0  0
   -0.3984    0.7541    0.0000 C   0  0  0  0  0  0  0  0  0  0  0  0
   -0.1435   -0.0305    0.0000 C   0  0  0  0  0  0  0  0  0  0  0  0
   -0.6284   -0.6979    0.0000 C   0  0  0  0  0  0  0  0  0  0  0  0
   -0.1435   -1.3654    0.0000 N   0  0  0  0  0  0  0  0  0  0  0  0
    0.6411   -1.1104    0.0000 C   0  0  0  0  0  0  0  0  0  0  0  0
    0.6411   -0.2854    0.0000 C   0  0  0  0  0  0  0  0  0  0  0  0
    1.3556    0.1271    0.0000 C   0  0  0  0  0  0  0  0  0  0  0  0
    2.0701   -0.2854    0.0000 C   0  0  0  0  0  0  0  0  0  0  0  0
    2.0701   -1.1104    0.0000 C   0  0  0  0  0  0  0  0  0  0  0  0
    1.3556   -1.5229    0.0000 C   0  0  0  0  0  0  0  0  0  0  0  0
  1  2  4  0  0  0  0
  2  3  4  0  0  0  0
  3  4  4  0  0  0  0
  4  5  4  0  0  0  0
  5  6  4  0  0  0  0
  1  6  4  0  0  0  0
  4  7  1  0  0  0  0
  7  8  1  0  0  0  0
  8  9  1  0  0  0  0
  9 10  4  0  0  0  0
 10 11  4  0  0  0  0
 11 12  4  0  0  0  0
 12 13  4  0  0  0  0
 13 14  4  0  0  0  0
  9 14  4  0  0  0  0
 14 15  2  0  0  0  0
 12 16  1  0  0  0  0
 16 17  2  0  0  0  0
 16 18  1  0  0  0  0
 18 19  1  0  0  0  0
 19 20  1  0  0  0  0
 20 21  1  0  0  0  0
 21 22  4  0  0  0  0
 22 23  4  0  0  0  0
 23 24  4  0  0  0  0
 24 25  4  0  0  0  0
 21 25  4  0  0  0  0
 25 26  4  0  0  0  0
 26 27  4  0  0  0  0
 27 28  4  0  0  0  0
 28 29  4  0  0  0  0
 24 29  4  0  0  0  0
M  STY  1   1 DAT
M  SAL   1  1  23
M  SDT   1 MRV_IMPLICIT_H                                        
M  SDD   1     0.0000    0.0000    DR    ALL  0       0  
M  SED   1 IMPL_H1
M  END
>  <field_1>
P17534961

>  <StandardizerResult>
Clean 2D (ID: Clean 2D)
Clear Stereo (ID: Clear Stereo)
Tautomerize (ID: Tautomerize)
Wedge Clean (ID: Wedge Clean)
Aromatize (ID: Aromatize)


$$$$

  Mrv17e0 07081716562D          

 29 33  0  0  0  0            999 V2000
   -6.9345    3.0895    0.0000 C   0  0  0  0  0  0  0  0  0  0  0  0
   -6.1247    2.9320    0.0000 C   0  0  0  0  0  0  0  0  0  0  0  0
   -5.8562    2.1519    0.0000 C   0  0  0  0  0  0  0  0  0  0  0  0
   -6.3974    1.5293    0.0000 C   0  0  0  0  0  0  0  0  0  0  0  0
   -7.2072    1.6868    0.0000 C   0  0  0  0  0  0  0  0  0  0  0  0
   -7.4758    2.4668    0.0000 C   0  0  0  0  0  0  0  0  0  0  0  0
   -6.1289    0.7493    0.0000 C   0  0  0  0  0  0  0  0  0  0  0  0
   -6.0356   -0.0704    0.0000 C   0  0  0  0  0  0  0  0  0  0  0  0
   -6.7921    0.2586    0.0000 C   0  0  0  0  0  0  0  0  0  0  0  0
   -5.3752    1.0848    0.0000 N   0  0  0  0  0  0  0  0  0  0  0  0
   -4.7078    0.5999    0.0000 C   0  0  0  0  0  0  0  0  0  0  0  0
   -4.7940   -0.2206    0.0000 O   0  0  0  0  0  0  0  0  0  0  0  0
   -3.9541    0.9355    0.0000 C   0  0  0  0  0  0  0  0  0  0  0  0
   -3.2867    0.4506    0.0000 C   0  0  0  0  0  0  0  0  0  0  0  0
   -2.5330    0.7861    0.0000 C   0  0  0  0  0  0  0  0  0  0  0  0
   -2.3615    1.5931    0.0000 N   0  0  0  0  0  0  0  0  0  0  0  0
   -1.5410    1.6793    0.0000 N   0  0  0  0  0  0  0  0  0  0  0  0
   -1.2054    0.9256    0.0000 C   0  0  0  0  0  0  0  0  0  0  0  0
   -1.8185    0.3736    0.0000 O   0  0  0  0  0  0  0  0  0  0  0  0
   -0.3984    0.7541    0.0000 C   0  0  0  0  0  0  0  0  0  0  0  0
   -0.1435   -0.0305    0.0000 C   0  0  0  0  0  0  0  0  0  0  0  0
   -0.6284   -0.6979    0.0000 C   0  0  0  0  0  0  0  0  0  0  0  0
   -0.1435   -1.3654    0.0000 N   0  0  0  0  0  0  0  0  0  0  0  0
    0.6411   -1.1104    0.0000 C   0  0  0  0  0  0  0  0  0  0  0  0
    0.6411   -0.2854    0.0000 C   0  0  0  0  0  0  0  0  0  0  0  0
    1.3556    0.1271    0.0000 C   0  0  0  0  0  0  0  0  0  0  0  0
    2.0701   -0.2854    0.0000 C   0  0  0  0  0  0  0  0  0  0  0  0
    2.0701   -1.1104    0.0000 C   0  0  0  0  0  0  0  0  0  0  0  0
    1.3556   -1.5229    0.0000 C   0  0  0  0  0  0  0  0  0  0  0  0
  1  2  4  0  0  0  0
  2  3  4  0  0  0  0
  3  4  4  0  0  0  0
  4  5  4  0  0  0  0
  5  6  4  0  0  0  0
  1  6  4  0  0  0  0
  4  7  1  0  0  0  0
  7  8  1  0  0  0  0
  8  9  1  0  0  0  0
  7  9  1  0  0  0  0
  7 10  1  0  0  0  0
 10 11  1  0  0  0  0
 11 12  2  0  0  0  0
 11 13  1  0  0  0  0
 13 14  1  0  0  0  0
 14 15  1  0  0  0  0
 15 16  4  0  0  0  0
 16 17  4  0  0  0  0
 17 18  4  0  0  0  0
 18 19  4  0  0  0  0
 15 19  4  0  0  0  0
 18 20  1  0  0  0  0
 20 21  1  0  0  0  0
 21 22  4  0  0  0  0
 22 23  4  0  0  0  0
 23 24  4  0  0  0  0
 24 25  4  0  0  0  0
 21 25  4  0  0  0  0
 25 26  4  0  0  0  0
 26 27  4  0  0  0  0
 27 28  4  0  0  0  0
 28 29  4  0  0  0  0
 24 29  4  0  0  0  0
M  STY  1   1 DAT
M  SAL   1  1  23
M  SDT   1 MRV_IMPLICIT_H                                        
M  SDD   1     0.0000    0.0000    DR    ALL  0       0  
M  SED   1 IMPL_H1
M  END
>  <field_1>
P17700506

>  <StandardizerResult>
Clean 2D (ID: Clean 2D)
Clear Stereo (ID: Clear Stereo)
Tautomerize (ID: Tautomerize)
Wedge Clean (ID: Wedge Clean)
Aromatize (ID: Aromatize)


$$$$

  Mrv17e0 07081716562D          

 26 27  0  0  0  0            999 V2000
   -1.4289    0.8250    0.0000 C   0  0  0  0  0  0  0  0  0  0  0  0
   -1.4289    0.0000    0.0000 C   0  0  0  0  0  0  0  0  0  0  0  0
   -2.1434   -0.4125    0.0000 C   0  0  0  0  0  0  0  0  0  0  0  0
   -0.7145   -0.4125    0.0000 C   0  0  0  0  0  0  0  0  0  0  0  0
   -0.7145   -1.2375    0.0000 N   0  0  0  0  0  0  0  0  0  0  0  0
    0.0000   -1.6500    0.0000 C   0  0  0  0  0  0  0  0  0  0  0  0
    0.0000   -2.4750    0.0000 C   0  0  0  0  0  0  0  0  0  0  0  0
   -0.7145   -2.8875    0.0000 C   0  0  0  0  0  0  0  0  0  0  0  0
   -0.7145   -3.7125    0.0000 O   0  0  0  0  0  0  0  0  0  0  0  0
   -1.4289   -2.4750    0.0000 N   0  0  0  0  0  0  0  0  0  0  0  0
   -1.4289   -1.6500    0.0000 C   0  0  0  0  0  0  0  0  0  0  0  0
   -2.1434   -1.2375    0.0000 O   0  0  0  0  0  0  0  0  0  0  0  0
   -2.1434   -2.8875    0.0000 C   0  0  0  0  0  0  0  0  0  0  0  0
    0.7145   -2.8875    0.0000 C   0  0  0  0  0  0  0  0  0  0  0  0
    0.7145   -3.7125    0.0000 O   0  0  0  0  0  0  0  0  0  0  0  0
    1.4289   -2.4750    0.0000 C   0  0  0  0  0  0  0  0  0  0  0  0
    2.1434   -2.8875    0.0000 S   0  0  0  0  0  0  0  0  0  0  0  0
    2.8579   -2.4750    0.0000 C   0  0  0  0  0  0  0  0  0  0  0  0
    3.5724   -2.8875    0.0000 C   0  0  0  0  0  0  0  0  0  0  0  0
    4.2868   -2.4750    0.0000 C   0  0  0  0  0  0  0  0  0  0  0  0
    5.0013   -2.8875    0.0000 C   0  0  0  0  0  0  0  0  0  0  0  0
    5.0013   -3.7125    0.0000 C   0  0  0  0  0  0  0  0  0  0  0  0
    4.2868   -4.1250    0.0000 C   0  0  0  0  0  0  0  0  0  0  0  0
    3.5724   -3.7125    0.0000 C   0  0  0  0  0  0  0  0  0  0  0  0
    5.7158   -4.1250    0.0000 Cl  0  0  0  0  0  0  0  0  0  0  0  0
    0.7145   -1.2375    0.0000 N   0  0  0  0  0  0  0  0  0  0  0  0
  1  2  1  0  0  0  0
  2  3  1  0  0  0  0
  2  4  1  0  0  0  0
  4  5  1  0  0  0  0
  5  6  4  0  0  0  0
  6  7  4  0  0  0  0
  7  8  4  0  0  0  0
  8  9  2  0  0  0  0
  8 10  4  0  0  0  0
 10 11  4  0  0  0  0
  5 11  4  0  0  0  0
 11 12  2  0  0  0  0
 10 13  1  0  0  0  0
  7 14  1  0  0  0  0
 14 15  2  0  0  0  0
 14 16  1  0  0  0  0
 16 17  1  0  0  0  0
 17 18  1  0  0  0  0
 18 19  1  0  0  0  0
 19 20  4  0  0  0  0
 20 21  4  0  0  0  0
 21 22  4  0  0  0  0
 22 23  4  0  0  0  0
 23 24  4  0  0  0  0
 19 24  4  0  0  0  0
 22 25  1  0  0  0  0
  6 26  1  0  0  0  0
M  END
>  <field_1>
P23008305

>  <StandardizerResult>
Clean 2D (ID: Clean 2D)
Clear Stereo (ID: Clear Stereo)
Tautomerize (ID: Tautomerize)
Wedge Clean (ID: Wedge Clean)
Aromatize (ID: Aromatize)


$$$$

  Mrv17e0 07081716562D          

 28 30  0  0  0  0            999 V2000
    2.0367    2.0009    0.0000 C   0  0  0  0  0  0  0  0  0  0  0  0
    2.0367    1.1759    0.0000 C   0  0  0  0  0  0  0  0  0  0  0  0
    2.7512    0.7634    0.0000 C   0  0  0  0  0  0  0  0  0  0  0  0
    2.7512   -0.0616    0.0000 C   0  0  0  0  0  0  0  0  0  0  0  0
    2.0367   -0.4741    0.0000 C   0  0  0  0  0  0  0  0  0  0  0  0
    1.3222   -0.0616    0.0000 C   0  0  0  0  0  0  0  0  0  0  0  0
    1.3222    0.7634    0.0000 C   0  0  0  0  0  0  0  0  0  0  0  0
    2.0367   -1.2991    0.0000 O   0  0  0  0  0  0  0  0  0  0  0  0
    2.7512   -1.7116    0.0000 C   0  0  0  0  0  0  0  0  0  0  0  0
    2.7512   -2.5366    0.0000 C   0  0  0  0  0  0  0  0  0  0  0  0
    3.4186   -3.0215    0.0000 N   0  0  0  0  0  0  0  0  0  0  0  0
    3.1637   -3.8062    0.0000 C   0  0  0  0  0  0  0  0  0  0  0  0
    2.3387   -3.8062    0.0000 C   0  0  0  0  0  0  0  0  0  0  0  0
    2.0837   -3.0215    0.0000 S   0  0  0  0  0  0  0  0  0  0  0  0
    3.6486   -4.4736    0.0000 C   0  0  0  0  0  0  0  0  0  0  0  0
    3.3130   -5.2273    0.0000 C   0  0  0  0  0  0  0  0  0  0  0  0
    2.4926   -5.3135    0.0000 O   0  0  0  0  0  0  0  0  0  0  0  0
    3.7980   -5.8947    0.0000 N   0  0  0  0  0  0  0  0  0  0  0  0
    3.4624   -6.6484    0.0000 C   0  0  0  0  0  0  0  0  0  0  0  0
    3.9473   -7.3158    0.0000 C   0  0  0  0  0  0  0  0  0  0  0  0
    3.6118   -8.0695    0.0000 C   0  0  0  0  0  0  0  0  0  0  0  0
    2.7913   -8.1557    0.0000 C   0  0  0  0  0  0  0  0  0  0  0  0
    2.3064   -7.4883    0.0000 C   0  0  0  0  0  0  0  0  0  0  0  0
    2.6419   -6.7346    0.0000 C   0  0  0  0  0  0  0  0  0  0  0  0
    2.4557   -8.9094    0.0000 N   0  0  0  0  0  0  0  0  0  0  0  0
    1.6353   -8.9956    0.0000 C   0  0  0  0  0  0  0  0  0  0  0  0
    1.2997   -9.7493    0.0000 O   0  0  0  0  0  0  0  0  0  0  0  0
    1.1503   -8.3282    0.0000 C   0  0  0  0  0  0  0  0  0  0  0  0
  1  2  1  0  0  0  0
  2  3  4  0  0  0  0
  3  4  4  0  0  0  0
  4  5  4  0  0  0  0
  5  6  4  0  0  0  0
  6  7  4  0  0  0  0
  2  7  4  0  0  0  0
  5  8  1  0  0  0  0
  8  9  1  0  0  0  0
  9 10  1  0  0  0  0
 10 11  4  0  0  0  0
 11 12  4  0  0  0  0
 12 13  4  0  0  0  0
 13 14  4  0  0  0  0
 10 14  4  0  0  0  0
 12 15  1  0  0  0  0
 15 16  1  0  0  0  0
 16 17  2  0  0  0  0
 16 18  1  0  0  0  0
 18 19  1  0  0  0  0
 19 20  4  0  0  0  0
 20 21  4  0  0  0  0
 21 22  4  0  0  0  0
 22 23  4  0  0  0  0
 23 24  4  0  0  0  0
 19 24  4  0  0  0  0
 22 25  1  0  0  0  0
 25 26  1  0  0  0  0
 26 27  2  0  0  0  0
 26 28  1  0  0  0  0
M  END
>  <field_1>
P27187841

>  <StandardizerResult>
Clean 2D (ID: Clean 2D)
Clear Stereo (ID: Clear Stereo)
Tautomerize (ID: Tautomerize)
Wedge Clean (ID: Wedge Clean)
Aromatize (ID: Aromatize)


$$$$

  Mrv17e0 07081716562D          

 24 26  0  0  0  0            999 V2000
    1.4289   -1.6500    0.0000 C   0  0  0  0  0  0  0  0  0  0  0  0
    1.4289   -2.4750    0.0000 O   0  0  0  0  0  0  0  0  0  0  0  0
    0.7145   -2.8875    0.0000 C   0  0  0  0  0  0  0  0  0  0  0  0
    0.7145   -3.7125    0.0000 C   0  0  0  0  0  0  0  0  0  0  0  0
    0.0000   -4.1250    0.0000 C   0  0  0  0  0  0  0  0  0  0  0  0
   -0.7145   -3.7125    0.0000 C   0  0  0  0  0  0  0  0  0  0  0  0
   -0.7145   -2.8875    0.0000 C   0  0  0  0  0  0  0  0  0  0  0  0
    0.0000   -2.4750    0.0000 C   0  0  0  0  0  0  0  0  0  0  0  0
    0.0000   -1.6500    0.0000 O   0  0  0  0  0  0  0  0  0  0  0  0
    0.7145   -1.2375    0.0000 C   0  0  0  0  0  0  0  0  0  0  0  0
    0.7145   -0.4125    0.0000 C   0  0  0  0  0  0  0  0  0  0  0  0
    0.0000    0.0000    0.0000 C   0  0  0  0  0  0  0  0  0  0  0  0
    0.0000    0.8250    0.0000 C   0  0  0  0  0  0  0  0  0  0  0  0
    0.7145    1.2375    0.0000 C   0  0  0  0  0  0  0  0  0  0  0  0
    1.4289    0.8250    0.0000 C   0  0  0  0  0  0  0  0  0  0  0  0
    1.4289    0.0000    0.0000 C   0  0  0  0  0  0  0  0  0  0  0  0
   -1.4289   -2.4750    0.0000 Br  0  0  0  0  0  0  0  0  0  0  0  0
    0.0000   -4.9500    0.0000 C   0  0  0  0  0  0  0  0  0  0  0  0
    0.7145   -5.3625    0.0000 N   0  0  0  0  0  0  0  0  0  0  0  0
    0.7145   -6.1875    0.0000 C   0  0  0  0  0  0  0  0  0  0  0  0
    1.3819   -6.6724    0.0000 N   0  0  0  0  0  0  0  0  0  0  0  0
    1.1270   -7.4570    0.0000 N   0  0  0  0  0  0  0  0  0  0  0  0
    0.3020   -7.4570    0.0000 C   0  0  0  0  0  0  0  0  0  0  0  0
    0.0470   -6.6724    0.0000 N   0  0  0  0  0  0  0  0  0  0  0  0
  1  2  1  0  0  0  0
  2  3  1  0  0  0  0
  3  4  4  0  0  0  0
  4  5  4  0  0  0  0
  5  6  4  0  0  0  0
  6  7  4  0  0  0  0
  7  8  4  0  0  0  0
  3  8  4  0  0  0  0
  8  9  1  0  0  0  0
  9 10  1  0  0  0  0
 10 11  1  0  0  0  0
 11 12  4  0  0  0  0
 12 13  4  0  0  0  0
 13 14  4  0  0  0  0
 14 15  4  0  0  0  0
 15 16  4  0  0  0  0
 11 16  4  0  0  0  0
  7 17  1  0  0  0  0
  5 18  1  0  0  0  0
 18 19  1  0  0  0  0
 19 20  1  0  0  0  0
 20 21  4  0  0  0  0
 21 22  4  0  0  0  0
 22 23  4  0  0  0  0
 23 24  4  0  0  0  0
 20 24  4  0  0  0  0
M  STY  1   1 DAT
M  SAL   1  1  24
M  SDT   1 MRV_IMPLICIT_H                                        
M  SDD   1     0.0000    0.0000    DR    ALL  0       0  
M  SED   1 IMPL_H1
M  END
>  <field_1>
P31164328

>  <StandardizerResult>
Clean 2D (ID: Clean 2D)
Clear Stereo (ID: Clear Stereo)
Tautomerize (ID: Tautomerize)
Wedge Clean (ID: Wedge Clean)
Aromatize (ID: Aromatize)


$$$$

  Mrv17e0 07081716562D          

 25 27  0  0  0  0            999 V2000
    1.4289   -1.6500    0.0000 C   0  0  0  0  0  0  0  0  0  0  0  0
    1.4289   -2.4750    0.0000 C   0  0  0  0  0  0  0  0  0  0  0  0
    2.0964   -2.9599    0.0000 N   0  0  0  0  0  0  0  0  0  0  0  0
    1.8414   -3.7445    0.0000 N   0  0  0  0  0  0  0  0  0  0  0  0
    1.0164   -3.7445    0.0000 C   0  0  0  0  0  0  0  0  0  0  0  0
    0.5315   -4.4120    0.0000 S   0  0  0  0  0  0  0  0  0  0  0  0
    0.7615   -2.9599    0.0000 N   0  0  0  0  0  0  0  0  0  0  0  0
   -0.0231   -2.7050    0.0000 N   0  0  0  0  0  0  0  0  0  0  0  0
   -0.6362   -3.2570    0.0000 C   0  0  0  0  0  0  0  0  0  0  0  0
   -1.4208   -3.0021    0.0000 C   0  0  0  0  0  0  0  0  0  0  0  0
   -2.0339   -3.5541    0.0000 C   0  0  0  0  0  0  0  0  0  0  0  0
   -2.8186   -3.2992    0.0000 C   0  0  0  0  0  0  0  0  0  0  0  0
   -2.9901   -2.4922    0.0000 C   0  0  0  0  0  0  0  0  0  0  0  0
   -2.3770   -1.9402    0.0000 C   0  0  0  0  0  0  0  0  0  0  0  0
   -1.5924   -2.1951    0.0000 C   0  0  0  0  0  0  0  0  0  0  0  0
   -2.5485   -1.1332    0.0000 Cl  0  0  0  0  0  0  0  0  0  0  0  0
   -3.7747   -2.2373    0.0000 O   0  0  0  0  0  0  0  0  0  0  0  0
   -4.3878   -2.7893    0.0000 C   0  0  0  0  0  0  0  0  0  0  0  0
   -5.1724   -2.5344    0.0000 C   0  0  0  0  0  0  0  0  0  0  0  0
   -5.8399   -3.0193    0.0000 C   0  0  0  0  0  0  0  0  0  0  0  0
   -6.5073   -2.5344    0.0000 C   0  0  0  0  0  0  0  0  0  0  0  0
   -6.2524   -1.7497    0.0000 C   0  0  0  0  0  0  0  0  0  0  0  0
   -5.4274   -1.7497    0.0000 S   0  0  0  0  0  0  0  0  0  0  0  0
   -3.4316   -3.8512    0.0000 O   0  0  0  0  0  0  0  0  0  0  0  0
   -4.2163   -3.5963    0.0000 C   0  0  0  0  0  0  0  0  0  0  0  0
  1  2  1  0  0  0  0
  2  3  4  0  0  0  0
  3  4  4  0  0  0  0
  4  5  4  0  0  0  0
  5  6  2  0  0  0  0
  5  7  4  0  0  0  0
  2  7  4  0  0  0  0
  7  8  1  0  0  0  0
  8  9  1  0  0  0  0
  9 10  1  0  0  0  0
 10 11  4  0  0  0  0
 11 12  4  0  0  0  0
 12 13  4  0  0  0  0
 13 14  4  0  0  0  0
 14 15  4  0  0  0  0
 10 15  4  0  0  0  0
 14 16  1  0  0  0  0
 13 17  1  0  0  0  0
 17 18  1  0  0  0  0
 18 19  1  0  0  0  0
 19 20  4  0  0  0  0
 20 21  4  0  0  0  0
 21 22  4  0  0  0  0
 22 23  4  0  0  0  0
 19 23  4  0  0  0  0
 12 24  1  0  0  0  0
 24 25  1  0  0  0  0
M  STY  1   1 DAT
M  SAL   1  1   4
M  SDT   1 MRV_IMPLICIT_H                                        
M  SDD   1     0.0000    0.0000    DR    ALL  0       0  
M  SED   1 IMPL_H1
M  END
>  <field_1>
P32891673

>  <StandardizerResult>
Clean 2D (ID: Clean 2D)
Clear Stereo (ID: Clear Stereo)
Tautomerize (ID: Tautomerize)
Wedge Clean (ID: Wedge Clean)
Aromatize (ID: Aromatize)


$$$$

  Mrv17e0 07081716562D          

 26 28  0  0  0  0            999 V2000
    4.4526   -1.5497    0.0000 C   0  0  0  0  0  0  0  0  0  0  0  0
    4.4526   -2.3747    0.0000 C   0  0  0  0  0  0  0  0  0  0  0  0
    5.1670   -2.7872    0.0000 C   0  0  0  0  0  0  0  0  0  0  0  0
    5.1670   -3.6122    0.0000 N   0  0  0  0  0  0  0  0  0  0  0  0
    5.8345   -4.0971    0.0000 C   0  0  0  0  0  0  0  0  0  0  0  0
    5.5795   -4.8818    0.0000 N   0  0  0  0  0  0  0  0  0  0  0  0
    4.7545   -4.8818    0.0000 N   0  0  0  0  0  0  0  0  0  0  0  0
    4.4996   -4.0971    0.0000 C   0  0  0  0  0  0  0  0  0  0  0  0
    3.7150   -3.8422    0.0000 S   0  0  0  0  0  0  0  0  0  0  0  0
    6.6191   -3.8422    0.0000 C   0  0  0  0  0  0  0  0  0  0  0  0
    6.7906   -3.0352    0.0000 C   0  0  0  0  0  0  0  0  0  0  0  0
    6.2386   -2.4221    0.0000 C   0  0  0  0  0  0  0  0  0  0  0  0
    6.6511   -1.7077    0.0000 S   0  0  0  0  0  0  0  0  0  0  0  0
    7.4581   -1.8792    0.0000 C   0  0  0  0  0  0  0  0  0  0  0  0
    7.5443   -2.6997    0.0000 N   0  0  0  0  0  0  0  0  0  0  0  0
    8.0711   -1.3272    0.0000 N   0  0  0  0  0  0  0  0  0  0  0  0
    8.8558   -1.5821    0.0000 C   0  0  0  0  0  0  0  0  0  0  0  0
    9.0273   -2.3891    0.0000 O   0  0  0  0  0  0  0  0  0  0  0  0
    9.4689   -1.0301    0.0000 C   0  0  0  0  0  0  0  0  0  0  0  0
   10.2535   -1.2850    0.0000 C   0  0  0  0  0  0  0  0  0  0  0  0
   10.8666   -0.7330    0.0000 C   0  0  0  0  0  0  0  0  0  0  0  0
   11.6512   -0.9879    0.0000 C   0  0  0  0  0  0  0  0  0  0  0  0
   11.8227   -1.7949    0.0000 C   0  0  0  0  0  0  0  0  0  0  0  0
   11.2096   -2.3469    0.0000 C   0  0  0  0  0  0  0  0  0  0  0  0
   10.4250   -2.0920    0.0000 C   0  0  0  0  0  0  0  0  0  0  0  0
    9.8119   -2.6440    0.0000 F   0  0  0  0  0  0  0  0  0  0  0  0
  1  2  2  0  0  0  0
  2  3  1  0  0  0  0
  3  4  1  0  0  0  0
  4  5  4  0  0  0  0
  5  6  4  0  0  0  0
  6  7  4  0  0  0  0
  7  8  4  0  0  0  0
  4  8  4  0  0  0  0
  8  9  2  0  0  0  0
  5 10  1  0  0  0  0
 10 11  1  0  0  0  0
 11 12  4  0  0  0  0
 12 13  4  0  0  0  0
 13 14  4  0  0  0  0
 14 15  4  0  0  0  0
 11 15  4  0  0  0  0
 14 16  1  0  0  0  0
 16 17  1  0  0  0  0
 17 18  2  0  0  0  0
 17 19  1  0  0  0  0
 19 20  1  0  0  0  0
 20 21  4  0  0  0  0
 21 22  4  0  0  0  0
 22 23  4  0  0  0  0
 23 24  4  0  0  0  0
 24 25  4  0  0  0  0
 20 25  4  0  0  0  0
 25 26  1  0  0  0  0
M  STY  1   1 DAT
M  SAL   1  1   7
M  SDT   1 MRV_IMPLICIT_H                                        
M  SDD   1     0.0000    0.0000    DR    ALL  0       0  
M  SED   1 IMPL_H1
M  END
>  <field_1>
P34203548

>  <StandardizerResult>
Clean 2D (ID: Clean 2D)
Clear Stereo (ID: Clear Stereo)
Tautomerize (ID: Tautomerize)
Wedge Clean (ID: Wedge Clean)
Aromatize (ID: Aromatize)


$$$$

  Mrv17e0 07081716562D          

 28 30  0  0  0  0            999 V2000
   -0.0101   -3.2514    0.0000 C   0  0  0  0  0  0  0  0  0  0  0  0
    0.6573   -2.7665    0.0000 C   0  0  0  0  0  0  0  0  0  0  0  0
    1.2093   -2.1534    0.0000 C   0  0  0  0  0  0  0  0  0  0  0  0
    1.0378   -1.3464    0.0000 O   0  0  0  0  0  0  0  0  0  0  0  0
    1.9630   -2.4890    0.0000 N   0  0  0  0  0  0  0  0  0  0  0  0
    1.8768   -3.3094    0.0000 C   0  0  0  0  0  0  0  0  0  0  0  0
    2.4899   -3.8615    0.0000 O   0  0  0  0  0  0  0  0  0  0  0  0
    1.0698   -3.4810    0.0000 N   0  0  0  0  0  0  0  0  0  0  0  0
    2.6775   -2.0765    0.0000 C   0  0  0  0  0  0  0  0  0  0  0  0
    3.3920   -2.4890    0.0000 C   0  0  0  0  0  0  0  0  0  0  0  0
    4.1064   -2.0765    0.0000 C   0  0  0  0  0  0  0  0  0  0  0  0
    4.8209   -2.4890    0.0000 O   0  0  0  0  0  0  0  0  0  0  0  0
    5.5354   -2.0765    0.0000 C   0  0  0  0  0  0  0  0  0  0  0  0
    6.2498   -2.4890    0.0000 C   0  0  0  0  0  0  0  0  0  0  0  0
    6.9643   -2.0765    0.0000 C   0  0  0  0  0  0  0  0  0  0  0  0
    7.6788   -2.4890    0.0000 C   0  0  0  0  0  0  0  0  0  0  0  0
    7.6788   -3.3140    0.0000 C   0  0  0  0  0  0  0  0  0  0  0  0
    6.9643   -3.7265    0.0000 C   0  0  0  0  0  0  0  0  0  0  0  0
    6.2498   -3.3140    0.0000 C   0  0  0  0  0  0  0  0  0  0  0  0
    8.3932   -3.7265    0.0000 Cl  0  0  0  0  0  0  0  0  0  0  0  0
    3.3920   -3.3140    0.0000 O   0  0  0  0  0  0  0  0  0  0  0  0
    0.0413   -2.2177    0.0000 C   0  0  0  0  0  0  0  0  0  0  0  0
   -0.7420   -2.4768    0.0000 C   0  0  0  0  0  0  0  0  0  0  0  0
   -1.3579   -1.9280    0.0000 C   0  0  0  0  0  0  0  0  0  0  0  0
   -1.1907   -1.1201    0.0000 C   0  0  0  0  0  0  0  0  0  0  0  0
   -0.4074   -0.8611    0.0000 C   0  0  0  0  0  0  0  0  0  0  0  0
    0.2086   -1.4099    0.0000 C   0  0  0  0  0  0  0  0  0  0  0  0
   -1.8067   -0.5713    0.0000 F   0  0  0  0  0  0  0  0  0  0  0  0
  2  1  1  0  0  0  0
  2  3  1  0  0  0  0
  3  4  2  0  0  0  0
  3  5  1  0  0  0  0
  5  6  1  0  0  0  0
  6  7  2  0  0  0  0
  6  8  1  0  0  0  0
  2  8  1  0  0  0  0
  5  9  1  0  0  0  0
  9 10  1  0  0  0  0
 10 11  1  0  0  0  0
 11 12  1  0  0  0  0
 12 13  1  0  0  0  0
 13 14  1  0  0  0  0
 14 15  4  0  0  0  0
 15 16  4  0  0  0  0
 16 17  4  0  0  0  0
 17 18  4  0  0  0  0
 18 19  4  0  0  0  0
 14 19  4  0  0  0  0
 17 20  1  0  0  0  0
 10 21  1  0  0  0  0
  2 22  1  0  0  0  0
 22 23  4  0  0  0  0
 23 24  4  0  0  0  0
 24 25  4  0  0  0  0
 25 26  4  0  0  0  0
 26 27  4  0  0  0  0
 22 27  4  0  0  0  0
 25 28  1  0  0  0  0
M  END
>  <field_1>
P36070460

>  <StandardizerResult>
Clean 2D (ID: Clean 2D)
Clear Stereo (ID: Clear Stereo)
Tautomerize (ID: Tautomerize)
Wedge Clean (ID: Wedge Clean)
Aromatize (ID: Aromatize)


$$$$

  Mrv17e0 07081716562D          

 26 27  0  0  1  0            999 V2000
    2.8579   -3.3000    0.0000 C   0  0  0  0  0  0  0  0  0  0  0  0
    3.5724   -3.7125    0.0000 C   0  0  0  0  0  0  0  0  0  0  0  0
    3.5724   -4.5375    0.0000 C   0  0  0  0  0  0  0  0  0  0  0  0
    4.2868   -4.9500    0.0000 C   0  0  0  0  0  0  0  0  0  0  0  0
    4.2868   -5.7750    0.0000 C   0  0  0  0  0  0  0  0  0  0  0  0
    3.5724   -6.1875    0.0000 C   0  0  0  0  0  0  0  0  0  0  0  0
    2.8579   -5.7750    0.0000 C   0  0  0  0  0  0  0  0  0  0  0  0
    2.8579   -4.9500    0.0000 C   0  0  0  0  0  0  0  0  0  0  0  0
    2.1434   -4.5375    0.0000 Cl  0  0  0  0  0  0  0  0  0  0  0  0
    4.2868   -3.3000    0.0000 N   0  0  0  0  0  0  0  0  0  0  0  0
    4.2868   -2.4750    0.0000 C   0  0  0  0  0  0  0  0  0  0  0  0
    3.5724   -2.0625    0.0000 O   0  0  0  0  0  0  0  0  0  0  0  0
    5.0013   -2.0625    0.0000 C   0  0  0  0  0  0  0  0  0  0  0  0
    5.7158   -2.4750    0.0000 C   0  0  0  0  0  0  0  0  0  0  0  0
    5.0013   -1.2375    0.0000 N   0  0  0  0  0  0  0  0  0  0  0  0
    5.7158   -0.8250    0.0000 S   0  0  0  0  0  0  0  0  0  0  0  0
    6.1283   -1.5395    0.0000 O   0  0  0  0  0  0  0  0  0  0  0  0
    5.3033   -0.1105    0.0000 O   0  0  0  0  0  0  0  0  0  0  0  0
    6.4302   -0.4125    0.0000 C   0  0  0  0  0  0  0  0  0  0  0  0
    6.4302    0.4125    0.0000 C   0  0  0  0  0  0  0  0  0  0  0  0
    7.1447    0.8250    0.0000 C   0  0  0  0  0  0  0  0  0  0  0  0
    7.8592    0.4125    0.0000 C   0  0  0  0  0  0  0  0  0  0  0  0
    7.8592   -0.4125    0.0000 C   0  0  0  0  0  0  0  0  0  0  0  0
    7.1447   -0.8250    0.0000 C   0  0  0  0  0  0  0  0  0  0  0  0
    8.5737    0.8250    0.0000 O   0  0  0  0  0  0  0  0  0  0  0  0
    8.5737    1.6500    0.0000 C   0  0  0  0  0  0  0  0  0  0  0  0
  2  1  1  0  0  0  0
  2  3  1  0  0  0  0
  3  4  4  0  0  0  0
  4  5  4  0  0  0  0
  5  6  4  0  0  0  0
  6  7  4  0  0  0  0
  7  8  4  0  0  0  0
  3  8  4  0  0  0  0
  8  9  1  0  0  0  0
  2 10  1  0  0  0  0
 10 11  1  0  0  0  0
 11 12  2  0  0  0  0
 11 13  1  0  0  0  0
 13 14  1  0  0  0  0
 13 15  1  0  0  0  0
 15 16  1  0  0  0  0
 16 17  2  0  0  0  0
 16 18  2  0  0  0  0
 16 19  1  0  0  0  0
 19 20  4  0  0  0  0
 20 21  4  0  0  0  0
 21 22  4  0  0  0  0
 22 23  4  0  0  0  0
 23 24  4  0  0  0  0
 19 24  4  0  0  0  0
 22 25  1  0  0  0  0
 25 26  1  0  0  0  0
M  END
>  <field_1>
P36424045

>  <StandardizerResult>
Clean 2D (ID: Clean 2D)
Clear Stereo (ID: Clear Stereo)
Tautomerize (ID: Tautomerize)
Wedge Clean (ID: Wedge Clean)
Aromatize (ID: Aromatize)


$$$$

  Mrv17e0 07081716562D          

 28 29  0  0  1  0            999 V2000
   -2.8579   -3.3000    0.0000 C   0  0  0  0  0  0  0  0  0  0  0  0
   -2.8579   -2.4750    0.0000 C   0  0  0  0  0  0  0  0  0  0  0  0
   -2.1434   -2.0625    0.0000 N   0  0  0  0  0  0  0  0  0  0  0  0
   -1.4289   -2.4750    0.0000 C   0  0  0  0  0  0  0  0  0  0  0  0
   -1.4289   -3.3000    0.0000 C   0  0  0  0  0  0  0  0  0  0  0  0
   -2.1434   -1.2375    0.0000 C   0  0  0  0  0  0  0  0  0  0  0  0
   -2.8579   -0.8250    0.0000 O   0  0  0  0  0  0  0  0  0  0  0  0
   -1.4289   -0.8250    0.0000 C   0  0  0  0  0  0  0  0  0  0  0  0
   -0.7145   -1.2375    0.0000 C   0  0  0  0  0  0  0  0  0  0  0  0
   -1.4289    0.0000    0.0000 C   0  0  0  0  0  0  0  0  0  0  0  0
   -2.1434    0.4125    0.0000 C   0  0  0  0  0  0  0  0  0  0  0  0
   -2.1434    1.2375    0.0000 C   0  0  0  0  0  0  0  0  0  0  0  0
   -1.4289    1.6500    0.0000 C   0  0  0  0  0  0  0  0  0  0  0  0
   -1.4289    2.4750    0.0000 C   0  0  0  0  0  0  0  0  0  0  0  0
   -0.7145    2.8875    0.0000 C   0  0  0  0  0  0  0  0  0  0  0  0
    0.0000    2.4750    0.0000 C   0  0  0  0  0  0  0  0  0  0  0  0
    0.0000    1.6500    0.0000 C   0  0  0  0  0  0  0  0  0  0  0  0
   -0.7145    1.2375    0.0000 C   0  0  0  0  0  0  0  0  0  0  0  0
   -0.7145    0.4125    0.0000 C   0  0  0  0  0  0  0  0  0  0  0  0
    0.0000    0.0000    0.0000 O   0  0  0  0  0  0  0  0  0  0  0  0
    0.7145    1.2375    0.0000 C   0  0  0  0  0  0  0  0  0  0  0  0
    0.7145    2.8875    0.0000 N   0  0  0  0  0  0  0  0  0  0  0  0
    1.4289    2.4750    0.0000 C   0  0  0  0  0  0  0  0  0  0  0  0
    1.4289    1.6500    0.0000 O   0  0  0  0  0  0  0  0  0  0  0  0
    2.1434    2.8875    0.0000 C   0  0  0  0  0  0  0  0  0  0  0  0
    2.8579    2.4750    0.0000 O   0  0  0  0  0  0  0  0  0  0  0  0
    3.5724    2.8875    0.0000 C   0  0  0  0  0  0  0  0  0  0  0  0
   -2.1434    2.0625    0.0000 C   0  0  0  0  0  0  0  0  0  0  0  0
  1  2  1  0  0  0  0
  2  3  1  0  0  0  0
  3  4  1  0  0  0  0
  4  5  1  0  0  0  0
  3  6  1  0  0  0  0
  6  7  2  0  0  0  0
  6  8  1  0  0  0  0
  8  9  1  0  0  0  0
 10  8  1  0  0  0  0
 10 11  1  0  0  0  0
 11 12  1  0  0  0  0
 12 13  1  0  0  0  0
 13 14  1  0  0  0  0
 14 15  1  0  0  0  0
 15 16  1  0  0  0  0
 16 17  1  0  0  0  0
 18 17  1  0  0  0  0
 13 18  1  0  0  0  0
 18 19  1  0  0  0  0
 10 19  1  0  0  0  0
 19 20  1  0  0  0  0
 17 21  1  0  0  0  0
 16 22  1  0  0  0  0
 22 23  1  0  0  0  0
 23 24  2  0  0  0  0
 23 25  1  0  0  0  0
 25 26  1  0  0  0  0
 26 27  1  0  0  0  0
 13 28  1  0  0  0  0
M  END
>  <field_1>
P45457591

>  <StandardizerResult>
Clean 2D (ID: Clean 2D)
Clear Stereo (ID: Clear Stereo)
Tautomerize (ID: Tautomerize)
Wedge Clean (ID: Wedge Clean)


$$$$

  Mrv17e0 07081716562D          

 26 28  0  0  0  0            999 V2000
   -0.8932   -7.5920    0.0000 C   0  0  0  0  0  0  0  0  0  0  0  0
   -1.3057   -6.8775    0.0000 C   0  0  0  0  0  0  0  0  0  0  0  0
   -0.7537   -6.2644    0.0000 N   0  0  0  0  0  0  0  0  0  0  0  0
    0.0000   -6.6000    0.0000 N   0  0  0  0  0  0  0  0  0  0  0  0
   -0.0862   -7.4205    0.0000 C   0  0  0  0  0  0  0  0  0  0  0  0
    0.7145   -6.1875    0.0000 C   0  0  0  0  0  0  0  0  0  0  0  0
    0.7145   -5.3625    0.0000 C   0  0  0  0  0  0  0  0  0  0  0  0
    1.4289   -4.9500    0.0000 C   0  0  0  0  0  0  0  0  0  0  0  0
    2.1434   -5.3625    0.0000 C   0  0  0  0  0  0  0  0  0  0  0  0
    2.1434   -6.1875    0.0000 C   0  0  0  0  0  0  0  0  0  0  0  0
    1.4289   -6.6000    0.0000 N   0  0  0  0  0  0  0  0  0  0  0  0
    2.8579   -4.9500    0.0000 C   0  0  0  0  0  0  0  0  0  0  0  0
    3.5724   -5.3625    0.0000 N   0  0  0  0  0  0  0  0  0  0  0  0
    4.2868   -4.9500    0.0000 C   0  0  0  0  0  0  0  0  0  0  0  0
    4.2868   -4.1250    0.0000 O   0  0  0  0  0  0  0  0  0  0  0  0
    5.0013   -5.3625    0.0000 N   0  0  0  0  0  0  0  0  0  0  0  0
    5.7158   -4.9500    0.0000 C   0  0  0  0  0  0  0  0  0  0  0  0
    6.4302   -5.3625    0.0000 C   0  0  0  0  0  0  0  0  0  0  0  0
    7.1447   -4.9500    0.0000 S   0  0  0  0  0  0  0  0  0  0  0  0
    7.8592   -5.3625    0.0000 C   0  0  0  0  0  0  0  0  0  0  0  0
    8.5737   -4.9500    0.0000 C   0  0  0  0  0  0  0  0  0  0  0  0
    9.2881   -5.3625    0.0000 C   0  0  0  0  0  0  0  0  0  0  0  0
    9.2881   -6.1875    0.0000 C   0  0  0  0  0  0  0  0  0  0  0  0
    8.5737   -6.6000    0.0000 C   0  0  0  0  0  0  0  0  0  0  0  0
    7.8592   -6.1875    0.0000 C   0  0  0  0  0  0  0  0  0  0  0  0
   10.0026   -6.6000    0.0000 Cl  0  0  0  0  0  0  0  0  0  0  0  0
  1  2  4  0  0  0  0
  2  3  4  0  0  0  0
  3  4  4  0  0  0  0
  4  5  4  0  0  0  0
  1  5  4  0  0  0  0
  4  6  1  0  0  0  0
  6  7  4  0  0  0  0
  7  8  4  0  0  0  0
  8  9  4  0  0  0  0
  9 10  4  0  0  0  0
 10 11  4  0  0  0  0
  6 11  4  0  0  0  0
  9 12  1  0  0  0  0
 12 13  1  0  0  0  0
 13 14  1  0  0  0  0
 14 15  2  0  0  0  0
 14 16  1  0  0  0  0
 16 17  1  0  0  0  0
 17 18  1  0  0  0  0
 18 19  1  0  0  0  0
 19 20  1  0  0  0  0
 20 21  4  0  0  0  0
 21 22  4  0  0  0  0
 22 23  4  0  0  0  0
 23 24  4  0  0  0  0
 24 25  4  0  0  0  0
 20 25  4  0  0  0  0
 23 26  1  0  0  0  0
M  END
>  <field_1>
P48566052

>  <StandardizerResult>
Clean 2D (ID: Clean 2D)
Clear Stereo (ID: Clear Stereo)
Tautomerize (ID: Tautomerize)
Wedge Clean (ID: Wedge Clean)
Aromatize (ID: Aromatize)


$$$$

  Mrv17e0 07081716562D          

 26 28  0  0  0  0            999 V2000
   -3.5724    5.3625    0.0000 C   0  0  0  0  0  0  0  0  0  0  0  0
   -2.8579    4.9500    0.0000 O   0  0  0  0  0  0  0  0  0  0  0  0
   -2.8579    4.1250    0.0000 C   0  0  0  0  0  0  0  0  0  0  0  0
   -2.1434    3.7125    0.0000 C   0  0  0  0  0  0  0  0  0  0  0  0
   -2.1434    2.8875    0.0000 C   0  0  0  0  0  0  0  0  0  0  0  0
   -2.8579    2.4750    0.0000 C   0  0  0  0  0  0  0  0  0  0  0  0
   -3.5724    2.8875    0.0000 C   0  0  0  0  0  0  0  0  0  0  0  0
   -3.5724    3.7125    0.0000 C   0  0  0  0  0  0  0  0  0  0  0  0
   -4.2868    4.1250    0.0000 O   0  0  0  0  0  0  0  0  0  0  0  0
   -4.2868    4.9500    0.0000 C   0  0  0  0  0  0  0  0  0  0  0  0
   -2.8579    1.6500    0.0000 C   0  0  0  0  0  0  0  0  0  0  0  0
   -2.1434    1.2375    0.0000 C   0  0  0  0  0  0  0  0  0  0  0  0
   -2.1434    0.4125    0.0000 N   0  0  0  0  0  0  0  0  0  0  0  0
   -1.4289    0.0000    0.0000 S   0  0  0  0  0  0  0  0  0  0  0  0
   -1.8414   -0.7145    0.0000 O   0  0  0  0  0  0  0  0  0  0  0  0
   -1.0164    0.7145    0.0000 O   0  0  0  0  0  0  0  0  0  0  0  0
   -0.7145   -0.4125    0.0000 C   0  0  0  0  0  0  0  0  0  0  0  0
   -0.7145   -1.2375    0.0000 C   0  0  0  0  0  0  0  0  0  0  0  0
    0.0000   -1.6500    0.0000 C   0  0  0  0  0  0  0  0  0  0  0  0
    0.7145   -1.2375    0.0000 C   0  0  0  0  0  0  0  0  0  0  0  0
    0.7145   -0.4125    0.0000 C   0  0  0  0  0  0  0  0  0  0  0  0
    0.0000    0.0000    0.0000 C   0  0  0  0  0  0  0  0  0  0  0  0
    1.4289    0.0000    0.0000 N   0  0  0  0  0  0  0  0  0  0  0  0
    2.1434   -0.4125    0.0000 C   0  0  0  0  0  0  0  0  0  0  0  0
    2.1434   -1.2375    0.0000 C   0  0  0  0  0  0  0  0  0  0  0  0
    1.4289   -1.6500    0.0000 S   0  0  0  0  0  0  0  0  0  0  0  0
  1  2  1  0  0  0  0
  2  3  1  0  0  0  0
  3  4  4  0  0  0  0
  4  5  4  0  0  0  0
  5  6  4  0  0  0  0
  6  7  4  0  0  0  0
  7  8  4  0  0  0  0
  3  8  4  0  0  0  0
  8  9  1  0  0  0  0
  9 10  1  0  0  0  0
  6 11  1  0  0  0  0
 11 12  1  0  0  0  0
 12 13  1  0  0  0  0
 13 14  1  0  0  0  0
 14 15  2  0  0  0  0
 14 16  2  0  0  0  0
 14 17  1  0  0  0  0
 17 18  4  0  0  0  0
 18 19  4  0  0  0  0
 19 20  4  0  0  0  0
 20 21  4  0  0  0  0
 21 22  4  0  0  0  0
 17 22  4  0  0  0  0
 21 23  1  0  0  0  0
 23 24  1  0  0  0  0
 24 25  1  0  0  0  0
 25 26  1  0  0  0  0
 20 26  1  0  0  0  0
M  END
>  <field_1>
P48767271

>  <StandardizerResult>
Clean 2D (ID: Clean 2D)
Clear Stereo (ID: Clear Stereo)
Tautomerize (ID: Tautomerize)
Wedge Clean (ID: Wedge Clean)
Aromatize (ID: Aromatize)


$$$$

  Mrv17e0 07081716562D          

 27 30  0  0  1  0            999 V2000
    0.6078    1.1759    0.0000 C   0  0  0  0  0  0  0  0  0  0  0  0
    1.3222    0.7634    0.0000 O   0  0  0  0  0  0  0  0  0  0  0  0
    2.0367    1.1759    0.0000 C   0  0  0  0  0  0  0  0  0  0  0  0
    2.0367    2.0009    0.0000 C   0  0  0  0  0  0  0  0  0  0  0  0
    2.7512    2.4134    0.0000 C   0  0  0  0  0  0  0  0  0  0  0  0
    3.4656    2.0009    0.0000 C   0  0  0  0  0  0  0  0  0  0  0  0
    3.4656    1.1759    0.0000 C   0  0  0  0  0  0  0  0  0  0  0  0
    2.7512    0.7634    0.0000 C   0  0  0  0  0  0  0  0  0  0  0  0
    2.7512   -0.0616    0.0000 N   0  0  0  0  0  0  0  0  0  0  0  0
    3.4186   -0.5465    0.0000 C   0  0  0  0  0  0  0  0  0  0  0  0
    3.1637   -1.3312    0.0000 N   0  0  0  0  0  0  0  0  0  0  0  0
    2.3387   -1.3312    0.0000 N   0  0  0  0  0  0  0  0  0  0  0  0
    2.0837   -0.5465    0.0000 C   0  0  0  0  0  0  0  0  0  0  0  0
    1.2991   -0.2916    0.0000 S   0  0  0  0  0  0  0  0  0  0  0  0
    0.6860   -0.8436    0.0000 C   0  0  0  0  0  0  0  0  0  0  0  0
    0.8576   -1.6506    0.0000 C   0  0  0  0  0  0  0  0  0  0  0  0
    1.6422   -1.9055    0.0000 O   0  0  0  0  0  0  0  0  0  0  0  0
    0.2445   -2.2026    0.0000 C   0  0  0  0  0  0  0  0  0  0  0  0
    0.3307   -3.0231    0.0000 C   0  0  0  0  0  0  0  0  0  0  0  0
   -0.4230   -3.3587    0.0000 C   0  0  0  0  0  0  0  0  0  0  0  0
   -0.9750   -2.7456    0.0000 C   0  0  0  0  0  0  0  0  0  0  0  0
   -0.5625   -2.0311    0.0000 N   0  0  0  0  0  0  0  0  0  0  0  0
    4.2032   -0.2916    0.0000 C   0  0  0  0  0  0  0  0  0  0  0  0
    4.4582    0.4930    0.0000 C   0  0  0  0  0  0  0  0  0  0  0  0
    5.2832    0.4930    0.0000 C   0  0  0  0  0  0  0  0  0  0  0  0
    5.5381   -0.2916    0.0000 C   0  0  0  0  0  0  0  0  0  0  0  0
    4.8707   -0.7765    0.0000 S   0  0  0  0  0  0  0  0  0  0  0  0
  1  2  1  0  0  0  0
  2  3  1  0  0  0  0
  3  4  4  0  0  0  0
  4  5  4  0  0  0  0
  5  6  4  0  0  0  0
  6  7  4  0  0  0  0
  7  8  4  0  0  0  0
  3  8  4  0  0  0  0
  8  9  1  0  0  0  0
  9 10  1  0  0  0  0
 10 11  1  0  0  0  0
 11 12  1  0  0  0  0
 12 13  1  0  0  0  0
  9 13  1  0  0  0  0
 13 14  1  0  0  0  0
 14 15  1  0  0  0  0
 15 16  1  0  0  0  0
 16 17  2  0  0  0  0
 18 16  1  0  0  0  0
 18 19  1  0  0  0  0
 19 20  2  0  0  0  0
 20 21  1  0  0  0  0
 21 22  2  0  0  0  0
 18 22  1  0  0  0  0
 10 23  1  0  0  0  0
 23 24  4  0  0  0  0
 24 25  4  0  0  0  0
 25 26  4  0  0  0  0
 26 27  4  0  0  0  0
 23 27  4  0  0  0  0
M  END
>  <field_1>
P59783131

>  <StandardizerResult>
Clean 2D (ID: Clean 2D)
Clear Stereo (ID: Clear Stereo)
Tautomerize (ID: Tautomerize)
Wedge Clean (ID: Wedge Clean)
Aromatize (ID: Aromatize)


$$$$

  Mrv17e0 07081716562D          

 27 29  0  0  0  0            999 V2000
    0.7145   -1.2375    0.0000 C   0  0  0  0  0  0  0  0  0  0  0  0
    0.7145   -0.4125    0.0000 C   0  0  0  0  0  0  0  0  0  0  0  0
    0.0000    0.0000    0.0000 C   0  0  0  0  0  0  0  0  0  0  0  0
    0.0000    0.8250    0.0000 C   0  0  0  0  0  0  0  0  0  0  0  0
    0.7145    1.2375    0.0000 C   0  0  0  0  0  0  0  0  0  0  0  0
    1.4289    0.8250    0.0000 C   0  0  0  0  0  0  0  0  0  0  0  0
    1.4289    0.0000    0.0000 C   0  0  0  0  0  0  0  0  0  0  0  0
    2.1434   -0.4125    0.0000 C   0  0  0  0  0  0  0  0  0  0  0  0
    2.8579    0.0000    0.0000 C   0  0  0  0  0  0  0  0  0  0  0  0
    3.5724   -0.4125    0.0000 N   0  0  0  0  0  0  0  0  0  0  0  0
    4.2868    0.0000    0.0000 C   0  0  0  0  0  0  0  0  0  0  0  0
    4.2868    0.8250    0.0000 O   0  0  0  0  0  0  0  0  0  0  0  0
    5.0013   -0.4125    0.0000 C   0  0  0  0  0  0  0  0  0  0  0  0
    5.7158    0.0000    0.0000 C   0  0  0  0  0  0  0  0  0  0  0  0
    5.8020    0.8205    0.0000 C   0  0  0  0  0  0  0  0  0  0  0  0
    6.6090    0.9920    0.0000 S   0  0  0  0  0  0  0  0  0  0  0  0
    7.0215    0.2775    0.0000 C   0  0  0  0  0  0  0  0  0  0  0  0
    6.4694   -0.3356    0.0000 N   0  0  0  0  0  0  0  0  0  0  0  0
    7.8420    0.1913    0.0000 N   0  0  0  0  0  0  0  0  0  0  0  0
    8.3269    0.8587    0.0000 C   0  0  0  0  0  0  0  0  0  0  0  0
    7.9913    1.6124    0.0000 O   0  0  0  0  0  0  0  0  0  0  0  0
    9.1474    0.7725    0.0000 C   0  0  0  0  0  0  0  0  0  0  0  0
    9.6994    1.3856    0.0000 C   0  0  0  0  0  0  0  0  0  0  0  0
   10.4531    1.0500    0.0000 C   0  0  0  0  0  0  0  0  0  0  0  0
   10.3668    0.2296    0.0000 O   0  0  0  0  0  0  0  0  0  0  0  0
    9.5599    0.0580    0.0000 C   0  0  0  0  0  0  0  0  0  0  0  0
    9.2243   -0.6956    0.0000 C   0  0  0  0  0  0  0  0  0  0  0  0
  1  2  1  0  0  0  0
  2  3  4  0  0  0  0
  3  4  4  0  0  0  0
  4  5  4  0  0  0  0
  5  6  4  0  0  0  0
  6  7  4  0  0  0  0
  2  7  4  0  0  0  0
  7  8  1  0  0  0  0
  8  9  1  0  0  0  0
  9 10  1  0  0  0  0
 10 11  1  0  0  0  0
 11 12  2  0  0  0  0
 11 13  1  0  0  0  0
 13 14  1  0  0  0  0
 14 15  4  0  0  0  0
 15 16  4  0  0  0  0
 16 17  4  0  0  0  0
 17 18  4  0  0  0  0
 14 18  4  0  0  0  0
 17 19  1  0  0  0  0
 19 20  1  0  0  0  0
 20 21  2  0  0  0  0
 20 22  1  0  0  0  0
 22 23  4  0  0  0  0
 23 24  4  0  0  0  0
 24 25  4  0  0  0  0
 25 26  4  0  0  0  0
 22 26  4  0  0  0  0
 26 27  1  0  0  0  0
M  END
>  <field_1>
P60906361

>  <StandardizerResult>
Clean 2D (ID: Clean 2D)
Clear Stereo (ID: Clear Stereo)
Tautomerize (ID: Tautomerize)
Wedge Clean (ID: Wedge Clean)
Aromatize (ID: Aromatize)


$$$$

  Mrv17e0 07081716562D          

 27 29  0  0  0  0            999 V2000
   -0.5934   -4.8112    0.0000 C   0  0  0  0  0  0  0  0  0  0  0  0
    0.1232   -4.4025    0.0000 C   0  0  0  0  0  0  0  0  0  0  0  0
    0.6753   -3.7894    0.0000 C   0  0  0  0  0  0  0  0  0  0  0  0
    0.5037   -2.9825    0.0000 O   0  0  0  0  0  0  0  0  0  0  0  0
    1.4289   -4.1250    0.0000 N   0  0  0  0  0  0  0  0  0  0  0  0
    1.3427   -4.9455    0.0000 C   0  0  0  0  0  0  0  0  0  0  0  0
    1.9558   -5.4975    0.0000 O   0  0  0  0  0  0  0  0  0  0  0  0
    0.5357   -5.1170    0.0000 N   0  0  0  0  0  0  0  0  0  0  0  0
    2.1434   -3.7125    0.0000 C   0  0  0  0  0  0  0  0  0  0  0  0
    2.8579   -4.1250    0.0000 C   0  0  0  0  0  0  0  0  0  0  0  0
    2.8579   -4.9500    0.0000 O   0  0  0  0  0  0  0  0  0  0  0  0
    3.5724   -3.7125    0.0000 N   0  0  0  0  0  0  0  0  0  0  0  0
    4.2868   -4.1250    0.0000 C   0  0  0  0  0  0  0  0  0  0  0  0
    5.0013   -3.7125    0.0000 C   0  0  0  0  0  0  0  0  0  0  0  0
    5.7158   -4.1250    0.0000 C   0  0  0  0  0  0  0  0  0  0  0  0
    6.4302   -3.7125    0.0000 C   0  0  0  0  0  0  0  0  0  0  0  0
    7.1447   -4.1250    0.0000 C   0  0  0  0  0  0  0  0  0  0  0  0
    7.1447   -4.9500    0.0000 C   0  0  0  0  0  0  0  0  0  0  0  0
    6.4302   -5.3625    0.0000 C   0  0  0  0  0  0  0  0  0  0  0  0
    5.7158   -4.9500    0.0000 C   0  0  0  0  0  0  0  0  0  0  0  0
    7.8592   -5.3625    0.0000 C   0  0  0  0  0  0  0  0  0  0  0  0
    8.5737   -5.7750    0.0000 F   0  0  0  0  0  0  0  0  0  0  0  0
    8.2717   -4.6480    0.0000 F   0  0  0  0  0  0  0  0  0  0  0  0
    7.4467   -6.0770    0.0000 F   0  0  0  0  0  0  0  0  0  0  0  0
   -0.4288   -3.7894    0.0000 C   0  0  0  0  0  0  0  0  0  0  0  0
   -1.2134   -3.5345    0.0000 C   0  0  0  0  0  0  0  0  0  0  0  0
   -0.6003   -2.9825    0.0000 C   0  0  0  0  0  0  0  0  0  0  0  0
  2  1  1  0  0  0  0
  2  3  1  0  0  0  0
  3  4  2  0  0  0  0
  3  5  1  0  0  0  0
  5  6  1  0  0  0  0
  6  7  2  0  0  0  0
  6  8  1  0  0  0  0
  2  8  1  0  0  0  0
  5  9  1  0  0  0  0
  9 10  1  0  0  0  0
 10 11  2  0  0  0  0
 10 12  1  0  0  0  0
 12 13  1  0  0  0  0
 13 14  1  0  0  0  0
 14 15  1  0  0  0  0
 15 16  4  0  0  0  0
 16 17  4  0  0  0  0
 17 18  4  0  0  0  0
 18 19  4  0  0  0  0
 19 20  4  0  0  0  0
 15 20  4  0  0  0  0
 18 21  1  0  0  0  0
 21 22  1  0  0  0  0
 21 23  1  0  0  0  0
 21 24  1  0  0  0  0
  2 25  1  0  0  0  0
 25 26  1  0  0  0  0
 26 27  1  0  0  0  0
 25 27  1  0  0  0  0
M  END
>  <field_1>
P60953932

>  <StandardizerResult>
Clean 2D (ID: Clean 2D)
Clear Stereo (ID: Clear Stereo)
Tautomerize (ID: Tautomerize)
Wedge Clean (ID: Wedge Clean)
Aromatize (ID: Aromatize)


$$$$

  Mrv17e0 07081716562D          

 29 31  0  0  1  0            999 V2000
    2.1434   -2.8875    0.0000 C   0  0  0  0  0  0  0  0  0  0  0  0
    2.1434   -3.7125    0.0000 C   0  0  0  0  0  0  0  0  0  0  0  0
    1.4289   -4.1250    0.0000 C   0  0  0  0  0  0  0  0  0  0  0  0
    1.4289   -4.9500    0.0000 C   0  0  0  0  0  0  0  0  0  0  0  0
    0.7145   -5.3625    0.0000 C   0  0  0  0  0  0  0  0  0  0  0  0
    0.0000   -4.9500    0.0000 C   0  0  0  0  0  0  0  0  0  0  0  0
    0.0000   -4.1250    0.0000 C   0  0  0  0  0  0  0  0  0  0  0  0
    0.7145   -3.7125    0.0000 C   0  0  0  0  0  0  0  0  0  0  0  0
   -0.7145   -5.3625    0.0000 O   0  0  0  0  0  0  0  0  0  0  0  0
   -1.4289   -4.9500    0.0000 C   0  0  0  0  0  0  0  0  0  0  0  0
   -2.1434   -5.3625    0.0000 C   0  0  0  0  0  0  0  0  0  0  0  0
   -2.1434   -6.1875    0.0000 C   0  0  0  0  0  0  0  0  0  0  0  0
   -2.8579   -6.6000    0.0000 C   0  0  0  0  0  0  0  0  0  0  0  0
   -3.5724   -6.1875    0.0000 C   0  0  0  0  0  0  0  0  0  0  0  0
   -3.5724   -5.3625    0.0000 N   0  0  0  0  0  0  0  0  0  0  0  0
   -2.8579   -4.9500    0.0000 C   0  0  0  0  0  0  0  0  0  0  0  0
    2.8579   -4.1250    0.0000 N   0  0  0  0  0  0  0  0  0  0  0  0
    3.5724   -3.7125    0.0000 C   0  0  0  0  0  0  0  0  0  0  0  0
    3.5724   -2.8875    0.0000 O   0  0  0  0  0  0  0  0  0  0  0  0
    4.2868   -4.1250    0.0000 C   0  0  0  0  0  0  0  0  0  0  0  0
    4.2868   -4.9500    0.0000 O   0  0  0  0  0  0  0  0  0  0  0  0
    5.0013   -3.7125    0.0000 N   0  0  0  0  0  0  0  0  0  0  0  0
    5.7158   -4.1250    0.0000 C   0  0  0  0  0  0  0  0  0  0  0  0
    6.4302   -3.7125    0.0000 C   0  0  0  0  0  0  0  0  0  0  0  0
    7.1447   -4.1250    0.0000 C   0  0  0  0  0  0  0  0  0  0  0  0
    7.1447   -4.9500    0.0000 C   0  0  0  0  0  0  0  0  0  0  0  0
    6.4302   -5.3625    0.0000 C   0  0  0  0  0  0  0  0  0  0  0  0
    5.7158   -4.9500    0.0000 C   0  0  0  0  0  0  0  0  0  0  0  0
    7.8592   -5.3625    0.0000 F   0  0  0  0  0  0  0  0  0  0  0  0
  2  1  1  0  0  0  0
  2  3  1  0  0  0  0
  3  4  4  0  0  0  0
  4  5  4  0  0  0  0
  5  6  4  0  0  0  0
  6  7  4  0  0  0  0
  7  8  4  0  0  0  0
  3  8  4  0  0  0  0
  6  9  1  0  0  0  0
  9 10  1  0  0  0  0
 10 11  1  0  0  0  0
 11 12  4  0  0  0  0
 12 13  4  0  0  0  0
 13 14  4  0  0  0  0
 14 15  4  0  0  0  0
 15 16  4  0  0  0  0
 11 16  4  0  0  0  0
  2 17  1  0  0  0  0
 17 18  1  0  0  0  0
 18 19  2  0  0  0  0
 18 20  1  0  0  0  0
 20 21  2  0  0  0  0
 20 22  1  0  0  0  0
 22 23  1  0  0  0  0
 23 24  4  0  0  0  0
 24 25  4  0  0  0  0
 25 26  4  0  0  0  0
 26 27  4  0  0  0  0
 27 28  4  0  0  0  0
 23 28  4  0  0  0  0
 26 29  1  0  0  0  0
M  END
>  <field_1>
P63288477

>  <StandardizerResult>
Clean 2D (ID: Clean 2D)
Clear Stereo (ID: Clear Stereo)
Tautomerize (ID: Tautomerize)
Wedge Clean (ID: Wedge Clean)
Aromatize (ID: Aromatize)


$$$$

  Mrv17e0 07081716562D          

 28 29  0  0  1  0            999 V2000
    2.1434   -2.8875    0.0000 C   0  0  0  0  0  0  0  0  0  0  0  0
    2.1434   -3.7125    0.0000 C   0  0  0  0  0  0  0  0  0  0  0  0
    1.4289   -4.1250    0.0000 C   0  0  0  0  0  0  0  0  0  0  0  0
    1.4289   -4.9500    0.0000 C   0  0  0  0  0  0  0  0  0  0  0  0
    0.7145   -5.3625    0.0000 C   0  0  0  0  0  0  0  0  0  0  0  0
    0.0000   -4.9500    0.0000 C   0  0  0  0  0  0  0  0  0  0  0  0
    0.0000   -4.1250    0.0000 C   0  0  0  0  0  0  0  0  0  0  0  0
    0.7145   -3.7125    0.0000 C   0  0  0  0  0  0  0  0  0  0  0  0
   -0.7145   -3.7125    0.0000 O   0  0  0  0  0  0  0  0  0  0  0  0
   -0.7145   -2.8875    0.0000 C   0  0  0  0  0  0  0  0  0  0  0  0
   -0.7145   -5.3625    0.0000 O   0  0  0  0  0  0  0  0  0  0  0  0
   -1.4289   -4.9500    0.0000 C   0  0  0  0  0  0  0  0  0  0  0  0
   -2.1434   -5.3625    0.0000 C   0  0  0  0  0  0  0  0  0  0  0  0
   -1.4289   -4.1250    0.0000 C   0  0  0  0  0  0  0  0  0  0  0  0
    2.8579   -4.1250    0.0000 N   0  0  0  0  0  0  0  0  0  0  0  0
    3.5724   -3.7125    0.0000 C   0  0  0  0  0  0  0  0  0  0  0  0
    3.5724   -2.8875    0.0000 O   0  0  0  0  0  0  0  0  0  0  0  0
    4.2868   -4.1250    0.0000 C   0  0  0  0  0  0  0  0  0  0  0  0
    4.2868   -4.9500    0.0000 O   0  0  0  0  0  0  0  0  0  0  0  0
    5.0013   -3.7125    0.0000 N   0  0  0  0  0  0  0  0  0  0  0  0
    5.7158   -4.1250    0.0000 C   0  0  0  0  0  0  0  0  0  0  0  0
    6.4302   -3.7125    0.0000 C   0  0  0  0  0  0  0  0  0  0  0  0
    7.1447   -4.1250    0.0000 C   0  0  0  0  0  0  0  0  0  0  0  0
    7.1447   -4.9500    0.0000 C   0  0  0  0  0  0  0  0  0  0  0  0
    6.4302   -5.3625    0.0000 C   0  0  0  0  0  0  0  0  0  0  0  0
    5.7158   -4.9500    0.0000 C   0  0  0  0  0  0  0  0  0  0  0  0
    6.4302   -6.1875    0.0000 F   0  0  0  0  0  0  0  0  0  0  0  0
    7.8592   -3.7125    0.0000 F   0  0  0  0  0  0  0  0  0  0  0  0
  2  1  1  0  0  0  0
  2  3  1  0  0  0  0
  3  4  4  0  0  0  0
  4  5  4  0  0  0  0
  5  6  4  0  0  0  0
  6  7  4  0  0  0  0
  7  8  4  0  0  0  0
  3  8  4  0  0  0  0
  7  9  1  0  0  0  0
  9 10  1  0  0  0  0
  6 11  1  0  0  0  0
 11 12  1  0  0  0  0
 12 13  1  0  0  0  0
 12 14  1  0  0  0  0
  2 15  1  0  0  0  0
 15 16  1  0  0  0  0
 16 17  2  0  0  0  0
 16 18  1  0  0  0  0
 18 19  2  0  0  0  0
 18 20  1  0  0  0  0
 20 21  1  0  0  0  0
 21 22  4  0  0  0  0
 22 23  4  0  0  0  0
 23 24  4  0  0  0  0
 24 25  4  0  0  0  0
 25 26  4  0  0  0  0
 21 26  4  0  0  0  0
 25 27  1  0  0  0  0
 23 28  1  0  0  0  0
M  END
>  <field_1>
P63292139

>  <StandardizerResult>
Clean 2D (ID: Clean 2D)
Clear Stereo (ID: Clear Stereo)
Tautomerize (ID: Tautomerize)
Wedge Clean (ID: Wedge Clean)
Aromatize (ID: Aromatize)


$$$$

  Mrv17e0 07081716562D          

 27 28  0  0  0  0            999 V2000
    2.8579    0.0000    0.0000 C   0  0  0  0  0  0  0  0  0  0  0  0
    3.5724   -0.4125    0.0000 C   0  0  0  0  0  0  0  0  0  0  0  0
    4.2868    0.0000    0.0000 C   0  0  0  0  0  0  0  0  0  0  0  0
    3.5724   -1.2375    0.0000 C   0  0  0  0  0  0  0  0  0  0  0  0
    2.8579   -1.6500    0.0000 O   0  0  0  0  0  0  0  0  0  0  0  0
    2.8579   -2.4750    0.0000 C   0  0  0  0  0  0  0  0  0  0  0  0
    3.5724   -2.8875    0.0000 C   0  0  0  0  0  0  0  0  0  0  0  0
    3.5724   -3.7125    0.0000 C   0  0  0  0  0  0  0  0  0  0  0  0
    2.8579   -4.1250    0.0000 C   0  0  0  0  0  0  0  0  0  0  0  0
    2.1434   -3.7125    0.0000 C   0  0  0  0  0  0  0  0  0  0  0  0
    2.1434   -2.8875    0.0000 C   0  0  0  0  0  0  0  0  0  0  0  0
    1.4289   -2.4750    0.0000 Cl  0  0  0  0  0  0  0  0  0  0  0  0
    2.8579   -4.9500    0.0000 C   0  0  0  0  0  0  0  0  0  0  0  0
    2.1434   -5.3625    0.0000 C   0  0  0  0  0  0  0  0  0  0  0  0
    2.1434   -6.1875    0.0000 C   0  0  0  0  0  0  0  0  0  0  0  0
    2.8579   -6.6000    0.0000 O   0  0  0  0  0  0  0  0  0  0  0  0
    1.4289   -6.6000    0.0000 N   0  0  0  0  0  0  0  0  0  0  0  0
    1.4289   -7.4250    0.0000 C   0  0  0  0  0  0  0  0  0  0  0  0
    0.7145   -7.8375    0.0000 C   0  0  0  0  0  0  0  0  0  0  0  0
    0.0000   -7.4250    0.0000 C   0  0  0  0  0  0  0  0  0  0  0  0
    0.0000   -6.6000    0.0000 C   0  0  0  0  0  0  0  0  0  0  0  0
    0.7145   -6.1875    0.0000 C   0  0  0  0  0  0  0  0  0  0  0  0
   -0.7145   -7.8375    0.0000 C   0  0  0  0  0  0  0  0  0  0  0  0
   -0.7145   -8.6625    0.0000 O   0  0  0  0  0  0  0  0  0  0  0  0
   -1.4289   -7.4250    0.0000 N   0  0  0  0  0  0  0  0  0  0  0  0
    4.2868   -2.4750    0.0000 O   0  0  0  0  0  0  0  0  0  0  0  0
    5.0013   -2.8875    0.0000 C   0  0  0  0  0  0  0  0  0  0  0  0
  1  2  1  0  0  0  0
  2  3  1  0  0  0  0
  2  4  1  0  0  0  0
  4  5  1  0  0  0  0
  5  6  1  0  0  0  0
  6  7  4  0  0  0  0
  7  8  4  0  0  0  0
  8  9  4  0  0  0  0
  9 10  4  0  0  0  0
 10 11  4  0  0  0  0
  6 11  4  0  0  0  0
 11 12  1  0  0  0  0
 13  9  1  4  0  0  0
 13 14  2  0  0  0  0
 14 15  1  0  0  0  0
 15 16  2  0  0  0  0
 15 17  1  0  0  0  0
 17 18  1  0  0  0  0
 18 19  1  0  0  0  0
 19 20  1  0  0  0  0
 20 21  1  0  0  0  0
 21 22  1  0  0  0  0
 17 22  1  0  0  0  0
 20 23  1  0  0  0  0
 23 24  2  0  0  0  0
 23 25  1  0  0  0  0
  7 26  1  0  0  0  0
 26 27  1  0  0  0  0
M  END
>  <field_1>
P69229624

>  <StandardizerResult>
Clean 2D (ID: Clean 2D)
Clear Stereo (ID: Clear Stereo)
Tautomerize (ID: Tautomerize)
Wedge Clean (ID: Wedge Clean)
Aromatize (ID: Aromatize)


$$$$

  Mrv17e0 07081716562D          

 26 27  0  0  0  0            999 V2000
   -1.6786   -3.0246    0.0000 C   0  0  0  0  0  0  0  0  0  0  0  0
   -0.8940   -3.2796    0.0000 C   0  0  0  0  0  0  0  0  0  0  0  0
   -0.2809   -2.7275    0.0000 O   0  0  0  0  0  0  0  0  0  0  0  0
    0.5037   -2.9825    0.0000 C   0  0  0  0  0  0  0  0  0  0  0  0
    1.1168   -2.4304    0.0000 O   0  0  0  0  0  0  0  0  0  0  0  0
    0.6753   -3.7894    0.0000 C   0  0  0  0  0  0  0  0  0  0  0  0
    0.1232   -4.4025    0.0000 C   0  0  0  0  0  0  0  0  0  0  0  0
    0.5357   -5.1170    0.0000 C   0  0  0  0  0  0  0  0  0  0  0  0
    1.3427   -4.9455    0.0000 S   0  0  0  0  0  0  0  0  0  0  0  0
    1.4289   -4.1250    0.0000 C   0  0  0  0  0  0  0  0  0  0  0  0
    2.1434   -3.7125    0.0000 N   0  0  0  0  0  0  0  0  0  0  0  0
    2.8579   -4.1250    0.0000 C   0  0  0  0  0  0  0  0  0  0  0  0
    2.8579   -4.9500    0.0000 O   0  0  0  0  0  0  0  0  0  0  0  0
    3.5724   -3.7125    0.0000 C   0  0  0  0  0  0  0  0  0  0  0  0
    3.5724   -2.8875    0.0000 O   0  0  0  0  0  0  0  0  0  0  0  0
    4.2868   -4.1250    0.0000 N   0  0  0  0  0  0  0  0  0  0  0  0
    5.0013   -3.7125    0.0000 C   0  0  0  0  0  0  0  0  0  0  0  0
    5.7158   -4.1250    0.0000 C   0  0  0  0  0  0  0  0  0  0  0  0
    6.4302   -3.7125    0.0000 C   0  0  0  0  0  0  0  0  0  0  0  0
    7.1447   -4.1250    0.0000 C   0  0  0  0  0  0  0  0  0  0  0  0
    7.1447   -4.9500    0.0000 C   0  0  0  0  0  0  0  0  0  0  0  0
    6.4302   -5.3625    0.0000 C   0  0  0  0  0  0  0  0  0  0  0  0
    5.7158   -4.9500    0.0000 C   0  0  0  0  0  0  0  0  0  0  0  0
    6.4302   -6.1875    0.0000 Cl  0  0  0  0  0  0  0  0  0  0  0  0
    0.2002   -5.8707    0.0000 C   0  0  0  0  0  0  0  0  0  0  0  0
   -0.6972   -4.3163    0.0000 C   0  0  0  0  0  0  0  0  0  0  0  0
  1  2  1  0  0  0  0
  2  3  1  0  0  0  0
  3  4  1  0  0  0  0
  4  5  2  0  0  0  0
  4  6  1  0  0  0  0
  6  7  4  0  0  0  0
  7  8  4  0  0  0  0
  8  9  4  0  0  0  0
  9 10  4  0  0  0  0
  6 10  4  0  0  0  0
 10 11  1  0  0  0  0
 11 12  1  0  0  0  0
 12 13  2  0  0  0  0
 12 14  1  0  0  0  0
 14 15  2  0  0  0  0
 14 16  1  0  0  0  0
 16 17  1  0  0  0  0
 17 18  1  0  0  0  0
 18 19  4  0  0  0  0
 19 20  4  0  0  0  0
 20 21  4  0  0  0  0
 21 22  4  0  0  0  0
 22 23  4  0  0  0  0
 18 23  4  0  0  0  0
 22 24  1  0  0  0  0
  8 25  1  0  0  0  0
  7 26  1  0  0  0  0
M  END
>  <field_1>
P71783235

>  <StandardizerResult>
Clean 2D (ID: Clean 2D)
Clear Stereo (ID: Clear Stereo)
Tautomerize (ID: Tautomerize)
Wedge Clean (ID: Wedge Clean)
Aromatize (ID: Aromatize)


$$$$

  Mrv17e0 07081716562D          

 27 29  0  0  0  0            999 V2000
   -2.1434    1.2375    0.0000 C   0  0  0  0  0  0  0  0  0  0  0  0
   -1.4289    1.6500    0.0000 C   0  0  0  0  0  0  0  0  0  0  0  0
   -1.4289    2.4750    0.0000 C   0  0  0  0  0  0  0  0  0  0  0  0
   -0.7145    2.8875    0.0000 C   0  0  0  0  0  0  0  0  0  0  0  0
    0.0000    2.4750    0.0000 C   0  0  0  0  0  0  0  0  0  0  0  0
    0.0000    1.6500    0.0000 C   0  0  0  0  0  0  0  0  0  0  0  0
   -0.7145    1.2375    0.0000 C   0  0  0  0  0  0  0  0  0  0  0  0
    0.7145    2.8875    0.0000 S   0  0  0  0  0  0  0  0  0  0  0  0
    1.4289    2.4750    0.0000 C   0  0  0  0  0  0  0  0  0  0  0  0
    2.1434    2.8875    0.0000 C   0  0  0  0  0  0  0  0  0  0  0  0
    2.1434    3.7125    0.0000 O   0  0  0  0  0  0  0  0  0  0  0  0
    2.8579    2.4750    0.0000 N   0  0  0  0  0  0  0  0  0  0  0  0
    3.5724    2.8875    0.0000 N   0  0  0  0  0  0  0  0  0  0  0  0
    4.2868    2.4750    0.0000 C   0  0  0  0  0  0  0  0  0  0  0  0
    4.2868    1.6500    0.0000 O   0  0  0  0  0  0  0  0  0  0  0  0
    5.0013    2.8875    0.0000 C   0  0  0  0  0  0  0  0  0  0  0  0
    5.0875    3.7080    0.0000 C   0  0  0  0  0  0  0  0  0  0  0  0
    5.8945    3.8795    0.0000 C   0  0  0  0  0  0  0  0  0  0  0  0
    6.3070    3.1650    0.0000 N   0  0  0  0  0  0  0  0  0  0  0  0
    5.7550    2.5519    0.0000 N   0  0  0  0  0  0  0  0  0  0  0  0
    7.1275    3.0788    0.0000 C   0  0  0  0  0  0  0  0  0  0  0  0
    7.9480    2.9926    0.0000 C   0  0  0  0  0  0  0  0  0  0  0  0
    7.0412    2.2583    0.0000 C   0  0  0  0  0  0  0  0  0  0  0  0
    7.2137    3.8993    0.0000 C   0  0  0  0  0  0  0  0  0  0  0  0
    6.2301    4.6332    0.0000 C   0  0  0  0  0  0  0  0  0  0  0  0
    6.1438    5.4537    0.0000 C   0  0  0  0  0  0  0  0  0  0  0  0
    6.8975    5.1181    0.0000 C   0  0  0  0  0  0  0  0  0  0  0  0
  1  2  1  0  0  0  0
  2  3  4  0  0  0  0
  3  4  4  0  0  0  0
  4  5  4  0  0  0  0
  5  6  4  0  0  0  0
  6  7  4  0  0  0  0
  2  7  4  0  0  0  0
  5  8  1  0  0  0  0
  8  9  1  0  0  0  0
  9 10  1  0  0  0  0
 10 11  2  0  0  0  0
 10 12  1  0  0  0  0
 12 13  1  0  0  0  0
 13 14  1  0  0  0  0
 14 15  2  0  0  0  0
 14 16  1  0  0  0  0
 16 17  4  0  0  0  0
 17 18  4  0  0  0  0
 18 19  4  0  0  0  0
 19 20  4  0  0  0  0
 16 20  4  0  0  0  0
 19 21  1  0  0  0  0
 21 22  1  0  0  0  0
 21 23  1  0  0  0  0
 21 24  1  0  0  0  0
 18 25  1  0  0  0  0
 25 26  1  0  0  0  0
 26 27  1  0  0  0  0
 25 27  1  0  0  0  0
M  END
>  <field_1>
P72258887

>  <StandardizerResult>
Clean 2D (ID: Clean 2D)
Clear Stereo (ID: Clear Stereo)
Tautomerize (ID: Tautomerize)
Wedge Clean (ID: Wedge Clean)
Aromatize (ID: Aromatize)


$$$$

  Mrv17e0 07081716562D          

 28 30  0  0  0  0            999 V2000
    1.3465   -1.6816    0.0000 C   0  0  0  0  0  0  0  0  0  0  0  0
    1.8985   -2.2947    0.0000 C   0  0  0  0  0  0  0  0  0  0  0  0
    2.5660   -2.7797    0.0000 C   0  0  0  0  0  0  0  0  0  0  0  0
    3.3506   -2.5247    0.0000 O   0  0  0  0  0  0  0  0  0  0  0  0
    2.3110   -3.5643    0.0000 N   0  0  0  0  0  0  0  0  0  0  0  0
    1.4860   -3.5643    0.0000 C   0  0  0  0  0  0  0  0  0  0  0  0
    1.0011   -4.2317    0.0000 O   0  0  0  0  0  0  0  0  0  0  0  0
    1.2311   -2.7797    0.0000 N   0  0  0  0  0  0  0  0  0  0  0  0
    2.7960   -4.2317    0.0000 C   0  0  0  0  0  0  0  0  0  0  0  0
    2.4604   -4.9854    0.0000 C   0  0  0  0  0  0  0  0  0  0  0  0
    2.9453   -5.6528    0.0000 C   0  0  0  0  0  0  0  0  0  0  0  0
    3.7658   -5.5666    0.0000 C   0  0  0  0  0  0  0  0  0  0  0  0
    4.2507   -6.2340    0.0000 C   0  0  0  0  0  0  0  0  0  0  0  0
    3.9152   -6.9877    0.0000 C   0  0  0  0  0  0  0  0  0  0  0  0
    3.0947   -7.0740    0.0000 C   0  0  0  0  0  0  0  0  0  0  0  0
    2.6098   -6.4065    0.0000 C   0  0  0  0  0  0  0  0  0  0  0  0
    2.7591   -7.8276    0.0000 F   0  0  0  0  0  0  0  0  0  0  0  0
    1.6399   -5.0716    0.0000 O   0  0  0  0  0  0  0  0  0  0  0  0
    2.3799   -1.6247    0.0000 C   0  0  0  0  0  0  0  0  0  0  0  0
    2.0403   -0.8728    0.0000 C   0  0  0  0  0  0  0  0  0  0  0  0
    2.5218   -0.2028    0.0000 C   0  0  0  0  0  0  0  0  0  0  0  0
    2.1822    0.5490    0.0000 C   0  0  0  0  0  0  0  0  0  0  0  0
    2.6635    1.2190    0.0000 C   0  0  0  0  0  0  0  0  0  0  0  0
    3.4844    1.1372    0.0000 C   0  0  0  0  0  0  0  0  0  0  0  0
    3.8241    0.3852    0.0000 C   0  0  0  0  0  0  0  0  0  0  0  0
    3.3426   -0.2848    0.0000 C   0  0  0  0  0  0  0  0  0  0  0  0
    3.9659    1.8072    0.0000 O   0  0  0  0  0  0  0  0  0  0  0  0
    3.6263    2.5591    0.0000 C   0  0  0  0  0  0  0  0  0  0  0  0
  2  1  1  0  0  0  0
  2  3  1  0  0  0  0
  3  4  2  0  0  0  0
  3  5  1  0  0  0  0
  5  6  1  0  0  0  0
  6  7  2  0  0  0  0
  6  8  1  0  0  0  0
  2  8  1  0  0  0  0
  5  9  1  0  0  0  0
  9 10  1  0  0  0  0
 10 11  1  0  0  0  0
 11 12  4  0  0  0  0
 12 13  4  0  0  0  0
 13 14  4  0  0  0  0
 14 15  4  0  0  0  0
 15 16  4  0  0  0  0
 11 16  4  0  0  0  0
 15 17  1  0  0  0  0
 10 18  1  0  0  0  0
  2 19  1  0  0  0  0
 19 20  1  0  0  0  0
 20 21  1  0  0  0  0
 21 22  4  0  0  0  0
 22 23  4  0  0  0  0
 23 24  4  0  0  0  0
 24 25  4  0  0  0  0
 25 26  4  0  0  0  0
 21 26  4  0  0  0  0
 24 27  1  0  0  0  0
 27 28  1  0  0  0  0
M  END
>  <field_1>
P76783407

>  <StandardizerResult>
Clean 2D (ID: Clean 2D)
Clear Stereo (ID: Clear Stereo)
Tautomerize (ID: Tautomerize)
Wedge Clean (ID: Wedge Clean)
Aromatize (ID: Aromatize)


$$$$

  Mrv17e0 07081716562D          

 28 30  0  0  0  0            999 V2000
    4.2868    0.8250    0.0000 C   0  0  0  0  0  0  0  0  0  0  0  0
    5.0013    1.2375    0.0000 C   0  0  0  0  0  0  0  0  0  0  0  0
    5.0013    2.0625    0.0000 O   0  0  0  0  0  0  0  0  0  0  0  0
    4.2868    2.4750    0.0000 C   0  0  0  0  0  0  0  0  0  0  0  0
    3.5724    2.0625    0.0000 C   0  0  0  0  0  0  0  0  0  0  0  0
    2.8579    2.4750    0.0000 C   0  0  0  0  0  0  0  0  0  0  0  0
    2.8579    3.3000    0.0000 C   0  0  0  0  0  0  0  0  0  0  0  0
    3.5724    3.7125    0.0000 C   0  0  0  0  0  0  0  0  0  0  0  0
    4.2868    3.3000    0.0000 C   0  0  0  0  0  0  0  0  0  0  0  0
    5.0013    3.7125    0.0000 O   0  0  0  0  0  0  0  0  0  0  0  0
    5.7158    3.3000    0.0000 C   0  0  0  0  0  0  0  0  0  0  0  0
    6.4302    3.7125    0.0000 F   0  0  0  0  0  0  0  0  0  0  0  0
    5.7158    2.4750    0.0000 F   0  0  0  0  0  0  0  0  0  0  0  0
    2.1434    2.0625    0.0000 C   0  0  0  0  0  0  0  0  0  0  0  0
    2.1434    1.2375    0.0000 N   0  0  0  0  0  0  0  0  0  0  0  0
    1.4289    0.8250    0.0000 C   0  0  0  0  0  0  0  0  0  0  0  0
    1.4289    0.0000    0.0000 C   0  0  0  0  0  0  0  0  0  0  0  0
    2.1434   -0.4125    0.0000 C   0  0  0  0  0  0  0  0  0  0  0  0
    2.8579    0.0000    0.0000 C   0  0  0  0  0  0  0  0  0  0  0  0
    3.5724   -0.4125    0.0000 C   0  0  0  0  0  0  0  0  0  0  0  0
    3.5724   -1.2375    0.0000 C   0  0  0  0  0  0  0  0  0  0  0  0
    2.8579   -1.6500    0.0000 C   0  0  0  0  0  0  0  0  0  0  0  0
    2.1434   -1.2375    0.0000 C   0  0  0  0  0  0  0  0  0  0  0  0
    1.4289   -1.6500    0.0000 C   0  0  0  0  0  0  0  0  0  0  0  0
    1.4289   -2.4750    0.0000 O   0  0  0  0  0  0  0  0  0  0  0  0
    0.7145   -1.2375    0.0000 N   0  0  0  0  0  0  0  0  0  0  0  0
    0.7145   -0.4125    0.0000 C   0  0  0  0  0  0  0  0  0  0  0  0
    0.0000    0.0000    0.0000 O   0  0  0  0  0  0  0  0  0  0  0  0
  1  2  1  0  0  0  0
  2  3  1  0  0  0  0
  3  4  1  0  0  0  0
  4  5  4  0  0  0  0
  5  6  4  0  0  0  0
  6  7  4  0  0  0  0
  7  8  4  0  0  0  0
  8  9  4  0  0  0  0
  4  9  4  0  0  0  0
  9 10  1  0  0  0  0
 10 11  1  0  0  0  0
 11 12  1  0  0  0  0
 11 13  1  0  0  0  0
  6 14  1  0  0  0  0
 14 15  1  0  0  0  0
 16 15  1  0  0  0  0
 16 17  2  0  0  0  0
 17 18  1  0  0  0  0
 18 19  4  0  0  0  0
 19 20  4  0  0  0  0
 20 21  4  0  0  0  0
 21 22  4  0  0  0  0
 22 23  4  0  0  0  0
 18 23  4  0  0  0  0
 23 24  1  0  0  0  0
 24 25  2  0  0  0  0
 24 26  1  0  0  0  0
 26 27  1  0  0  0  0
 17 27  1  0  0  0  0
 27 28  2  0  0  0  0
M  END
>  <field_1>
P82829447

>  <StandardizerResult>
Clean 2D (ID: Clean 2D)
Clear Stereo (ID: Clear Stereo)
Tautomerize (ID: Tautomerize)
Wedge Clean (ID: Wedge Clean)
Aromatize (ID: Aromatize)


$$$$

  Mrv17e0 07081716562D          

 27 29  0  0  1  0            999 V2000
    4.0397   -5.4788    0.0000 C   0  0  0  0  0  0  0  0  0  0  0  0
    3.2193   -5.5650    0.0000 C   0  0  0  0  0  0  0  0  0  0  0  0
    2.7343   -4.8976    0.0000 O   0  0  0  0  0  0  0  0  0  0  0  0
    1.9139   -4.9838    0.0000 C   0  0  0  0  0  0  0  0  0  0  0  0
    1.5783   -5.7375    0.0000 C   0  0  0  0  0  0  0  0  0  0  0  0
    0.7578   -5.8237    0.0000 C   0  0  0  0  0  0  0  0  0  0  0  0
    0.2729   -5.1563    0.0000 C   0  0  0  0  0  0  0  0  0  0  0  0
    0.6085   -4.4026    0.0000 C   0  0  0  0  0  0  0  0  0  0  0  0
    1.4289   -4.3164    0.0000 C   0  0  0  0  0  0  0  0  0  0  0  0
    1.7645   -3.5627    0.0000 C   0  0  0  0  0  0  0  0  0  0  0  0
    1.3520   -2.8482    0.0000 C   0  0  0  0  0  0  0  0  0  0  0  0
    1.9040   -2.2351    0.0000 S   0  0  0  0  0  0  0  0  0  0  0  0
    2.6577   -2.5707    0.0000 C   0  0  0  0  0  0  0  0  0  0  0  0
    2.5715   -3.3912    0.0000 N   0  0  0  0  0  0  0  0  0  0  0  0
    3.3722   -2.1582    0.0000 N   0  0  0  0  0  0  0  0  0  0  0  0
    4.0866   -2.5707    0.0000 C   0  0  0  0  0  0  0  0  0  0  0  0
    4.0866   -3.3957    0.0000 O   0  0  0  0  0  0  0  0  0  0  0  0
    4.8011   -2.1582    0.0000 C   0  0  0  0  0  0  0  0  0  0  0  0
    4.8011   -1.3332    0.0000 C   0  0  0  0  0  0  0  0  0  0  0  0
    4.1337   -0.8483    0.0000 C   0  0  0  0  0  0  0  0  0  0  0  0
    4.3886   -0.0636    0.0000 C   0  0  0  0  0  0  0  0  0  0  0  0
    5.2136   -0.0636    0.0000 C   0  0  0  0  0  0  0  0  0  0  0  0
    5.4686   -0.8483    0.0000 C   0  0  0  0  0  0  0  0  0  0  0  0
    5.5156   -2.5707    0.0000 N   0  0  0  0  0  0  0  0  0  0  0  0
    6.2301   -2.1582    0.0000 C   0  0  0  0  0  0  0  0  0  0  0  0
    6.2301   -1.3332    0.0000 O   0  0  0  0  0  0  0  0  0  0  0  0
    6.9445   -2.5707    0.0000 C   0  0  0  0  0  0  0  0  0  0  0  0
  1  2  1  0  0  0  0
  2  3  1  0  0  0  0
  3  4  1  0  0  0  0
  4  5  4  0  0  0  0
  5  6  4  0  0  0  0
  6  7  4  0  0  0  0
  7  8  4  0  0  0  0
  8  9  4  0  0  0  0
  4  9  4  0  0  0  0
  9 10  1  0  0  0  0
 10 11  4  0  0  0  0
 11 12  4  0  0  0  0
 12 13  4  0  0  0  0
 13 14  4  0  0  0  0
 10 14  4  0  0  0  0
 13 15  1  0  0  0  0
 15 16  1  0  0  0  0
 16 17  2  0  0  0  0
 16 18  1  0  0  0  0
 18 19  1  0  0  0  0
 19 20  1  0  0  0  0
 20 21  1  0  0  0  0
 21 22  1  0  0  0  0
 22 23  1  0  0  0  0
 19 23  1  0  0  0  0
 18 24  1  0  0  0  0
 24 25  1  0  0  0  0
 25 26  2  0  0  0  0
 25 27  1  0  0  0  0
M  END
>  <field_1>
P83734175

>  <StandardizerResult>
Clean 2D (ID: Clean 2D)
Clear Stereo (ID: Clear Stereo)
Tautomerize (ID: Tautomerize)
Wedge Clean (ID: Wedge Clean)
Aromatize (ID: Aromatize)


$$$$

  Mrv17e0 07081716562D          

 27 30  0  0  0  0            999 V2000
    4.2868   -4.1250    0.0000 C   0  0  0  0  0  0  0  0  0  0  0  0
    4.2868   -4.9500    0.0000 C   0  0  0  0  0  0  0  0  0  0  0  0
    3.5724   -5.3625    0.0000 C   0  0  0  0  0  0  0  0  0  0  0  0
    2.8579   -4.9500    0.0000 C   0  0  0  0  0  0  0  0  0  0  0  0
    2.1434   -5.3625    0.0000 C   0  0  0  0  0  0  0  0  0  0  0  0
    2.0572   -6.1830    0.0000 C   0  0  0  0  0  0  0  0  0  0  0  0
    1.2502   -6.3545    0.0000 C   0  0  0  0  0  0  0  0  0  0  0  0
    0.8377   -5.6400    0.0000 C   0  0  0  0  0  0  0  0  0  0  0  0
    1.3897   -5.0269    0.0000 O   0  0  0  0  0  0  0  0  0  0  0  0
    5.0013   -5.3625    0.0000 N   0  0  0  0  0  0  0  0  0  0  0  0
    5.7158   -4.9500    0.0000 C   0  0  0  0  0  0  0  0  0  0  0  0
    5.7158   -4.1250    0.0000 O   0  0  0  0  0  0  0  0  0  0  0  0
    6.4302   -5.3625    0.0000 C   0  0  0  0  0  0  0  0  0  0  0  0
    7.1447   -4.9500    0.0000 C   0  0  0  0  0  0  0  0  0  0  0  0
    7.8592   -5.3625    0.0000 C   0  0  0  0  0  0  0  0  0  0  0  0
    8.5737   -4.9500    0.0000 N   0  0  0  0  0  0  0  0  0  0  0  0
    9.2881   -5.3625    0.0000 C   0  0  0  0  0  0  0  0  0  0  0  0
    9.2881   -6.1875    0.0000 C   0  0  0  0  0  0  0  0  0  0  0  0
   10.0727   -6.4424    0.0000 C   0  0  0  0  0  0  0  0  0  0  0  0
   10.5577   -5.7750    0.0000 C   0  0  0  0  0  0  0  0  0  0  0  0
   10.0727   -5.1076    0.0000 S   0  0  0  0  0  0  0  0  0  0  0  0
   11.3423   -6.0299    0.0000 C   0  0  0  0  0  0  0  0  0  0  0  0
   11.3423   -6.8549    0.0000 C   0  0  0  0  0  0  0  0  0  0  0  0
   10.5577   -7.1099    0.0000 C   0  0  0  0  0  0  0  0  0  0  0  0
    8.5737   -6.6000    0.0000 C   0  0  0  0  0  0  0  0  0  0  0  0
    8.5737   -7.4250    0.0000 O   0  0  0  0  0  0  0  0  0  0  0  0
    7.8592   -6.1875    0.0000 N   0  0  0  0  0  0  0  0  0  0  0  0
  2  1  1  0  0  0  0
  2  3  1  0  0  0  0
  3  4  1  0  0  0  0
  4  5  1  0  0  0  0
  5  6  4  0  0  0  0
  6  7  4  0  0  0  0
  7  8  4  0  0  0  0
  8  9  4  0  0  0  0
  5  9  4  0  0  0  0
  2 10  1  0  0  0  0
 10 11  1  0  0  0  0
 11 12  2  0  0  0  0
 11 13  1  0  0  0  0
 13 14  1  0  0  0  0
 14 15  1  0  0  0  0
 15 16  4  0  0  0  0
 16 17  4  0  0  0  0
 17 18  4  0  0  0  0
 18 19  4  0  0  0  0
 19 20  4  0  0  0  0
 20 21  4  0  0  0  0
 17 21  4  0  0  0  0
 20 22  1  0  0  0  0
 22 23  1  0  0  0  0
 23 24  1  0  0  0  0
 19 24  1  0  0  0  0
 18 25  4  0  0  0  0
 25 26  2  0  0  0  0
 25 27  4  0  0  0  0
 15 27  4  0  0  0  0
M  STY  1   1 DAT
M  SAL   1  1  16
M  SDT   1 MRV_IMPLICIT_H                                        
M  SDD   1     0.0000    0.0000    DR    ALL  0       0  
M  SED   1 IMPL_H1
M  END
>  <field_1>
P86150800

>  <StandardizerResult>
Clean 2D (ID: Clean 2D)
Clear Stereo (ID: Clear Stereo)
Tautomerize (ID: Tautomerize)
Wedge Clean (ID: Wedge Clean)
Aromatize (ID: Aromatize)


$$$$

  Mrv17e0 07081716562D          

 29 31  0  0  0  0            999 V2000
   -8.5737   -1.6500    0.0000 C   0  0  0  0  0  0  0  0  0  0  0  0
   -7.8592   -1.2375    0.0000 N   0  0  0  0  0  0  0  0  0  0  0  0
   -7.1447   -1.6500    0.0000 C   0  0  0  0  0  0  0  0  0  0  0  0
   -7.1447   -2.4750    0.0000 O   0  0  0  0  0  0  0  0  0  0  0  0
   -6.4302   -1.2375    0.0000 C   0  0  0  0  0  0  0  0  0  0  0  0
   -6.4302   -0.4125    0.0000 C   0  0  0  0  0  0  0  0  0  0  0  0
   -5.7158    0.0000    0.0000 C   0  0  0  0  0  0  0  0  0  0  0  0
   -5.0013   -0.4125    0.0000 C   0  0  0  0  0  0  0  0  0  0  0  0
   -5.0013   -1.2375    0.0000 C   0  0  0  0  0  0  0  0  0  0  0  0
   -5.7158   -1.6500    0.0000 C   0  0  0  0  0  0  0  0  0  0  0  0
   -4.2868   -1.6500    0.0000 N   0  0  0  0  0  0  0  0  0  0  0  0
   -3.5724   -1.2375    0.0000 C   0  0  0  0  0  0  0  0  0  0  0  0
   -3.5724   -0.4125    0.0000 O   0  0  0  0  0  0  0  0  0  0  0  0
   -2.8579   -1.6500    0.0000 C   0  0  0  0  0  0  0  0  0  0  0  0
   -2.1434   -1.2375    0.0000 C   0  0  0  0  0  0  0  0  0  0  0  0
   -1.4289   -1.6500    0.0000 C   0  0  0  0  0  0  0  0  0  0  0  0
   -1.4289   -2.4750    0.0000 O   0  0  0  0  0  0  0  0  0  0  0  0
   -0.7145   -1.2375    0.0000 C   0  0  0  0  0  0  0  0  0  0  0  0
    0.0000   -1.6500    0.0000 C   0  0  0  0  0  0  0  0  0  0  0  0
    0.7145   -1.2375    0.0000 C   0  0  0  0  0  0  0  0  0  0  0  0
    0.7145   -0.4125    0.0000 C   0  0  0  0  0  0  0  0  0  0  0  0
    0.0000    0.0000    0.0000 C   0  0  0  0  0  0  0  0  0  0  0  0
   -0.7145   -0.4125    0.0000 C   0  0  0  0  0  0  0  0  0  0  0  0
    0.0000    0.8250    0.0000 C   0  0  0  0  0  0  0  0  0  0  0  0
    0.7145    1.2375    0.0000 C   0  0  0  0  0  0  0  0  0  0  0  0
    1.4289    0.8250    0.0000 C   0  0  0  0  0  0  0  0  0  0  0  0
    1.4289    0.0000    0.0000 C   0  0  0  0  0  0  0  0  0  0  0  0
   -4.2868    0.0000    0.0000 O   0  0  0  0  0  0  0  0  0  0  0  0
   -4.2868    0.8250    0.0000 C   0  0  0  0  0  0  0  0  0  0  0  0
  1  2  1  0  0  0  0
  2  3  1  0  0  0  0
  3  4  2  0  0  0  0
  3  5  1  0  0  0  0
  5  6  4  0  0  0  0
  6  7  4  0  0  0  0
  7  8  4  0  0  0  0
  8  9  4  0  0  0  0
  9 10  4  0  0  0  0
  5 10  4  0  0  0  0
  9 11  1  0  0  0  0
 11 12  1  0  0  0  0
 12 13  2  0  0  0  0
 12 14  1  0  0  0  0
 14 15  1  0  0  0  0
 15 16  1  0  0  0  0
 16 17  2  0  0  0  0
 16 18  1  0  0  0  0
 18 19  4  0  0  0  0
 19 20  4  0  0  0  0
 20 21  4  0  0  0  0
 21 22  4  0  0  0  0
 22 23  4  0  0  0  0
 18 23  4  0  0  0  0
 22 24  1  0  0  0  0
 24 25  1  0  0  0  0
 25 26  1  0  0  0  0
 26 27  1  0  0  0  0
 21 27  1  0  0  0  0
  8 28  1  0  0  0  0
 28 29  1  0  0  0  0
M  END
>  <field_1>
P88120455

>  <StandardizerResult>
Clean 2D (ID: Clean 2D)
Clear Stereo (ID: Clear Stereo)
Tautomerize (ID: Tautomerize)
Wedge Clean (ID: Wedge Clean)
Aromatize (ID: Aromatize)


$$$$

  Mrv17e0 07081716562D          

 28 30  0  0  0  0            999 V2000
   -1.4289   -6.6000    0.0000 C   0  0  0  0  0  0  0  0  0  0  0  0
   -0.7145   -6.1875    0.0000 C   0  0  0  0  0  0  0  0  0  0  0  0
   -0.7145   -5.3625    0.0000 C   0  0  0  0  0  0  0  0  0  0  0  0
    0.0000   -4.9500    0.0000 C   0  0  0  0  0  0  0  0  0  0  0  0
    0.0000   -4.1250    0.0000 C   0  0  0  0  0  0  0  0  0  0  0  0
    0.7145   -3.7125    0.0000 C   0  0  0  0  0  0  0  0  0  0  0  0
    1.4289   -4.1250    0.0000 C   0  0  0  0  0  0  0  0  0  0  0  0
    1.4289   -4.9500    0.0000 C   0  0  0  0  0  0  0  0  0  0  0  0
    0.7145   -5.3625    0.0000 C   0  0  0  0  0  0  0  0  0  0  0  0
    2.1434   -3.7125    0.0000 N   0  0  0  0  0  0  0  0  0  0  0  0
    2.8579   -4.1250    0.0000 C   0  0  0  0  0  0  0  0  0  0  0  0
    2.8579   -4.9500    0.0000 O   0  0  0  0  0  0  0  0  0  0  0  0
    3.5724   -3.7125    0.0000 C   0  0  0  0  0  0  0  0  0  0  0  0
    4.2868   -4.1250    0.0000 N   0  0  0  0  0  0  0  0  0  0  0  0
    5.0013   -3.7125    0.0000 C   0  0  0  0  0  0  0  0  0  0  0  0
    5.0013   -2.8875    0.0000 O   0  0  0  0  0  0  0  0  0  0  0  0
    5.7158   -4.1250    0.0000 C   0  0  0  0  0  0  0  0  0  0  0  0
    6.4302   -3.7125    0.0000 C   0  0  0  0  0  0  0  0  0  0  0  0
    7.1447   -4.1250    0.0000 C   0  0  0  0  0  0  0  0  0  0  0  0
    7.1447   -4.9500    0.0000 C   0  0  0  0  0  0  0  0  0  0  0  0
    6.4302   -5.3625    0.0000 C   0  0  0  0  0  0  0  0  0  0  0  0
    5.7158   -4.9500    0.0000 C   0  0  0  0  0  0  0  0  0  0  0  0
    7.8592   -5.3625    0.0000 N   0  0  0  0  0  0  0  0  0  0  0  0
    8.6129   -5.0269    0.0000 C   0  0  0  0  0  0  0  0  0  0  0  0
    9.1649   -5.6400    0.0000 C   0  0  0  0  0  0  0  0  0  0  0  0
    8.7524   -6.3545    0.0000 C   0  0  0  0  0  0  0  0  0  0  0  0
    7.9454   -6.1830    0.0000 C   0  0  0  0  0  0  0  0  0  0  0  0
    7.3323   -6.7350    0.0000 O   0  0  0  0  0  0  0  0  0  0  0  0
  1  2  1  0  0  0  0
  2  3  1  0  0  0  0
  3  4  1  0  0  0  0
  4  5  1  0  0  0  0
  5  6  1  0  0  0  0
  6  7  1  0  0  0  0
  7  8  1  0  0  0  0
  8  9  1  0  0  0  0
  4  9  1  0  0  0  0
  7 10  1  0  0  0  0
 10 11  1  0  0  0  0
 11 12  2  0  0  0  0
 11 13  1  0  0  0  0
 13 14  1  0  0  0  0
 14 15  1  0  0  0  0
 15 16  2  0  0  0  0
 15 17  1  0  0  0  0
 17 18  4  0  0  0  0
 18 19  4  0  0  0  0
 19 20  4  0  0  0  0
 20 21  4  0  0  0  0
 21 22  4  0  0  0  0
 17 22  4  0  0  0  0
 20 23  1  0  0  0  0
 23 24  1  0  0  0  0
 24 25  1  0  0  0  0
 25 26  1  0  0  0  0
 26 27  1  0  0  0  0
 23 27  1  0  0  0  0
 27 28  2  0  0  0  0
M  END
>  <field_1>
P101043248

>  <StandardizerResult>
Clean 2D (ID: Clean 2D)
Clear Stereo (ID: Clear Stereo)
Tautomerize (ID: Tautomerize)
Wedge Clean (ID: Wedge Clean)
Aromatize (ID: Aromatize)


$$$$

  Mrv17e0 07081716562D          

 27 28  0  0  0  0            999 V2000
   -4.2868    0.0000    0.0000 C   0  0  0  0  0  0  0  0  0  0  0  0
   -3.5724   -0.4125    0.0000 C   0  0  0  0  0  0  0  0  0  0  0  0
   -2.8579    0.0000    0.0000 O   0  0  0  0  0  0  0  0  0  0  0  0
   -2.1434   -0.4125    0.0000 C   0  0  0  0  0  0  0  0  0  0  0  0
   -1.4289    0.0000    0.0000 C   0  0  0  0  0  0  0  0  0  0  0  0
   -0.7145   -0.4125    0.0000 C   0  0  0  0  0  0  0  0  0  0  0  0
   -0.7145   -1.2375    0.0000 C   0  0  0  0  0  0  0  0  0  0  0  0
   -1.4289   -1.6500    0.0000 C   0  0  0  0  0  0  0  0  0  0  0  0
   -2.1434   -1.2375    0.0000 C   0  0  0  0  0  0  0  0  0  0  0  0
   -2.8579   -1.6500    0.0000 Cl  0  0  0  0  0  0  0  0  0  0  0  0
    0.0000   -1.6500    0.0000 C   0  0  0  0  0  0  0  0  0  0  0  0
    0.0000   -2.4750    0.0000 O   0  0  0  0  0  0  0  0  0  0  0  0
    0.7145   -1.2375    0.0000 N   0  0  0  0  0  0  0  0  0  0  0  0
    0.7145   -0.4125    0.0000 C   0  0  0  0  0  0  0  0  0  0  0  0
    0.0000    0.0000    0.0000 C   0  0  0  0  0  0  0  0  0  0  0  0
    0.0000    0.8250    0.0000 C   0  0  0  0  0  0  0  0  0  0  0  0
    0.7145    1.2375    0.0000 C   0  0  0  0  0  0  0  0  0  0  0  0
    1.4289    0.8250    0.0000 C   0  0  0  0  0  0  0  0  0  0  0  0
    1.4289    0.0000    0.0000 C   0  0  0  0  0  0  0  0  0  0  0  0
    2.1434   -0.4125    0.0000 C   0  0  0  0  0  0  0  0  0  0  0  0
    2.1434   -1.2375    0.0000 O   0  0  0  0  0  0  0  0  0  0  0  0
    2.8579    0.0000    0.0000 N   0  0  0  0  0  0  0  0  0  0  0  0
    3.5724   -0.4125    0.0000 C   0  0  0  0  0  0  0  0  0  0  0  0
    4.2868    0.0000    0.0000 C   0  0  0  0  0  0  0  0  0  0  0  0
    5.0013    0.4125    0.0000 C   0  0  0  0  0  0  0  0  0  0  0  0
   -1.4289    0.8250    0.0000 O   0  0  0  0  0  0  0  0  0  0  0  0
   -0.7145    1.2375    0.0000 C   0  0  0  0  0  0  0  0  0  0  0  0
  1  2  1  0  0  0  0
  2  3  1  0  0  0  0
  3  4  1  0  0  0  0
  4  5  4  0  0  0  0
  5  6  4  0  0  0  0
  6  7  4  0  0  0  0
  7  8  4  0  0  0  0
  8  9  4  0  0  0  0
  4  9  4  0  0  0  0
  9 10  1  0  0  0  0
  7 11  1  0  0  0  0
 11 12  2  0  0  0  0
 11 13  1  0  0  0  0
 13 14  1  0  0  0  0
 14 15  4  0  0  0  0
 15 16  4  0  0  0  0
 16 17  4  0  0  0  0
 17 18  4  0  0  0  0
 18 19  4  0  0  0  0
 14 19  4  0  0  0  0
 19 20  1  0  0  0  0
 20 21  2  0  0  0  0
 20 22  1  0  0  0  0
 22 23  1  0  0  0  0
 23 24  1  0  0  0  0
 24 25  3  0  0  0  0
  5 26  1  0  0  0  0
 26 27  1  0  0  0  0
M  END
>  <field_1>
P101945649

>  <StandardizerResult>
Clean 2D (ID: Clean 2D)
Clear Stereo (ID: Clear Stereo)
Tautomerize (ID: Tautomerize)
Wedge Clean (ID: Wedge Clean)
Aromatize (ID: Aromatize)


$$$$

  Mrv17e0 07081716562D          

 27 29  0  0  1  0            999 V2000
    1.4289   -4.9500    0.0000 C   0  0  0  0  0  0  0  0  0  0  0  0
    0.7145   -5.3625    0.0000 C   0  0  0  0  0  0  0  0  0  0  0  0
    0.0000   -4.9500    0.0000 C   0  0  0  0  0  0  0  0  0  0  0  0
    0.0000   -4.1250    0.0000 C   0  0  0  0  0  0  0  0  0  0  0  0
    0.7145   -3.7125    0.0000 C   0  0  0  0  0  0  0  0  0  0  0  0
    1.4289   -4.1250    0.0000 C   0  0  0  0  0  0  0  0  0  0  0  0
    2.1434   -3.7125    0.0000 N   0  0  0  0  0  0  0  0  0  0  0  0
    2.8579   -4.1250    0.0000 C   0  0  0  0  0  0  0  0  0  0  0  0
    2.8579   -4.9500    0.0000 O   0  0  0  0  0  0  0  0  0  0  0  0
    3.5724   -3.7125    0.0000 N   0  0  0  0  0  0  0  0  0  0  0  0
    4.2868   -4.1250    0.0000 C   0  0  0  0  0  0  0  0  0  0  0  0
    5.0013   -3.7125    0.0000 C   0  0  0  0  0  0  0  0  0  0  0  0
    5.7158   -4.1250    0.0000 C   0  0  0  0  0  0  0  0  0  0  0  0
    6.4302   -3.7125    0.0000 C   0  0  0  0  0  0  0  0  0  0  0  0
    7.1447   -4.1250    0.0000 C   0  0  0  0  0  0  0  0  0  0  0  0
    7.1447   -4.9500    0.0000 C   0  0  0  0  0  0  0  0  0  0  0  0
    6.4302   -5.3625    0.0000 C   0  0  0  0  0  0  0  0  0  0  0  0
    5.7158   -4.9500    0.0000 C   0  0  0  0  0  0  0  0  0  0  0  0
   -0.7145   -5.3625    0.0000 S   0  0  0  0  0  0  0  0  0  0  0  0
   -1.1270   -4.6480    0.0000 O   0  0  0  0  0  0  0  0  0  0  0  0
   -0.3020   -6.0770    0.0000 O   0  0  0  0  0  0  0  0  0  0  0  0
   -1.4289   -5.7750    0.0000 C   0  0  0  0  0  0  0  0  0  0  0  0
   -2.1434   -5.3625    0.0000 C   0  0  0  0  0  0  0  0  0  0  0  0
   -2.8971   -5.6981    0.0000 C   0  0  0  0  0  0  0  0  0  0  0  0
   -3.4491   -5.0850    0.0000 C   0  0  0  0  0  0  0  0  0  0  0  0
   -3.0366   -4.3705    0.0000 C   0  0  0  0  0  0  0  0  0  0  0  0
   -2.2296   -4.5420    0.0000 O   0  0  0  0  0  0  0  0  0  0  0  0
  1  2  4  0  0  0  0
  2  3  4  0  0  0  0
  3  4  4  0  0  0  0
  4  5  4  0  0  0  0
  5  6  4  0  0  0  0
  1  6  4  0  0  0  0
  6  7  1  0  0  0  0
  7  8  1  0  0  0  0
  8  9  2  0  0  0  0
  8 10  1  0  0  0  0
 10 11  1  0  0  0  0
 11 12  1  0  0  0  0
 12 13  1  0  0  0  0
 13 14  2  0  0  0  0
 14 15  1  0  0  0  0
 15 16  1  0  0  0  0
 16 17  1  0  0  0  0
 17 18  1  0  0  0  0
 13 18  1  0  0  0  0
  3 19  1  0  0  0  0
 19 20  2  0  0  0  0
 19 21  2  0  0  0  0
 19 22  1  0  0  0  0
 23 22  1  0  0  0  0
 23 24  1  0  0  0  0
 24 25  1  0  0  0  0
 25 26  1  0  0  0  0
 26 27  1  0  0  0  0
 23 27  1  0  0  0  0
M  END
>  <field_1>
P102889650

>  <StandardizerResult>
Clean 2D (ID: Clean 2D)
Clear Stereo (ID: Clear Stereo)
Tautomerize (ID: Tautomerize)
Wedge Clean (ID: Wedge Clean)
Aromatize (ID: Aromatize)


$$$$

  Mrv17e0 07081716562D          

 27 29  0  0  0  0            999 V2000
    0.7145    1.2375    0.0000 C   0  0  0  0  0  0  0  0  0  0  0  0
    1.4289    0.8250    0.0000 C   0  0  0  0  0  0  0  0  0  0  0  0
    1.4289    0.0000    0.0000 O   0  0  0  0  0  0  0  0  0  0  0  0
    2.1434   -0.4125    0.0000 C   0  0  0  0  0  0  0  0  0  0  0  0
    2.8579    0.0000    0.0000 O   0  0  0  0  0  0  0  0  0  0  0  0
    2.1434   -1.2375    0.0000 C   0  0  0  0  0  0  0  0  0  0  0  0
    2.8579   -1.6500    0.0000 C   0  0  0  0  0  0  0  0  0  0  0  0
    2.8579   -2.4750    0.0000 N   0  0  0  0  0  0  0  0  0  0  0  0
    2.1434   -2.8875    0.0000 C   0  0  0  0  0  0  0  0  0  0  0  0
    2.1434   -3.7125    0.0000 O   0  0  0  0  0  0  0  0  0  0  0  0
    1.4289   -2.4750    0.0000 N   0  0  0  0  0  0  0  0  0  0  0  0
    1.4289   -1.6500    0.0000 C   0  0  0  0  0  0  0  0  0  0  0  0
    0.7145   -1.2375    0.0000 C   0  0  0  0  0  0  0  0  0  0  0  0
    0.0000   -1.6500    0.0000 C   0  0  0  0  0  0  0  0  0  0  0  0
   -0.7145   -1.2375    0.0000 C   0  0  0  0  0  0  0  0  0  0  0  0
   -0.7145   -0.4125    0.0000 C   0  0  0  0  0  0  0  0  0  0  0  0
    0.0000    0.0000    0.0000 C   0  0  0  0  0  0  0  0  0  0  0  0
    0.7145   -0.4125    0.0000 C   0  0  0  0  0  0  0  0  0  0  0  0
   -1.4289    0.0000    0.0000 S   0  0  0  0  0  0  0  0  0  0  0  0
   -1.4289    0.8250    0.0000 C   0  0  0  0  0  0  0  0  0  0  0  0
    3.5724   -1.2375    0.0000 C   0  0  0  0  0  0  0  0  0  0  0  0
    4.2868   -1.6500    0.0000 N   0  0  0  0  0  0  0  0  0  0  0  0
    5.0013   -1.2375    0.0000 C   0  0  0  0  0  0  0  0  0  0  0  0
    5.7158   -1.6500    0.0000 C   0  0  0  0  0  0  0  0  0  0  0  0
    5.7158   -2.4750    0.0000 S   0  0  0  0  0  0  0  0  0  0  0  0
    5.0013   -2.8875    0.0000 C   0  0  0  0  0  0  0  0  0  0  0  0
    4.2868   -2.4750    0.0000 C   0  0  0  0  0  0  0  0  0  0  0  0
  1  2  1  0  0  0  0
  2  3  1  0  0  0  0
  3  4  1  0  0  0  0
  4  5  2  0  0  0  0
  4  6  1  0  0  0  0
  6  7  2  0  0  0  0
  7  8  1  0  0  0  0
  8  9  1  0  0  0  0
  9 10  2  0  0  0  0
  9 11  1  0  0  0  0
 11 12  1  0  0  0  0
  6 12  1  0  0  0  0
 12 13  1  0  0  0  0
 13 14  4  0  0  0  0
 14 15  4  0  0  0  0
 15 16  4  0  0  0  0
 16 17  4  0  0  0  0
 17 18  4  0  0  0  0
 13 18  4  0  0  0  0
 16 19  1  0  0  0  0
 19 20  1  0  0  0  0
  7 21  1  0  0  0  0
 21 22  1  0  0  0  0
 22 23  1  0  0  0  0
 23 24  1  0  0  0  0
 24 25  1  0  0  0  0
 25 26  1  0  0  0  0
 26 27  1  0  0  0  0
 22 27  1  0  0  0  0
M  END
>  <field_1>
P103364046

>  <StandardizerResult>
Clean 2D (ID: Clean 2D)
Clear Stereo (ID: Clear Stereo)
Tautomerize (ID: Tautomerize)
Wedge Clean (ID: Wedge Clean)
Aromatize (ID: Aromatize)


$$$$

  Mrv17e0 07081716562D          

 27 29  0  0  1  0            999 V2000
    5.4578   -2.9652    0.0000 C   0  0  0  0  0  0  0  0  0  0  0  0
    5.4578   -3.7902    0.0000 C   0  0  0  0  0  0  0  0  0  0  0  0
    5.8703   -4.5047    0.0000 C   0  0  0  0  0  0  0  0  0  0  0  0
    5.0453   -4.5047    0.0000 C   0  0  0  0  0  0  0  0  0  0  0  0
    4.3308   -4.9172    0.0000 C   0  0  0  0  0  0  0  0  0  0  0  0
    4.2446   -5.7376    0.0000 C   0  0  0  0  0  0  0  0  0  0  0  0
    3.4376   -5.9092    0.0000 C   0  0  0  0  0  0  0  0  0  0  0  0
    3.0251   -5.1947    0.0000 C   0  0  0  0  0  0  0  0  0  0  0  0
    3.5771   -4.5816    0.0000 O   0  0  0  0  0  0  0  0  0  0  0  0
    2.2046   -5.1085    0.0000 C   0  0  0  0  0  0  0  0  0  0  0  0
    1.8691   -4.3548    0.0000 C   0  0  0  0  0  0  0  0  0  0  0  0
    1.0486   -4.2686    0.0000 C   0  0  0  0  0  0  0  0  0  0  0  0
    0.5637   -4.9360    0.0000 O   0  0  0  0  0  0  0  0  0  0  0  0
    0.7130   -3.5149    0.0000 N   0  0  0  0  0  0  0  0  0  0  0  0
   -0.1075   -3.4286    0.0000 C   0  0  0  0  0  0  0  0  0  0  0  0
   -0.5924   -4.0961    0.0000 C   0  0  0  0  0  0  0  0  0  0  0  0
   -0.4430   -2.6750    0.0000 C   0  0  0  0  0  0  0  0  0  0  0  0
   -1.2635   -2.5887    0.0000 C   0  0  0  0  0  0  0  0  0  0  0  0
   -1.5991   -1.8351    0.0000 C   0  0  0  0  0  0  0  0  0  0  0  0
   -1.1141   -1.1676    0.0000 C   0  0  0  0  0  0  0  0  0  0  0  0
   -0.2937   -1.2539    0.0000 C   0  0  0  0  0  0  0  0  0  0  0  0
    0.0419   -2.0075    0.0000 C   0  0  0  0  0  0  0  0  0  0  0  0
   -1.4497   -0.4139    0.0000 S   0  0  0  0  0  0  0  0  0  0  0  0
   -0.6960   -0.0784    0.0000 O   0  0  0  0  0  0  0  0  0  0  0  0
   -2.2034   -0.7495    0.0000 O   0  0  0  0  0  0  0  0  0  0  0  0
   -1.7852    0.3397    0.0000 N   0  0  0  0  0  0  0  0  0  0  0  0
   -2.6057    0.4260    0.0000 C   0  0  0  0  0  0  0  0  0  0  0  0
  2  1  1  0  0  0  0
  2  3  1  0  0  0  0
  3  4  1  0  0  0  0
  2  4  1  0  0  0  0
  4  5  1  0  0  0  0
  5  6  4  0  0  0  0
  6  7  4  0  0  0  0
  7  8  4  0  0  0  0
  8  9  4  0  0  0  0
  5  9  4  0  0  0  0
 10  8  1  4  0  0  0
 10 11  2  0  0  0  0
 11 12  1  0  0  0  0
 12 13  2  0  0  0  0
 12 14  1  0  0  0  0
 14 15  1  0  0  0  0
 15 16  1  0  0  0  0
 15 17  1  0  0  0  0
 17 18  4  0  0  0  0
 18 19  4  0  0  0  0
 19 20  4  0  0  0  0
 20 21  4  0  0  0  0
 21 22  4  0  0  0  0
 17 22  4  0  0  0  0
 20 23  1  0  0  0  0
 23 24  2  0  0  0  0
 23 25  2  0  0  0  0
 23 26  1  0  0  0  0
 26 27  1  0  0  0  0
M  END
>  <field_1>
P103615315

>  <StandardizerResult>
Clean 2D (ID: Clean 2D)
Clear Stereo (ID: Clear Stereo)
Tautomerize (ID: Tautomerize)
Wedge Clean (ID: Wedge Clean)
Aromatize (ID: Aromatize)


$$$$

  Mrv17e0 07081716562D          

 29 32  0  0  0  0            999 V2000
    2.4990   -2.3661    0.0000 C   0  0  0  0  0  0  0  0  0  0  0  0
    1.8859   -1.8141    0.0000 C   0  0  0  0  0  0  0  0  0  0  0  0
    1.0789   -1.9856    0.0000 C   0  0  0  0  0  0  0  0  0  0  0  0
    0.6664   -1.2711    0.0000 C   0  0  0  0  0  0  0  0  0  0  0  0
   -0.1406   -1.0996    0.0000 C   0  0  0  0  0  0  0  0  0  0  0  0
   -0.3955   -0.3150    0.0000 C   0  0  0  0  0  0  0  0  0  0  0  0
    0.1565    0.2981    0.0000 C   0  0  0  0  0  0  0  0  0  0  0  0
    0.9635    0.1266    0.0000 C   0  0  0  0  0  0  0  0  0  0  0  0
    1.2184   -0.6580    0.0000 C   0  0  0  0  0  0  0  0  0  0  0  0
    1.9721   -0.9936    0.0000 N   0  0  0  0  0  0  0  0  0  0  0  0
    2.6866   -0.5811    0.0000 C   0  0  0  0  0  0  0  0  0  0  0  0
    3.4010   -0.9936    0.0000 C   0  0  0  0  0  0  0  0  0  0  0  0
    4.1155   -0.5811    0.0000 N   0  0  0  0  0  0  0  0  0  0  0  0
    4.8300   -0.9936    0.0000 C   0  0  0  0  0  0  0  0  0  0  0  0
    4.8300   -1.8186    0.0000 O   0  0  0  0  0  0  0  0  0  0  0  0
    5.5445   -0.5811    0.0000 N   0  0  0  0  0  0  0  0  0  0  0  0
    6.2589   -0.9936    0.0000 C   0  0  0  0  0  0  0  0  0  0  0  0
    6.9734   -0.5811    0.0000 C   0  0  0  0  0  0  0  0  0  0  0  0
    6.9734    0.2439    0.0000 C   0  0  0  0  0  0  0  0  0  0  0  0
    7.6879    0.6564    0.0000 C   0  0  0  0  0  0  0  0  0  0  0  0
    8.4023    0.2439    0.0000 C   0  0  0  0  0  0  0  0  0  0  0  0
    8.4023   -0.5811    0.0000 C   0  0  0  0  0  0  0  0  0  0  0  0
    7.6879   -0.9936    0.0000 C   0  0  0  0  0  0  0  0  0  0  0  0
    9.1168   -0.9936    0.0000 C   0  0  0  0  0  0  0  0  0  0  0  0
    9.8313   -0.5811    0.0000 N   0  0  0  0  0  0  0  0  0  0  0  0
    9.9175    0.2394    0.0000 C   0  0  0  0  0  0  0  0  0  0  0  0
   10.7245    0.4109    0.0000 C   0  0  0  0  0  0  0  0  0  0  0  0
   11.1370   -0.3036    0.0000 N   0  0  0  0  0  0  0  0  0  0  0  0
   10.5850   -0.9167    0.0000 C   0  0  0  0  0  0  0  0  0  0  0  0
  2  1  1  0  0  0  0
  2  3  1  0  0  0  0
  3  4  1  0  0  0  0
  4  5  4  0  0  0  0
  5  6  4  0  0  0  0
  6  7  4  0  0  0  0
  7  8  4  0  0  0  0
  8  9  4  0  0  0  0
  4  9  4  0  0  0  0
  9 10  1  0  0  0  0
  2 10  1  0  0  0  0
 10 11  1  0  0  0  0
 11 12  1  0  0  0  0
 12 13  1  0  0  0  0
 13 14  1  0  0  0  0
 14 15  2  0  0  0  0
 14 16  1  0  0  0  0
 16 17  1  0  0  0  0
 17 18  1  0  0  0  0
 18 19  4  0  0  0  0
 19 20  4  0  0  0  0
 20 21  4  0  0  0  0
 21 22  4  0  0  0  0
 22 23  4  0  0  0  0
 18 23  4  0  0  0  0
 22 24  1  0  0  0  0
 24 25  1  0  0  0  0
 25 26  4  0  0  0  0
 26 27  4  0  0  0  0
 27 28  4  0  0  0  0
 28 29  4  0  0  0  0
 25 29  4  0  0  0  0
M  END
>  <field_1>
P104967198

>  <StandardizerResult>
Clean 2D (ID: Clean 2D)
Clear Stereo (ID: Clear Stereo)
Tautomerize (ID: Tautomerize)
Wedge Clean (ID: Wedge Clean)
Aromatize (ID: Aromatize)


$$$$

  Mrv17e0 07081716562D          

 30 33  0  0  0  0            999 V2000
   -1.4289    0.0000    0.0000 C   0  0  0  0  0  0  0  0  0  0  0  0
   -0.7145   -0.4125    0.0000 C   0  0  0  0  0  0  0  0  0  0  0  0
   -0.7145   -1.2375    0.0000 C   0  0  0  0  0  0  0  0  0  0  0  0
    0.0000   -1.6500    0.0000 C   0  0  0  0  0  0  0  0  0  0  0  0
    0.7145   -1.2375    0.0000 C   0  0  0  0  0  0  0  0  0  0  0  0
    0.7145   -0.4125    0.0000 C   0  0  0  0  0  0  0  0  0  0  0  0
    0.0000    0.0000    0.0000 C   0  0  0  0  0  0  0  0  0  0  0  0
    1.4289    0.0000    0.0000 C   0  0  0  0  0  0  0  0  0  0  0  0
    2.1434   -0.4125    0.0000 C   0  0  0  0  0  0  0  0  0  0  0  0
    2.1434   -1.2375    0.0000 C   0  0  0  0  0  0  0  0  0  0  0  0
    2.8579   -1.6500    0.0000 O   0  0  0  0  0  0  0  0  0  0  0  0
    1.4289   -1.6500    0.0000 N   0  0  0  0  0  0  0  0  0  0  0  0
    2.8579    0.0000    0.0000 C   0  0  0  0  0  0  0  0  0  0  0  0
    2.8579    0.8250    0.0000 N   0  0  0  0  0  0  0  0  0  0  0  0
    3.5724    1.2375    0.0000 C   0  0  0  0  0  0  0  0  0  0  0  0
    3.5724    2.0625    0.0000 C   0  0  0  0  0  0  0  0  0  0  0  0
    4.2868    2.4750    0.0000 C   0  0  0  0  0  0  0  0  0  0  0  0
    5.0013    2.0625    0.0000 C   0  0  0  0  0  0  0  0  0  0  0  0
    5.0013    1.2375    0.0000 C   0  0  0  0  0  0  0  0  0  0  0  0
    4.2868    0.8250    0.0000 C   0  0  0  0  0  0  0  0  0  0  0  0
    5.7158    2.4750    0.0000 N   0  0  0  0  0  0  0  0  0  0  0  0
    5.7158    3.3000    0.0000 C   0  0  0  0  0  0  0  0  0  0  0  0
    6.4302    3.7125    0.0000 C   0  0  0  0  0  0  0  0  0  0  0  0
    7.1447    3.3000    0.0000 N   0  0  0  0  0  0  0  0  0  0  0  0
    7.1447    2.4750    0.0000 C   0  0  0  0  0  0  0  0  0  0  0  0
    6.4302    2.0625    0.0000 C   0  0  0  0  0  0  0  0  0  0  0  0
    7.8592    3.7125    0.0000 C   0  0  0  0  0  0  0  0  0  0  0  0
    7.8592    4.5375    0.0000 C   0  0  0  0  0  0  0  0  0  0  0  0
    8.5737    4.9500    0.0000 O   0  0  0  0  0  0  0  0  0  0  0  0
    8.5737    5.7750    0.0000 C   0  0  0  0  0  0  0  0  0  0  0  0
  1  2  1  0  0  0  0
  2  3  4  0  0  0  0
  3  4  4  0  0  0  0
  4  5  4  0  0  0  0
  5  6  4  0  0  0  0
  6  7  4  0  0  0  0
  2  7  4  0  0  0  0
  6  8  4  0  0  0  0
  8  9  4  0  0  0  0
  9 10  4  0  0  0  0
 10 11  2  0  0  0  0
 10 12  4  0  0  0  0
  5 12  4  0  0  0  0
  9 13  1  0  0  0  0
 13 14  1  0  0  0  0
 14 15  1  0  0  0  0
 15 16  4  0  0  0  0
 16 17  4  0  0  0  0
 17 18  4  0  0  0  0
 18 19  4  0  0  0  0
 19 20  4  0  0  0  0
 15 20  4  0  0  0  0
 18 21  1  0  0  0  0
 21 22  1  0  0  0  0
 22 23  1  0  0  0  0
 23 24  1  0  0  0  0
 24 25  1  0  0  0  0
 25 26  1  0  0  0  0
 21 26  1  0  0  0  0
 24 27  1  0  0  0  0
 27 28  1  0  0  0  0
 28 29  1  0  0  0  0
 29 30  1  0  0  0  0
M  STY  1   1 DAT
M  SAL   1  1  12
M  SDT   1 MRV_IMPLICIT_H                                        
M  SDD   1     0.0000    0.0000    DR    ALL  0       0  
M  SED   1 IMPL_H1
M  END
>  <field_1>
P112587009

>  <StandardizerResult>
Clean 2D (ID: Clean 2D)
Clear Stereo (ID: Clear Stereo)
Tautomerize (ID: Tautomerize)
Wedge Clean (ID: Wedge Clean)
Aromatize (ID: Aromatize)


$$$$

  Mrv17e0 07081716562D          

 30 34  0  0  1  0            999 V2000
   -4.4179    8.3249    0.0000 C   0  0  0  0  0  0  0  0  0  0  0  0
   -3.6333    8.0699    0.0000 C   0  0  0  0  0  0  0  0  0  0  0  0
   -3.4617    7.2630    0.0000 C   0  0  0  0  0  0  0  0  0  0  0  0
   -4.0748    6.7109    0.0000 C   0  0  0  0  0  0  0  0  0  0  0  0
   -4.8594    6.9659    0.0000 C   0  0  0  0  0  0  0  0  0  0  0  0
   -5.0310    7.7728    0.0000 C   0  0  0  0  0  0  0  0  0  0  0  0
   -5.3444    6.2984    0.0000 C   0  0  0  0  0  0  0  0  0  0  0  0
   -4.8594    5.6310    0.0000 C   0  0  0  0  0  0  0  0  0  0  0  0
   -4.0748    5.8859    0.0000 C   0  0  0  0  0  0  0  0  0  0  0  0
   -3.4074    5.4010    0.0000 N   0  0  0  0  0  0  0  0  0  0  0  0
   -3.4936    4.5805    0.0000 C   0  0  0  0  0  0  0  0  0  0  0  0
   -4.2473    4.2450    0.0000 O   0  0  0  0  0  0  0  0  0  0  0  0
   -2.8262    4.0956    0.0000 C   0  0  0  0  0  0  0  0  0  0  0  0
   -2.9124    3.2751    0.0000 C   0  0  0  0  0  0  0  0  0  0  0  0
   -2.2450    2.7902    0.0000 C   0  0  0  0  0  0  0  0  0  0  0  0
   -1.4604    3.0451    0.0000 N   0  0  0  0  0  0  0  0  0  0  0  0
   -0.9754    2.3777    0.0000 N   0  0  0  0  0  0  0  0  0  0  0  0
   -1.4604    1.7103    0.0000 C   0  0  0  0  0  0  0  0  0  0  0  0
   -2.2450    1.9652    0.0000 O   0  0  0  0  0  0  0  0  0  0  0  0
   -1.2054    0.9256    0.0000 C   0  0  0  0  0  0  0  0  0  0  0  0
   -0.3984    0.7541    0.0000 C   0  0  0  0  0  0  0  0  0  0  0  0
   -0.1435   -0.0305    0.0000 C   0  0  0  0  0  0  0  0  0  0  0  0
   -0.6284   -0.6979    0.0000 C   0  0  0  0  0  0  0  0  0  0  0  0
   -0.1435   -1.3654    0.0000 N   0  0  0  0  0  0  0  0  0  0  0  0
    0.6411   -1.1104    0.0000 C   0  0  0  0  0  0  0  0  0  0  0  0
    0.6411   -0.2854    0.0000 C   0  0  0  0  0  0  0  0  0  0  0  0
    1.3556    0.1271    0.0000 C   0  0  0  0  0  0  0  0  0  0  0  0
    2.0701   -0.2854    0.0000 C   0  0  0  0  0  0  0  0  0  0  0  0
    2.0701   -1.1104    0.0000 C   0  0  0  0  0  0  0  0  0  0  0  0
    1.3556   -1.5229    0.0000 C   0  0  0  0  0  0  0  0  0  0  0  0
  1  2  4  0  0  0  0
  2  3  4  0  0  0  0
  3  4  4  0  0  0  0
  4  5  4  0  0  0  0
  5  6  4  0  0  0  0
  1  6  4  0  0  0  0
  5  7  1  0  0  0  0
  7  8  1  0  0  0  0
  8  9  1  0  0  0  0
  4  9  1  0  0  0  0
  9 10  1  0  0  0  0
 10 11  1  0  0  0  0
 11 12  2  0  0  0  0
 11 13  1  0  0  0  0
 13 14  1  0  0  0  0
 14 15  1  0  0  0  0
 15 16  4  0  0  0  0
 16 17  4  0  0  0  0
 17 18  4  0  0  0  0
 18 19  4  0  0  0  0
 15 19  4  0  0  0  0
 18 20  1  0  0  0  0
 20 21  1  0  0  0  0
 21 22  1  0  0  0  0
 22 23  4  0  0  0  0
 23 24  4  0  0  0  0
 24 25  4  0  0  0  0
 25 26  4  0  0  0  0
 22 26  4  0  0  0  0
 26 27  4  0  0  0  0
 27 28  4  0  0  0  0
 28 29  4  0  0  0  0
 29 30  4  0  0  0  0
 25 30  4  0  0  0  0
M  STY  1   1 DAT
M  SAL   1  1  24
M  SDT   1 MRV_IMPLICIT_H                                        
M  SDD   1     0.0000    0.0000    DR    ALL  0       0  
M  SED   1 IMPL_H1
M  END
>  <field_1>
P120020522

>  <StandardizerResult>
Clean 2D (ID: Clean 2D)
Clear Stereo (ID: Clear Stereo)
Tautomerize (ID: Tautomerize)
Wedge Clean (ID: Wedge Clean)
Aromatize (ID: Aromatize)


$$$$

  Mrv17e0 07081716562D          

 28 31  0  0  0  0            999 V2000
   -0.7145   -1.2375    0.0000 C   0  0  0  0  0  0  0  0  0  0  0  0
    0.0000   -1.6500    0.0000 C   0  0  0  0  0  0  0  0  0  0  0  0
    0.7145   -1.2375    0.0000 C   0  0  0  0  0  0  0  0  0  0  0  0
    0.7145   -0.4125    0.0000 C   0  0  0  0  0  0  0  0  0  0  0  0
    0.0000    0.0000    0.0000 C   0  0  0  0  0  0  0  0  0  0  0  0
   -0.7145   -0.4125    0.0000 C   0  0  0  0  0  0  0  0  0  0  0  0
    0.0000    0.8250    0.0000 C   0  0  0  0  0  0  0  0  0  0  0  0
   -0.7145    1.2375    0.0000 O   0  0  0  0  0  0  0  0  0  0  0  0
    0.7145    1.2375    0.0000 N   0  0  0  0  0  0  0  0  0  0  0  0
    1.4289    0.8250    0.0000 C   0  0  0  0  0  0  0  0  0  0  0  0
    1.4289    0.0000    0.0000 N   0  0  0  0  0  0  0  0  0  0  0  0
    2.1434    1.2375    0.0000 C   0  0  0  0  0  0  0  0  0  0  0  0
    2.8579    0.8250    0.0000 C   0  0  0  0  0  0  0  0  0  0  0  0
    3.5724    1.2375    0.0000 C   0  0  0  0  0  0  0  0  0  0  0  0
    4.2868    0.8250    0.0000 C   0  0  0  0  0  0  0  0  0  0  0  0
    4.2868    0.0000    0.0000 O   0  0  0  0  0  0  0  0  0  0  0  0
    5.0013    1.2375    0.0000 N   0  0  0  0  0  0  0  0  0  0  0  0
    5.7158    0.8250    0.0000 C   0  0  0  0  0  0  0  0  0  0  0  0
    6.4302    1.2375    0.0000 C   0  0  0  0  0  0  0  0  0  0  0  0
    7.1447    0.8250    0.0000 C   0  0  0  0  0  0  0  0  0  0  0  0
    7.8984    1.1606    0.0000 N   0  0  0  0  0  0  0  0  0  0  0  0
    8.4504    0.5475    0.0000 C   0  0  0  0  0  0  0  0  0  0  0  0
    9.2754    0.5475    0.0000 C   0  0  0  0  0  0  0  0  0  0  0  0
    9.6879   -0.1670    0.0000 C   0  0  0  0  0  0  0  0  0  0  0  0
    9.2754   -0.8815    0.0000 C   0  0  0  0  0  0  0  0  0  0  0  0
    8.4504   -0.8815    0.0000 C   0  0  0  0  0  0  0  0  0  0  0  0
    8.0379   -0.1670    0.0000 C   0  0  0  0  0  0  0  0  0  0  0  0
    7.2309    0.0045    0.0000 S   0  0  0  0  0  0  0  0  0  0  0  0
  1  2  4  0  0  0  0
  2  3  4  0  0  0  0
  3  4  4  0  0  0  0
  4  5  4  0  0  0  0
  5  6  4  0  0  0  0
  1  6  4  0  0  0  0
  5  7  4  0  0  0  0
  7  8  2  0  0  0  0
  7  9  4  0  0  0  0
  9 10  4  0  0  0  0
 10 11  4  0  0  0  0
  4 11  4  0  0  0  0
 10 12  1  0  0  0  0
 12 13  1  0  0  0  0
 13 14  1  0  0  0  0
 14 15  1  0  0  0  0
 15 16  2  0  0  0  0
 15 17  1  0  0  0  0
 17 18  1  0  0  0  0
 18 19  1  0  0  0  0
 19 20  1  0  0  0  0
 20 21  4  0  0  0  0
 21 22  4  0  0  0  0
 22 23  4  0  0  0  0
 23 24  4  0  0  0  0
 24 25  4  0  0  0  0
 25 26  4  0  0  0  0
 26 27  4  0  0  0  0
 22 27  4  0  0  0  0
 27 28  4  0  0  0  0
 20 28  4  0  0  0  0
M  STY  1   1 DAT
M  SAL   1  1  11
M  SDT   1 MRV_IMPLICIT_H                                        
M  SDD   1     0.0000    0.0000    DR    ALL  0       0  
M  SED   1 IMPL_H1
M  END
>  <field_1>
P123839277

>  <StandardizerResult>
Clean 2D (ID: Clean 2D)
Clear Stereo (ID: Clear Stereo)
Tautomerize (ID: Tautomerize)
Wedge Clean (ID: Wedge Clean)
Aromatize (ID: Aromatize)


$$$$

  Mrv17e0 07081716562D          

 27 29  0  0  0  0            999 V2000
   -5.1080   10.1277    0.0000 C   0  0  0  0  0  0  0  0  0  0  0  0
   -4.3935    9.7152    0.0000 C   0  0  0  0  0  0  0  0  0  0  0  0
   -3.6791   10.1277    0.0000 C   0  0  0  0  0  0  0  0  0  0  0  0
   -2.9646    9.7152    0.0000 C   0  0  0  0  0  0  0  0  0  0  0  0
   -2.9646    8.8902    0.0000 C   0  0  0  0  0  0  0  0  0  0  0  0
   -3.6791    8.4777    0.0000 C   0  0  0  0  0  0  0  0  0  0  0  0
   -4.3935    8.8902    0.0000 C   0  0  0  0  0  0  0  0  0  0  0  0
   -2.2501    8.4777    0.0000 S   0  0  0  0  0  0  0  0  0  0  0  0
   -2.6626    7.7632    0.0000 O   0  0  0  0  0  0  0  0  0  0  0  0
   -1.8376    9.1922    0.0000 O   0  0  0  0  0  0  0  0  0  0  0  0
   -1.5356    8.0652    0.0000 N   0  0  0  0  0  0  0  0  0  0  0  0
   -0.8212    8.4777    0.0000 C   0  0  0  0  0  0  0  0  0  0  0  0
   -0.1067    8.0652    0.0000 C   0  0  0  0  0  0  0  0  0  0  0  0
    0.6078    8.4777    0.0000 C   0  0  0  0  0  0  0  0  0  0  0  0
    1.3222    8.0652    0.0000 C   0  0  0  0  0  0  0  0  0  0  0  0
    1.3222    7.2402    0.0000 C   0  0  0  0  0  0  0  0  0  0  0  0
    0.6078    6.8277    0.0000 C   0  0  0  0  0  0  0  0  0  0  0  0
   -0.1067    7.2402    0.0000 C   0  0  0  0  0  0  0  0  0  0  0  0
    2.0367    6.8277    0.0000 C   0  0  0  0  0  0  0  0  0  0  0  0
    2.7512    7.2402    0.0000 O   0  0  0  0  0  0  0  0  0  0  0  0
    2.0367    6.0027    0.0000 N   0  0  0  0  0  0  0  0  0  0  0  0
    2.7512    5.5902    0.0000 C   0  0  0  0  0  0  0  0  0  0  0  0
    2.7512    4.7652    0.0000 C   0  0  0  0  0  0  0  0  0  0  0  0
    3.4186    4.2803    0.0000 C   0  0  0  0  0  0  0  0  0  0  0  0
    3.1637    3.4956    0.0000 C   0  0  0  0  0  0  0  0  0  0  0  0
    2.3387    3.4956    0.0000 C   0  0  0  0  0  0  0  0  0  0  0  0
    2.0837    4.2803    0.0000 O   0  0  0  0  0  0  0  0  0  0  0  0
  1  2  1  0  0  0  0
  2  3  4  0  0  0  0
  3  4  4  0  0  0  0
  4  5  4  0  0  0  0
  5  6  4  0  0  0  0
  6  7  4  0  0  0  0
  2  7  4  0  0  0  0
  5  8  1  0  0  0  0
  8  9  2  0  0  0  0
  8 10  2  0  0  0  0
  8 11  1  0  0  0  0
 11 12  1  0  0  0  0
 12 13  1  0  0  0  0
 13 14  1  0  0  0  0
 14 15  1  0  0  0  0
 15 16  1  0  0  0  0
 16 17  1  0  0  0  0
 17 18  1  0  0  0  0
 13 18  1  0  0  0  0
 16 19  1  0  0  0  0
 19 20  2  0  0  0  0
 19 21  1  0  0  0  0
 21 22  1  0  0  0  0
 22 23  1  0  0  0  0
 23 24  4  0  0  0  0
 24 25  4  0  0  0  0
 25 26  4  0  0  0  0
 26 27  4  0  0  0  0
 23 27  4  0  0  0  0
M  END
>  <field_1>
P126192900

>  <StandardizerResult>
Clean 2D (ID: Clean 2D)
Clear Stereo (ID: Clear Stereo)
Tautomerize (ID: Tautomerize)
Wedge Clean (ID: Wedge Clean)
Aromatize (ID: Aromatize)


$$$$

  Mrv17e0 07081716562D          

 27 29  0  0  0  0            999 V2000
   -3.5724   -1.2375    0.0000 C   0  0  0  0  0  0  0  0  0  0  0  0
   -2.8579   -1.6500    0.0000 C   0  0  0  0  0  0  0  0  0  0  0  0
   -2.1434   -1.2375    0.0000 C   0  0  0  0  0  0  0  0  0  0  0  0
   -1.4289   -1.6500    0.0000 C   0  0  0  0  0  0  0  0  0  0  0  0
   -0.7145   -1.2375    0.0000 C   0  0  0  0  0  0  0  0  0  0  0  0
    0.0000   -1.6500    0.0000 C   0  0  0  0  0  0  0  0  0  0  0  0
    0.0000   -2.4750    0.0000 C   0  0  0  0  0  0  0  0  0  0  0  0
   -0.7145   -2.8875    0.0000 C   0  0  0  0  0  0  0  0  0  0  0  0
   -1.4289   -2.4750    0.0000 C   0  0  0  0  0  0  0  0  0  0  0  0
    0.7145   -2.8875    0.0000 C   0  0  0  0  0  0  0  0  0  0  0  0
    0.7145   -3.7125    0.0000 C   0  0  0  0  0  0  0  0  0  0  0  0
    1.3819   -4.1974    0.0000 C   0  0  0  0  0  0  0  0  0  0  0  0
    1.1270   -4.9820    0.0000 C   0  0  0  0  0  0  0  0  0  0  0  0
    0.3020   -4.9820    0.0000 C   0  0  0  0  0  0  0  0  0  0  0  0
    0.0470   -4.1974    0.0000 S   0  0  0  0  0  0  0  0  0  0  0  0
    1.4289   -2.4750    0.0000 N   0  0  0  0  0  0  0  0  0  0  0  0
    2.1434   -2.8875    0.0000 C   0  0  0  0  0  0  0  0  0  0  0  0
    2.1434   -3.7125    0.0000 O   0  0  0  0  0  0  0  0  0  0  0  0
    2.8579   -2.4750    0.0000 C   0  0  0  0  0  0  0  0  0  0  0  0
    3.5724   -2.8875    0.0000 N   0  0  0  0  0  0  0  0  0  0  0  0
    4.2868   -2.4750    0.0000 C   0  0  0  0  0  0  0  0  0  0  0  0
    5.0013   -2.8875    0.0000 C   0  0  0  0  0  0  0  0  0  0  0  0
    5.0013   -3.7125    0.0000 C   0  0  0  0  0  0  0  0  0  0  0  0
    5.7158   -4.1250    0.0000 O   0  0  0  0  0  0  0  0  0  0  0  0
    4.2868   -4.1250    0.0000 N   0  0  0  0  0  0  0  0  0  0  0  0
    3.5724   -3.7125    0.0000 C   0  0  0  0  0  0  0  0  0  0  0  0
    2.8579   -4.1250    0.0000 O   0  0  0  0  0  0  0  0  0  0  0  0
  1  2  1  0  0  0  0
  2  3  1  0  0  0  0
  3  4  1  0  0  0  0
  4  5  4  0  0  0  0
  5  6  4  0  0  0  0
  6  7  4  0  0  0  0
  7  8  4  0  0  0  0
  8  9  4  0  0  0  0
  4  9  4  0  0  0  0
  7 10  1  0  0  0  0
 10 11  1  0  0  0  0
 11 12  4  0  0  0  0
 12 13  4  0  0  0  0
 13 14  4  0  0  0  0
 14 15  4  0  0  0  0
 11 15  4  0  0  0  0
 10 16  1  0  0  0  0
 16 17  1  0  0  0  0
 17 18  2  0  0  0  0
 17 19  1  0  0  0  0
 19 20  1  0  0  0  0
 20 21  4  0  0  0  0
 21 22  4  0  0  0  0
 22 23  4  0  0  0  0
 23 24  2  0  0  0  0
 23 25  4  0  0  0  0
 25 26  4  0  0  0  0
 20 26  4  0  0  0  0
 26 27  2  0  0  0  0
M  STY  1   1 DAT
M  SAL   1  1  25
M  SDT   1 MRV_IMPLICIT_H                                        
M  SDD   1     0.0000    0.0000    DR    ALL  0       0  
M  SED   1 IMPL_H1
M  END
>  <field_1>
P132663820

>  <StandardizerResult>
Clean 2D (ID: Clean 2D)
Clear Stereo (ID: Clear Stereo)
Tautomerize (ID: Tautomerize)
Wedge Clean (ID: Wedge Clean)
Aromatize (ID: Aromatize)


$$$$

  Mrv17e0 07081716562D          

 24 25  0  0  0  0            999 V2000
   -0.9559   -6.7106    0.0000 C   0  0  0  0  0  0  0  0  0  0  0  0
   -0.6203   -5.9569    0.0000 C   0  0  0  0  0  0  0  0  0  0  0  0
    0.2002   -5.8707    0.0000 S   0  0  0  0  0  0  0  0  0  0  0  0
    0.5357   -5.1170    0.0000 C   0  0  0  0  0  0  0  0  0  0  0  0
    0.1232   -4.4025    0.0000 N   0  0  0  0  0  0  0  0  0  0  0  0
    0.6753   -3.7894    0.0000 N   0  0  0  0  0  0  0  0  0  0  0  0
    1.4289   -4.1250    0.0000 C   0  0  0  0  0  0  0  0  0  0  0  0
    1.3427   -4.9455    0.0000 S   0  0  0  0  0  0  0  0  0  0  0  0
    2.1434   -3.7125    0.0000 N   0  0  0  0  0  0  0  0  0  0  0  0
    2.8579   -4.1250    0.0000 C   0  0  0  0  0  0  0  0  0  0  0  0
    2.8579   -4.9500    0.0000 O   0  0  0  0  0  0  0  0  0  0  0  0
    3.5724   -3.7125    0.0000 C   0  0  0  0  0  0  0  0  0  0  0  0
    4.2868   -4.1250    0.0000 C   0  0  0  0  0  0  0  0  0  0  0  0
    5.0013   -3.7125    0.0000 C   0  0  0  0  0  0  0  0  0  0  0  0
    5.7158   -4.1250    0.0000 N   0  0  0  0  0  0  0  0  0  0  0  0
    6.4302   -3.7125    0.0000 C   0  0  0  0  0  0  0  0  0  0  0  0
    7.1447   -4.1250    0.0000 C   0  0  0  0  0  0  0  0  0  0  0  0
    7.1447   -4.9500    0.0000 C   0  0  0  0  0  0  0  0  0  0  0  0
    6.4302   -5.3625    0.0000 N   0  0  0  0  0  0  0  0  0  0  0  0
    5.7158   -4.9500    0.0000 C   0  0  0  0  0  0  0  0  0  0  0  0
    5.0013   -5.3625    0.0000 S   0  0  0  0  0  0  0  0  0  0  0  0
    7.9692   -4.9788    0.0000 C   0  0  0  0  0  0  0  0  0  0  0  0
    7.5819   -5.6496    0.0000 C   0  0  0  0  0  0  0  0  0  0  0  0
    6.4302   -2.8875    0.0000 C   0  0  0  0  0  0  0  0  0  0  0  0
  1  2  1  0  0  0  0
  2  3  1  0  0  0  0
  3  4  1  0  0  0  0
  4  5  4  0  0  0  0
  5  6  4  0  0  0  0
  6  7  4  0  0  0  0
  7  8  4  0  0  0  0
  4  8  4  0  0  0  0
  7  9  1  0  0  0  0
  9 10  1  0  0  0  0
 10 11  2  0  0  0  0
 10 12  1  0  0  0  0
 12 13  1  0  0  0  0
 13 14  1  0  0  0  0
 14 15  1  0  0  0  0
 15 16  1  0  0  0  0
 16 17  1  0  0  0  0
 17 18  1  0  0  0  0
 18 19  1  0  0  0  0
 19 20  1  0  0  0  0
 15 20  1  0  0  0  0
 20 21  2  0  0  0  0
 18 22  1  0  0  0  0
 18 23  1  0  0  0  0
 16 24  1  0  0  0  0
M  END
>  <field_1>
P134529957

>  <StandardizerResult>
Clean 2D (ID: Clean 2D)
Clear Stereo (ID: Clear Stereo)
Tautomerize (ID: Tautomerize)
Wedge Clean (ID: Wedge Clean)
Aromatize (ID: Aromatize)


$$$$

  Mrv17e0 07081716562D          

 27 29  0  0  1  0            999 V2000
   10.4970    0.2854    0.0000 C   0  0  0  0  0  0  0  0  0  0  0  0
    9.7825    0.6979    0.0000 C   0  0  0  0  0  0  0  0  0  0  0  0
    9.0681    0.2854    0.0000 O   0  0  0  0  0  0  0  0  0  0  0  0
    8.3536    0.6979    0.0000 C   0  0  0  0  0  0  0  0  0  0  0  0
    7.6391    0.2854    0.0000 C   0  0  0  0  0  0  0  0  0  0  0  0
    6.9246    0.6979    0.0000 C   0  0  0  0  0  0  0  0  0  0  0  0
    6.9246    1.5229    0.0000 C   0  0  0  0  0  0  0  0  0  0  0  0
    7.6391    1.9354    0.0000 C   0  0  0  0  0  0  0  0  0  0  0  0
    8.3536    1.5229    0.0000 C   0  0  0  0  0  0  0  0  0  0  0  0
    9.0681    1.9354    0.0000 C   0  0  0  0  0  0  0  0  0  0  0  0
    6.2102    1.9354    0.0000 S   0  0  0  0  0  0  0  0  0  0  0  0
    6.6227    2.6499    0.0000 O   0  0  0  0  0  0  0  0  0  0  0  0
    5.7977    1.2210    0.0000 O   0  0  0  0  0  0  0  0  0  0  0  0
    5.4957    2.3479    0.0000 N   0  0  0  0  0  0  0  0  0  0  0  0
    4.7812    1.9354    0.0000 C   0  0  0  0  0  0  0  0  0  0  0  0
    4.0668    2.3479    0.0000 C   0  0  0  0  0  0  0  0  0  0  0  0
    3.3523    1.9354    0.0000 C   0  0  0  0  0  0  0  0  0  0  0  0
    3.3523    1.1104    0.0000 C   0  0  0  0  0  0  0  0  0  0  0  0
    2.6378    0.6979    0.0000 C   0  0  0  0  0  0  0  0  0  0  0  0
    1.9233    1.1104    0.0000 C   0  0  0  0  0  0  0  0  0  0  0  0
    1.9233    1.9354    0.0000 C   0  0  0  0  0  0  0  0  0  0  0  0
    2.6378    2.3479    0.0000 C   0  0  0  0  0  0  0  0  0  0  0  0
    1.1387    2.1904    0.0000 C   0  0  0  0  0  0  0  0  0  0  0  0
    0.6538    1.5229    0.0000 C   0  0  0  0  0  0  0  0  0  0  0  0
    1.1387    0.8555    0.0000 O   0  0  0  0  0  0  0  0  0  0  0  0
    4.0668    3.1729    0.0000 O   0  0  0  0  0  0  0  0  0  0  0  0
    7.6391   -0.5396    0.0000 C   0  0  0  0  0  0  0  0  0  0  0  0
  1  2  1  0  0  0  0
  2  3  1  0  0  0  0
  3  4  1  0  0  0  0
  4  5  4  0  0  0  0
  5  6  4  0  0  0  0
  6  7  4  0  0  0  0
  7  8  4  0  0  0  0
  8  9  4  0  0  0  0
  4  9  4  0  0  0  0
  9 10  1  0  0  0  0
  7 11  1  0  0  0  0
 11 12  2  0  0  0  0
 11 13  2  0  0  0  0
 11 14  1  0  0  0  0
 14 15  1  0  0  0  0
 15 16  1  0  0  0  0
 16 17  1  0  0  0  0
 17 18  4  0  0  0  0
 18 19  4  0  0  0  0
 19 20  4  0  0  0  0
 20 21  4  0  0  0  0
 21 22  4  0  0  0  0
 17 22  4  0  0  0  0
 21 23  1  0  0  0  0
 23 24  1  0  0  0  0
 24 25  1  0  0  0  0
 20 25  1  0  0  0  0
 16 26  1  0  0  0  0
  5 27  1  0  0  0  0
M  END
>  <field_1>
P141945467

>  <StandardizerResult>
Clean 2D (ID: Clean 2D)
Clear Stereo (ID: Clear Stereo)
Tautomerize (ID: Tautomerize)
Wedge Clean (ID: Wedge Clean)
Aromatize (ID: Aromatize)


$$$$

  Mrv17e0 07081716562D          

 27 30  0  0  0  0            999 V2000
    6.9246    3.1729    0.0000 C   0  0  0  0  0  0  0  0  0  0  0  0
    7.6391    3.5854    0.0000 C   0  0  0  0  0  0  0  0  0  0  0  0
    8.3536    3.1729    0.0000 C   0  0  0  0  0  0  0  0  0  0  0  0
    8.3536    2.3479    0.0000 C   0  0  0  0  0  0  0  0  0  0  0  0
    7.6391    1.9354    0.0000 C   0  0  0  0  0  0  0  0  0  0  0  0
    6.9246    2.3479    0.0000 C   0  0  0  0  0  0  0  0  0  0  0  0
    6.2102    1.9354    0.0000 C   0  0  0  0  0  0  0  0  0  0  0  0
    5.4957    2.3479    0.0000 C   0  0  0  0  0  0  0  0  0  0  0  0
    4.7812    1.9354    0.0000 C   0  0  0  0  0  0  0  0  0  0  0  0
    4.7812    1.1104    0.0000 O   0  0  0  0  0  0  0  0  0  0  0  0
    4.0668    2.3479    0.0000 N   0  0  0  0  0  0  0  0  0  0  0  0
    3.3523    1.9354    0.0000 C   0  0  0  0  0  0  0  0  0  0  0  0
    3.3523    1.1104    0.0000 C   0  0  0  0  0  0  0  0  0  0  0  0
    2.6378    0.6979    0.0000 C   0  0  0  0  0  0  0  0  0  0  0  0
    1.9233    1.1104    0.0000 C   0  0  0  0  0  0  0  0  0  0  0  0
    1.9233    1.9354    0.0000 C   0  0  0  0  0  0  0  0  0  0  0  0
    2.6378    2.3479    0.0000 C   0  0  0  0  0  0  0  0  0  0  0  0
    1.1387    2.1904    0.0000 C   0  0  0  0  0  0  0  0  0  0  0  0
    0.6538    1.5229    0.0000 O   0  0  0  0  0  0  0  0  0  0  0  0
    1.1387    0.8555    0.0000 C   0  0  0  0  0  0  0  0  0  0  0  0
    9.0681    3.5854    0.0000 S   0  0  0  0  0  0  0  0  0  0  0  0
    9.4806    2.8710    0.0000 O   0  0  0  0  0  0  0  0  0  0  0  0
    8.6556    4.2999    0.0000 O   0  0  0  0  0  0  0  0  0  0  0  0
    9.7825    3.9979    0.0000 N   0  0  0  0  0  0  0  0  0  0  0  0
   10.4970    3.5854    0.0000 C   0  0  0  0  0  0  0  0  0  0  0  0
   11.3220    3.5854    0.0000 C   0  0  0  0  0  0  0  0  0  0  0  0
   10.9095    2.8710    0.0000 C   0  0  0  0  0  0  0  0  0  0  0  0
  1  2  4  0  0  0  0
  2  3  4  0  0  0  0
  3  4  4  0  0  0  0
  4  5  4  0  0  0  0
  5  6  4  0  0  0  0
  1  6  4  0  0  0  0
  6  7  1  0  0  0  0
  7  8  1  0  0  0  0
  8  9  1  0  0  0  0
  9 10  2  0  0  0  0
  9 11  1  0  0  0  0
 11 12  1  0  0  0  0
 12 13  4  0  0  0  0
 13 14  4  0  0  0  0
 14 15  4  0  0  0  0
 15 16  4  0  0  0  0
 16 17  4  0  0  0  0
 12 17  4  0  0  0  0
 16 18  1  0  0  0  0
 18 19  1  0  0  0  0
 19 20  1  0  0  0  0
 15 20  1  0  0  0  0
  3 21  1  0  0  0  0
 21 22  2  0  0  0  0
 21 23  2  0  0  0  0
 21 24  1  0  0  0  0
 24 25  1  0  0  0  0
 25 26  1  0  0  0  0
 26 27  1  0  0  0  0
 25 27  1  0  0  0  0
M  END
>  <field_1>
P143519400

>  <StandardizerResult>
Clean 2D (ID: Clean 2D)
Clear Stereo (ID: Clear Stereo)
Tautomerize (ID: Tautomerize)
Wedge Clean (ID: Wedge Clean)
Aromatize (ID: Aromatize)


$$$$

  Mrv17e0 07081716562D          

 28 30  0  0  0  0            999 V2000
    2.4602   -6.3702    0.0000 C   0  0  0  0  0  0  0  0  0  0  0  0
    1.7065   -6.0346    0.0000 N   0  0  0  0  0  0  0  0  0  0  0  0
    0.9920   -6.4471    0.0000 C   0  0  0  0  0  0  0  0  0  0  0  0
    0.3789   -5.8951    0.0000 N   0  0  0  0  0  0  0  0  0  0  0  0
    0.7145   -5.1414    0.0000 C   0  0  0  0  0  0  0  0  0  0  0  0
    1.5350   -5.2277    0.0000 N   0  0  0  0  0  0  0  0  0  0  0  0
    0.3020   -4.4270    0.0000 C   0  0  0  0  0  0  0  0  0  0  0  0
    0.7145   -3.7125    0.0000 N   0  0  0  0  0  0  0  0  0  0  0  0
    1.5395   -3.7125    0.0000 C   0  0  0  0  0  0  0  0  0  0  0  0
    1.9520   -4.4270    0.0000 O   0  0  0  0  0  0  0  0  0  0  0  0
    1.9520   -2.9980    0.0000 N   0  0  0  0  0  0  0  0  0  0  0  0
    2.7770   -2.9980    0.0000 C   0  0  0  0  0  0  0  0  0  0  0  0
    3.1895   -2.2836    0.0000 C   0  0  0  0  0  0  0  0  0  0  0  0
    2.7770   -1.5691    0.0000 C   0  0  0  0  0  0  0  0  0  0  0  0
    1.9520   -1.5691    0.0000 C   0  0  0  0  0  0  0  0  0  0  0  0
    1.5395   -0.8546    0.0000 C   0  0  0  0  0  0  0  0  0  0  0  0
    1.9520   -0.1401    0.0000 C   0  0  0  0  0  0  0  0  0  0  0  0
    2.7770   -0.1401    0.0000 C   0  0  0  0  0  0  0  0  0  0  0  0
    3.1895   -0.8546    0.0000 C   0  0  0  0  0  0  0  0  0  0  0  0
    4.0145   -0.8546    0.0000 F   0  0  0  0  0  0  0  0  0  0  0  0
    3.1895   -3.7125    0.0000 C   0  0  0  0  0  0  0  0  0  0  0  0
    4.0145   -3.7125    0.0000 C   0  0  0  0  0  0  0  0  0  0  0  0
    4.4270   -2.9980    0.0000 C   0  0  0  0  0  0  0  0  0  0  0  0
    5.2520   -2.9980    0.0000 C   0  0  0  0  0  0  0  0  0  0  0  0
    5.6645   -3.7125    0.0000 C   0  0  0  0  0  0  0  0  0  0  0  0
    5.2520   -4.4270    0.0000 C   0  0  0  0  0  0  0  0  0  0  0  0
    4.4270   -4.4270    0.0000 C   0  0  0  0  0  0  0  0  0  0  0  0
    4.0145   -5.1414    0.0000 F   0  0  0  0  0  0  0  0  0  0  0  0
  1  2  1  0  0  0  0
  2  3  4  0  0  0  0
  3  4  4  0  0  0  0
  4  5  4  0  0  0  0
  5  6  4  0  0  0  0
  2  6  4  0  0  0  0
  5  7  1  0  0  0  0
  7  8  1  0  0  0  0
  8  9  1  0  0  0  0
  9 10  2  0  0  0  0
  9 11  1  0  0  0  0
 11 12  1  0  0  0  0
 12 13  1  0  0  0  0
 13 14  1  0  0  0  0
 14 15  4  0  0  0  0
 15 16  4  0  0  0  0
 16 17  4  0  0  0  0
 17 18  4  0  0  0  0
 18 19  4  0  0  0  0
 14 19  4  0  0  0  0
 19 20  1  0  0  0  0
 12 21  1  0  0  0  0
 21 22  1  0  0  0  0
 22 23  4  0  0  0  0
 23 24  4  0  0  0  0
 24 25  4  0  0  0  0
 25 26  4  0  0  0  0
 26 27  4  0  0  0  0
 22 27  4  0  0  0  0
 27 28  1  0  0  0  0
M  END
>  <field_1>
P143716045

>  <StandardizerResult>
Clean 2D (ID: Clean 2D)
Clear Stereo (ID: Clear Stereo)
Tautomerize (ID: Tautomerize)
Wedge Clean (ID: Wedge Clean)
Aromatize (ID: Aromatize)


$$$$

  Mrv17e0 07081716562D          

 24 25  0  0  0  0            999 V2000
    6.7360   -1.1886    0.0000 C   0  0  0  0  0  0  0  0  0  0  0  0
    6.3235   -0.4741    0.0000 C   0  0  0  0  0  0  0  0  0  0  0  0
    5.9110    0.2404    0.0000 C   0  0  0  0  0  0  0  0  0  0  0  0
    5.6091   -0.8866    0.0000 C   0  0  0  0  0  0  0  0  0  0  0  0
    5.6091   -1.7116    0.0000 N   0  0  0  0  0  0  0  0  0  0  0  0
    4.8946   -2.1241    0.0000 C   0  0  0  0  0  0  0  0  0  0  0  0
    4.1801   -1.7116    0.0000 O   0  0  0  0  0  0  0  0  0  0  0  0
    4.8946   -2.9491    0.0000 C   0  0  0  0  0  0  0  0  0  0  0  0
    4.1801   -3.3616    0.0000 N   0  0  0  0  0  0  0  0  0  0  0  0
    4.1801   -4.1866    0.0000 S   0  0  0  0  0  0  0  0  0  0  0  0
    5.0051   -4.1866    0.0000 O   0  0  0  0  0  0  0  0  0  0  0  0
    3.3551   -4.1866    0.0000 O   0  0  0  0  0  0  0  0  0  0  0  0
    4.1801   -5.0116    0.0000 C   0  0  0  0  0  0  0  0  0  0  0  0
    4.8476   -5.4965    0.0000 C   0  0  0  0  0  0  0  0  0  0  0  0
    4.5926   -6.2812    0.0000 C   0  0  0  0  0  0  0  0  0  0  0  0
    3.7676   -6.2812    0.0000 C   0  0  0  0  0  0  0  0  0  0  0  0
    3.5127   -5.4965    0.0000 S   0  0  0  0  0  0  0  0  0  0  0  0
    3.2827   -6.9486    0.0000 Cl  0  0  0  0  0  0  0  0  0  0  0  0
    7.0380   -0.0616    0.0000 C   0  0  0  0  0  0  0  0  0  0  0  0
    7.0380    0.7634    0.0000 C   0  0  0  0  0  0  0  0  0  0  0  0
    7.7525    1.1759    0.0000 C   0  0  0  0  0  0  0  0  0  0  0  0
    8.4669    0.7634    0.0000 N   0  0  0  0  0  0  0  0  0  0  0  0
    8.4669   -0.0616    0.0000 C   0  0  0  0  0  0  0  0  0  0  0  0
    7.7525   -0.4741    0.0000 C   0  0  0  0  0  0  0  0  0  0  0  0
  1  2  1  0  0  0  0
  2  3  1  0  0  0  0
  2  4  1  0  0  0  0
  4  5  1  0  0  0  0
  5  6  1  0  0  0  0
  6  7  2  0  0  0  0
  6  8  1  0  0  0  0
  8  9  1  0  0  0  0
  9 10  1  0  0  0  0
 10 11  2  0  0  0  0
 10 12  2  0  0  0  0
 10 13  1  0  0  0  0
 13 14  4  0  0  0  0
 14 15  4  0  0  0  0
 15 16  4  0  0  0  0
 16 17  4  0  0  0  0
 13 17  4  0  0  0  0
 16 18  1  0  0  0  0
  2 19  1  0  0  0  0
 19 20  4  0  0  0  0
 20 21  4  0  0  0  0
 21 22  4  0  0  0  0
 22 23  4  0  0  0  0
 23 24  4  0  0  0  0
 19 24  4  0  0  0  0
M  END
>  <field_1>
P143775979

>  <StandardizerResult>
Clean 2D (ID: Clean 2D)
Clear Stereo (ID: Clear Stereo)
Tautomerize (ID: Tautomerize)
Wedge Clean (ID: Wedge Clean)
Aromatize (ID: Aromatize)


$$$$

  Mrv17e0 07081716562D          

 28 30  0  0  1  0            999 V2000
    0.0000   -4.9500    0.0000 C   0  0  0  0  0  0  0  0  0  0  0  0
   -0.7145   -4.5375    0.0000 C   0  0  0  0  0  0  0  0  0  0  0  0
   -1.4289   -4.9500    0.0000 C   0  0  0  0  0  0  0  0  0  0  0  0
   -0.7145   -3.7125    0.0000 C   0  0  0  0  0  0  0  0  0  0  0  0
   -1.4289   -3.3000    0.0000 C   0  0  0  0  0  0  0  0  0  0  0  0
   -2.1434   -3.7125    0.0000 C   0  0  0  0  0  0  0  0  0  0  0  0
   -2.1434   -4.5375    0.0000 C   0  0  0  0  0  0  0  0  0  0  0  0
   -2.8579   -4.9500    0.0000 C   0  0  0  0  0  0  0  0  0  0  0  0
   -3.5724   -4.5375    0.0000 C   0  0  0  0  0  0  0  0  0  0  0  0
   -3.5724   -3.7125    0.0000 C   0  0  0  0  0  0  0  0  0  0  0  0
   -2.8579   -3.3000    0.0000 C   0  0  0  0  0  0  0  0  0  0  0  0
   -2.8579   -2.4750    0.0000 O   0  0  0  0  0  0  0  0  0  0  0  0
   -2.1434   -2.0625    0.0000 C   0  0  0  0  0  0  0  0  0  0  0  0
    0.0000   -3.3000    0.0000 N   0  0  0  0  0  0  0  0  0  0  0  0
    0.7145   -3.7125    0.0000 C   0  0  0  0  0  0  0  0  0  0  0  0
    0.7145   -4.5375    0.0000 O   0  0  0  0  0  0  0  0  0  0  0  0
    1.4289   -3.3000    0.0000 C   0  0  0  0  0  0  0  0  0  0  0  0
    1.4289   -2.4750    0.0000 O   0  0  0  0  0  0  0  0  0  0  0  0
    2.1434   -3.7125    0.0000 N   0  0  0  0  0  0  0  0  0  0  0  0
    2.8579   -3.3000    0.0000 C   0  0  0  0  0  0  0  0  0  0  0  0
    2.8579   -2.4750    0.0000 C   0  0  0  0  0  0  0  0  0  0  0  0
    3.5724   -2.0625    0.0000 C   0  0  0  0  0  0  0  0  0  0  0  0
    4.2868   -2.4750    0.0000 C   0  0  0  0  0  0  0  0  0  0  0  0
    4.2868   -3.3000    0.0000 C   0  0  0  0  0  0  0  0  0  0  0  0
    3.5724   -3.7125    0.0000 C   0  0  0  0  0  0  0  0  0  0  0  0
    5.0714   -3.5549    0.0000 C   0  0  0  0  0  0  0  0  0  0  0  0
    5.5564   -2.8875    0.0000 O   0  0  0  0  0  0  0  0  0  0  0  0
    5.0714   -2.2201    0.0000 C   0  0  0  0  0  0  0  0  0  0  0  0
  1  2  1  0  0  0  0
  2  3  1  0  0  0  0
  2  4  1  0  0  0  0
  4  5  1  0  0  0  0
  5  6  1  0  0  0  0
  6  7  4  0  0  0  0
  7  8  4  0  0  0  0
  8  9  4  0  0  0  0
  9 10  4  0  0  0  0
 10 11  4  0  0  0  0
  6 11  4  0  0  0  0
 11 12  1  0  0  0  0
 12 13  1  0  0  0  0
  4 14  1  0  0  0  0
 14 15  1  0  0  0  0
 15 16  2  0  0  0  0
 15 17  1  0  0  0  0
 17 18  2  0  0  0  0
 17 19  1  0  0  0  0
 19 20  1  0  0  0  0
 20 21  4  0  0  0  0
 21 22  4  0  0  0  0
 22 23  4  0  0  0  0
 23 24  4  0  0  0  0
 24 25  4  0  0  0  0
 20 25  4  0  0  0  0
 24 26  1  0  0  0  0
 26 27  1  0  0  0  0
 27 28  1  0  0  0  0
 23 28  1  0  0  0  0
M  END
>  <field_1>
P144515213

>  <StandardizerResult>
Clean 2D (ID: Clean 2D)
Clear Stereo (ID: Clear Stereo)
Tautomerize (ID: Tautomerize)
Wedge Clean (ID: Wedge Clean)
Aromatize (ID: Aromatize)


$$$$

  Mrv17e0 07081716562D          

 27 29  0  0  0  0            999 V2000
   -0.9146   -7.5157    0.0000 C   0  0  0  0  0  0  0  0  0  0  0  0
   -0.2001   -7.9282    0.0000 O   0  0  0  0  0  0  0  0  0  0  0  0
    0.5144   -7.5157    0.0000 C   0  0  0  0  0  0  0  0  0  0  0  0
    1.2288   -7.9282    0.0000 C   0  0  0  0  0  0  0  0  0  0  0  0
    1.9433   -7.5157    0.0000 N   0  0  0  0  0  0  0  0  0  0  0  0
    2.6578   -7.9282    0.0000 C   0  0  0  0  0  0  0  0  0  0  0  0
    2.6578   -8.7532    0.0000 O   0  0  0  0  0  0  0  0  0  0  0  0
    3.3723   -7.5157    0.0000 N   0  0  0  0  0  0  0  0  0  0  0  0
    3.3723   -6.6907    0.0000 C   0  0  0  0  0  0  0  0  0  0  0  0
    4.0867   -6.2782    0.0000 C   0  0  0  0  0  0  0  0  0  0  0  0
    4.8012   -6.6907    0.0000 C   0  0  0  0  0  0  0  0  0  0  0  0
    4.8012   -7.5157    0.0000 C   0  0  0  0  0  0  0  0  0  0  0  0
    4.0867   -7.9282    0.0000 C   0  0  0  0  0  0  0  0  0  0  0  0
    5.5157   -7.9282    0.0000 C   0  0  0  0  0  0  0  0  0  0  0  0
    5.5157   -8.7532    0.0000 N   0  0  0  0  0  0  0  0  0  0  0  0
    6.2301   -9.1657    0.0000 C   0  0  0  0  0  0  0  0  0  0  0  0
    6.9446   -8.7532    0.0000 O   0  0  0  0  0  0  0  0  0  0  0  0
    6.2301   -9.9907    0.0000 C   0  0  0  0  0  0  0  0  0  0  0  0
    6.0515  -10.7961    0.0000 C   0  0  0  0  0  0  0  0  0  0  0  0
    5.4433  -10.2388    0.0000 C   0  0  0  0  0  0  0  0  0  0  0  0
    7.0520   -9.9188    0.0000 C   0  0  0  0  0  0  0  0  0  0  0  0
    7.4006   -9.1711    0.0000 C   0  0  0  0  0  0  0  0  0  0  0  0
    8.2225   -9.0991    0.0000 C   0  0  0  0  0  0  0  0  0  0  0  0
    8.6957   -9.7749    0.0000 C   0  0  0  0  0  0  0  0  0  0  0  0
    8.3471  -10.5226    0.0000 C   0  0  0  0  0  0  0  0  0  0  0  0
    7.5252  -10.5945    0.0000 C   0  0  0  0  0  0  0  0  0  0  0  0
    9.5176   -9.7029    0.0000 Cl  0  0  0  0  0  0  0  0  0  0  0  0
  1  2  1  0  0  0  0
  2  3  1  0  0  0  0
  3  4  1  0  0  0  0
  4  5  1  0  0  0  0
  5  6  1  0  0  0  0
  6  7  2  0  0  0  0
  6  8  1  0  0  0  0
  8  9  1  0  0  0  0
  9 10  1  0  0  0  0
 10 11  1  0  0  0  0
 11 12  1  0  0  0  0
 12 13  1  0  0  0  0
  8 13  1  0  0  0  0
 12 14  1  0  0  0  0
 14 15  1  0  0  0  0
 15 16  1  0  0  0  0
 16 17  2  0  0  0  0
 16 18  1  0  0  0  0
 18 19  1  0  0  0  0
 19 20  1  0  0  0  0
 18 20  1  0  0  0  0
 18 21  1  0  0  0  0
 21 22  4  0  0  0  0
 22 23  4  0  0  0  0
 23 24  4  0  0  0  0
 24 25  4  0  0  0  0
 25 26  4  0  0  0  0
 21 26  4  0  0  0  0
 24 27  1  0  0  0  0
M  END
>  <field_1>
P150135275

>  <StandardizerResult>
Clean 2D (ID: Clean 2D)
Clear Stereo (ID: Clear Stereo)
Tautomerize (ID: Tautomerize)
Wedge Clean (ID: Wedge Clean)
Aromatize (ID: Aromatize)


$$$$

  Mrv17e0 07081716562D          

 29 32  0  0  0  0            999 V2000
   -1.5194   -5.4981    0.0000 C   0  0  0  0  0  0  0  0  0  0  0  0
   -2.0043   -4.8307    0.0000 C   0  0  0  0  0  0  0  0  0  0  0  0
   -1.6687   -4.0770    0.0000 C   0  0  0  0  0  0  0  0  0  0  0  0
   -0.8483   -3.9907    0.0000 C   0  0  0  0  0  0  0  0  0  0  0  0
   -0.3633   -4.6582    0.0000 C   0  0  0  0  0  0  0  0  0  0  0  0
   -0.6989   -5.4119    0.0000 C   0  0  0  0  0  0  0  0  0  0  0  0
   -0.5127   -3.2371    0.0000 C   0  0  0  0  0  0  0  0  0  0  0  0
    0.2943   -3.0655    0.0000 C   0  0  0  0  0  0  0  0  0  0  0  0
    0.3805   -2.2451    0.0000 C   0  0  0  0  0  0  0  0  0  0  0  0
   -0.3732   -1.9095    0.0000 C   0  0  0  0  0  0  0  0  0  0  0  0
   -0.9252   -2.5226    0.0000 N   0  0  0  0  0  0  0  0  0  0  0  0
   -1.7322   -2.3511    0.0000 C   0  0  0  0  0  0  0  0  0  0  0  0
   -1.9871   -1.5665    0.0000 C   0  0  0  0  0  0  0  0  0  0  0  0
   -1.4351   -0.9534    0.0000 C   0  0  0  0  0  0  0  0  0  0  0  0
   -0.6281   -1.1249    0.0000 C   0  0  0  0  0  0  0  0  0  0  0  0
    1.0950   -1.8326    0.0000 C   0  0  0  0  0  0  0  0  0  0  0  0
    1.0950   -1.0076    0.0000 O   0  0  0  0  0  0  0  0  0  0  0  0
    1.8094   -2.2451    0.0000 N   0  0  0  0  0  0  0  0  0  0  0  0
    2.5239   -1.8326    0.0000 C   0  0  0  0  0  0  0  0  0  0  0  0
    3.2384   -2.2451    0.0000 C   0  0  0  0  0  0  0  0  0  0  0  0
    3.9529   -1.8326    0.0000 C   0  0  0  0  0  0  0  0  0  0  0  0
    3.9529   -1.0076    0.0000 O   0  0  0  0  0  0  0  0  0  0  0  0
    4.6673   -2.2451    0.0000 N   0  0  0  0  0  0  0  0  0  0  0  0
    5.3818   -1.8326    0.0000 C   0  0  0  0  0  0  0  0  0  0  0  0
    6.0963   -2.2451    0.0000 C   0  0  0  0  0  0  0  0  0  0  0  0
    6.8499   -1.9095    0.0000 C   0  0  0  0  0  0  0  0  0  0  0  0
    7.4020   -2.5226    0.0000 C   0  0  0  0  0  0  0  0  0  0  0  0
    6.9895   -3.2371    0.0000 C   0  0  0  0  0  0  0  0  0  0  0  0
    6.1825   -3.0655    0.0000 O   0  0  0  0  0  0  0  0  0  0  0  0
  1  2  4  0  0  0  0
  2  3  4  0  0  0  0
  3  4  4  0  0  0  0
  4  5  4  0  0  0  0
  5  6  4  0  0  0  0
  1  6  4  0  0  0  0
  4  7  1  0  0  0  0
  7  8  4  0  0  0  0
  8  9  4  0  0  0  0
  9 10  4  0  0  0  0
 10 11  4  0  0  0  0
  7 11  4  0  0  0  0
 11 12  4  0  0  0  0
 12 13  4  0  0  0  0
 13 14  4  0  0  0  0
 14 15  4  0  0  0  0
 10 15  4  0  0  0  0
  9 16  1  0  0  0  0
 16 17  2  0  0  0  0
 16 18  1  0  0  0  0
 18 19  1  0  0  0  0
 19 20  1  0  0  0  0
 20 21  1  0  0  0  0
 21 22  2  0  0  0  0
 21 23  1  0  0  0  0
 23 24  1  0  0  0  0
 24 25  1  0  0  0  0
 25 26  4  0  0  0  0
 26 27  4  0  0  0  0
 27 28  4  0  0  0  0
 28 29  4  0  0  0  0
 25 29  4  0  0  0  0
M  END
>  <field_1>
P151419889

>  <StandardizerResult>
Clean 2D (ID: Clean 2D)
Clear Stereo (ID: Clear Stereo)
Tautomerize (ID: Tautomerize)
Wedge Clean (ID: Wedge Clean)
Aromatize (ID: Aromatize)


$$$$

  Mrv17e0 07081716562D          

 28 30  0  0  0  0            999 V2000
   -3.5724   -3.7125    0.0000 C   0  0  0  0  0  0  0  0  0  0  0  0
   -2.8579   -3.3000    0.0000 C   0  0  0  0  0  0  0  0  0  0  0  0
   -2.1434   -3.7125    0.0000 N   0  0  0  0  0  0  0  0  0  0  0  0
   -1.4289   -3.3000    0.0000 O   0  0  0  0  0  0  0  0  0  0  0  0
   -0.7145   -3.7125    0.0000 C   0  0  0  0  0  0  0  0  0  0  0  0
    0.0000   -3.3000    0.0000 C   0  0  0  0  0  0  0  0  0  0  0  0
    0.0000   -2.4750    0.0000 O   0  0  0  0  0  0  0  0  0  0  0  0
    0.7145   -3.7125    0.0000 N   0  0  0  0  0  0  0  0  0  0  0  0
    1.4289   -3.3000    0.0000 C   0  0  0  0  0  0  0  0  0  0  0  0
    2.1434   -3.7125    0.0000 C   0  0  0  0  0  0  0  0  0  0  0  0
    2.8579   -3.3000    0.0000 C   0  0  0  0  0  0  0  0  0  0  0  0
    2.8579   -2.4750    0.0000 C   0  0  0  0  0  0  0  0  0  0  0  0
    3.5724   -2.0625    0.0000 C   0  0  0  0  0  0  0  0  0  0  0  0
    4.2868   -2.4750    0.0000 C   0  0  0  0  0  0  0  0  0  0  0  0
    4.2868   -3.3000    0.0000 C   0  0  0  0  0  0  0  0  0  0  0  0
    3.5724   -3.7125    0.0000 C   0  0  0  0  0  0  0  0  0  0  0  0
    5.0013   -2.0625    0.0000 F   0  0  0  0  0  0  0  0  0  0  0  0
   -2.8579   -2.4750    0.0000 C   0  0  0  0  0  0  0  0  0  0  0  0
   -2.1434   -2.0625    0.0000 C   0  0  0  0  0  0  0  0  0  0  0  0
   -2.1434   -1.2375    0.0000 C   0  0  0  0  0  0  0  0  0  0  0  0
   -2.8579   -0.8250    0.0000 C   0  0  0  0  0  0  0  0  0  0  0  0
   -3.5724   -1.2375    0.0000 C   0  0  0  0  0  0  0  0  0  0  0  0
   -3.5724   -2.0625    0.0000 C   0  0  0  0  0  0  0  0  0  0  0  0
   -4.2868   -0.8250    0.0000 C   0  0  0  0  0  0  0  0  0  0  0  0
   -4.2868    0.0000    0.0000 C   0  0  0  0  0  0  0  0  0  0  0  0
   -3.5724    0.4125    0.0000 C   0  0  0  0  0  0  0  0  0  0  0  0
   -3.5724    1.2375    0.0000 O   0  0  0  0  0  0  0  0  0  0  0  0
   -2.8579    0.0000    0.0000 N   0  0  0  0  0  0  0  0  0  0  0  0
  1  2  1  0  0  0  0
  2  3  2  0  0  0  0
  3  4  1  4  0  0  0
  4  5  1  0  0  0  0
  5  6  1  0  0  0  0
  6  7  2  0  0  0  0
  6  8  1  0  0  0  0
  8  9  1  0  0  0  0
  9 10  1  0  0  0  0
 10 11  1  0  0  0  0
 11 12  4  0  0  0  0
 12 13  4  0  0  0  0
 13 14  4  0  0  0  0
 14 15  4  0  0  0  0
 15 16  4  0  0  0  0
 11 16  4  0  0  0  0
 14 17  1  0  0  0  0
  2 18  1  0  0  0  0
 18 19  4  0  0  0  0
 19 20  4  0  0  0  0
 20 21  4  0  0  0  0
 21 22  4  0  0  0  0
 22 23  4  0  0  0  0
 18 23  4  0  0  0  0
 22 24  1  0  0  0  0
 24 25  1  0  0  0  0
 25 26  1  0  0  0  0
 26 27  2  0  0  0  0
 26 28  1  0  0  0  0
 21 28  1  0  0  0  0
M  END
>  <field_1>
P153741738

>  <StandardizerResult>
Clean 2D (ID: Clean 2D)
Clear Stereo (ID: Clear Stereo)
Tautomerize (ID: Tautomerize)
Wedge Clean (ID: Wedge Clean)
Aromatize (ID: Aromatize)


$$$$

  Mrv17e0 07081716562D          

 28 30  0  0  0  0            999 V2000
    5.7158   -6.6000    0.0000 C   0  0  0  0  0  0  0  0  0  0  0  0
    5.7158   -7.4250    0.0000 C   0  0  0  0  0  0  0  0  0  0  0  0
    5.0013   -7.8375    0.0000 C   0  0  0  0  0  0  0  0  0  0  0  0
    4.2868   -7.4250    0.0000 C   0  0  0  0  0  0  0  0  0  0  0  0
    4.2868   -6.6000    0.0000 C   0  0  0  0  0  0  0  0  0  0  0  0
    5.0013   -6.1875    0.0000 C   0  0  0  0  0  0  0  0  0  0  0  0
    5.0013   -5.3625    0.0000 C   0  0  0  0  0  0  0  0  0  0  0  0
    5.7158   -4.9500    0.0000 C   0  0  0  0  0  0  0  0  0  0  0  0
    5.7158   -4.1250    0.0000 N   0  0  0  0  0  0  0  0  0  0  0  0
    6.4302   -3.7125    0.0000 C   0  0  0  0  0  0  0  0  0  0  0  0
    6.4302   -2.8875    0.0000 C   0  0  0  0  0  0  0  0  0  0  0  0
    5.7158   -2.4750    0.0000 C   0  0  0  0  0  0  0  0  0  0  0  0
    5.0013   -2.8875    0.0000 O   0  0  0  0  0  0  0  0  0  0  0  0
    5.7158   -1.6500    0.0000 N   0  0  0  0  0  0  0  0  0  0  0  0
    6.4302   -1.2375    0.0000 C   0  0  0  0  0  0  0  0  0  0  0  0
    6.4302   -0.4125    0.0000 O   0  0  0  0  0  0  0  0  0  0  0  0
    7.1447   -1.6500    0.0000 N   0  0  0  0  0  0  0  0  0  0  0  0
    7.1447   -2.4750    0.0000 C   0  0  0  0  0  0  0  0  0  0  0  0
    7.8592   -2.8875    0.0000 O   0  0  0  0  0  0  0  0  0  0  0  0
    7.8592   -1.2375    0.0000 C   0  0  0  0  0  0  0  0  0  0  0  0
    7.8592   -0.4125    0.0000 C   0  0  0  0  0  0  0  0  0  0  0  0
    8.5737    0.0000    0.0000 C   0  0  0  0  0  0  0  0  0  0  0  0
    8.5737    0.8250    0.0000 C   0  0  0  0  0  0  0  0  0  0  0  0
    9.2881    1.2375    0.0000 C   0  0  0  0  0  0  0  0  0  0  0  0
   10.0026    0.8250    0.0000 C   0  0  0  0  0  0  0  0  0  0  0  0
   10.0026    0.0000    0.0000 C   0  0  0  0  0  0  0  0  0  0  0  0
    9.2881   -0.4125    0.0000 C   0  0  0  0  0  0  0  0  0  0  0  0
    5.0013   -8.6625    0.0000 F   0  0  0  0  0  0  0  0  0  0  0  0
  1  2  4  0  0  0  0
  2  3  4  0  0  0  0
  3  4  4  0  0  0  0
  4  5  4  0  0  0  0
  5  6  4  0  0  0  0
  1  6  4  0  0  0  0
  6  7  1  0  0  0  0
  7  8  1  0  0  0  0
  8  9  1  0  0  0  0
 10  9  1  0  0  0  0
 10 11  2  0  0  0  0
 11 12  1  0  0  0  0
 12 13  2  0  0  0  0
 12 14  1  0  0  0  0
 14 15  1  0  0  0  0
 15 16  2  0  0  0  0
 15 17  1  0  0  0  0
 17 18  1  0  0  0  0
 11 18  1  0  0  0  0
 18 19  2  0  0  0  0
 17 20  1  0  0  0  0
 20 21  1  0  0  0  0
 21 22  1  0  0  0  0
 22 23  2  0  0  0  0
 23 24  1  0  0  0  0
 24 25  1  0  0  0  0
 25 26  1  0  0  0  0
 26 27  1  0  0  0  0
 22 27  1  0  0  0  0
  3 28  1  0  0  0  0
M  END
>  <field_1>
P155584972

>  <StandardizerResult>
Clean 2D (ID: Clean 2D)
Clear Stereo (ID: Clear Stereo)
Tautomerize (ID: Tautomerize)
Wedge Clean (ID: Wedge Clean)
Aromatize (ID: Aromatize)


$$$$

  Mrv17e0 07081716562D          

 28 30  0  0  0  0            999 V2000
   -6.4147   -1.6448    0.0000 C   0  0  0  0  0  0  0  0  0  0  0  0
   -5.6301   -1.8998    0.0000 C   0  0  0  0  0  0  0  0  0  0  0  0
   -5.0170   -1.3478    0.0000 O   0  0  0  0  0  0  0  0  0  0  0  0
   -4.2324   -1.6027    0.0000 C   0  0  0  0  0  0  0  0  0  0  0  0
   -3.6193   -1.0507    0.0000 C   0  0  0  0  0  0  0  0  0  0  0  0
   -2.8347   -1.3056    0.0000 C   0  0  0  0  0  0  0  0  0  0  0  0
   -2.6631   -2.1126    0.0000 C   0  0  0  0  0  0  0  0  0  0  0  0
   -3.2762   -2.6646    0.0000 C   0  0  0  0  0  0  0  0  0  0  0  0
   -4.0609   -2.4097    0.0000 C   0  0  0  0  0  0  0  0  0  0  0  0
   -1.8785   -2.3675    0.0000 N   0  0  0  0  0  0  0  0  0  0  0  0
   -1.7070   -3.1745    0.0000 C   0  0  0  0  0  0  0  0  0  0  0  0
   -2.3201   -3.7265    0.0000 O   0  0  0  0  0  0  0  0  0  0  0  0
   -0.9224   -3.4294    0.0000 C   0  0  0  0  0  0  0  0  0  0  0  0
   -0.6674   -4.2140    0.0000 C   0  0  0  0  0  0  0  0  0  0  0  0
    0.1576   -4.2140    0.0000 C   0  0  0  0  0  0  0  0  0  0  0  0
    0.4125   -3.4294    0.0000 S   0  0  0  0  0  0  0  0  0  0  0  0
   -0.2549   -2.9445    0.0000 C   0  0  0  0  0  0  0  0  0  0  0  0
   -0.2549   -2.1195    0.0000 N   0  0  0  0  0  0  0  0  0  0  0  0
    0.4595   -1.7070    0.0000 C   0  0  0  0  0  0  0  0  0  0  0  0
    0.4595   -0.8820    0.0000 O   0  0  0  0  0  0  0  0  0  0  0  0
    1.1740   -2.1195    0.0000 C   0  0  0  0  0  0  0  0  0  0  0  0
    1.8885   -1.7070    0.0000 C   0  0  0  0  0  0  0  0  0  0  0  0
    2.6029   -2.1195    0.0000 C   0  0  0  0  0  0  0  0  0  0  0  0
    3.3174   -1.7070    0.0000 O   0  0  0  0  0  0  0  0  0  0  0  0
    2.6029   -2.9445    0.0000 O   0  0  0  0  0  0  0  0  0  0  0  0
    0.4125   -4.9987    0.0000 C   0  0  0  0  0  0  0  0  0  0  0  0
   -0.2549   -5.4836    0.0000 C   0  0  0  0  0  0  0  0  0  0  0  0
   -0.9224   -4.9987    0.0000 C   0  0  0  0  0  0  0  0  0  0  0  0
  1  2  1  0  0  0  0
  2  3  1  0  0  0  0
  3  4  1  0  0  0  0
  4  5  4  0  0  0  0
  5  6  4  0  0  0  0
  6  7  4  0  0  0  0
  7  8  4  0  0  0  0
  8  9  4  0  0  0  0
  4  9  4  0  0  0  0
  7 10  1  0  0  0  0
 10 11  1  0  0  0  0
 11 12  2  0  0  0  0
 11 13  1  0  0  0  0
 13 14  4  0  0  0  0
 14 15  4  0  0  0  0
 15 16  4  0  0  0  0
 16 17  4  0  0  0  0
 13 17  4  0  0  0  0
 17 18  1  0  0  0  0
 18 19  1  0  0  0  0
 19 20  2  0  0  0  0
 19 21  1  0  0  0  0
 21 22  1  0  0  0  0
 22 23  1  0  0  0  0
 23 24  2  0  0  0  0
 23 25  1  0  0  0  0
 15 26  1  0  0  0  0
 26 27  1  0  0  0  0
 27 28  1  0  0  0  0
 14 28  1  0  0  0  0
M  END
>  <field_1>
P05435656

>  <StandardizerResult>
Clean 2D (ID: Clean 2D)
Clear Stereo (ID: Clear Stereo)
Tautomerize (ID: Tautomerize)
Wedge Clean (ID: Wedge Clean)
Aromatize (ID: Aromatize)


$$$$

  Mrv17e0 07081716562D          

 29 31  0  0  0  0            999 V2000
   -0.3132   -1.2447    0.0000 C   0  0  0  0  0  0  0  0  0  0  0  0
   -0.9263   -1.7967    0.0000 C   0  0  0  0  0  0  0  0  0  0  0  0
   -0.8400   -2.6172    0.0000 C   0  0  0  0  0  0  0  0  0  0  0  0
   -1.5937   -2.9527    0.0000 C   0  0  0  0  0  0  0  0  0  0  0  0
   -1.8487   -3.7374    0.0000 C   0  0  0  0  0  0  0  0  0  0  0  0
   -2.6556   -3.9089    0.0000 C   0  0  0  0  0  0  0  0  0  0  0  0
   -3.2077   -3.2958    0.0000 C   0  0  0  0  0  0  0  0  0  0  0  0
   -2.9527   -2.5112    0.0000 C   0  0  0  0  0  0  0  0  0  0  0  0
   -2.1457   -2.3397    0.0000 C   0  0  0  0  0  0  0  0  0  0  0  0
   -1.7332   -1.6252    0.0000 N   0  0  0  0  0  0  0  0  0  0  0  0
   -2.9106   -4.6935    0.0000 O   0  0  0  0  0  0  0  0  0  0  0  0
   -3.7175   -4.8650    0.0000 C   0  0  0  0  0  0  0  0  0  0  0  0
   -4.5245   -5.0366    0.0000 F   0  0  0  0  0  0  0  0  0  0  0  0
   -3.5460   -5.6720    0.0000 F   0  0  0  0  0  0  0  0  0  0  0  0
   -3.8891   -4.0581    0.0000 F   0  0  0  0  0  0  0  0  0  0  0  0
   -0.1256   -3.0297    0.0000 C   0  0  0  0  0  0  0  0  0  0  0  0
    0.5889   -2.6172    0.0000 C   0  0  0  0  0  0  0  0  0  0  0  0
    1.3034   -3.0297    0.0000 N   0  0  0  0  0  0  0  0  0  0  0  0
    2.0178   -2.6172    0.0000 C   0  0  0  0  0  0  0  0  0  0  0  0
    2.0178   -1.7922    0.0000 O   0  0  0  0  0  0  0  0  0  0  0  0
    2.7323   -3.0297    0.0000 C   0  0  0  0  0  0  0  0  0  0  0  0
    3.4468   -2.6172    0.0000 C   0  0  0  0  0  0  0  0  0  0  0  0
    4.1613   -3.0297    0.0000 C   0  0  0  0  0  0  0  0  0  0  0  0
    4.1613   -3.8547    0.0000 C   0  0  0  0  0  0  0  0  0  0  0  0
    3.4468   -4.2672    0.0000 C   0  0  0  0  0  0  0  0  0  0  0  0
    2.7323   -3.8547    0.0000 C   0  0  0  0  0  0  0  0  0  0  0  0
    2.0178   -4.2672    0.0000 C   0  0  0  0  0  0  0  0  0  0  0  0
    1.3034   -3.8547    0.0000 O   0  0  0  0  0  0  0  0  0  0  0  0
    2.0178   -5.0922    0.0000 O   0  0  0  0  0  0  0  0  0  0  0  0
  1  2  1  0  0  0  0
  2  3  4  0  0  0  0
  3  4  4  0  0  0  0
  4  5  4  0  0  0  0
  5  6  4  0  0  0  0
  6  7  4  0  0  0  0
  7  8  4  0  0  0  0
  8  9  4  0  0  0  0
  4  9  4  0  0  0  0
  9 10  4  0  0  0  0
  2 10  4  0  0  0  0
  6 11  1  0  0  0  0
 11 12  1  0  0  0  0
 12 13  1  0  0  0  0
 12 14  1  0  0  0  0
 12 15  1  0  0  0  0
  3 16  1  0  0  0  0
 16 17  1  0  0  0  0
 17 18  1  0  0  0  0
 18 19  1  0  0  0  0
 19 20  2  0  0  0  0
 21 19  1  0  0  0  0
 21 22  1  0  0  0  0
 22 23  1  0  0  0  0
 23 24  2  0  0  0  0
 24 25  1  0  0  0  0
 25 26  1  0  0  0  0
 21 26  1  0  0  0  0
 26 27  1  0  0  0  0
 27 28  2  0  0  0  0
 27 29  1  0  0  0  0
M  STY  1   1 DAT
M  SAL   1  1  10
M  SDT   1 MRV_IMPLICIT_H                                        
M  SDD   1     0.0000    0.0000    DR    ALL  0       0  
M  SED   1 IMPL_H1
M  END
>  <field_1>
P10501664

>  <StandardizerResult>
Clean 2D (ID: Clean 2D)
Clear Stereo (ID: Clear Stereo)
Tautomerize (ID: Tautomerize)
Wedge Clean (ID: Wedge Clean)
Aromatize (ID: Aromatize)


$$$$

  Mrv17e0 07081716562D          

 29 31  0  0  0  0            999 V2000
   -0.3132   -1.2447    0.0000 C   0  0  0  0  0  0  0  0  0  0  0  0
   -0.9263   -1.7967    0.0000 C   0  0  0  0  0  0  0  0  0  0  0  0
   -0.8400   -2.6172    0.0000 C   0  0  0  0  0  0  0  0  0  0  0  0
   -1.5937   -2.9527    0.0000 C   0  0  0  0  0  0  0  0  0  0  0  0
   -1.8487   -3.7374    0.0000 C   0  0  0  0  0  0  0  0  0  0  0  0
   -2.6556   -3.9089    0.0000 C   0  0  0  0  0  0  0  0  0  0  0  0
   -3.2077   -3.2958    0.0000 C   0  0  0  0  0  0  0  0  0  0  0  0
   -2.9527   -2.5112    0.0000 C   0  0  0  0  0  0  0  0  0  0  0  0
   -2.1457   -2.3397    0.0000 C   0  0  0  0  0  0  0  0  0  0  0  0
   -1.7332   -1.6252    0.0000 N   0  0  0  0  0  0  0  0  0  0  0  0
   -2.9106   -4.6935    0.0000 O   0  0  0  0  0  0  0  0  0  0  0  0
   -3.7175   -4.8650    0.0000 C   0  0  0  0  0  0  0  0  0  0  0  0
   -4.5245   -5.0366    0.0000 F   0  0  0  0  0  0  0  0  0  0  0  0
   -3.5460   -5.6720    0.0000 F   0  0  0  0  0  0  0  0  0  0  0  0
   -3.8891   -4.0581    0.0000 F   0  0  0  0  0  0  0  0  0  0  0  0
   -0.1256   -3.0297    0.0000 C   0  0  0  0  0  0  0  0  0  0  0  0
    0.5889   -2.6172    0.0000 C   0  0  0  0  0  0  0  0  0  0  0  0
    1.3034   -3.0297    0.0000 N   0  0  0  0  0  0  0  0  0  0  0  0
    2.0178   -2.6172    0.0000 C   0  0  0  0  0  0  0  0  0  0  0  0
    2.0178   -1.7922    0.0000 O   0  0  0  0  0  0  0  0  0  0  0  0
    2.7323   -3.0297    0.0000 C   0  0  0  0  0  0  0  0  0  0  0  0
    3.4468   -2.6172    0.0000 C   0  0  0  0  0  0  0  0  0  0  0  0
    4.1613   -3.0297    0.0000 C   0  0  0  0  0  0  0  0  0  0  0  0
    4.1613   -3.8547    0.0000 C   0  0  0  0  0  0  0  0  0  0  0  0
    3.4468   -4.2672    0.0000 C   0  0  0  0  0  0  0  0  0  0  0  0
    2.7323   -3.8547    0.0000 C   0  0  0  0  0  0  0  0  0  0  0  0
    2.0178   -4.2672    0.0000 C   0  0  0  0  0  0  0  0  0  0  0  0
    1.3034   -3.8547    0.0000 O   0  0  0  0  0  0  0  0  0  0  0  0
    2.0178   -5.0922    0.0000 O   0  0  0  0  0  0  0  0  0  0  0  0
  1  2  1  0  0  0  0
  2  3  4  0  0  0  0
  3  4  4  0  0  0  0
  4  5  4  0  0  0  0
  5  6  4  0  0  0  0
  6  7  4  0  0  0  0
  7  8  4  0  0  0  0
  8  9  4  0  0  0  0
  4  9  4  0  0  0  0
  9 10  4  0  0  0  0
  2 10  4  0  0  0  0
  6 11  1  0  0  0  0
 11 12  1  0  0  0  0
 12 13  1  0  0  0  0
 12 14  1  0  0  0  0
 12 15  1  0  0  0  0
  3 16  1  0  0  0  0
 16 17  1  0  0  0  0
 17 18  1  0  0  0  0
 18 19  1  0  0  0  0
 19 20  2  0  0  0  0
 21 19  1  0  0  0  0
 21 22  1  0  0  0  0
 22 23  1  0  0  0  0
 23 24  2  0  0  0  0
 24 25  1  0  0  0  0
 25 26  1  0  0  0  0
 21 26  1  0  0  0  0
 26 27  1  0  0  0  0
 27 28  2  0  0  0  0
 27 29  1  0  0  0  0
M  STY  1   1 DAT
M  SAL   1  1  10
M  SDT   1 MRV_IMPLICIT_H                                        
M  SDD   1     0.0000    0.0000    DR    ALL  0       0  
M  SED   1 IMPL_H1
M  END
>  <field_1>
P10501665

>  <StandardizerResult>
Clean 2D (ID: Clean 2D)
Clear Stereo (ID: Clear Stereo)
Tautomerize (ID: Tautomerize)
Wedge Clean (ID: Wedge Clean)
Aromatize (ID: Aromatize)


$$$$

  Mrv17e0 07081716562D          

 21 22  0  0  0  0            999 V2000
    0.7145   -0.4125    0.0000 C   0  0  0  0  0  0  0  0  0  0  0  0
    0.0000    0.0000    0.0000 C   0  0  0  0  0  0  0  0  0  0  0  0
    0.0000    0.8250    0.0000 C   0  0  0  0  0  0  0  0  0  0  0  0
    0.7145    1.2375    0.0000 C   0  0  0  0  0  0  0  0  0  0  0  0
    1.4289    0.8250    0.0000 C   0  0  0  0  0  0  0  0  0  0  0  0
    1.4289    0.0000    0.0000 C   0  0  0  0  0  0  0  0  0  0  0  0
    2.1434   -0.4125    0.0000 N   0  0  0  0  0  0  0  0  0  0  0  0
    2.1434   -1.2375    0.0000 S   0  0  0  0  0  0  0  0  0  0  0  0
    2.9684   -1.2375    0.0000 O   0  0  0  0  0  0  0  0  0  0  0  0
    1.3184   -1.2375    0.0000 O   0  0  0  0  0  0  0  0  0  0  0  0
    2.1434   -2.0625    0.0000 C   0  0  0  0  0  0  0  0  0  0  0  0
    2.8109   -2.5474    0.0000 C   0  0  0  0  0  0  0  0  0  0  0  0
    2.5559   -3.3320    0.0000 C   0  0  0  0  0  0  0  0  0  0  0  0
    1.7309   -3.3320    0.0000 C   0  0  0  0  0  0  0  0  0  0  0  0
    1.4760   -2.5474    0.0000 S   0  0  0  0  0  0  0  0  0  0  0  0
    1.2460   -3.9995    0.0000 Br  0  0  0  0  0  0  0  0  0  0  0  0
   -0.7145    1.2375    0.0000 O   0  0  0  0  0  0  0  0  0  0  0  0
   -1.4289    0.8250    0.0000 C   0  0  0  0  0  0  0  0  0  0  0  0
   -2.1434    1.2375    0.0000 C   0  0  0  0  0  0  0  0  0  0  0  0
   -2.8579    0.8250    0.0000 O   0  0  0  0  0  0  0  0  0  0  0  0
   -2.1434    2.0625    0.0000 N   0  0  0  0  0  0  0  0  0  0  0  0
  1  2  4  0  0  0  0
  2  3  4  0  0  0  0
  3  4  4  0  0  0  0
  4  5  4  0  0  0  0
  5  6  4  0  0  0  0
  1  6  4  0  0  0  0
  6  7  1  0  0  0  0
  7  8  1  0  0  0  0
  8  9  2  0  0  0  0
  8 10  2  0  0  0  0
  8 11  1  0  0  0  0
 11 12  4  0  0  0  0
 12 13  4  0  0  0  0
 13 14  4  0  0  0  0
 14 15  4  0  0  0  0
 11 15  4  0  0  0  0
 14 16  1  0  0  0  0
  3 17  1  0  0  0  0
 17 18  1  0  0  0  0
 18 19  1  0  0  0  0
 19 20  2  0  0  0  0
 19 21  1  0  0  0  0
M  END
>  <field_1>
P18404297

>  <StandardizerResult>
Clean 2D (ID: Clean 2D)
Clear Stereo (ID: Clear Stereo)
Tautomerize (ID: Tautomerize)
Wedge Clean (ID: Wedge Clean)
Aromatize (ID: Aromatize)


$$$$

  Mrv17e0 07081716562D          

 30 32  0  0  0  0            999 V2000
    6.4302   -2.8875    0.0000 C   0  0  0  0  0  0  0  0  0  0  0  0
    6.4302   -3.7125    0.0000 C   0  0  0  0  0  0  0  0  0  0  0  0
    7.1447   -4.1250    0.0000 C   0  0  0  0  0  0  0  0  0  0  0  0
    7.1447   -4.9500    0.0000 C   0  0  0  0  0  0  0  0  0  0  0  0
    6.4302   -5.3625    0.0000 C   0  0  0  0  0  0  0  0  0  0  0  0
    5.7158   -4.9500    0.0000 C   0  0  0  0  0  0  0  0  0  0  0  0
    5.7158   -4.1250    0.0000 C   0  0  0  0  0  0  0  0  0  0  0  0
    6.4302   -6.1875    0.0000 C   0  0  0  0  0  0  0  0  0  0  0  0
    5.7158   -6.6000    0.0000 O   0  0  0  0  0  0  0  0  0  0  0  0
    7.1447   -6.6000    0.0000 N   0  0  0  0  0  0  0  0  0  0  0  0
    7.1447   -7.4250    0.0000 C   0  0  0  0  0  0  0  0  0  0  0  0
    7.8592   -7.8375    0.0000 C   0  0  0  0  0  0  0  0  0  0  0  0
    7.8592   -8.6625    0.0000 C   0  0  0  0  0  0  0  0  0  0  0  0
    7.1447   -9.0750    0.0000 C   0  0  0  0  0  0  0  0  0  0  0  0
    6.4302   -8.6625    0.0000 C   0  0  0  0  0  0  0  0  0  0  0  0
    6.4302   -7.8375    0.0000 C   0  0  0  0  0  0  0  0  0  0  0  0
    7.1447   -9.9000    0.0000 C   0  0  0  0  0  0  0  0  0  0  0  0
    6.4302  -10.3125    0.0000 N   0  0  0  0  0  0  0  0  0  0  0  0
    6.4302  -11.1375    0.0000 N   0  0  0  0  0  0  0  0  0  0  0  0
    5.7158  -11.5500    0.0000 C   0  0  0  0  0  0  0  0  0  0  0  0
    5.7158  -12.3750    0.0000 C   0  0  0  0  0  0  0  0  0  0  0  0
    5.0013  -12.7875    0.0000 C   0  0  0  0  0  0  0  0  0  0  0  0
    4.2868  -12.3750    0.0000 C   0  0  0  0  0  0  0  0  0  0  0  0
    4.2868  -11.5500    0.0000 C   0  0  0  0  0  0  0  0  0  0  0  0
    5.0013  -11.1375    0.0000 C   0  0  0  0  0  0  0  0  0  0  0  0
    3.5724  -12.7875    0.0000 S   0  0  0  0  0  0  0  0  0  0  0  0
    2.8579  -13.2000    0.0000 O   0  0  0  0  0  0  0  0  0  0  0  0
    3.1599  -12.0730    0.0000 O   0  0  0  0  0  0  0  0  0  0  0  0
    3.9849  -13.5020    0.0000 O   0  0  0  0  0  0  0  0  0  0  0  0
    7.8592  -10.3125    0.0000 C   0  0  0  0  0  0  0  0  0  0  0  0
  1  2  1  0  0  0  0
  2  3  4  0  0  0  0
  3  4  4  0  0  0  0
  4  5  4  0  0  0  0
  5  6  4  0  0  0  0
  6  7  4  0  0  0  0
  2  7  4  0  0  0  0
  5  8  1  0  0  0  0
  8  9  2  0  0  0  0
  8 10  1  0  0  0  0
 10 11  1  0  0  0  0
 11 12  4  0  0  0  0
 12 13  4  0  0  0  0
 13 14  4  0  0  0  0
 14 15  4  0  0  0  0
 15 16  4  0  0  0  0
 11 16  4  0  0  0  0
 14 17  1  0  0  0  0
 17 18  2  0  0  0  0
 18 19  1  0  0  0  0
 19 20  1  0  0  0  0
 20 21  4  0  0  0  0
 21 22  4  0  0  0  0
 22 23  4  0  0  0  0
 23 24  4  0  0  0  0
 24 25  4  0  0  0  0
 20 25  4  0  0  0  0
 23 26  1  0  0  0  0
 26 27  2  0  0  0  0
 26 28  2  0  0  0  0
 26 29  1  0  0  0  0
 17 30  1  0  0  0  0
M  END
>  <field_1>
P24933605

>  <StandardizerResult>
Clean 2D (ID: Clean 2D)
Clear Stereo (ID: Clear Stereo)
Tautomerize (ID: Tautomerize)
Wedge Clean (ID: Wedge Clean)
Aromatize (ID: Aromatize)


$$$$

  Mrv17e0 07081716562D          

 30 33  0  0  0  0            999 V2000
   -1.2639   -4.6727    0.0000 C   0  0  0  0  0  0  0  0  0  0  0  0
   -0.5495   -5.0852    0.0000 C   0  0  0  0  0  0  0  0  0  0  0  0
    0.1650   -4.6727    0.0000 C   0  0  0  0  0  0  0  0  0  0  0  0
    0.8795   -5.0852    0.0000 C   0  0  0  0  0  0  0  0  0  0  0  0
    0.8795   -5.9102    0.0000 C   0  0  0  0  0  0  0  0  0  0  0  0
    0.1650   -6.3227    0.0000 C   0  0  0  0  0  0  0  0  0  0  0  0
   -0.5495   -5.9102    0.0000 C   0  0  0  0  0  0  0  0  0  0  0  0
    1.5939   -6.3227    0.0000 C   0  0  0  0  0  0  0  0  0  0  0  0
    2.3084   -5.9102    0.0000 N   0  0  0  0  0  0  0  0  0  0  0  0
    3.0229   -6.3227    0.0000 C   0  0  0  0  0  0  0  0  0  0  0  0
    3.0229   -7.1477    0.0000 O   0  0  0  0  0  0  0  0  0  0  0  0
    3.7374   -5.9102    0.0000 C   0  0  0  0  0  0  0  0  0  0  0  0
    4.4518   -6.3227    0.0000 C   0  0  0  0  0  0  0  0  0  0  0  0
    5.1663   -5.9102    0.0000 N   0  0  0  0  0  0  0  0  0  0  0  0
    5.8808   -6.3227    0.0000 C   0  0  0  0  0  0  0  0  0  0  0  0
    6.5952   -5.9102    0.0000 C   0  0  0  0  0  0  0  0  0  0  0  0
    6.5952   -5.0852    0.0000 C   0  0  0  0  0  0  0  0  0  0  0  0
    7.3799   -4.8303    0.0000 C   0  0  0  0  0  0  0  0  0  0  0  0
    7.7154   -4.0766    0.0000 C   0  0  0  0  0  0  0  0  0  0  0  0
    8.5359   -3.9904    0.0000 C   0  0  0  0  0  0  0  0  0  0  0  0
    9.0208   -4.6578    0.0000 C   0  0  0  0  0  0  0  0  0  0  0  0
    8.6853   -5.4115    0.0000 C   0  0  0  0  0  0  0  0  0  0  0  0
    7.8648   -5.4977    0.0000 C   0  0  0  0  0  0  0  0  0  0  0  0
    7.3799   -6.1652    0.0000 N   0  0  0  0  0  0  0  0  0  0  0  0
    8.8715   -3.2367    0.0000 O   0  0  0  0  0  0  0  0  0  0  0  0
    9.6919   -3.1505    0.0000 C   0  0  0  0  0  0  0  0  0  0  0  0
    5.8808   -4.6727    0.0000 N   0  0  0  0  0  0  0  0  0  0  0  0
    5.1663   -5.0852    0.0000 C   0  0  0  0  0  0  0  0  0  0  0  0
    4.4518   -4.6727    0.0000 S   0  0  0  0  0  0  0  0  0  0  0  0
    5.8808   -7.1477    0.0000 O   0  0  0  0  0  0  0  0  0  0  0  0
  1  2  1  0  0  0  0
  2  3  4  0  0  0  0
  3  4  4  0  0  0  0
  4  5  4  0  0  0  0
  5  6  4  0  0  0  0
  6  7  4  0  0  0  0
  2  7  4  0  0  0  0
  5  8  1  0  0  0  0
  8  9  1  0  0  0  0
  9 10  1  0  0  0  0
 10 11  2  0  0  0  0
 10 12  1  0  0  0  0
 12 13  1  0  0  0  0
 13 14  1  0  0  0  0
 14 15  4  0  0  0  0
 15 16  4  0  0  0  0
 16 17  4  0  0  0  0
 17 18  4  0  0  0  0
 18 19  4  0  0  0  0
 19 20  4  0  0  0  0
 20 21  4  0  0  0  0
 21 22  4  0  0  0  0
 22 23  4  0  0  0  0
 18 23  4  0  0  0  0
 23 24  4  0  0  0  0
 16 24  4  0  0  0  0
 20 25  1  0  0  0  0
 25 26  1  0  0  0  0
 17 27  4  0  0  0  0
 27 28  4  0  0  0  0
 14 28  4  0  0  0  0
 28 29  2  0  0  0  0
 15 30  2  0  0  0  0
M  STY  2   1 DAT   2 DAT
M  SAL   1  1  24
M  SDT   1 MRV_IMPLICIT_H                                        
M  SDD   1     0.0000    0.0000    DR    ALL  0       0  
M  SED   1 IMPL_H1
M  SAL   2  1  27
M  SDT   2 MRV_IMPLICIT_H                                        
M  SDD   2     0.0000    0.0000    DR    ALL  0       0  
M  SED   2 IMPL_H1
M  END
>  <field_1>
P30286841

>  <StandardizerResult>
Clean 2D (ID: Clean 2D)
Clear Stereo (ID: Clear Stereo)
Tautomerize (ID: Tautomerize)
Wedge Clean (ID: Wedge Clean)
Aromatize (ID: Aromatize)


$$$$

  Mrv17e0 07081716562D          

 27 30  0  0  0  0            999 V2000
   -0.7145   -0.4125    0.0000 C   0  0  0  0  0  0  0  0  0  0  0  0
   -0.7145   -1.2375    0.0000 C   0  0  0  0  0  0  0  0  0  0  0  0
    0.0000   -1.6500    0.0000 C   0  0  0  0  0  0  0  0  0  0  0  0
    0.7145   -1.2375    0.0000 C   0  0  0  0  0  0  0  0  0  0  0  0
    0.7145   -0.4125    0.0000 C   0  0  0  0  0  0  0  0  0  0  0  0
    0.0000    0.0000    0.0000 C   0  0  0  0  0  0  0  0  0  0  0  0
    1.4289    0.0000    0.0000 C   0  0  0  0  0  0  0  0  0  0  0  0
    2.1434   -0.4125    0.0000 C   0  0  0  0  0  0  0  0  0  0  0  0
    2.1434   -1.2375    0.0000 C   0  0  0  0  0  0  0  0  0  0  0  0
    1.4289   -1.6500    0.0000 C   0  0  0  0  0  0  0  0  0  0  0  0
    1.4289   -2.4750    0.0000 C   0  0  0  0  0  0  0  0  0  0  0  0
    0.7145   -2.8875    0.0000 N   0  0  0  0  0  0  0  0  0  0  0  0
    0.7145   -3.7125    0.0000 N   0  0  0  0  0  0  0  0  0  0  0  0
    1.4289   -4.1250    0.0000 C   0  0  0  0  0  0  0  0  0  0  0  0
    2.1826   -3.7894    0.0000 N   0  0  0  0  0  0  0  0  0  0  0  0
    2.7346   -4.4025    0.0000 N   0  0  0  0  0  0  0  0  0  0  0  0
    2.3221   -5.1170    0.0000 C   0  0  0  0  0  0  0  0  0  0  0  0
    1.5152   -4.9455    0.0000 N   0  0  0  0  0  0  0  0  0  0  0  0
    2.6577   -5.8707    0.0000 S   0  0  0  0  0  0  0  0  0  0  0  0
    3.4782   -5.9569    0.0000 C   0  0  0  0  0  0  0  0  0  0  0  0
    3.8137   -6.7106    0.0000 C   0  0  0  0  0  0  0  0  0  0  0  0
    4.6342   -6.7968    0.0000 C   0  0  0  0  0  0  0  0  0  0  0  0
    4.9698   -7.5505    0.0000 C   0  0  0  0  0  0  0  0  0  0  0  0
    4.4849   -8.2179    0.0000 C   0  0  0  0  0  0  0  0  0  0  0  0
    3.6644   -8.1317    0.0000 C   0  0  0  0  0  0  0  0  0  0  0  0
    3.3288   -7.3780    0.0000 N   0  0  0  0  0  0  0  0  0  0  0  0
    2.8579   -1.6500    0.0000 O   0  0  0  0  0  0  0  0  0  0  0  0
  1  2  4  0  0  0  0
  2  3  4  0  0  0  0
  3  4  4  0  0  0  0
  4  5  4  0  0  0  0
  5  6  4  0  0  0  0
  1  6  4  0  0  0  0
  5  7  4  0  0  0  0
  7  8  4  0  0  0  0
  8  9  4  0  0  0  0
  9 10  4  0  0  0  0
  4 10  4  0  0  0  0
 11 10  1  4  0  0  0
 11 12  2  0  0  0  0
 12 13  1  0  0  0  0
 13 14  1  0  0  0  0
 14 15  4  0  0  0  0
 15 16  4  0  0  0  0
 16 17  4  0  0  0  0
 17 18  4  0  0  0  0
 14 18  4  0  0  0  0
 17 19  1  0  0  0  0
 19 20  1  0  0  0  0
 20 21  1  0  0  0  0
 21 22  4  0  0  0  0
 22 23  4  0  0  0  0
 23 24  4  0  0  0  0
 24 25  4  0  0  0  0
 25 26  4  0  0  0  0
 21 26  4  0  0  0  0
  9 27  1  0  0  0  0
M  STY  1   1 DAT
M  SAL   1  1  18
M  SDT   1 MRV_IMPLICIT_H                                        
M  SDD   1     0.0000    0.0000    DR    ALL  0       0  
M  SED   1 IMPL_H1
M  END
>  <field_1>
P31262472

>  <StandardizerResult>
Clean 2D (ID: Clean 2D)
Clear Stereo (ID: Clear Stereo)
Tautomerize (ID: Tautomerize)
Wedge Clean (ID: Wedge Clean)
Aromatize (ID: Aromatize)


$$$$

  Mrv17e0 07081716562D          

 29 31  0  0  0  0            999 V2000
   -1.0966   -7.0706    0.0000 C   0  0  0  0  0  0  0  0  0  0  0  0
   -0.3822   -6.6581    0.0000 C   0  0  0  0  0  0  0  0  0  0  0  0
   -0.3822   -5.8331    0.0000 C   0  0  0  0  0  0  0  0  0  0  0  0
    0.3323   -5.4206    0.0000 C   0  0  0  0  0  0  0  0  0  0  0  0
    1.0468   -5.8331    0.0000 C   0  0  0  0  0  0  0  0  0  0  0  0
    1.0468   -6.6581    0.0000 C   0  0  0  0  0  0  0  0  0  0  0  0
    0.3323   -7.0706    0.0000 C   0  0  0  0  0  0  0  0  0  0  0  0
    1.7613   -7.0706    0.0000 C   0  0  0  0  0  0  0  0  0  0  0  0
    1.7613   -5.4206    0.0000 N   0  0  0  0  0  0  0  0  0  0  0  0
    2.4757   -5.8331    0.0000 C   0  0  0  0  0  0  0  0  0  0  0  0
    2.4757   -6.6581    0.0000 O   0  0  0  0  0  0  0  0  0  0  0  0
    3.1902   -5.4206    0.0000 C   0  0  0  0  0  0  0  0  0  0  0  0
    3.9047   -5.8331    0.0000 C   0  0  0  0  0  0  0  0  0  0  0  0
    4.6191   -5.4206    0.0000 C   0  0  0  0  0  0  0  0  0  0  0  0
    4.7054   -4.6001    0.0000 C   0  0  0  0  0  0  0  0  0  0  0  0
    5.5124   -4.4286    0.0000 S   0  0  0  0  0  0  0  0  0  0  0  0
    5.9249   -5.1431    0.0000 C   0  0  0  0  0  0  0  0  0  0  0  0
    5.3728   -5.7562    0.0000 N   0  0  0  0  0  0  0  0  0  0  0  0
    6.7453   -5.2293    0.0000 N   0  0  0  0  0  0  0  0  0  0  0  0
    7.2303   -4.5619    0.0000 C   0  0  0  0  0  0  0  0  0  0  0  0
    8.0507   -4.6481    0.0000 C   0  0  0  0  0  0  0  0  0  0  0  0
    8.5357   -3.9807    0.0000 C   0  0  0  0  0  0  0  0  0  0  0  0
    9.3561   -4.0669    0.0000 C   0  0  0  0  0  0  0  0  0  0  0  0
    9.6917   -4.8206    0.0000 C   0  0  0  0  0  0  0  0  0  0  0  0
    9.2068   -5.4880    0.0000 N   0  0  0  0  0  0  0  0  0  0  0  0
    8.3863   -5.4018    0.0000 C   0  0  0  0  0  0  0  0  0  0  0  0
    7.9014   -6.0692    0.0000 O   0  0  0  0  0  0  0  0  0  0  0  0
    6.8947   -3.8082    0.0000 O   0  0  0  0  0  0  0  0  0  0  0  0
    0.3323   -4.5956    0.0000 C   0  0  0  0  0  0  0  0  0  0  0  0
  1  2  1  0  0  0  0
  2  3  4  0  0  0  0
  3  4  4  0  0  0  0
  4  5  4  0  0  0  0
  5  6  4  0  0  0  0
  6  7  4  0  0  0  0
  2  7  4  0  0  0  0
  6  8  1  0  0  0  0
  5  9  1  0  0  0  0
  9 10  1  0  0  0  0
 10 11  2  0  0  0  0
 10 12  1  0  0  0  0
 12 13  1  0  0  0  0
 13 14  1  0  0  0  0
 14 15  4  0  0  0  0
 15 16  4  0  0  0  0
 16 17  4  0  0  0  0
 17 18  4  0  0  0  0
 14 18  4  0  0  0  0
 19 17  1  0  0  0  0
 19 20  1  0  0  0  0
 20 21  1  0  0  0  0
 21 22  4  0  0  0  0
 22 23  4  0  0  0  0
 23 24  4  0  0  0  0
 24 25  4  0  0  0  0
 25 26  4  0  0  0  0
 21 26  4  0  0  0  0
 26 27  2  0  0  0  0
 20 28  2  0  0  0  0
  4 29  1  0  0  0  0
M  STY  1   1 DAT
M  SAL   1  1  25
M  SDT   1 MRV_IMPLICIT_H                                        
M  SDD   1     0.0000    0.0000    DR    ALL  0       0  
M  SED   1 IMPL_H1
M  END
>  <field_1>
P32328791

>  <StandardizerResult>
Clean 2D (ID: Clean 2D)
Clear Stereo (ID: Clear Stereo)
Tautomerize (ID: Tautomerize)
Wedge Clean (ID: Wedge Clean)
Aromatize (ID: Aromatize)


$$$$

  Mrv17e0 07081716562D          

 27 29  0  0  0  0            999 V2000
   -1.0966   -7.0706    0.0000 C   0  0  0  0  0  0  0  0  0  0  0  0
   -0.3822   -6.6581    0.0000 C   0  0  0  0  0  0  0  0  0  0  0  0
   -0.3822   -5.8331    0.0000 C   0  0  0  0  0  0  0  0  0  0  0  0
    0.3323   -5.4206    0.0000 C   0  0  0  0  0  0  0  0  0  0  0  0
    1.0468   -5.8331    0.0000 C   0  0  0  0  0  0  0  0  0  0  0  0
    1.0468   -6.6581    0.0000 C   0  0  0  0  0  0  0  0  0  0  0  0
    0.3323   -7.0706    0.0000 C   0  0  0  0  0  0  0  0  0  0  0  0
    1.7613   -5.4206    0.0000 N   0  0  0  0  0  0  0  0  0  0  0  0
    2.4757   -5.8331    0.0000 C   0  0  0  0  0  0  0  0  0  0  0  0
    2.4757   -6.6581    0.0000 O   0  0  0  0  0  0  0  0  0  0  0  0
    3.1902   -5.4206    0.0000 C   0  0  0  0  0  0  0  0  0  0  0  0
    3.9047   -5.8331    0.0000 C   0  0  0  0  0  0  0  0  0  0  0  0
    4.6191   -5.4206    0.0000 C   0  0  0  0  0  0  0  0  0  0  0  0
    4.7054   -4.6001    0.0000 C   0  0  0  0  0  0  0  0  0  0  0  0
    5.5124   -4.4286    0.0000 S   0  0  0  0  0  0  0  0  0  0  0  0
    5.9249   -5.1431    0.0000 C   0  0  0  0  0  0  0  0  0  0  0  0
    5.3728   -5.7562    0.0000 N   0  0  0  0  0  0  0  0  0  0  0  0
    6.7453   -5.2293    0.0000 N   0  0  0  0  0  0  0  0  0  0  0  0
    7.2303   -4.5619    0.0000 C   0  0  0  0  0  0  0  0  0  0  0  0
    8.0507   -4.6481    0.0000 C   0  0  0  0  0  0  0  0  0  0  0  0
    8.5357   -3.9807    0.0000 C   0  0  0  0  0  0  0  0  0  0  0  0
    9.3561   -4.0669    0.0000 C   0  0  0  0  0  0  0  0  0  0  0  0
    9.6917   -4.8206    0.0000 C   0  0  0  0  0  0  0  0  0  0  0  0
   10.5122   -4.9068    0.0000 O   0  0  0  0  0  0  0  0  0  0  0  0
    9.2068   -5.4880    0.0000 N   0  0  0  0  0  0  0  0  0  0  0  0
    8.3863   -5.4018    0.0000 C   0  0  0  0  0  0  0  0  0  0  0  0
    6.8947   -3.8082    0.0000 O   0  0  0  0  0  0  0  0  0  0  0  0
  1  2  1  0  0  0  0
  2  3  4  0  0  0  0
  3  4  4  0  0  0  0
  4  5  4  0  0  0  0
  5  6  4  0  0  0  0
  6  7  4  0  0  0  0
  2  7  4  0  0  0  0
  5  8  1  0  0  0  0
  8  9  1  0  0  0  0
  9 10  2  0  0  0  0
  9 11  1  0  0  0  0
 11 12  1  0  0  0  0
 12 13  1  0  0  0  0
 13 14  4  0  0  0  0
 14 15  4  0  0  0  0
 15 16  4  0  0  0  0
 16 17  4  0  0  0  0
 13 17  4  0  0  0  0
 18 16  1  0  0  0  0
 18 19  1  0  0  0  0
 19 20  1  0  0  0  0
 20 21  4  0  0  0  0
 21 22  4  0  0  0  0
 22 23  4  0  0  0  0
 23 24  2  0  0  0  0
 23 25  4  0  0  0  0
 25 26  4  0  0  0  0
 20 26  4  0  0  0  0
 19 27  2  0  0  0  0
M  STY  1   1 DAT
M  SAL   1  1  25
M  SDT   1 MRV_IMPLICIT_H                                        
M  SDD   1     0.0000    0.0000    DR    ALL  0       0  
M  SED   1 IMPL_H1
M  END
>  <field_1>
P32329493

>  <StandardizerResult>
Clean 2D (ID: Clean 2D)
Clear Stereo (ID: Clear Stereo)
Tautomerize (ID: Tautomerize)
Wedge Clean (ID: Wedge Clean)
Aromatize (ID: Aromatize)


$$$$

  Mrv17e0 07081716562D          

 24 25  0  0  0  0            999 V2000
    0.0000   -5.7750    0.0000 C   0  0  0  0  0  0  0  0  0  0  0  0
   -0.7145   -6.1875    0.0000 C   0  0  0  0  0  0  0  0  0  0  0  0
   -1.4289   -5.7750    0.0000 C   0  0  0  0  0  0  0  0  0  0  0  0
   -1.4289   -4.9500    0.0000 C   0  0  0  0  0  0  0  0  0  0  0  0
   -0.7145   -4.5375    0.0000 C   0  0  0  0  0  0  0  0  0  0  0  0
    0.0000   -4.9500    0.0000 C   0  0  0  0  0  0  0  0  0  0  0  0
   -0.7145   -3.7125    0.0000 S   0  0  0  0  0  0  0  0  0  0  0  0
   -0.7145   -2.8875    0.0000 O   0  0  0  0  0  0  0  0  0  0  0  0
   -1.5395   -3.7125    0.0000 O   0  0  0  0  0  0  0  0  0  0  0  0
    0.1105   -3.7125    0.0000 N   0  0  0  0  0  0  0  0  0  0  0  0
   -2.1434   -6.1875    0.0000 C   0  0  0  0  0  0  0  0  0  0  0  0
   -2.8579   -5.7750    0.0000 N   0  0  0  0  0  0  0  0  0  0  0  0
   -3.5724   -6.1875    0.0000 S   0  0  0  0  0  0  0  0  0  0  0  0
   -3.9849   -5.4730    0.0000 O   0  0  0  0  0  0  0  0  0  0  0  0
   -3.1599   -6.9020    0.0000 O   0  0  0  0  0  0  0  0  0  0  0  0
   -4.2868   -6.6000    0.0000 C   0  0  0  0  0  0  0  0  0  0  0  0
   -5.0013   -6.1875    0.0000 C   0  0  0  0  0  0  0  0  0  0  0  0
   -5.7158   -6.6000    0.0000 C   0  0  0  0  0  0  0  0  0  0  0  0
   -5.7158   -7.4250    0.0000 C   0  0  0  0  0  0  0  0  0  0  0  0
   -6.4302   -7.8375    0.0000 C   0  0  0  0  0  0  0  0  0  0  0  0
   -7.1447   -7.4250    0.0000 C   0  0  0  0  0  0  0  0  0  0  0  0
   -7.1447   -6.6000    0.0000 C   0  0  0  0  0  0  0  0  0  0  0  0
   -6.4302   -6.1875    0.0000 C   0  0  0  0  0  0  0  0  0  0  0  0
   -7.8592   -7.8375    0.0000 Cl  0  0  0  0  0  0  0  0  0  0  0  0
  1  2  4  0  0  0  0
  2  3  4  0  0  0  0
  3  4  4  0  0  0  0
  4  5  4  0  0  0  0
  5  6  4  0  0  0  0
  1  6  4  0  0  0  0
  5  7  1  0  0  0  0
  7  8  2  0  0  0  0
  7  9  2  0  0  0  0
  7 10  1  0  0  0  0
  3 11  1  0  0  0  0
 11 12  1  0  0  0  0
 12 13  1  0  0  0  0
 13 14  2  0  0  0  0
 13 15  2  0  0  0  0
 16 13  1  4  0  0  0
 16 17  2  0  0  0  0
 17 18  1  0  0  0  0
 18 19  4  0  0  0  0
 19 20  4  0  0  0  0
 20 21  4  0  0  0  0
 21 22  4  0  0  0  0
 22 23  4  0  0  0  0
 18 23  4  0  0  0  0
 21 24  1  0  0  0  0
M  END
>  <field_1>
P36612726

>  <StandardizerResult>
Clean 2D (ID: Clean 2D)
Clear Stereo (ID: Clear Stereo)
Tautomerize (ID: Tautomerize)
Wedge Clean (ID: Wedge Clean)
Aromatize (ID: Aromatize)


$$$$

  Mrv17e0 07081716562D          

 28 30  0  0  0  0            999 V2000
    0.0000    7.1786    0.0000 C   0  0  0  0  0  0  0  0  0  0  0  0
    0.7145    6.7661    0.0000 C   0  0  0  0  0  0  0  0  0  0  0  0
    0.7145    5.9411    0.0000 C   0  0  0  0  0  0  0  0  0  0  0  0
    1.4289    5.5286    0.0000 C   0  0  0  0  0  0  0  0  0  0  0  0
    1.4289    4.7036    0.0000 C   0  0  0  0  0  0  0  0  0  0  0  0
    0.7145    4.2911    0.0000 C   0  0  0  0  0  0  0  0  0  0  0  0
    0.0000    4.7036    0.0000 C   0  0  0  0  0  0  0  0  0  0  0  0
    0.0000    5.5286    0.0000 C   0  0  0  0  0  0  0  0  0  0  0  0
    0.7145    3.4661    0.0000 C   0  0  0  0  0  0  0  0  0  0  0  0
    1.3819    2.9812    0.0000 C   0  0  0  0  0  0  0  0  0  0  0  0
    1.1270    2.1965    0.0000 S   0  0  0  0  0  0  0  0  0  0  0  0
    0.3020    2.1965    0.0000 C   0  0  0  0  0  0  0  0  0  0  0  0
    0.0470    2.9812    0.0000 N   0  0  0  0  0  0  0  0  0  0  0  0
   -0.1830    1.5291    0.0000 N   0  0  0  0  0  0  0  0  0  0  0  0
   -1.0034    1.6153    0.0000 C   0  0  0  0  0  0  0  0  0  0  0  0
   -1.4884    0.9479    0.0000 C   0  0  0  0  0  0  0  0  0  0  0  0
   -2.3088    1.0341    0.0000 S   0  0  0  0  0  0  0  0  0  0  0  0
   -2.7938    0.3667    0.0000 C   0  0  0  0  0  0  0  0  0  0  0  0
   -2.5388   -0.4179    0.0000 N   0  0  0  0  0  0  0  0  0  0  0  0
   -3.2063   -0.9029    0.0000 C   0  0  0  0  0  0  0  0  0  0  0  0
   -3.8737   -0.4179    0.0000 C   0  0  0  0  0  0  0  0  0  0  0  0
   -3.6188    0.3667    0.0000 S   0  0  0  0  0  0  0  0  0  0  0  0
   -4.6583   -0.6729    0.0000 C   0  0  0  0  0  0  0  0  0  0  0  0
   -4.8298   -1.4798    0.0000 C   0  0  0  0  0  0  0  0  0  0  0  0
   -4.2168   -2.0319    0.0000 O   0  0  0  0  0  0  0  0  0  0  0  0
   -5.6145   -1.7348    0.0000 N   0  0  0  0  0  0  0  0  0  0  0  0
   -3.2063   -1.7279    0.0000 C   0  0  0  0  0  0  0  0  0  0  0  0
   -1.3390    2.3690    0.0000 O   0  0  0  0  0  0  0  0  0  0  0  0
  1  2  1  0  0  0  0
  2  3  1  0  0  0  0
  3  4  4  0  0  0  0
  4  5  4  0  0  0  0
  5  6  4  0  0  0  0
  6  7  4  0  0  0  0
  7  8  4  0  0  0  0
  3  8  4  0  0  0  0
  6  9  1  0  0  0  0
  9 10  4  0  0  0  0
 10 11  4  0  0  0  0
 11 12  4  0  0  0  0
 12 13  4  0  0  0  0
  9 13  4  0  0  0  0
 14 12  1  0  0  0  0
 14 15  1  0  0  0  0
 15 16  1  0  0  0  0
 16 17  1  0  0  0  0
 17 18  1  0  0  0  0
 18 19  4  0  0  0  0
 19 20  4  0  0  0  0
 20 21  4  0  0  0  0
 21 22  4  0  0  0  0
 18 22  4  0  0  0  0
 21 23  1  0  0  0  0
 23 24  1  0  0  0  0
 24 25  2  0  0  0  0
 24 26  1  0  0  0  0
 20 27  1  0  0  0  0
 15 28  2  0  0  0  0
M  END
>  <field_1>
P36867023

>  <StandardizerResult>
Clean 2D (ID: Clean 2D)
Clear Stereo (ID: Clear Stereo)
Tautomerize (ID: Tautomerize)
Wedge Clean (ID: Wedge Clean)
Aromatize (ID: Aromatize)


$$$$

  Mrv17e0 07081716562D          

 28 30  0  0  0  0            999 V2000
    0.7145    6.7661    0.0000 C   0  0  0  0  0  0  0  0  0  0  0  0
    0.7145    5.9411    0.0000 C   0  0  0  0  0  0  0  0  0  0  0  0
    1.4289    5.5286    0.0000 C   0  0  0  0  0  0  0  0  0  0  0  0
    1.4289    4.7036    0.0000 C   0  0  0  0  0  0  0  0  0  0  0  0
    0.7145    4.2911    0.0000 C   0  0  0  0  0  0  0  0  0  0  0  0
    0.0000    4.7036    0.0000 C   0  0  0  0  0  0  0  0  0  0  0  0
    0.0000    5.5286    0.0000 C   0  0  0  0  0  0  0  0  0  0  0  0
   -0.7145    5.9411    0.0000 C   0  0  0  0  0  0  0  0  0  0  0  0
    0.7145    3.4661    0.0000 C   0  0  0  0  0  0  0  0  0  0  0  0
    1.3819    2.9812    0.0000 C   0  0  0  0  0  0  0  0  0  0  0  0
    1.1270    2.1965    0.0000 S   0  0  0  0  0  0  0  0  0  0  0  0
    0.3020    2.1965    0.0000 C   0  0  0  0  0  0  0  0  0  0  0  0
    0.0470    2.9812    0.0000 N   0  0  0  0  0  0  0  0  0  0  0  0
   -0.1830    1.5291    0.0000 N   0  0  0  0  0  0  0  0  0  0  0  0
   -1.0034    1.6153    0.0000 C   0  0  0  0  0  0  0  0  0  0  0  0
   -1.4884    0.9479    0.0000 C   0  0  0  0  0  0  0  0  0  0  0  0
   -2.3088    1.0341    0.0000 S   0  0  0  0  0  0  0  0  0  0  0  0
   -2.7938    0.3667    0.0000 C   0  0  0  0  0  0  0  0  0  0  0  0
   -2.5388   -0.4179    0.0000 N   0  0  0  0  0  0  0  0  0  0  0  0
   -3.2063   -0.9029    0.0000 C   0  0  0  0  0  0  0  0  0  0  0  0
   -3.8737   -0.4179    0.0000 C   0  0  0  0  0  0  0  0  0  0  0  0
   -3.6188    0.3667    0.0000 S   0  0  0  0  0  0  0  0  0  0  0  0
   -4.6583   -0.6729    0.0000 C   0  0  0  0  0  0  0  0  0  0  0  0
   -5.2714   -0.1208    0.0000 C   0  0  0  0  0  0  0  0  0  0  0  0
   -6.0560   -0.3758    0.0000 O   0  0  0  0  0  0  0  0  0  0  0  0
   -5.0999    0.6861    0.0000 N   0  0  0  0  0  0  0  0  0  0  0  0
   -3.2063   -1.7279    0.0000 C   0  0  0  0  0  0  0  0  0  0  0  0
   -1.3390    2.3690    0.0000 O   0  0  0  0  0  0  0  0  0  0  0  0
  1  2  1  0  0  0  0
  2  3  4  0  0  0  0
  3  4  4  0  0  0  0
  4  5  4  0  0  0  0
  5  6  4  0  0  0  0
  6  7  4  0  0  0  0
  2  7  4  0  0  0  0
  7  8  1  0  0  0  0
  5  9  1  0  0  0  0
  9 10  4  0  0  0  0
 10 11  4  0  0  0  0
 11 12  4  0  0  0  0
 12 13  4  0  0  0  0
  9 13  4  0  0  0  0
 14 12  1  0  0  0  0
 14 15  1  0  0  0  0
 15 16  1  0  0  0  0
 16 17  1  0  0  0  0
 17 18  1  0  0  0  0
 18 19  4  0  0  0  0
 19 20  4  0  0  0  0
 20 21  4  0  0  0  0
 21 22  4  0  0  0  0
 18 22  4  0  0  0  0
 21 23  1  0  0  0  0
 23 24  1  0  0  0  0
 24 25  2  0  0  0  0
 24 26  1  0  0  0  0
 20 27  1  0  0  0  0
 15 28  2  0  0  0  0
M  END
>  <field_1>
P36867054

>  <StandardizerResult>
Clean 2D (ID: Clean 2D)
Clear Stereo (ID: Clear Stereo)
Tautomerize (ID: Tautomerize)
Wedge Clean (ID: Wedge Clean)
Aromatize (ID: Aromatize)


$$$$

  Mrv17e0 07081716562D          

 25 26  0  0  0  0            999 V2000
    1.5395   -2.6664    0.0000 C   0  0  0  0  0  0  0  0  0  0  0  0
    1.5395   -3.4914    0.0000 C   0  0  0  0  0  0  0  0  0  0  0  0
    2.2539   -3.9039    0.0000 C   0  0  0  0  0  0  0  0  0  0  0  0
    2.2539   -4.7289    0.0000 C   0  0  0  0  0  0  0  0  0  0  0  0
    1.5395   -5.1414    0.0000 C   0  0  0  0  0  0  0  0  0  0  0  0
    0.8250   -4.7289    0.0000 C   0  0  0  0  0  0  0  0  0  0  0  0
    0.8250   -3.9039    0.0000 C   0  0  0  0  0  0  0  0  0  0  0  0
    1.5395   -5.9664    0.0000 S   0  0  0  0  0  0  0  0  0  0  0  0
    1.5395   -6.7914    0.0000 O   0  0  0  0  0  0  0  0  0  0  0  0
    2.3645   -5.9664    0.0000 O   0  0  0  0  0  0  0  0  0  0  0  0
    0.7145   -5.9664    0.0000 N   0  0  0  0  0  0  0  0  0  0  0  0
    0.3020   -6.6809    0.0000 C   0  0  0  0  0  0  0  0  0  0  0  0
   -0.5230   -6.6809    0.0000 C   0  0  0  0  0  0  0  0  0  0  0  0
   -0.9355   -7.3954    0.0000 S   0  0  0  0  0  0  0  0  0  0  0  0
   -1.7605   -7.3954    0.0000 C   0  0  0  0  0  0  0  0  0  0  0  0
   -2.1730   -8.1099    0.0000 O   0  0  0  0  0  0  0  0  0  0  0  0
   -2.1730   -6.6809    0.0000 N   0  0  0  0  0  0  0  0  0  0  0  0
    0.7145   -7.3954    0.0000 N   0  0  0  0  0  0  0  0  0  0  0  0
    0.3020   -8.1099    0.0000 C   0  0  0  0  0  0  0  0  0  0  0  0
    0.7145   -8.8243    0.0000 C   0  0  0  0  0  0  0  0  0  0  0  0
    0.3020   -9.5388    0.0000 C   0  0  0  0  0  0  0  0  0  0  0  0
   -0.5230   -9.5388    0.0000 C   0  0  0  0  0  0  0  0  0  0  0  0
   -0.9355   -8.8243    0.0000 C   0  0  0  0  0  0  0  0  0  0  0  0
   -0.5230   -8.1099    0.0000 C   0  0  0  0  0  0  0  0  0  0  0  0
   -1.7605   -8.8243    0.0000 C   0  0  0  0  0  0  0  0  0  0  0  0
  1  2  1  0  0  0  0
  2  3  4  0  0  0  0
  3  4  4  0  0  0  0
  4  5  4  0  0  0  0
  5  6  4  0  0  0  0
  6  7  4  0  0  0  0
  2  7  4  0  0  0  0
  5  8  1  0  0  0  0
  8  9  2  0  0  0  0
  8 10  2  0  0  0  0
 11  8  1  4  0  0  0
 11 12  2  0  0  0  0
 12 13  1  0  0  0  0
 13 14  1  0  0  0  0
 14 15  1  0  0  0  0
 15 16  2  0  0  0  0
 15 17  1  0  0  0  0
 12 18  1  0  0  0  0
 18 19  1  0  0  0  0
 19 20  4  0  0  0  0
 20 21  4  0  0  0  0
 21 22  4  0  0  0  0
 22 23  4  0  0  0  0
 23 24  4  0  0  0  0
 19 24  4  0  0  0  0
 23 25  1  0  0  0  0
M  END
>  <field_1>
P40495459

>  <StandardizerResult>
Clean 2D (ID: Clean 2D)
Clear Stereo (ID: Clear Stereo)
Tautomerize (ID: Tautomerize)
Wedge Clean (ID: Wedge Clean)
Aromatize (ID: Aromatize)


$$$$

  Mrv17e0 07081716562D          

 30 33  0  0  0  0            999 V2000
   -8.5573   -4.2135    0.0000 C   0  0  0  0  0  0  0  0  0  0  0  0
   -7.8036   -3.8780    0.0000 C   0  0  0  0  0  0  0  0  0  0  0  0
   -7.7174   -3.0575    0.0000 C   0  0  0  0  0  0  0  0  0  0  0  0
   -6.9637   -2.7220    0.0000 C   0  0  0  0  0  0  0  0  0  0  0  0
   -6.2963   -3.2069    0.0000 C   0  0  0  0  0  0  0  0  0  0  0  0
   -6.3825   -4.0274    0.0000 C   0  0  0  0  0  0  0  0  0  0  0  0
   -7.1362   -4.3629    0.0000 C   0  0  0  0  0  0  0  0  0  0  0  0
   -5.5426   -2.8713    0.0000 C   0  0  0  0  0  0  0  0  0  0  0  0
   -5.3711   -2.0643    0.0000 N   0  0  0  0  0  0  0  0  0  0  0  0
   -4.5506   -1.9781    0.0000 C   0  0  0  0  0  0  0  0  0  0  0  0
   -4.2150   -2.7318    0.0000 C   0  0  0  0  0  0  0  0  0  0  0  0
   -4.8281   -3.2838    0.0000 S   0  0  0  0  0  0  0  0  0  0  0  0
   -4.1381   -1.2636    0.0000 C   0  0  0  0  0  0  0  0  0  0  0  0
   -3.3131   -1.2636    0.0000 C   0  0  0  0  0  0  0  0  0  0  0  0
   -2.9006   -1.9781    0.0000 O   0  0  0  0  0  0  0  0  0  0  0  0
   -2.9006   -0.5492    0.0000 N   0  0  0  0  0  0  0  0  0  0  0  0
   -2.0756   -0.5492    0.0000 C   0  0  0  0  0  0  0  0  0  0  0  0
   -1.6631    0.1653    0.0000 C   0  0  0  0  0  0  0  0  0  0  0  0
   -0.8381    0.1653    0.0000 C   0  0  0  0  0  0  0  0  0  0  0  0
   -0.3532   -0.5021    0.0000 C   0  0  0  0  0  0  0  0  0  0  0  0
    0.4315   -0.2472    0.0000 N   0  0  0  0  0  0  0  0  0  0  0  0
    0.4315    0.5778    0.0000 C   0  0  0  0  0  0  0  0  0  0  0  0
   -0.3532    0.8327    0.0000 C   0  0  0  0  0  0  0  0  0  0  0  0
   -0.5247    1.6397    0.0000 C   0  0  0  0  0  0  0  0  0  0  0  0
    0.0884    2.1917    0.0000 C   0  0  0  0  0  0  0  0  0  0  0  0
    0.8730    1.9368    0.0000 C   0  0  0  0  0  0  0  0  0  0  0  0
    1.0446    1.1298    0.0000 C   0  0  0  0  0  0  0  0  0  0  0  0
   -1.6631   -1.2636    0.0000 C   0  0  0  0  0  0  0  0  0  0  0  0
   -0.8381   -1.2636    0.0000 O   0  0  0  0  0  0  0  0  0  0  0  0
   -2.0756   -1.9781    0.0000 O   0  0  0  0  0  0  0  0  0  0  0  0
  1  2  1  0  0  0  0
  2  3  4  0  0  0  0
  3  4  4  0  0  0  0
  4  5  4  0  0  0  0
  5  6  4  0  0  0  0
  6  7  4  0  0  0  0
  2  7  4  0  0  0  0
  5  8  1  0  0  0  0
  8  9  4  0  0  0  0
  9 10  4  0  0  0  0
 10 11  4  0  0  0  0
 11 12  4  0  0  0  0
  8 12  4  0  0  0  0
 10 13  1  0  0  0  0
 13 14  1  0  0  0  0
 14 15  2  0  0  0  0
 14 16  1  0  0  0  0
 17 16  1  0  0  0  0
 17 18  1  0  0  0  0
 18 19  1  0  0  0  0
 19 20  4  0  0  0  0
 20 21  4  0  0  0  0
 21 22  4  0  0  0  0
 22 23  4  0  0  0  0
 19 23  4  0  0  0  0
 23 24  4  0  0  0  0
 24 25  4  0  0  0  0
 25 26  4  0  0  0  0
 26 27  4  0  0  0  0
 22 27  4  0  0  0  0
 17 28  1  0  0  0  0
 28 29  2  0  0  0  0
 28 30  1  0  0  0  0
M  STY  1   1 DAT
M  SAL   1  1  21
M  SDT   1 MRV_IMPLICIT_H                                        
M  SDD   1     0.0000    0.0000    DR    ALL  0       0  
M  SED   1 IMPL_H1
M  END
>  <field_1>
P47267848

>  <StandardizerResult>
Clean 2D (ID: Clean 2D)
Clear Stereo (ID: Clear Stereo)
Tautomerize (ID: Tautomerize)
Wedge Clean (ID: Wedge Clean)
Aromatize (ID: Aromatize)


$$$$

  Mrv17e0 07081716562D          

 23 24  0  0  0  0            999 V2000
   -2.0202   -2.3400    0.0000 C   0  0  0  0  0  0  0  0  0  0  0  0
   -1.4681   -1.7269    0.0000 C   0  0  0  0  0  0  0  0  0  0  0  0
   -0.7145   -2.0625    0.0000 C   0  0  0  0  0  0  0  0  0  0  0  0
   -0.8007   -2.8830    0.0000 S   0  0  0  0  0  0  0  0  0  0  0  0
   -1.6077   -3.0545    0.0000 C   0  0  0  0  0  0  0  0  0  0  0  0
    0.0000   -1.6500    0.0000 C   0  0  0  0  0  0  0  0  0  0  0  0
    0.0000   -0.8250    0.0000 N   0  0  0  0  0  0  0  0  0  0  0  0
    0.7145   -0.4125    0.0000 C   0  0  0  0  0  0  0  0  0  0  0  0
    0.7145    0.4125    0.0000 C   0  0  0  0  0  0  0  0  0  0  0  0
    1.4289    0.8250    0.0000 C   0  0  0  0  0  0  0  0  0  0  0  0
    1.4289    1.6500    0.0000 C   0  0  0  0  0  0  0  0  0  0  0  0
    2.1434    2.0625    0.0000 C   0  0  0  0  0  0  0  0  0  0  0  0
    2.8579    1.6500    0.0000 C   0  0  0  0  0  0  0  0  0  0  0  0
    2.8579    0.8250    0.0000 C   0  0  0  0  0  0  0  0  0  0  0  0
    2.1434    0.4125    0.0000 C   0  0  0  0  0  0  0  0  0  0  0  0
    3.5724    2.0625    0.0000 Br  0  0  0  0  0  0  0  0  0  0  0  0
    1.4289   -0.8250    0.0000 C   0  0  0  0  0  0  0  0  0  0  0  0
    1.4289   -1.6500    0.0000 O   0  0  0  0  0  0  0  0  0  0  0  0
    2.1434   -0.4125    0.0000 N   0  0  0  0  0  0  0  0  0  0  0  0
    2.8579   -0.8250    0.0000 C   0  0  0  0  0  0  0  0  0  0  0  0
    3.5724   -0.4125    0.0000 C   0  0  0  0  0  0  0  0  0  0  0  0
    4.2868   -0.8250    0.0000 O   0  0  0  0  0  0  0  0  0  0  0  0
    0.7145   -2.0625    0.0000 O   0  0  0  0  0  0  0  0  0  0  0  0
  1  2  4  0  0  0  0
  2  3  4  0  0  0  0
  3  4  4  0  0  0  0
  4  5  4  0  0  0  0
  1  5  4  0  0  0  0
  3  6  1  0  0  0  0
  6  7  1  0  0  0  0
  7  8  1  0  0  0  0
  8  9  2  0  0  0  0
  9 10  1  0  0  0  0
 10 11  4  0  0  0  0
 11 12  4  0  0  0  0
 12 13  4  0  0  0  0
 13 14  4  0  0  0  0
 14 15  4  0  0  0  0
 10 15  4  0  0  0  0
 13 16  1  0  0  0  0
  8 17  1  0  0  0  0
 17 18  2  0  0  0  0
 17 19  1  0  0  0  0
 19 20  1  0  0  0  0
 20 21  1  0  0  0  0
 21 22  1  0  0  0  0
  6 23  2  0  0  0  0
M  END
>  <field_1>
P57476402

>  <StandardizerResult>
Clean 2D (ID: Clean 2D)
Clear Stereo (ID: Clear Stereo)
Tautomerize (ID: Tautomerize)
Wedge Clean (ID: Wedge Clean)
Aromatize (ID: Aromatize)


$$$$

  Mrv17e0 07081716562D          

 27 28  0  0  0  0            999 V2000
    5.7158   -2.4750    0.0000 C   0  0  0  0  0  0  0  0  0  0  0  0
    6.4302   -2.0625    0.0000 C   0  0  0  0  0  0  0  0  0  0  0  0
    7.1447   -2.4750    0.0000 C   0  0  0  0  0  0  0  0  0  0  0  0
    7.8592   -2.0625    0.0000 C   0  0  0  0  0  0  0  0  0  0  0  0
    8.5737   -2.4750    0.0000 C   0  0  0  0  0  0  0  0  0  0  0  0
    9.2881   -2.0625    0.0000 C   0  0  0  0  0  0  0  0  0  0  0  0
   10.0026   -2.4750    0.0000 C   0  0  0  0  0  0  0  0  0  0  0  0
   10.0026   -3.3000    0.0000 O   0  0  0  0  0  0  0  0  0  0  0  0
   10.7171   -2.0625    0.0000 N   0  0  0  0  0  0  0  0  0  0  0  0
   11.4315   -2.4750    0.0000 N   0  0  0  0  0  0  0  0  0  0  0  0
   12.1460   -2.0625    0.0000 C   0  0  0  0  0  0  0  0  0  0  0  0
   12.8605   -2.4750    0.0000 C   0  0  0  0  0  0  0  0  0  0  0  0
   13.5749   -2.0625    0.0000 C   0  0  0  0  0  0  0  0  0  0  0  0
   14.2894   -2.4750    0.0000 N   0  0  0  0  0  0  0  0  0  0  0  0
   14.2894   -3.3000    0.0000 C   0  0  0  0  0  0  0  0  0  0  0  0
   15.0039   -3.7125    0.0000 S   0  0  0  0  0  0  0  0  0  0  0  0
   13.5749   -3.7125    0.0000 N   0  0  0  0  0  0  0  0  0  0  0  0
   12.8605   -3.3000    0.0000 C   0  0  0  0  0  0  0  0  0  0  0  0
   12.1460   -3.7125    0.0000 O   0  0  0  0  0  0  0  0  0  0  0  0
   13.5749   -4.5375    0.0000 C   0  0  0  0  0  0  0  0  0  0  0  0
   14.2894   -4.9500    0.0000 C   0  0  0  0  0  0  0  0  0  0  0  0
   14.2894   -5.7750    0.0000 C   0  0  0  0  0  0  0  0  0  0  0  0
   13.5749   -6.1875    0.0000 C   0  0  0  0  0  0  0  0  0  0  0  0
   12.8605   -5.7750    0.0000 C   0  0  0  0  0  0  0  0  0  0  0  0
   12.8605   -4.9500    0.0000 C   0  0  0  0  0  0  0  0  0  0  0  0
   13.5749   -7.0125    0.0000 C   0  0  0  0  0  0  0  0  0  0  0  0
   13.5749   -1.2375    0.0000 O   0  0  0  0  0  0  0  0  0  0  0  0
  1  2  1  0  0  0  0
  2  3  1  0  0  0  0
  3  4  1  0  0  0  0
  4  5  1  0  0  0  0
  5  6  1  0  0  0  0
  6  7  1  0  0  0  0
  7  8  2  0  0  0  0
  7  9  1  0  0  0  0
  9 10  1  0  0  0  0
 11 10  2  0  0  0  0
 11 12  1  4  0  0  0
 12 13  1  0  0  0  0
 13 14  1  0  0  0  0
 14 15  1  0  0  0  0
 15 16  2  0  0  0  0
 15 17  1  0  0  0  0
 17 18  1  0  0  0  0
 12 18  1  0  0  0  0
 18 19  2  0  0  0  0
 17 20  1  0  0  0  0
 20 21  4  0  0  0  0
 21 22  4  0  0  0  0
 22 23  4  0  0  0  0
 23 24  4  0  0  0  0
 24 25  4  0  0  0  0
 20 25  4  0  0  0  0
 23 26  1  0  0  0  0
 13 27  2  0  0  0  0
M  END
>  <field_1>
P57593602

>  <StandardizerResult>
Clean 2D (ID: Clean 2D)
Clear Stereo (ID: Clear Stereo)
Tautomerize (ID: Tautomerize)
Wedge Clean (ID: Wedge Clean)
Aromatize (ID: Aromatize)


$$$$

  Mrv17e0 07081716562D          

 25 27  0  0  0  0            999 V2000
    0.0000    2.4750    0.0000 C   0  0  0  0  0  0  0  0  0  0  0  0
    0.7145    2.0625    0.0000 C   0  0  0  0  0  0  0  0  0  0  0  0
    1.4289    2.4750    0.0000 C   0  0  0  0  0  0  0  0  0  0  0  0
    2.1434    2.0625    0.0000 C   0  0  0  0  0  0  0  0  0  0  0  0
    2.1434    1.2375    0.0000 N   0  0  0  0  0  0  0  0  0  0  0  0
    1.4289    0.8250    0.0000 C   0  0  0  0  0  0  0  0  0  0  0  0
    0.7145    1.2375    0.0000 N   0  0  0  0  0  0  0  0  0  0  0  0
    1.4289    0.0000    0.0000 S   0  0  0  0  0  0  0  0  0  0  0  0
    0.7145   -0.4125    0.0000 C   0  0  0  0  0  0  0  0  0  0  0  0
    0.7145   -1.2375    0.0000 C   0  0  0  0  0  0  0  0  0  0  0  0
    1.3819   -1.7224    0.0000 N   0  0  0  0  0  0  0  0  0  0  0  0
    1.1270   -2.5070    0.0000 C   0  0  0  0  0  0  0  0  0  0  0  0
    0.3020   -2.5070    0.0000 N   0  0  0  0  0  0  0  0  0  0  0  0
    0.0470   -1.7224    0.0000 O   0  0  0  0  0  0  0  0  0  0  0  0
    1.6119   -3.1745    0.0000 C   0  0  0  0  0  0  0  0  0  0  0  0
    2.4324   -3.0882    0.0000 C   0  0  0  0  0  0  0  0  0  0  0  0
    2.9173   -3.7557    0.0000 C   0  0  0  0  0  0  0  0  0  0  0  0
    2.5817   -4.5094    0.0000 C   0  0  0  0  0  0  0  0  0  0  0  0
    1.7613   -4.5956    0.0000 C   0  0  0  0  0  0  0  0  0  0  0  0
    1.2763   -3.9282    0.0000 C   0  0  0  0  0  0  0  0  0  0  0  0
    1.4257   -5.3493    0.0000 Cl  0  0  0  0  0  0  0  0  0  0  0  0
    2.8579    2.4750    0.0000 O   0  0  0  0  0  0  0  0  0  0  0  0
    1.4289    3.3000    0.0000 C   0  0  0  0  0  0  0  0  0  0  0  0
    2.1434    3.7125    0.0000 C   0  0  0  0  0  0  0  0  0  0  0  0
    2.1434    4.5375    0.0000 O   0  0  0  0  0  0  0  0  0  0  0  0
  1  2  1  0  0  0  0
  2  3  4  0  0  0  0
  3  4  4  0  0  0  0
  4  5  4  0  0  0  0
  5  6  4  0  0  0  0
  6  7  4  0  0  0  0
  2  7  4  0  0  0  0
  6  8  1  0  0  0  0
  8  9  1  0  0  0  0
 10  9  1  0  0  0  0
 10 11  1  0  0  0  0
 11 12  1  0  0  0  0
 12 13  2  0  0  0  0
 13 14  1  0  0  0  0
 10 14  1  0  0  0  0
 12 15  1  0  0  0  0
 15 16  4  0  0  0  0
 16 17  4  0  0  0  0
 17 18  4  0  0  0  0
 18 19  4  0  0  0  0
 19 20  4  0  0  0  0
 15 20  4  0  0  0  0
 19 21  1  0  0  0  0
  4 22  2  0  0  0  0
  3 23  1  0  0  0  0
 23 24  1  0  0  0  0
 24 25  1  0  0  0  0
M  STY  1   1 DAT
M  SAL   1  1   7
M  SDT   1 MRV_IMPLICIT_H                                        
M  SDD   1     0.0000    0.0000    DR    ALL  0       0  
M  SED   1 IMPL_H1
M  END
>  <field_1>
P60022921

>  <StandardizerResult>
Clean 2D (ID: Clean 2D)
Clear Stereo (ID: Clear Stereo)
Tautomerize (ID: Tautomerize)
Wedge Clean (ID: Wedge Clean)
Aromatize (ID: Aromatize)


$$$$

  Mrv17e0 07081716562D          

 26 29  0  0  0  0            999 V2000
    1.8859   -1.7973    0.0000 C   0  0  0  0  0  0  0  0  0  0  0  0
    1.0789   -1.9688    0.0000 C   0  0  0  0  0  0  0  0  0  0  0  0
    0.5269   -1.3557    0.0000 C   0  0  0  0  0  0  0  0  0  0  0  0
    0.7818   -0.5711    0.0000 C   0  0  0  0  0  0  0  0  0  0  0  0
    1.5888   -0.3996    0.0000 C   0  0  0  0  0  0  0  0  0  0  0  0
    2.1408   -1.0127    0.0000 C   0  0  0  0  0  0  0  0  0  0  0  0
    1.6750    0.4209    0.0000 C   0  0  0  0  0  0  0  0  0  0  0  0
    0.9213    0.7564    0.0000 C   0  0  0  0  0  0  0  0  0  0  0  0
    0.3693    0.1433    0.0000 N   0  0  0  0  0  0  0  0  0  0  0  0
    2.3895    0.8334    0.0000 C   0  0  0  0  0  0  0  0  0  0  0  0
    3.1039    0.4209    0.0000 C   0  0  0  0  0  0  0  0  0  0  0  0
    3.8184    0.8334    0.0000 N   0  0  0  0  0  0  0  0  0  0  0  0
    4.5329    0.4209    0.0000 C   0  0  0  0  0  0  0  0  0  0  0  0
    4.5329   -0.4041    0.0000 O   0  0  0  0  0  0  0  0  0  0  0  0
    5.2474    0.8334    0.0000 C   0  0  0  0  0  0  0  0  0  0  0  0
    5.9618    0.4209    0.0000 S   0  0  0  0  0  0  0  0  0  0  0  0
    6.6763    0.8334    0.0000 C   0  0  0  0  0  0  0  0  0  0  0  0
    6.7625    1.6539    0.0000 N   0  0  0  0  0  0  0  0  0  0  0  0
    7.5695    1.8254    0.0000 N   0  0  0  0  0  0  0  0  0  0  0  0
    7.9820    1.1109    0.0000 C   0  0  0  0  0  0  0  0  0  0  0  0
    7.4300    0.4978    0.0000 N   0  0  0  0  0  0  0  0  0  0  0  0
    8.8025    1.0247    0.0000 C   0  0  0  0  0  0  0  0  0  0  0  0
    9.3545    1.6378    0.0000 C   0  0  0  0  0  0  0  0  0  0  0  0
   10.1082    1.3022    0.0000 C   0  0  0  0  0  0  0  0  0  0  0  0
   10.0220    0.4817    0.0000 C   0  0  0  0  0  0  0  0  0  0  0  0
    9.2150    0.3102    0.0000 S   0  0  0  0  0  0  0  0  0  0  0  0
  1  2  4  0  0  0  0
  2  3  4  0  0  0  0
  3  4  4  0  0  0  0
  4  5  4  0  0  0  0
  5  6  4  0  0  0  0
  1  6  4  0  0  0  0
  5  7  4  0  0  0  0
  7  8  4  0  0  0  0
  8  9  4  0  0  0  0
  4  9  4  0  0  0  0
  7 10  1  0  0  0  0
 10 11  1  0  0  0  0
 11 12  1  0  0  0  0
 12 13  1  0  0  0  0
 13 14  2  0  0  0  0
 13 15  1  0  0  0  0
 15 16  1  0  0  0  0
 16 17  1  0  0  0  0
 17 18  4  0  0  0  0
 18 19  4  0  0  0  0
 19 20  4  0  0  0  0
 20 21  4  0  0  0  0
 17 21  4  0  0  0  0
 20 22  1  0  0  0  0
 22 23  4  0  0  0  0
 23 24  4  0  0  0  0
 24 25  4  0  0  0  0
 25 26  4  0  0  0  0
 22 26  4  0  0  0  0
M  STY  2   1 DAT   2 DAT
M  SAL   1  1   9
M  SDT   1 MRV_IMPLICIT_H                                        
M  SDD   1     0.0000    0.0000    DR    ALL  0       0  
M  SED   1 IMPL_H1
M  SAL   2  1  21
M  SDT   2 MRV_IMPLICIT_H                                        
M  SDD   2     0.0000    0.0000    DR    ALL  0       0  
M  SED   2 IMPL_H1
M  END
>  <field_1>
P60709996

>  <StandardizerResult>
Clean 2D (ID: Clean 2D)
Clear Stereo (ID: Clear Stereo)
Tautomerize (ID: Tautomerize)
Wedge Clean (ID: Wedge Clean)
Aromatize (ID: Aromatize)


$$$$

  Mrv17e0 07081716562D          

 29 32  0  0  0  0            999 V2000
   -2.5154   -1.6839    0.0000 C   0  0  0  0  0  0  0  0  0  0  0  0
   -1.6904   -1.6839    0.0000 O   0  0  0  0  0  0  0  0  0  0  0  0
   -1.2779   -0.9694    0.0000 C   0  0  0  0  0  0  0  0  0  0  0  0
   -0.4529   -0.9694    0.0000 C   0  0  0  0  0  0  0  0  0  0  0  0
   -0.0404   -0.2549    0.0000 C   0  0  0  0  0  0  0  0  0  0  0  0
    0.7846   -0.2549    0.0000 N   0  0  0  0  0  0  0  0  0  0  0  0
    1.2695    0.4125    0.0000 C   0  0  0  0  0  0  0  0  0  0  0  0
    2.0542    0.1576    0.0000 C   0  0  0  0  0  0  0  0  0  0  0  0
    2.8388    0.4125    0.0000 C   0  0  0  0  0  0  0  0  0  0  0  0
    3.3237   -0.2549    0.0000 N   0  0  0  0  0  0  0  0  0  0  0  0
    2.8388   -0.9224    0.0000 N   0  0  0  0  0  0  0  0  0  0  0  0
    2.0542   -0.6674    0.0000 C   0  0  0  0  0  0  0  0  0  0  0  0
    1.2695   -0.9224    0.0000 C   0  0  0  0  0  0  0  0  0  0  0  0
    1.0146   -1.7070    0.0000 O   0  0  0  0  0  0  0  0  0  0  0  0
    3.0937    1.1971    0.0000 C   0  0  0  0  0  0  0  0  0  0  0  0
    2.5417    1.8102    0.0000 C   0  0  0  0  0  0  0  0  0  0  0  0
    2.7966    2.5948    0.0000 C   0  0  0  0  0  0  0  0  0  0  0  0
    3.6036    2.7664    0.0000 C   0  0  0  0  0  0  0  0  0  0  0  0
    4.1556    2.1533    0.0000 C   0  0  0  0  0  0  0  0  0  0  0  0
    3.9007    1.3686    0.0000 C   0  0  0  0  0  0  0  0  0  0  0  0
    4.4527    0.7556    0.0000 O   0  0  0  0  0  0  0  0  0  0  0  0
    2.2446    3.2079    0.0000 Cl  0  0  0  0  0  0  0  0  0  0  0  0
    1.0146    1.1971    0.0000 C   0  0  0  0  0  0  0  0  0  0  0  0
    1.5666    1.8102    0.0000 C   0  0  0  0  0  0  0  0  0  0  0  0
    1.3117    2.5948    0.0000 C   0  0  0  0  0  0  0  0  0  0  0  0
    0.5047    2.7664    0.0000 C   0  0  0  0  0  0  0  0  0  0  0  0
   -0.0473    2.1533    0.0000 C   0  0  0  0  0  0  0  0  0  0  0  0
    0.2076    1.3686    0.0000 C   0  0  0  0  0  0  0  0  0  0  0  0
   -0.8543    2.3248    0.0000 O   0  0  0  0  0  0  0  0  0  0  0  0
  1  2  1  0  0  0  0
  2  3  1  0  0  0  0
  3  4  1  0  0  0  0
  4  5  1  0  0  0  0
  5  6  1  0  0  0  0
  6  7  1  0  0  0  0
  7  8  1  0  0  0  0
  8  9  4  0  0  0  0
  9 10  4  0  0  0  0
 10 11  4  0  0  0  0
 11 12  4  0  0  0  0
  8 12  4  0  0  0  0
 12 13  1  0  0  0  0
  6 13  1  0  0  0  0
 13 14  2  0  0  0  0
  9 15  1  0  0  0  0
 15 16  4  0  0  0  0
 16 17  4  0  0  0  0
 17 18  4  0  0  0  0
 18 19  4  0  0  0  0
 19 20  4  0  0  0  0
 15 20  4  0  0  0  0
 20 21  1  0  0  0  0
 17 22  1  0  0  0  0
  7 23  1  0  0  0  0
 23 24  4  0  0  0  0
 24 25  4  0  0  0  0
 25 26  4  0  0  0  0
 26 27  4  0  0  0  0
 27 28  4  0  0  0  0
 23 28  4  0  0  0  0
 27 29  1  0  0  0  0
M  STY  1   1 DAT
M  SAL   1  1  11
M  SDT   1 MRV_IMPLICIT_H                                        
M  SDD   1     0.0000    0.0000    DR    ALL  0       0  
M  SED   1 IMPL_H1
M  END
>  <field_1>
P61476380

>  <StandardizerResult>
Clean 2D (ID: Clean 2D)
Clear Stereo (ID: Clear Stereo)
Tautomerize (ID: Tautomerize)
Wedge Clean (ID: Wedge Clean)
Aromatize (ID: Aromatize)


$$$$

  Mrv17e0 07081716562D          

 25 27  0  0  0  0            999 V2000
    1.3222    4.7652    0.0000 C   0  0  0  0  0  0  0  0  0  0  0  0
    2.0367    4.3527    0.0000 C   0  0  0  0  0  0  0  0  0  0  0  0
    2.7512    4.7652    0.0000 C   0  0  0  0  0  0  0  0  0  0  0  0
    3.4656    4.3527    0.0000 C   0  0  0  0  0  0  0  0  0  0  0  0
    3.4656    3.5277    0.0000 C   0  0  0  0  0  0  0  0  0  0  0  0
    2.7512    3.1152    0.0000 C   0  0  0  0  0  0  0  0  0  0  0  0
    2.0367    3.5277    0.0000 C   0  0  0  0  0  0  0  0  0  0  0  0
    2.7512    2.2902    0.0000 C   0  0  0  0  0  0  0  0  0  0  0  0
    3.4186    1.8053    0.0000 C   0  0  0  0  0  0  0  0  0  0  0  0
    3.1637    1.0206    0.0000 C   0  0  0  0  0  0  0  0  0  0  0  0
    2.3387    1.0206    0.0000 N   0  0  0  0  0  0  0  0  0  0  0  0
    2.0837    1.8053    0.0000 N   0  0  0  0  0  0  0  0  0  0  0  0
    3.6486    0.3532    0.0000 C   0  0  0  0  0  0  0  0  0  0  0  0
    3.3130   -0.4005    0.0000 N   0  0  0  0  0  0  0  0  0  0  0  0
    3.7980   -1.0679    0.0000 C   0  0  0  0  0  0  0  0  0  0  0  0
    4.6230   -1.0679    0.0000 N   0  0  0  0  0  0  0  0  0  0  0  0
    4.8779   -1.8525    0.0000 N   0  0  0  0  0  0  0  0  0  0  0  0
    4.2105   -2.3375    0.0000 C   0  0  0  0  0  0  0  0  0  0  0  0
    3.5430   -1.8525    0.0000 S   0  0  0  0  0  0  0  0  0  0  0  0
    4.2105   -3.1625    0.0000 S   0  0  0  0  0  0  0  0  0  0  0  0
    4.9249   -3.5750    0.0000 C   0  0  0  0  0  0  0  0  0  0  0  0
    4.9249   -4.4000    0.0000 C   0  0  0  0  0  0  0  0  0  0  0  0
    5.6394   -4.8125    0.0000 C   0  0  0  0  0  0  0  0  0  0  0  0
    4.4691    0.4394    0.0000 O   0  0  0  0  0  0  0  0  0  0  0  0
    4.1801    3.1152    0.0000 O   0  0  0  0  0  0  0  0  0  0  0  0
  1  2  1  0  0  0  0
  2  3  4  0  0  0  0
  3  4  4  0  0  0  0
  4  5  4  0  0  0  0
  5  6  4  0  0  0  0
  6  7  4  0  0  0  0
  2  7  4  0  0  0  0
  6  8  1  0  0  0  0
  8  9  4  0  0  0  0
  9 10  4  0  0  0  0
 10 11  4  0  0  0  0
 11 12  4  0  0  0  0
  8 12  4  0  0  0  0
 10 13  1  0  0  0  0
 14 13  1  0  0  0  0
 14 15  1  0  0  0  0
 15 16  4  0  0  0  0
 16 17  4  0  0  0  0
 17 18  4  0  0  0  0
 18 19  4  0  0  0  0
 15 19  4  0  0  0  0
 18 20  1  0  0  0  0
 20 21  1  0  0  0  0
 21 22  1  0  0  0  0
 22 23  2  0  0  0  0
 13 24  2  0  0  0  0
  5 25  1  0  0  0  0
M  STY  1   1 DAT
M  SAL   1  1  11
M  SDT   1 MRV_IMPLICIT_H                                        
M  SDD   1     0.0000    0.0000    DR    ALL  0       0  
M  SED   1 IMPL_H1
M  END
>  <field_1>
P61580161

>  <StandardizerResult>
Clean 2D (ID: Clean 2D)
Clear Stereo (ID: Clear Stereo)
Tautomerize (ID: Tautomerize)
Wedge Clean (ID: Wedge Clean)
Aromatize (ID: Aromatize)


$$$$

  Mrv17e0 07081716562D          

 29 31  0  0  0  0            999 V2000
   -3.2053    0.1968    0.0000 C   0  0  0  0  0  0  0  0  0  0  0  0
   -2.3848    0.1106    0.0000 C   0  0  0  0  0  0  0  0  0  0  0  0
   -2.0492   -0.6431    0.0000 C   0  0  0  0  0  0  0  0  0  0  0  0
   -2.5342   -1.3105    0.0000 C   0  0  0  0  0  0  0  0  0  0  0  0
   -3.3546   -1.2243    0.0000 C   0  0  0  0  0  0  0  0  0  0  0  0
   -3.6902   -0.4706    0.0000 C   0  0  0  0  0  0  0  0  0  0  0  0
   -3.8396   -1.8917    0.0000 O   0  0  0  0  0  0  0  0  0  0  0  0
   -1.2288   -0.7293    0.0000 C   0  0  0  0  0  0  0  0  0  0  0  0
   -0.8932   -1.4830    0.0000 C   0  0  0  0  0  0  0  0  0  0  0  0
   -0.0862   -1.6545    0.0000 C   0  0  0  0  0  0  0  0  0  0  0  0
    0.5269   -1.1025    0.0000 O   0  0  0  0  0  0  0  0  0  0  0  0
    0.0000   -2.4750    0.0000 N   0  0  0  0  0  0  0  0  0  0  0  0
   -0.7537   -2.8106    0.0000 C   0  0  0  0  0  0  0  0  0  0  0  0
   -0.9252   -3.6175    0.0000 S   0  0  0  0  0  0  0  0  0  0  0  0
   -1.3057   -2.1975    0.0000 S   0  0  0  0  0  0  0  0  0  0  0  0
    0.7145   -2.8875    0.0000 C   0  0  0  0  0  0  0  0  0  0  0  0
    1.4289   -2.4750    0.0000 C   0  0  0  0  0  0  0  0  0  0  0  0
    2.1434   -2.8875    0.0000 C   0  0  0  0  0  0  0  0  0  0  0  0
    2.1434   -3.7125    0.0000 O   0  0  0  0  0  0  0  0  0  0  0  0
    2.8579   -2.4750    0.0000 N   0  0  0  0  0  0  0  0  0  0  0  0
    3.5724   -2.8875    0.0000 C   0  0  0  0  0  0  0  0  0  0  0  0
    4.2868   -2.4750    0.0000 C   0  0  0  0  0  0  0  0  0  0  0  0
    5.0013   -2.8875    0.0000 C   0  0  0  0  0  0  0  0  0  0  0  0
    5.0013   -3.7125    0.0000 C   0  0  0  0  0  0  0  0  0  0  0  0
    4.2868   -4.1250    0.0000 C   0  0  0  0  0  0  0  0  0  0  0  0
    3.5724   -3.7125    0.0000 C   0  0  0  0  0  0  0  0  0  0  0  0
    5.7158   -4.1250    0.0000 C   0  0  0  0  0  0  0  0  0  0  0  0
    6.4302   -3.7125    0.0000 O   0  0  0  0  0  0  0  0  0  0  0  0
    5.7158   -4.9500    0.0000 O   0  0  0  0  0  0  0  0  0  0  0  0
  1  2  4  0  0  0  0
  2  3  4  0  0  0  0
  3  4  4  0  0  0  0
  4  5  4  0  0  0  0
  5  6  4  0  0  0  0
  1  6  4  0  0  0  0
  5  7  1  0  0  0  0
  8  3  1  4  0  0  0
  8  9  2  0  0  0  0
  9 10  1  0  0  0  0
 10 11  2  0  0  0  0
 10 12  1  0  0  0  0
 12 13  1  0  0  0  0
 13 14  2  0  0  0  0
 13 15  1  0  0  0  0
  9 15  1  0  0  0  0
 12 16  1  0  0  0  0
 16 17  1  0  0  0  0
 17 18  1  0  0  0  0
 18 19  2  0  0  0  0
 18 20  1  0  0  0  0
 20 21  1  0  0  0  0
 21 22  4  0  0  0  0
 22 23  4  0  0  0  0
 23 24  4  0  0  0  0
 24 25  4  0  0  0  0
 25 26  4  0  0  0  0
 21 26  4  0  0  0  0
 24 27  1  0  0  0  0
 27 28  2  0  0  0  0
 27 29  1  0  0  0  0
M  END
>  <field_1>
P70718868

>  <StandardizerResult>
Clean 2D (ID: Clean 2D)
Clear Stereo (ID: Clear Stereo)
Tautomerize (ID: Tautomerize)
Wedge Clean (ID: Wedge Clean)
Aromatize (ID: Aromatize)


$$$$

  Mrv17e0 07081716562D          

 27 28  0  0  0  0            999 V2000
    2.8579    0.0000    0.0000 C   0  0  0  0  0  0  0  0  0  0  0  0
    2.8579   -0.8250    0.0000 C   0  0  0  0  0  0  0  0  0  0  0  0
    2.1434   -1.2375    0.0000 N   0  0  0  0  0  0  0  0  0  0  0  0
    1.4289   -0.8250    0.0000 C   0  0  0  0  0  0  0  0  0  0  0  0
    0.7145   -1.2375    0.0000 C   0  0  0  0  0  0  0  0  0  0  0  0
    2.1434   -2.0625    0.0000 C   0  0  0  0  0  0  0  0  0  0  0  0
    1.4289   -2.4750    0.0000 C   0  0  0  0  0  0  0  0  0  0  0  0
    1.4289   -3.3000    0.0000 C   0  0  0  0  0  0  0  0  0  0  0  0
    2.1434   -3.7125    0.0000 C   0  0  0  0  0  0  0  0  0  0  0  0
    2.8579   -3.3000    0.0000 C   0  0  0  0  0  0  0  0  0  0  0  0
    2.8579   -2.4750    0.0000 C   0  0  0  0  0  0  0  0  0  0  0  0
    3.5724   -2.0625    0.0000 N   0  0  0  0  0  0  0  0  0  0  0  0
    4.2868   -2.4750    0.0000 S   0  0  0  0  0  0  0  0  0  0  0  0
    3.8743   -3.1895    0.0000 O   0  0  0  0  0  0  0  0  0  0  0  0
    4.6993   -1.7605    0.0000 O   0  0  0  0  0  0  0  0  0  0  0  0
    5.0013   -2.8875    0.0000 C   0  0  0  0  0  0  0  0  0  0  0  0
    5.7158   -2.4750    0.0000 C   0  0  0  0  0  0  0  0  0  0  0  0
    6.4302   -2.8875    0.0000 C   0  0  0  0  0  0  0  0  0  0  0  0
    6.4302   -3.7125    0.0000 C   0  0  0  0  0  0  0  0  0  0  0  0
    5.7158   -4.1250    0.0000 C   0  0  0  0  0  0  0  0  0  0  0  0
    5.0013   -3.7125    0.0000 C   0  0  0  0  0  0  0  0  0  0  0  0
    4.2868   -4.1250    0.0000 C   0  0  0  0  0  0  0  0  0  0  0  0
    7.1447   -2.4750    0.0000 C   0  0  0  0  0  0  0  0  0  0  0  0
    2.1434   -4.5375    0.0000 S   0  0  0  0  0  0  0  0  0  0  0  0
    1.3184   -4.5375    0.0000 O   0  0  0  0  0  0  0  0  0  0  0  0
    2.9684   -4.5375    0.0000 O   0  0  0  0  0  0  0  0  0  0  0  0
    2.1434   -5.3625    0.0000 N   0  0  0  0  0  0  0  0  0  0  0  0
  1  2  1  0  0  0  0
  2  3  1  0  0  0  0
  3  4  1  0  0  0  0
  4  5  1  0  0  0  0
  3  6  1  0  0  0  0
  6  7  4  0  0  0  0
  7  8  4  0  0  0  0
  8  9  4  0  0  0  0
  9 10  4  0  0  0  0
 10 11  4  0  0  0  0
  6 11  4  0  0  0  0
 11 12  1  0  0  0  0
 12 13  1  0  0  0  0
 13 14  2  0  0  0  0
 13 15  2  0  0  0  0
 13 16  1  0  0  0  0
 16 17  4  0  0  0  0
 17 18  4  0  0  0  0
 18 19  4  0  0  0  0
 19 20  4  0  0  0  0
 20 21  4  0  0  0  0
 16 21  4  0  0  0  0
 21 22  1  0  0  0  0
 18 23  1  0  0  0  0
  9 24  1  0  0  0  0
 24 25  2  0  0  0  0
 24 26  2  0  0  0  0
 24 27  1  0  0  0  0
M  END
>  <field_1>
P72280977

>  <StandardizerResult>
Clean 2D (ID: Clean 2D)
Clear Stereo (ID: Clear Stereo)
Tautomerize (ID: Tautomerize)
Wedge Clean (ID: Wedge Clean)
Aromatize (ID: Aromatize)


$$$$

  Mrv17e0 07081716562D          

 26 27  0  0  0  0            999 V2000
   -1.4289   -4.1250    0.0000 C   0  0  0  0  0  0  0  0  0  0  0  0
   -0.7145   -3.7125    0.0000 O   0  0  0  0  0  0  0  0  0  0  0  0
    0.0000   -4.1250    0.0000 C   0  0  0  0  0  0  0  0  0  0  0  0
    0.7145   -3.7125    0.0000 C   0  0  0  0  0  0  0  0  0  0  0  0
    1.4289   -4.1250    0.0000 C   0  0  0  0  0  0  0  0  0  0  0  0
    1.4289   -4.9500    0.0000 C   0  0  0  0  0  0  0  0  0  0  0  0
    0.7145   -5.3625    0.0000 C   0  0  0  0  0  0  0  0  0  0  0  0
    0.0000   -4.9500    0.0000 C   0  0  0  0  0  0  0  0  0  0  0  0
    2.1434   -5.3625    0.0000 N   0  0  0  0  0  0  0  0  0  0  0  0
    2.8579   -4.9500    0.0000 C   0  0  0  0  0  0  0  0  0  0  0  0
    2.8579   -4.1250    0.0000 O   0  0  0  0  0  0  0  0  0  0  0  0
    3.5724   -5.3625    0.0000 C   0  0  0  0  0  0  0  0  0  0  0  0
    4.2868   -4.9500    0.0000 C   0  0  0  0  0  0  0  0  0  0  0  0
    5.0013   -5.3625    0.0000 C   0  0  0  0  0  0  0  0  0  0  0  0
    5.0013   -6.1875    0.0000 O   0  0  0  0  0  0  0  0  0  0  0  0
    5.7158   -4.9500    0.0000 N   0  0  0  0  0  0  0  0  0  0  0  0
    6.4302   -5.3625    0.0000 N   0  0  0  0  0  0  0  0  0  0  0  0
    7.1447   -4.9500    0.0000 C   0  0  0  0  0  0  0  0  0  0  0  0
    7.8592   -5.3625    0.0000 C   0  0  0  0  0  0  0  0  0  0  0  0
    8.5737   -4.9500    0.0000 C   0  0  0  0  0  0  0  0  0  0  0  0
    9.2881   -5.3625    0.0000 C   0  0  0  0  0  0  0  0  0  0  0  0
    9.2881   -6.1875    0.0000 C   0  0  0  0  0  0  0  0  0  0  0  0
    8.5737   -6.6000    0.0000 C   0  0  0  0  0  0  0  0  0  0  0  0
    7.8592   -6.1875    0.0000 C   0  0  0  0  0  0  0  0  0  0  0  0
    7.1447   -6.6000    0.0000 O   0  0  0  0  0  0  0  0  0  0  0  0
   10.0026   -4.9500    0.0000 Br  0  0  0  0  0  0  0  0  0  0  0  0
  1  2  1  0  0  0  0
  2  3  1  0  0  0  0
  3  4  4  0  0  0  0
  4  5  4  0  0  0  0
  5  6  4  0  0  0  0
  6  7  4  0  0  0  0
  7  8  4  0  0  0  0
  3  8  4  0  0  0  0
  6  9  1  0  0  0  0
  9 10  1  0  0  0  0
 10 11  2  0  0  0  0
 10 12  1  0  0  0  0
 12 13  1  0  0  0  0
 13 14  1  0  0  0  0
 14 15  2  0  0  0  0
 14 16  1  0  0  0  0
 17 16  1  4  0  0  0
 17 18  2  0  0  0  0
 18 19  1  0  0  0  0
 19 20  4  0  0  0  0
 20 21  4  0  0  0  0
 21 22  4  0  0  0  0
 22 23  4  0  0  0  0
 23 24  4  0  0  0  0
 19 24  4  0  0  0  0
 24 25  1  0  0  0  0
 21 26  1  0  0  0  0
M  END
>  <field_1>
P75573538

>  <StandardizerResult>
Clean 2D (ID: Clean 2D)
Clear Stereo (ID: Clear Stereo)
Tautomerize (ID: Tautomerize)
Wedge Clean (ID: Wedge Clean)
Aromatize (ID: Aromatize)


$$$$

  Mrv17e0 07081716562D          

 27 29  0  0  0  0            999 V2000
   -6.3514   -2.8846    0.0000 C   0  0  0  0  0  0  0  0  0  0  0  0
   -5.6370   -2.4721    0.0000 S   0  0  0  0  0  0  0  0  0  0  0  0
   -5.2245   -3.1865    0.0000 O   0  0  0  0  0  0  0  0  0  0  0  0
   -6.0495   -1.7576    0.0000 O   0  0  0  0  0  0  0  0  0  0  0  0
   -4.9225   -2.0596    0.0000 N   0  0  0  0  0  0  0  0  0  0  0  0
   -4.9225   -1.2346    0.0000 C   0  0  0  0  0  0  0  0  0  0  0  0
   -5.6370   -0.8221    0.0000 C   0  0  0  0  0  0  0  0  0  0  0  0
   -5.6370    0.0029    0.0000 C   0  0  0  0  0  0  0  0  0  0  0  0
   -4.9225    0.4154    0.0000 C   0  0  0  0  0  0  0  0  0  0  0  0
   -4.2080    0.0029    0.0000 C   0  0  0  0  0  0  0  0  0  0  0  0
   -4.2080   -0.8221    0.0000 C   0  0  0  0  0  0  0  0  0  0  0  0
   -3.4935   -1.2346    0.0000 C   0  0  0  0  0  0  0  0  0  0  0  0
   -3.4935   -2.0596    0.0000 O   0  0  0  0  0  0  0  0  0  0  0  0
   -2.7791   -0.8221    0.0000 N   0  0  0  0  0  0  0  0  0  0  0  0
   -2.0646   -1.2346    0.0000 C   0  0  0  0  0  0  0  0  0  0  0  0
   -1.3501   -0.8221    0.0000 C   0  0  0  0  0  0  0  0  0  0  0  0
   -0.6357   -1.2346    0.0000 C   0  0  0  0  0  0  0  0  0  0  0  0
   -0.5494   -2.0551    0.0000 C   0  0  0  0  0  0  0  0  0  0  0  0
    0.2575   -2.2266    0.0000 N   0  0  0  0  0  0  0  0  0  0  0  0
    0.6700   -1.5121    0.0000 C   0  0  0  0  0  0  0  0  0  0  0  0
    0.1180   -0.8990    0.0000 C   0  0  0  0  0  0  0  0  0  0  0  0
    0.3730   -0.1144    0.0000 C   0  0  0  0  0  0  0  0  0  0  0  0
    1.1799    0.0571    0.0000 C   0  0  0  0  0  0  0  0  0  0  0  0
    1.7320   -0.5560    0.0000 C   0  0  0  0  0  0  0  0  0  0  0  0
    1.4770   -1.3406    0.0000 C   0  0  0  0  0  0  0  0  0  0  0  0
    2.5389   -0.3844    0.0000 F   0  0  0  0  0  0  0  0  0  0  0  0
   -4.9225    1.2404    0.0000 F   0  0  0  0  0  0  0  0  0  0  0  0
  1  2  1  0  0  0  0
  2  3  2  0  0  0  0
  2  4  2  0  0  0  0
  2  5  1  0  0  0  0
  5  6  1  0  0  0  0
  6  7  4  0  0  0  0
  7  8  4  0  0  0  0
  8  9  4  0  0  0  0
  9 10  4  0  0  0  0
 10 11  4  0  0  0  0
  6 11  4  0  0  0  0
 11 12  1  0  0  0  0
 12 13  2  0  0  0  0
 12 14  1  0  0  0  0
 14 15  1  0  0  0  0
 15 16  1  0  0  0  0
 16 17  1  0  0  0  0
 17 18  4  0  0  0  0
 18 19  4  0  0  0  0
 19 20  4  0  0  0  0
 20 21  4  0  0  0  0
 17 21  4  0  0  0  0
 21 22  4  0  0  0  0
 22 23  4  0  0  0  0
 23 24  4  0  0  0  0
 24 25  4  0  0  0  0
 20 25  4  0  0  0  0
 24 26  1  0  0  0  0
  9 27  1  0  0  0  0
M  STY  1   1 DAT
M  SAL   1  1  19
M  SDT   1 MRV_IMPLICIT_H                                        
M  SDD   1     0.0000    0.0000    DR    ALL  0       0  
M  SED   1 IMPL_H1
M  END
>  <field_1>
P75939019

>  <StandardizerResult>
Clean 2D (ID: Clean 2D)
Clear Stereo (ID: Clear Stereo)
Tautomerize (ID: Tautomerize)
Wedge Clean (ID: Wedge Clean)
Aromatize (ID: Aromatize)


$$$$

  Mrv17e0 07081716562D          

 24 25  0  0  0  0            999 V2000
   -4.2868    0.8250    0.0000 C   0  0  0  0  0  0  0  0  0  0  0  0
   -4.2868    1.6500    0.0000 C   0  0  0  0  0  0  0  0  0  0  0  0
   -5.0013    2.0625    0.0000 C   0  0  0  0  0  0  0  0  0  0  0  0
   -5.0013    2.8875    0.0000 C   0  0  0  0  0  0  0  0  0  0  0  0
   -4.2868    3.3000    0.0000 C   0  0  0  0  0  0  0  0  0  0  0  0
   -3.5724    2.8875    0.0000 C   0  0  0  0  0  0  0  0  0  0  0  0
   -3.5724    2.0625    0.0000 C   0  0  0  0  0  0  0  0  0  0  0  0
   -2.8579    1.6500    0.0000 S   0  0  0  0  0  0  0  0  0  0  0  0
   -3.2704    0.9355    0.0000 O   0  0  0  0  0  0  0  0  0  0  0  0
   -2.4454    2.3645    0.0000 O   0  0  0  0  0  0  0  0  0  0  0  0
   -2.1434    1.2375    0.0000 N   0  0  0  0  0  0  0  0  0  0  0  0
   -1.4289    1.6500    0.0000 C   0  0  0  0  0  0  0  0  0  0  0  0
   -1.4289    2.4750    0.0000 C   0  0  0  0  0  0  0  0  0  0  0  0
   -0.7145    2.8875    0.0000 C   0  0  0  0  0  0  0  0  0  0  0  0
    0.0000    2.4750    0.0000 C   0  0  0  0  0  0  0  0  0  0  0  0
    0.0000    1.6500    0.0000 C   0  0  0  0  0  0  0  0  0  0  0  0
   -0.7145    1.2375    0.0000 C   0  0  0  0  0  0  0  0  0  0  0  0
    0.7145    2.8875    0.0000 O   0  0  0  0  0  0  0  0  0  0  0  0
    1.4289    2.4750    0.0000 C   0  0  0  0  0  0  0  0  0  0  0  0
    2.1434    2.8875    0.0000 C   0  0  0  0  0  0  0  0  0  0  0  0
    2.8579    2.4750    0.0000 C   0  0  0  0  0  0  0  0  0  0  0  0
    3.5724    2.8875    0.0000 O   0  0  0  0  0  0  0  0  0  0  0  0
    2.8579    1.6500    0.0000 N   0  0  0  0  0  0  0  0  0  0  0  0
   -4.2868    4.1250    0.0000 Cl  0  0  0  0  0  0  0  0  0  0  0  0
  1  2  1  0  0  0  0
  2  3  4  0  0  0  0
  3  4  4  0  0  0  0
  4  5  4  0  0  0  0
  5  6  4  0  0  0  0
  6  7  4  0  0  0  0
  2  7  4  0  0  0  0
  7  8  1  0  0  0  0
  8  9  2  0  0  0  0
  8 10  2  0  0  0  0
  8 11  1  0  0  0  0
 11 12  1  0  0  0  0
 12 13  4  0  0  0  0
 13 14  4  0  0  0  0
 14 15  4  0  0  0  0
 15 16  4  0  0  0  0
 16 17  4  0  0  0  0
 12 17  4  0  0  0  0
 15 18  1  0  0  0  0
 18 19  1  0  0  0  0
 19 20  1  0  0  0  0
 20 21  1  0  0  0  0
 21 22  2  0  0  0  0
 21 23  1  0  0  0  0
  5 24  1  0  0  0  0
M  END
>  <field_1>
P83739981

>  <StandardizerResult>
Clean 2D (ID: Clean 2D)
Clear Stereo (ID: Clear Stereo)
Tautomerize (ID: Tautomerize)
Wedge Clean (ID: Wedge Clean)
Aromatize (ID: Aromatize)


$$$$

  Mrv17e0 07081716562D          

 26 27  0  0  0  0            999 V2000
    2.1434   -2.8875    0.0000 C   0  0  0  0  0  0  0  0  0  0  0  0
    2.1434   -3.7125    0.0000 C   0  0  0  0  0  0  0  0  0  0  0  0
    1.4289   -4.1250    0.0000 C   0  0  0  0  0  0  0  0  0  0  0  0
    1.4289   -4.9500    0.0000 C   0  0  0  0  0  0  0  0  0  0  0  0
    0.7145   -5.3625    0.0000 C   0  0  0  0  0  0  0  0  0  0  0  0
    0.0000   -4.9500    0.0000 C   0  0  0  0  0  0  0  0  0  0  0  0
    0.0000   -4.1250    0.0000 C   0  0  0  0  0  0  0  0  0  0  0  0
    0.7145   -3.7125    0.0000 C   0  0  0  0  0  0  0  0  0  0  0  0
   -0.7145   -3.7125    0.0000 N   0  0  0  0  0  0  0  0  0  0  0  0
   -1.4289   -4.1250    0.0000 S   0  0  0  0  0  0  0  0  0  0  0  0
   -2.1434   -4.5375    0.0000 O   0  0  0  0  0  0  0  0  0  0  0  0
   -1.0164   -4.8395    0.0000 O   0  0  0  0  0  0  0  0  0  0  0  0
   -1.8414   -3.4105    0.0000 C   0  0  0  0  0  0  0  0  0  0  0  0
    2.8579   -4.1250    0.0000 N   0  0  0  0  0  0  0  0  0  0  0  0
    3.5724   -3.7125    0.0000 C   0  0  0  0  0  0  0  0  0  0  0  0
    3.5724   -2.8875    0.0000 O   0  0  0  0  0  0  0  0  0  0  0  0
    4.2868   -4.1250    0.0000 N   0  0  0  0  0  0  0  0  0  0  0  0
    5.0013   -3.7125    0.0000 C   0  0  0  0  0  0  0  0  0  0  0  0
    5.0013   -2.8875    0.0000 C   0  0  0  0  0  0  0  0  0  0  0  0
    5.7158   -4.1250    0.0000 C   0  0  0  0  0  0  0  0  0  0  0  0
    6.4302   -3.7125    0.0000 C   0  0  0  0  0  0  0  0  0  0  0  0
    7.1447   -4.1250    0.0000 C   0  0  0  0  0  0  0  0  0  0  0  0
    7.1447   -4.9500    0.0000 C   0  0  0  0  0  0  0  0  0  0  0  0
    6.4302   -5.3625    0.0000 C   0  0  0  0  0  0  0  0  0  0  0  0
    5.7158   -4.9500    0.0000 C   0  0  0  0  0  0  0  0  0  0  0  0
    5.0013   -5.3625    0.0000 F   0  0  0  0  0  0  0  0  0  0  0  0
  2  1  1  0  0  0  0
  2  3  1  0  0  0  0
  3  4  4  0  0  0  0
  4  5  4  0  0  0  0
  5  6  4  0  0  0  0
  6  7  4  0  0  0  0
  7  8  4  0  0  0  0
  3  8  4  0  0  0  0
  7  9  1  0  0  0  0
  9 10  1  0  0  0  0
 10 11  2  0  0  0  0
 10 12  2  0  0  0  0
 10 13  1  0  0  0  0
  2 14  1  0  0  0  0
 14 15  1  0  0  0  0
 15 16  2  0  0  0  0
 15 17  1  0  0  0  0
 17 18  1  0  0  0  0
 18 19  1  0  0  0  0
 18 20  1  0  0  0  0
 20 21  4  0  0  0  0
 21 22  4  0  0  0  0
 22 23  4  0  0  0  0
 23 24  4  0  0  0  0
 24 25  4  0  0  0  0
 20 25  4  0  0  0  0
 25 26  1  0  0  0  0
M  END
>  <field_1>
P87877449

>  <StandardizerResult>
Clean 2D (ID: Clean 2D)
Clear Stereo (ID: Clear Stereo)
Tautomerize (ID: Tautomerize)
Wedge Clean (ID: Wedge Clean)
Aromatize (ID: Aromatize)


$$$$

  Mrv17e0 07081716562D          

 21 21  0  0  0  0            999 V2000
    2.1434   -5.3625    0.0000 C   0  0  0  0  0  0  0  0  0  0  0  0
    2.8579   -4.9500    0.0000 O   0  0  0  0  0  0  0  0  0  0  0  0
    3.5724   -5.3625    0.0000 C   0  0  0  0  0  0  0  0  0  0  0  0
    3.5724   -6.1875    0.0000 O   0  0  0  0  0  0  0  0  0  0  0  0
    4.2868   -4.9500    0.0000 C   0  0  0  0  0  0  0  0  0  0  0  0
    5.0013   -5.3625    0.0000 C   0  0  0  0  0  0  0  0  0  0  0  0
    5.7158   -4.9500    0.0000 N   0  0  0  0  0  0  0  0  0  0  0  0
    6.4302   -5.3625    0.0000 C   0  0  0  0  0  0  0  0  0  0  0  0
    6.4302   -6.1875    0.0000 O   0  0  0  0  0  0  0  0  0  0  0  0
    7.1447   -4.9500    0.0000 N   0  0  0  0  0  0  0  0  0  0  0  0
    7.8592   -5.3625    0.0000 C   0  0  0  0  0  0  0  0  0  0  0  0
    8.5737   -4.9500    0.0000 C   0  0  0  0  0  0  0  0  0  0  0  0
    9.2881   -5.3625    0.0000 C   0  0  0  0  0  0  0  0  0  0  0  0
    9.2881   -6.1875    0.0000 C   0  0  0  0  0  0  0  0  0  0  0  0
    8.5737   -6.6000    0.0000 C   0  0  0  0  0  0  0  0  0  0  0  0
    7.8592   -6.1875    0.0000 C   0  0  0  0  0  0  0  0  0  0  0  0
    7.1447   -6.6000    0.0000 Br  0  0  0  0  0  0  0  0  0  0  0  0
   10.0026   -6.6000    0.0000 Br  0  0  0  0  0  0  0  0  0  0  0  0
    8.5737   -4.1250    0.0000 C   0  0  0  0  0  0  0  0  0  0  0  0
    9.2881   -3.7125    0.0000 O   0  0  0  0  0  0  0  0  0  0  0  0
    7.8592   -3.7125    0.0000 O   0  0  0  0  0  0  0  0  0  0  0  0
  1  2  1  0  0  0  0
  2  3  1  0  0  0  0
  3  4  2  0  0  0  0
  3  5  1  0  0  0  0
  5  6  1  0  0  0  0
  6  7  1  0  0  0  0
  7  8  1  0  0  0  0
  8  9  2  0  0  0  0
  8 10  1  0  0  0  0
 10 11  1  0  0  0  0
 11 12  4  0  0  0  0
 12 13  4  0  0  0  0
 13 14  4  0  0  0  0
 14 15  4  0  0  0  0
 15 16  4  0  0  0  0
 11 16  4  0  0  0  0
 16 17  1  0  0  0  0
 14 18  1  0  0  0  0
 12 19  1  0  0  0  0
 19 20  2  0  0  0  0
 19 21  1  0  0  0  0
M  END
>  <field_1>
P96413021

>  <StandardizerResult>
Clean 2D (ID: Clean 2D)
Clear Stereo (ID: Clear Stereo)
Tautomerize (ID: Tautomerize)
Wedge Clean (ID: Wedge Clean)
Aromatize (ID: Aromatize)


$$$$

  Mrv17e0 07081716562D          

 26 27  0  0  0  0            999 V2000
   -4.7370   -1.1213    0.0000 C   0  0  0  0  0  0  0  0  0  0  0  0
   -3.9165   -1.0351    0.0000 C   0  0  0  0  0  0  0  0  0  0  0  0
   -3.4316   -1.7025    0.0000 C   0  0  0  0  0  0  0  0  0  0  0  0
   -2.6111   -1.6163    0.0000 C   0  0  0  0  0  0  0  0  0  0  0  0
   -2.1262   -2.2837    0.0000 C   0  0  0  0  0  0  0  0  0  0  0  0
   -1.3057   -2.1975    0.0000 C   0  0  0  0  0  0  0  0  0  0  0  0
   -0.8932   -1.4830    0.0000 N   0  0  0  0  0  0  0  0  0  0  0  0
   -0.0862   -1.6545    0.0000 N   0  0  0  0  0  0  0  0  0  0  0  0
    0.0000   -2.4750    0.0000 C   0  0  0  0  0  0  0  0  0  0  0  0
   -0.7537   -2.8106    0.0000 S   0  0  0  0  0  0  0  0  0  0  0  0
    0.7145   -2.8875    0.0000 N   0  0  0  0  0  0  0  0  0  0  0  0
    1.4289   -2.4750    0.0000 C   0  0  0  0  0  0  0  0  0  0  0  0
    1.4289   -1.6500    0.0000 O   0  0  0  0  0  0  0  0  0  0  0  0
    2.1434   -2.8875    0.0000 C   0  0  0  0  0  0  0  0  0  0  0  0
    2.8579   -2.4750    0.0000 C   0  0  0  0  0  0  0  0  0  0  0  0
    3.5724   -2.8875    0.0000 C   0  0  0  0  0  0  0  0  0  0  0  0
    4.2868   -2.4750    0.0000 C   0  0  0  0  0  0  0  0  0  0  0  0
    5.0013   -2.8875    0.0000 C   0  0  0  0  0  0  0  0  0  0  0  0
    5.0013   -3.7125    0.0000 C   0  0  0  0  0  0  0  0  0  0  0  0
    4.2868   -4.1250    0.0000 N   0  0  0  0  0  0  0  0  0  0  0  0
    3.5724   -3.7125    0.0000 C   0  0  0  0  0  0  0  0  0  0  0  0
    2.8579   -4.1250    0.0000 C   0  0  0  0  0  0  0  0  0  0  0  0
    5.7158   -4.1250    0.0000 O   0  0  0  0  0  0  0  0  0  0  0  0
    5.7158   -2.4750    0.0000 C   0  0  0  0  0  0  0  0  0  0  0  0
    6.4302   -2.0625    0.0000 N   0  0  0  0  0  0  0  0  0  0  0  0
    4.2868   -1.6500    0.0000 C   0  0  0  0  0  0  0  0  0  0  0  0
  1  2  1  0  0  0  0
  2  3  1  0  0  0  0
  3  4  1  0  0  0  0
  4  5  1  0  0  0  0
  6  5  1  0  0  0  0
  6  7  1  0  0  0  0
  7  8  1  0  0  0  0
  8  9  2  0  0  0  0
  9 10  1  0  0  0  0
  6 10  1  0  0  0  0
  9 11  1  0  0  0  0
 11 12  1  0  0  0  0
 12 13  2  0  0  0  0
 12 14  1  0  0  0  0
 14 15  1  0  0  0  0
 15 16  1  0  0  0  0
 16 17  4  0  0  0  0
 17 18  4  0  0  0  0
 18 19  4  0  0  0  0
 19 20  4  0  0  0  0
 20 21  4  0  0  0  0
 16 21  4  0  0  0  0
 21 22  1  0  0  0  0
 19 23  2  0  0  0  0
 18 24  1  0  0  0  0
 24 25  3  0  0  0  0
 17 26  1  0  0  0  0
M  STY  1   1 DAT
M  SAL   1  1  20
M  SDT   1 MRV_IMPLICIT_H                                        
M  SDD   1     0.0000    0.0000    DR    ALL  0       0  
M  SED   1 IMPL_H1
M  END
>  <field_1>
P96967072

>  <StandardizerResult>
Clean 2D (ID: Clean 2D)
Clear Stereo (ID: Clear Stereo)
Tautomerize (ID: Tautomerize)
Wedge Clean (ID: Wedge Clean)
Aromatize (ID: Aromatize)


$$$$

  Mrv17e0 07081716562D          

 25 26  0  0  0  0            999 V2000
   -0.7145    0.4125    0.0000 C   0  0  0  0  0  0  0  0  0  0  0  0
    0.0000    0.0000    0.0000 C   0  0  0  0  0  0  0  0  0  0  0  0
    0.0000   -0.8250    0.0000 C   0  0  0  0  0  0  0  0  0  0  0  0
    0.7145   -1.2375    0.0000 C   0  0  0  0  0  0  0  0  0  0  0  0
    0.7145   -2.0625    0.0000 C   0  0  0  0  0  0  0  0  0  0  0  0
    1.4289   -2.4750    0.0000 C   0  0  0  0  0  0  0  0  0  0  0  0
    1.4289   -3.3000    0.0000 C   0  0  0  0  0  0  0  0  0  0  0  0
    0.7145   -3.7125    0.0000 C   0  0  0  0  0  0  0  0  0  0  0  0
    0.0000   -3.3000    0.0000 C   0  0  0  0  0  0  0  0  0  0  0  0
    0.0000   -2.4750    0.0000 C   0  0  0  0  0  0  0  0  0  0  0  0
    0.7145   -4.5375    0.0000 S   0  0  0  0  0  0  0  0  0  0  0  0
   -0.1105   -4.5375    0.0000 O   0  0  0  0  0  0  0  0  0  0  0  0
    1.5395   -4.5375    0.0000 O   0  0  0  0  0  0  0  0  0  0  0  0
    0.7145   -5.3625    0.0000 C   0  0  0  0  0  0  0  0  0  0  0  0
    1.4289   -5.7750    0.0000 C   0  0  0  0  0  0  0  0  0  0  0  0
    1.4289   -6.6000    0.0000 N   0  0  0  0  0  0  0  0  0  0  0  0
    0.7145   -7.0125    0.0000 C   0  0  0  0  0  0  0  0  0  0  0  0
    0.0000   -6.6000    0.0000 N   0  0  0  0  0  0  0  0  0  0  0  0
    0.0000   -5.7750    0.0000 C   0  0  0  0  0  0  0  0  0  0  0  0
   -0.7145   -5.3625    0.0000 O   0  0  0  0  0  0  0  0  0  0  0  0
    0.7145   -7.8375    0.0000 S   0  0  0  0  0  0  0  0  0  0  0  0
    1.4289   -8.2500    0.0000 C   0  0  0  0  0  0  0  0  0  0  0  0
    1.4289   -9.0750    0.0000 C   0  0  0  0  0  0  0  0  0  0  0  0
    2.1434   -9.4875    0.0000 O   0  0  0  0  0  0  0  0  0  0  0  0
    0.7145   -9.4875    0.0000 N   0  0  0  0  0  0  0  0  0  0  0  0
  1  2  1  0  0  0  0
  2  3  1  0  0  0  0
  3  4  1  0  0  0  0
  4  5  1  0  0  0  0
  5  6  4  0  0  0  0
  6  7  4  0  0  0  0
  7  8  4  0  0  0  0
  8  9  4  0  0  0  0
  9 10  4  0  0  0  0
  5 10  4  0  0  0  0
  8 11  1  0  0  0  0
 11 12  2  0  0  0  0
 11 13  2  0  0  0  0
 11 14  1  0  0  0  0
 14 15  4  0  0  0  0
 15 16  4  0  0  0  0
 16 17  4  0  0  0  0
 17 18  4  0  0  0  0
 18 19  4  0  0  0  0
 14 19  4  0  0  0  0
 19 20  2  0  0  0  0
 17 21  1  0  0  0  0
 21 22  1  0  0  0  0
 22 23  1  0  0  0  0
 23 24  2  0  0  0  0
 23 25  1  0  0  0  0
M  STY  1   1 DAT
M  SAL   1  1  16
M  SDT   1 MRV_IMPLICIT_H                                        
M  SDD   1     0.0000    0.0000    DR    ALL  0       0  
M  SED   1 IMPL_H1
M  END
>  <field_1>
P97768896

>  <StandardizerResult>
Clean 2D (ID: Clean 2D)
Clear Stereo (ID: Clear Stereo)
Tautomerize (ID: Tautomerize)
Wedge Clean (ID: Wedge Clean)
Aromatize (ID: Aromatize)


$$$$

  Mrv17e0 07081716562D          

 25 26  0  0  0  0            999 V2000
    0.7145   -1.2375    0.0000 C   0  0  0  0  0  0  0  0  0  0  0  0
    0.7145   -0.4125    0.0000 C   0  0  0  0  0  0  0  0  0  0  0  0
    0.0000    0.0000    0.0000 C   0  0  0  0  0  0  0  0  0  0  0  0
    0.0000    0.8250    0.0000 C   0  0  0  0  0  0  0  0  0  0  0  0
    0.7145    1.2375    0.0000 N   0  0  0  0  0  0  0  0  0  0  0  0
    1.4289    0.8250    0.0000 C   0  0  0  0  0  0  0  0  0  0  0  0
    1.4289    0.0000    0.0000 N   0  0  0  0  0  0  0  0  0  0  0  0
    2.1434    1.2375    0.0000 S   0  0  0  0  0  0  0  0  0  0  0  0
    2.8579    0.8250    0.0000 C   0  0  0  0  0  0  0  0  0  0  0  0
    3.5724    1.2375    0.0000 C   0  0  0  0  0  0  0  0  0  0  0  0
    3.5724    2.0625    0.0000 O   0  0  0  0  0  0  0  0  0  0  0  0
    4.2868    0.8250    0.0000 N   0  0  0  0  0  0  0  0  0  0  0  0
    5.0013    1.2375    0.0000 C   0  0  0  0  0  0  0  0  0  0  0  0
    5.0875    2.0580    0.0000 C   0  0  0  0  0  0  0  0  0  0  0  0
    5.8945    2.2295    0.0000 C   0  0  0  0  0  0  0  0  0  0  0  0
    6.3070    1.5150    0.0000 C   0  0  0  0  0  0  0  0  0  0  0  0
    5.7550    0.9019    0.0000 S   0  0  0  0  0  0  0  0  0  0  0  0
    7.1275    1.4288    0.0000 C   0  0  0  0  0  0  0  0  0  0  0  0
    6.2301    2.9832    0.0000 C   0  0  0  0  0  0  0  0  0  0  0  0
    4.4744    2.6100    0.0000 C   0  0  0  0  0  0  0  0  0  0  0  0
    3.8613    3.1620    0.0000 N   0  0  0  0  0  0  0  0  0  0  0  0
   -0.7145    1.2375    0.0000 O   0  0  0  0  0  0  0  0  0  0  0  0
   -0.7145   -0.4125    0.0000 C   0  0  0  0  0  0  0  0  0  0  0  0
   -1.4289    0.0000    0.0000 C   0  0  0  0  0  0  0  0  0  0  0  0
   -2.1434   -0.4125    0.0000 O   0  0  0  0  0  0  0  0  0  0  0  0
  1  2  1  0  0  0  0
  2  3  4  0  0  0  0
  3  4  4  0  0  0  0
  4  5  4  0  0  0  0
  5  6  4  0  0  0  0
  6  7  4  0  0  0  0
  2  7  4  0  0  0  0
  6  8  1  0  0  0  0
  8  9  1  0  0  0  0
  9 10  1  0  0  0  0
 10 11  2  0  0  0  0
 10 12  1  0  0  0  0
 13 12  1  0  0  0  0
 13 14  1  0  0  0  0
 14 15  1  0  0  0  0
 15 16  2  0  0  0  0
 16 17  1  0  0  0  0
 13 17  1  0  0  0  0
 16 18  1  0  0  0  0
 15 19  1  0  0  0  0
 14 20  1  0  0  0  0
 20 21  3  0  0  0  0
  4 22  2  0  0  0  0
  3 23  1  0  0  0  0
 23 24  1  0  0  0  0
 24 25  1  0  0  0  0
M  STY  1   1 DAT
M  SAL   1  1   7
M  SDT   1 MRV_IMPLICIT_H                                        
M  SDD   1     0.0000    0.0000    DR    ALL  0       0  
M  SED   1 IMPL_H1
M  END
>  <field_1>
P97916342

>  <StandardizerResult>
Clean 2D (ID: Clean 2D)
Clear Stereo (ID: Clear Stereo)
Tautomerize (ID: Tautomerize)
Wedge Clean (ID: Wedge Clean)
Aromatize (ID: Aromatize)


$$$$

  Mrv17e0 07081716562D          

 26 29  0  0  0  0            999 V2000
   -2.2168   -4.2286    0.0000 C   0  0  0  0  0  0  0  0  0  0  0  0
   -2.0452   -5.0356    0.0000 C   0  0  0  0  0  0  0  0  0  0  0  0
   -1.2915   -5.3711    0.0000 C   0  0  0  0  0  0  0  0  0  0  0  0
   -1.3777   -6.1916    0.0000 C   0  0  0  0  0  0  0  0  0  0  0  0
   -2.1847   -6.3632    0.0000 N   0  0  0  0  0  0  0  0  0  0  0  0
   -2.5972   -5.6487    0.0000 N   0  0  0  0  0  0  0  0  0  0  0  0
   -0.7646   -6.7436    0.0000 C   0  0  0  0  0  0  0  0  0  0  0  0
   -0.5771   -4.9586    0.0000 C   0  0  0  0  0  0  0  0  0  0  0  0
    0.1374   -5.3710    0.0000 C   0  0  0  0  0  0  0  0  0  0  0  0
    0.8519   -4.9585    0.0000 O   0  0  0  0  0  0  0  0  0  0  0  0
    0.1375   -6.1960    0.0000 O   0  0  0  0  0  0  0  0  0  0  0  0
   -0.5771   -4.1336    0.0000 N   0  0  0  0  0  0  0  0  0  0  0  0
    0.1373   -3.7210    0.0000 C   0  0  0  0  0  0  0  0  0  0  0  0
    0.8518   -4.1335    0.0000 O   0  0  0  0  0  0  0  0  0  0  0  0
    0.1373   -2.8960    0.0000 C   0  0  0  0  0  0  0  0  0  0  0  0
    0.8517   -2.4835    0.0000 S   0  0  0  0  0  0  0  0  0  0  0  0
    0.8517   -1.6585    0.0000 C   0  0  0  0  0  0  0  0  0  0  0  0
    0.1163   -2.0322    0.0000 C   0  0  0  0  0  0  0  0  0  0  0  0
    0.5657   -1.2419    0.0000 C   0  0  0  0  0  0  0  0  0  0  0  0
    1.3012   -1.6156    0.0000 C   0  0  0  0  0  0  0  0  0  0  0  0
    2.0368   -1.2419    0.0000 C   0  0  0  0  0  0  0  0  0  0  0  0
    1.5873   -2.0322    0.0000 C   0  0  0  0  0  0  0  0  0  0  0  0
    2.0368   -0.4945    0.0000 C   0  0  0  0  0  0  0  0  0  0  0  0
    1.3012   -0.1208    0.0000 C   0  0  0  0  0  0  0  0  0  0  0  0
    0.5657   -0.4945    0.0000 C   0  0  0  0  0  0  0  0  0  0  0  0
    0.8517   -0.9111    0.0000 C   0  0  0  0  0  0  0  0  0  0  0  0
  1  2  1  0  0  0  0
  2  3  4  0  0  0  0
  3  4  4  0  0  0  0
  4  5  4  0  0  0  0
  5  6  4  0  0  0  0
  2  6  4  0  0  0  0
  4  7  1  0  0  0  0
  3  8  1  0  0  0  0
  8  9  1  0  0  0  0
  9 10  2  0  0  0  0
  9 11  1  0  0  0  0
  8 12  1  0  0  0  0
 12 13  1  0  0  0  0
 13 14  2  0  0  0  0
 13 15  1  0  0  0  0
 15 16  1  0  0  0  0
 16 17  1  0  0  0  0
 17 18  1  0  0  0  0
 18 19  1  0  0  0  0
 19 20  1  0  0  0  0
 20 21  1  0  0  0  0
 21 22  1  0  0  0  0
 17 22  1  0  0  0  0
 24 26  1  0  0  0  0
 23 24  1  0  0  0  0
 24 25  1  0  0  0  0
 19 25  1  0  0  0  0
 21 23  1  0  0  0  0
 17 26  1  0  0  0  0
M  STY  1   1 DAT
M  SAL   1  1   6
M  SDT   1 MRV_IMPLICIT_H                                        
M  SDD   1     0.0000    0.0000    DR    ALL  0       0  
M  SED   1 IMPL_H1
M  END
>  <field_1>
P104177412

>  <StandardizerResult>
Clean 2D (ID: Clean 2D)
Clear Stereo (ID: Clear Stereo)
Tautomerize (ID: Tautomerize)
Wedge Clean (ID: Wedge Clean)
Aromatize (ID: Aromatize)


$$$$

  Mrv17e0 07081716562D          

 21 22  0  0  0  0            999 V2000
    3.5724   -5.3625    0.0000 C   0  0  0  0  0  0  0  0  0  0  0  0
    2.8579   -5.7750    0.0000 C   0  0  0  0  0  0  0  0  0  0  0  0
    2.1434   -5.3625    0.0000 C   0  0  0  0  0  0  0  0  0  0  0  0
    2.1434   -4.5375    0.0000 C   0  0  0  0  0  0  0  0  0  0  0  0
    2.8579   -4.1250    0.0000 C   0  0  0  0  0  0  0  0  0  0  0  0
    3.5724   -4.5375    0.0000 C   0  0  0  0  0  0  0  0  0  0  0  0
    2.8579   -3.3000    0.0000 I   0  0  0  0  0  0  0  0  0  0  0  0
    1.4289   -5.7750    0.0000 N   0  0  0  0  0  0  0  0  0  0  0  0
    1.4289   -6.6000    0.0000 S   0  0  0  0  0  0  0  0  0  0  0  0
    0.6039   -6.6000    0.0000 O   0  0  0  0  0  0  0  0  0  0  0  0
    2.2539   -6.6000    0.0000 O   0  0  0  0  0  0  0  0  0  0  0  0
    1.4289   -7.4250    0.0000 C   0  0  0  0  0  0  0  0  0  0  0  0
    0.7145   -7.8375    0.0000 C   0  0  0  0  0  0  0  0  0  0  0  0
    0.7145   -8.6625    0.0000 O   0  0  0  0  0  0  0  0  0  0  0  0
    0.0000   -9.0750    0.0000 C   0  0  0  0  0  0  0  0  0  0  0  0
    0.0000   -9.9000    0.0000 C   0  0  0  0  0  0  0  0  0  0  0  0
   -0.7145  -10.3125    0.0000 C   0  0  0  0  0  0  0  0  0  0  0  0
   -1.4289   -9.9000    0.0000 C   0  0  0  0  0  0  0  0  0  0  0  0
   -1.4289   -9.0750    0.0000 C   0  0  0  0  0  0  0  0  0  0  0  0
   -0.7145   -8.6625    0.0000 C   0  0  0  0  0  0  0  0  0  0  0  0
   -2.1434  -10.3125    0.0000 N   0  0  0  0  0  0  0  0  0  0  0  0
  1  2  4  0  0  0  0
  2  3  4  0  0  0  0
  3  4  4  0  0  0  0
  4  5  4  0  0  0  0
  5  6  4  0  0  0  0
  1  6  4  0  0  0  0
  5  7  1  0  0  0  0
  3  8  1  0  0  0  0
  8  9  1  0  0  0  0
  9 10  2  0  0  0  0
  9 11  2  0  0  0  0
  9 12  1  0  0  0  0
 12 13  1  0  0  0  0
 13 14  1  0  0  0  0
 14 15  1  0  0  0  0
 15 16  4  0  0  0  0
 16 17  4  0  0  0  0
 17 18  4  0  0  0  0
 18 19  4  0  0  0  0
 19 20  4  0  0  0  0
 15 20  4  0  0  0  0
 18 21  1  0  0  0  0
M  END
>  <field_1>
P108733148

>  <StandardizerResult>
Clean 2D (ID: Clean 2D)
Clear Stereo (ID: Clear Stereo)
Tautomerize (ID: Tautomerize)
Wedge Clean (ID: Wedge Clean)
Aromatize (ID: Aromatize)


$$$$

  Mrv17e0 07081716562D          

 25 25  0  0  0  0            999 V2000
    2.8579    1.6500    0.0000 C   0  0  0  0  0  0  0  0  0  0  0  0
    2.8579    0.8250    0.0000 C   0  0  0  0  0  0  0  0  0  0  0  0
    2.0329    0.8250    0.0000 C   0  0  0  0  0  0  0  0  0  0  0  0
    3.6829    0.8250    0.0000 C   0  0  0  0  0  0  0  0  0  0  0  0
    2.8579    0.0000    0.0000 O   0  0  0  0  0  0  0  0  0  0  0  0
    2.1434   -0.4125    0.0000 C   0  0  0  0  0  0  0  0  0  0  0  0
    1.4289    0.0000    0.0000 O   0  0  0  0  0  0  0  0  0  0  0  0
    2.1434   -1.2375    0.0000 C   0  0  0  0  0  0  0  0  0  0  0  0
    1.4289   -1.6500    0.0000 C   0  0  0  0  0  0  0  0  0  0  0  0
    1.4289   -2.4750    0.0000 C   0  0  0  0  0  0  0  0  0  0  0  0
    0.7145   -2.8875    0.0000 C   0  0  0  0  0  0  0  0  0  0  0  0
    0.7145   -3.7125    0.0000 C   0  0  0  0  0  0  0  0  0  0  0  0
    0.0000   -4.1250    0.0000 C   0  0  0  0  0  0  0  0  0  0  0  0
   -0.7145   -3.7125    0.0000 C   0  0  0  0  0  0  0  0  0  0  0  0
   -0.7145   -2.8875    0.0000 C   0  0  0  0  0  0  0  0  0  0  0  0
    0.0000   -2.4750    0.0000 C   0  0  0  0  0  0  0  0  0  0  0  0
    0.0000   -1.6500    0.0000 F   0  0  0  0  0  0  0  0  0  0  0  0
   -1.4289   -2.4750    0.0000 F   0  0  0  0  0  0  0  0  0  0  0  0
   -1.4289   -4.1250    0.0000 F   0  0  0  0  0  0  0  0  0  0  0  0
    0.0000   -4.9500    0.0000 F   0  0  0  0  0  0  0  0  0  0  0  0
    1.4289   -4.1250    0.0000 F   0  0  0  0  0  0  0  0  0  0  0  0
    0.7145   -1.2375    0.0000 N   0  0  0  0  0  0  0  0  0  0  0  0
    2.8579   -1.6500    0.0000 C   0  0  0  0  0  0  0  0  0  0  0  0
    3.5724   -1.2375    0.0000 O   0  0  0  0  0  0  0  0  0  0  0  0
    2.8579   -2.4750    0.0000 O   0  0  0  0  0  0  0  0  0  0  0  0
  1  2  1  0  0  0  0
  2  3  1  0  0  0  0
  2  4  1  0  0  0  0
  2  5  1  0  0  0  0
  5  6  1  0  0  0  0
  6  7  2  0  0  0  0
  8  6  1  0  0  0  0
  8  9  1  0  0  0  0
  9 10  1  0  0  0  0
 10 11  1  0  0  0  0
 11 12  4  0  0  0  0
 12 13  4  0  0  0  0
 13 14  4  0  0  0  0
 14 15  4  0  0  0  0
 15 16  4  0  0  0  0
 11 16  4  0  0  0  0
 16 17  1  0  0  0  0
 15 18  1  0  0  0  0
 14 19  1  0  0  0  0
 13 20  1  0  0  0  0
 12 21  1  0  0  0  0
  9 22  1  0  0  0  0
  8 23  1  0  0  0  0
 23 24  2  0  0  0  0
 23 25  1  0  0  0  0
M  END
>  <field_1>
P110846786

>  <StandardizerResult>
Clean 2D (ID: Clean 2D)
Clear Stereo (ID: Clear Stereo)
Tautomerize (ID: Tautomerize)
Wedge Clean (ID: Wedge Clean)
Aromatize (ID: Aromatize)


$$$$

  Mrv17e0 07081716562D          

 30 33  0  0  0  0            999 V2000
    3.1151   -3.4626    0.0000 C   0  0  0  0  0  0  0  0  0  0  0  0
    3.7282   -2.9106    0.0000 C   0  0  0  0  0  0  0  0  0  0  0  0
    3.5567   -2.1036    0.0000 C   0  0  0  0  0  0  0  0  0  0  0  0
    2.7721   -1.8487    0.0000 C   0  0  0  0  0  0  0  0  0  0  0  0
    2.1590   -2.4007    0.0000 C   0  0  0  0  0  0  0  0  0  0  0  0
    2.3305   -3.2077    0.0000 C   0  0  0  0  0  0  0  0  0  0  0  0
    1.4445   -1.9882    0.0000 C   0  0  0  0  0  0  0  0  0  0  0  0
    0.6599   -2.2431    0.0000 C   0  0  0  0  0  0  0  0  0  0  0  0
    0.0468   -1.6911    0.0000 C   0  0  0  0  0  0  0  0  0  0  0  0
    0.2183   -0.8841    0.0000 C   0  0  0  0  0  0  0  0  0  0  0  0
    1.0029   -0.6292    0.0000 C   0  0  0  0  0  0  0  0  0  0  0  0
    1.6160   -1.1812    0.0000 C   0  0  0  0  0  0  0  0  0  0  0  0
    2.4365   -1.0950    0.0000 C   0  0  0  0  0  0  0  0  0  0  0  0
    2.8490   -0.3805    0.0000 C   0  0  0  0  0  0  0  0  0  0  0  0
    3.6740   -0.3805    0.0000 O   0  0  0  0  0  0  0  0  0  0  0  0
    4.0865    0.3340    0.0000 C   0  0  0  0  0  0  0  0  0  0  0  0
    3.6740    1.0484    0.0000 O   0  0  0  0  0  0  0  0  0  0  0  0
    4.9115    0.3340    0.0000 C   0  0  0  0  0  0  0  0  0  0  0  0
    5.3240    1.0484    0.0000 C   0  0  0  0  0  0  0  0  0  0  0  0
    6.1490    1.0484    0.0000 C   0  0  0  0  0  0  0  0  0  0  0  0
    6.5615    1.7629    0.0000 C   0  0  0  0  0  0  0  0  0  0  0  0
    7.3865    1.7629    0.0000 C   0  0  0  0  0  0  0  0  0  0  0  0
    7.7990    1.0484    0.0000 C   0  0  0  0  0  0  0  0  0  0  0  0
    7.3865    0.3340    0.0000 C   0  0  0  0  0  0  0  0  0  0  0  0
    6.5615    0.3340    0.0000 C   0  0  0  0  0  0  0  0  0  0  0  0
    8.6240    1.0484    0.0000 F   0  0  0  0  0  0  0  0  0  0  0  0
    4.9115    1.7629    0.0000 N   0  0  0  0  0  0  0  0  0  0  0  0
    5.3240   -0.3805    0.0000 C   0  0  0  0  0  0  0  0  0  0  0  0
    6.1490   -0.3805    0.0000 O   0  0  0  0  0  0  0  0  0  0  0  0
    4.9115   -1.0950    0.0000 O   0  0  0  0  0  0  0  0  0  0  0  0
  1  2  4  0  0  0  0
  2  3  4  0  0  0  0
  3  4  4  0  0  0  0
  4  5  4  0  0  0  0
  5  6  4  0  0  0  0
  1  6  4  0  0  0  0
  5  7  1  0  0  0  0
  7  8  4  0  0  0  0
  8  9  4  0  0  0  0
  9 10  4  0  0  0  0
 10 11  4  0  0  0  0
 11 12  4  0  0  0  0
  7 12  4  0  0  0  0
 12 13  1  0  0  0  0
  4 13  1  0  0  0  0
 13 14  1  0  0  0  0
 14 15  1  0  0  0  0
 15 16  1  0  0  0  0
 16 17  2  0  0  0  0
 18 16  1  0  0  0  0
 18 19  1  0  0  0  0
 19 20  1  0  0  0  0
 20 21  4  0  0  0  0
 21 22  4  0  0  0  0
 22 23  4  0  0  0  0
 23 24  4  0  0  0  0
 24 25  4  0  0  0  0
 20 25  4  0  0  0  0
 23 26  1  0  0  0  0
 19 27  1  0  0  0  0
 18 28  1  0  0  0  0
 28 29  2  0  0  0  0
 28 30  1  0  0  0  0
M  END
>  <field_1>
P110852139

>  <StandardizerResult>
Clean 2D (ID: Clean 2D)
Clear Stereo (ID: Clear Stereo)
Tautomerize (ID: Tautomerize)
Wedge Clean (ID: Wedge Clean)
Aromatize (ID: Aromatize)


$$$$

  Mrv17e0 07081716562D          

 26 28  0  0  0  0            999 V2000
   -5.7158    6.7276    0.0000 C   0  0  0  0  0  0  0  0  0  0  0  0
   -5.7158    7.5526    0.0000 C   0  0  0  0  0  0  0  0  0  0  0  0
   -6.4302    7.9651    0.0000 C   0  0  0  0  0  0  0  0  0  0  0  0
   -6.4302    8.7901    0.0000 C   0  0  0  0  0  0  0  0  0  0  0  0
   -5.7158    9.2026    0.0000 C   0  0  0  0  0  0  0  0  0  0  0  0
   -5.0013    8.7901    0.0000 C   0  0  0  0  0  0  0  0  0  0  0  0
   -5.0013    7.9651    0.0000 C   0  0  0  0  0  0  0  0  0  0  0  0
   -4.2868    7.5526    0.0000 S   0  0  0  0  0  0  0  0  0  0  0  0
   -4.6993    6.8382    0.0000 O   0  0  0  0  0  0  0  0  0  0  0  0
   -3.8743    8.2671    0.0000 O   0  0  0  0  0  0  0  0  0  0  0  0
   -3.5724    7.1401    0.0000 N   0  0  0  0  0  0  0  0  0  0  0  0
   -3.5724    6.3151    0.0000 C   0  0  0  0  0  0  0  0  0  0  0  0
   -2.8579    5.9026    0.0000 C   0  0  0  0  0  0  0  0  0  0  0  0
   -2.8579    5.0776    0.0000 C   0  0  0  0  0  0  0  0  0  0  0  0
   -3.5724    4.6651    0.0000 C   0  0  0  0  0  0  0  0  0  0  0  0
   -4.2868    5.0776    0.0000 C   0  0  0  0  0  0  0  0  0  0  0  0
   -4.2868    5.9026    0.0000 C   0  0  0  0  0  0  0  0  0  0  0  0
   -5.0013    6.3151    0.0000 O   0  0  0  0  0  0  0  0  0  0  0  0
   -2.1434    4.6651    0.0000 S   0  0  0  0  0  0  0  0  0  0  0  0
   -2.5559    3.9507    0.0000 O   0  0  0  0  0  0  0  0  0  0  0  0
   -1.7309    5.3796    0.0000 O   0  0  0  0  0  0  0  0  0  0  0  0
   -1.4289    4.2526    0.0000 N   0  0  0  0  0  0  0  0  0  0  0  0
   -1.4289    3.4276    0.0000 C   0  0  0  0  0  0  0  0  0  0  0  0
   -1.0164    2.7132    0.0000 C   0  0  0  0  0  0  0  0  0  0  0  0
   -1.8414    2.7132    0.0000 C   0  0  0  0  0  0  0  0  0  0  0  0
   -5.7158   10.0276    0.0000 Cl  0  0  0  0  0  0  0  0  0  0  0  0
  1  2  1  0  0  0  0
  2  3  4  0  0  0  0
  3  4  4  0  0  0  0
  4  5  4  0  0  0  0
  5  6  4  0  0  0  0
  6  7  4  0  0  0  0
  2  7  4  0  0  0  0
  7  8  1  0  0  0  0
  8  9  2  0  0  0  0
  8 10  2  0  0  0  0
  8 11  1  0  0  0  0
 11 12  1  0  0  0  0
 12 13  4  0  0  0  0
 13 14  4  0  0  0  0
 14 15  4  0  0  0  0
 15 16  4  0  0  0  0
 16 17  4  0  0  0  0
 12 17  4  0  0  0  0
 17 18  1  0  0  0  0
 14 19  1  0  0  0  0
 19 20  2  0  0  0  0
 19 21  2  0  0  0  0
 19 22  1  0  0  0  0
 22 23  1  0  0  0  0
 23 24  1  0  0  0  0
 24 25  1  0  0  0  0
 23 25  1  0  0  0  0
  5 26  1  0  0  0  0
M  END
>  <field_1>
P112356971

>  <StandardizerResult>
Clean 2D (ID: Clean 2D)
Clear Stereo (ID: Clear Stereo)
Tautomerize (ID: Tautomerize)
Wedge Clean (ID: Wedge Clean)
Aromatize (ID: Aromatize)


$$$$

  Mrv17e0 07081716562D          

 28 30  0  0  0  0            999 V2000
    0.6078    1.1759    0.0000 C   0  0  0  0  0  0  0  0  0  0  0  0
    1.3222    0.7634    0.0000 C   0  0  0  0  0  0  0  0  0  0  0  0
    1.3222   -0.0616    0.0000 C   0  0  0  0  0  0  0  0  0  0  0  0
    0.6078   -0.4741    0.0000 C   0  0  0  0  0  0  0  0  0  0  0  0
   -0.1067   -0.0616    0.0000 C   0  0  0  0  0  0  0  0  0  0  0  0
   -0.1067    0.7634    0.0000 C   0  0  0  0  0  0  0  0  0  0  0  0
   -0.8212   -0.4741    0.0000 O   0  0  0  0  0  0  0  0  0  0  0  0
   -1.5356   -0.0616    0.0000 C   0  0  0  0  0  0  0  0  0  0  0  0
   -2.2501   -0.4741    0.0000 C   0  0  0  0  0  0  0  0  0  0  0  0
   -2.9646   -0.0616    0.0000 O   0  0  0  0  0  0  0  0  0  0  0  0
   -2.2501   -1.2991    0.0000 N   0  0  0  0  0  0  0  0  0  0  0  0
    2.0367   -0.4741    0.0000 C   0  0  0  0  0  0  0  0  0  0  0  0
    2.0367   -1.2991    0.0000 C   0  0  0  0  0  0  0  0  0  0  0  0
    2.7041   -1.7840    0.0000 C   0  0  0  0  0  0  0  0  0  0  0  0
    2.4492   -2.5687    0.0000 N   0  0  0  0  0  0  0  0  0  0  0  0
    1.6242   -2.5687    0.0000 C   0  0  0  0  0  0  0  0  0  0  0  0
    1.1393   -3.2361    0.0000 O   0  0  0  0  0  0  0  0  0  0  0  0
    1.3693   -1.7840    0.0000 S   0  0  0  0  0  0  0  0  0  0  0  0
    3.4888   -1.5291    0.0000 N   0  0  0  0  0  0  0  0  0  0  0  0
    4.1019   -2.0811    0.0000 C   0  0  0  0  0  0  0  0  0  0  0  0
    4.8865   -1.8262    0.0000 C   0  0  0  0  0  0  0  0  0  0  0  0
    5.4996   -2.3782    0.0000 C   0  0  0  0  0  0  0  0  0  0  0  0
    5.3281   -3.1852    0.0000 C   0  0  0  0  0  0  0  0  0  0  0  0
    4.5434   -3.4401    0.0000 C   0  0  0  0  0  0  0  0  0  0  0  0
    3.9303   -2.8881    0.0000 C   0  0  0  0  0  0  0  0  0  0  0  0
    4.3719   -4.2471    0.0000 F   0  0  0  0  0  0  0  0  0  0  0  0
    5.9411   -3.7372    0.0000 F   0  0  0  0  0  0  0  0  0  0  0  0
    6.2842   -2.1233    0.0000 F   0  0  0  0  0  0  0  0  0  0  0  0
  1  2  4  0  0  0  0
  2  3  4  0  0  0  0
  3  4  4  0  0  0  0
  4  5  4  0  0  0  0
  5  6  4  0  0  0  0
  1  6  4  0  0  0  0
  5  7  1  0  0  0  0
  7  8  1  0  0  0  0
  8  9  1  0  0  0  0
  9 10  2  0  0  0  0
  9 11  1  0  0  0  0
 12  3  1  4  0  0  0
 12 13  2  0  0  0  0
 13 14  1  0  0  0  0
 14 15  2  0  0  0  0
 15 16  1  0  0  0  0
 16 17  2  0  0  0  0
 16 18  1  0  0  0  0
 13 18  1  0  0  0  0
 14 19  1  0  0  0  0
 19 20  1  0  0  0  0
 20 21  4  0  0  0  0
 21 22  4  0  0  0  0
 22 23  4  0  0  0  0
 23 24  4  0  0  0  0
 24 25  4  0  0  0  0
 20 25  4  0  0  0  0
 24 26  1  0  0  0  0
 23 27  1  0  0  0  0
 22 28  1  0  0  0  0
M  END
>  <field_1>
P112621104

>  <StandardizerResult>
Clean 2D (ID: Clean 2D)
Clear Stereo (ID: Clear Stereo)
Tautomerize (ID: Tautomerize)
Wedge Clean (ID: Wedge Clean)
Aromatize (ID: Aromatize)


$$$$

  Mrv17e0 07081716562D          

 27 29  0  0  0  0            999 V2000
    2.8579    0.8250    0.0000 C   0  0  0  0  0  0  0  0  0  0  0  0
    2.8579    0.0000    0.0000 C   0  0  0  0  0  0  0  0  0  0  0  0
    3.5724   -0.4125    0.0000 C   0  0  0  0  0  0  0  0  0  0  0  0
    3.5724   -1.2375    0.0000 C   0  0  0  0  0  0  0  0  0  0  0  0
    4.2868   -1.6500    0.0000 C   0  0  0  0  0  0  0  0  0  0  0  0
    4.2868   -2.4750    0.0000 N   0  0  0  0  0  0  0  0  0  0  0  0
    3.5724   -2.8875    0.0000 C   0  0  0  0  0  0  0  0  0  0  0  0
    3.5724   -3.7125    0.0000 O   0  0  0  0  0  0  0  0  0  0  0  0
    2.8579   -2.4750    0.0000 N   0  0  0  0  0  0  0  0  0  0  0  0
    2.8579   -1.6500    0.0000 C   0  0  0  0  0  0  0  0  0  0  0  0
    2.1434   -1.2375    0.0000 O   0  0  0  0  0  0  0  0  0  0  0  0
    2.1434   -2.8875    0.0000 C   0  0  0  0  0  0  0  0  0  0  0  0
    2.1434   -3.7125    0.0000 C   0  0  0  0  0  0  0  0  0  0  0  0
    1.4289   -4.1250    0.0000 C   0  0  0  0  0  0  0  0  0  0  0  0
    0.7145   -3.7125    0.0000 C   0  0  0  0  0  0  0  0  0  0  0  0
    0.7145   -2.8875    0.0000 C   0  0  0  0  0  0  0  0  0  0  0  0
    1.4289   -2.4750    0.0000 C   0  0  0  0  0  0  0  0  0  0  0  0
    5.0013   -1.2375    0.0000 O   0  0  0  0  0  0  0  0  0  0  0  0
    4.2868    0.0000    0.0000 N   0  0  0  0  0  0  0  0  0  0  0  0
    5.0013   -0.4125    0.0000 C   0  0  0  0  0  0  0  0  0  0  0  0
    5.7158    0.0000    0.0000 C   0  0  0  0  0  0  0  0  0  0  0  0
    6.4302   -0.4125    0.0000 C   0  0  0  0  0  0  0  0  0  0  0  0
    7.1447    0.0000    0.0000 C   0  0  0  0  0  0  0  0  0  0  0  0
    7.8592   -0.4125    0.0000 C   0  0  0  0  0  0  0  0  0  0  0  0
    7.8592   -1.2375    0.0000 C   0  0  0  0  0  0  0  0  0  0  0  0
    7.1447   -1.6500    0.0000 C   0  0  0  0  0  0  0  0  0  0  0  0
    6.4302   -1.2375    0.0000 C   0  0  0  0  0  0  0  0  0  0  0  0
  1  2  1  0  0  0  0
  2  3  1  0  0  0  0
  3  4  1  0  0  0  0
  4  5  4  0  0  0  0
  5  6  4  0  0  0  0
  6  7  4  0  0  0  0
  7  8  2  0  0  0  0
  7  9  4  0  0  0  0
  9 10  4  0  0  0  0
  4 10  4  0  0  0  0
 10 11  1  0  0  0  0
  9 12  1  0  0  0  0
 12 13  4  0  0  0  0
 13 14  4  0  0  0  0
 14 15  4  0  0  0  0
 15 16  4  0  0  0  0
 16 17  4  0  0  0  0
 12 17  4  0  0  0  0
  5 18  2  0  0  0  0
  3 19  1  0  0  0  0
 20 19  2  0  0  0  0
 20 21  1  4  0  0  0
 21 22  1  0  0  0  0
 22 23  2  0  0  0  0
 23 24  1  0  0  0  0
 24 25  1  0  0  0  0
 25 26  1  0  0  0  0
 26 27  1  0  0  0  0
 22 27  1  0  0  0  0
M  STY  1   1 DAT
M  SAL   1  1   6
M  SDT   1 MRV_IMPLICIT_H                                        
M  SDD   1     0.0000    0.0000    DR    ALL  0       0  
M  SED   1 IMPL_H1
M  END
>  <field_1>
P112626108

>  <StandardizerResult>
Clean 2D (ID: Clean 2D)
Clear Stereo (ID: Clear Stereo)
Tautomerize (ID: Tautomerize)
Wedge Clean (ID: Wedge Clean)
Aromatize (ID: Aromatize)


$$$$

  Mrv17e0 07081716562D          

 30 32  0  0  0  0            999 V2000
    3.5724   -2.8875    0.0000 C   0  0  0  0  0  0  0  0  0  0  0  0
    3.5724   -3.7125    0.0000 C   0  0  0  0  0  0  0  0  0  0  0  0
    4.2868   -4.1250    0.0000 C   0  0  0  0  0  0  0  0  0  0  0  0
    4.2868   -4.9500    0.0000 C   0  0  0  0  0  0  0  0  0  0  0  0
    3.5724   -5.3625    0.0000 C   0  0  0  0  0  0  0  0  0  0  0  0
    2.8579   -4.9500    0.0000 C   0  0  0  0  0  0  0  0  0  0  0  0
    2.8579   -4.1250    0.0000 C   0  0  0  0  0  0  0  0  0  0  0  0
    3.5724   -6.1875    0.0000 C   0  0  0  0  0  0  0  0  0  0  0  0
    2.7474   -6.1875    0.0000 C   0  0  0  0  0  0  0  0  0  0  0  0
    2.3349   -6.9020    0.0000 C   0  0  0  0  0  0  0  0  0  0  0  0
    1.5099   -6.9020    0.0000 C   0  0  0  0  0  0  0  0  0  0  0  0
    1.0974   -6.1875    0.0000 C   0  0  0  0  0  0  0  0  0  0  0  0
    1.5099   -5.4730    0.0000 C   0  0  0  0  0  0  0  0  0  0  0  0
    2.3349   -5.4730    0.0000 C   0  0  0  0  0  0  0  0  0  0  0  0
    0.2724   -6.1875    0.0000 C   0  0  0  0  0  0  0  0  0  0  0  0
    3.5724   -7.0125    0.0000 C   0  0  0  0  0  0  0  0  0  0  0  0
    4.2868   -7.4250    0.0000 O   0  0  0  0  0  0  0  0  0  0  0  0
    2.8579   -7.4250    0.0000 N   0  0  0  0  0  0  0  0  0  0  0  0
    2.8579   -8.2500    0.0000 N   0  0  0  0  0  0  0  0  0  0  0  0
    2.1434   -8.6625    0.0000 S   0  0  0  0  0  0  0  0  0  0  0  0
    1.7309   -7.9480    0.0000 O   0  0  0  0  0  0  0  0  0  0  0  0
    2.5559   -9.3770    0.0000 O   0  0  0  0  0  0  0  0  0  0  0  0
    1.4289   -9.0750    0.0000 C   0  0  0  0  0  0  0  0  0  0  0  0
    1.4289   -9.9000    0.0000 C   0  0  0  0  0  0  0  0  0  0  0  0
    0.7145  -10.3125    0.0000 C   0  0  0  0  0  0  0  0  0  0  0  0
    0.0000   -9.9000    0.0000 C   0  0  0  0  0  0  0  0  0  0  0  0
    0.0000   -9.0750    0.0000 C   0  0  0  0  0  0  0  0  0  0  0  0
    0.7145   -8.6625    0.0000 C   0  0  0  0  0  0  0  0  0  0  0  0
   -0.7145  -10.3125    0.0000 C   0  0  0  0  0  0  0  0  0  0  0  0
    4.3974   -6.1875    0.0000 O   0  0  0  0  0  0  0  0  0  0  0  0
  1  2  1  0  0  0  0
  2  3  4  0  0  0  0
  3  4  4  0  0  0  0
  4  5  4  0  0  0  0
  5  6  4  0  0  0  0
  6  7  4  0  0  0  0
  2  7  4  0  0  0  0
  5  8  1  0  0  0  0
  8  9  1  0  0  0  0
  9 10  4  0  0  0  0
 10 11  4  0  0  0  0
 11 12  4  0  0  0  0
 12 13  4  0  0  0  0
 13 14  4  0  0  0  0
  9 14  4  0  0  0  0
 12 15  1  0  0  0  0
  8 16  1  0  0  0  0
 16 17  2  0  0  0  0
 16 18  1  0  0  0  0
 18 19  1  0  0  0  0
 19 20  1  0  0  0  0
 20 21  2  0  0  0  0
 20 22  2  0  0  0  0
 20 23  1  0  0  0  0
 23 24  4  0  0  0  0
 24 25  4  0  0  0  0
 25 26  4  0  0  0  0
 26 27  4  0  0  0  0
 27 28  4  0  0  0  0
 23 28  4  0  0  0  0
 26 29  1  0  0  0  0
  8 30  1  0  0  0  0
M  END
>  <field_1>
P126194987

>  <StandardizerResult>
Clean 2D (ID: Clean 2D)
Clear Stereo (ID: Clear Stereo)
Tautomerize (ID: Tautomerize)
Wedge Clean (ID: Wedge Clean)
Aromatize (ID: Aromatize)


$$$$

  Mrv17e0 07081716562D          

 24 25  0  0  0  0            999 V2000
   -7.9659    9.3027    0.0000 C   0  0  0  0  0  0  0  0  0  0  0  0
   -7.2514    9.7152    0.0000 C   0  0  0  0  0  0  0  0  0  0  0  0
   -6.5369    9.3027    0.0000 C   0  0  0  0  0  0  0  0  0  0  0  0
   -5.8225    9.7152    0.0000 C   0  0  0  0  0  0  0  0  0  0  0  0
   -5.1080    9.3027    0.0000 C   0  0  0  0  0  0  0  0  0  0  0  0
   -4.3935    9.7152    0.0000 C   0  0  0  0  0  0  0  0  0  0  0  0
   -3.6791    9.3027    0.0000 C   0  0  0  0  0  0  0  0  0  0  0  0
   -3.6791    8.4777    0.0000 C   0  0  0  0  0  0  0  0  0  0  0  0
   -4.3935    8.0652    0.0000 C   0  0  0  0  0  0  0  0  0  0  0  0
   -5.1080    8.4777    0.0000 C   0  0  0  0  0  0  0  0  0  0  0  0
   -2.9646    8.0652    0.0000 S   0  0  0  0  0  0  0  0  0  0  0  0
   -3.3771    7.3507    0.0000 O   0  0  0  0  0  0  0  0  0  0  0  0
   -2.5521    8.7797    0.0000 O   0  0  0  0  0  0  0  0  0  0  0  0
   -2.2501    7.6527    0.0000 N   0  0  0  0  0  0  0  0  0  0  0  0
   -1.5356    8.0652    0.0000 N   0  0  0  0  0  0  0  0  0  0  0  0
   -0.8212    7.6527    0.0000 C   0  0  0  0  0  0  0  0  0  0  0  0
   -0.1067    8.0652    0.0000 N   0  0  0  0  0  0  0  0  0  0  0  0
    0.6078    7.6527    0.0000 C   0  0  0  0  0  0  0  0  0  0  0  0
    0.6078    6.8277    0.0000 C   0  0  0  0  0  0  0  0  0  0  0  0
    1.2752    6.3428    0.0000 C   0  0  0  0  0  0  0  0  0  0  0  0
    1.0203    5.5581    0.0000 C   0  0  0  0  0  0  0  0  0  0  0  0
    0.1953    5.5581    0.0000 C   0  0  0  0  0  0  0  0  0  0  0  0
   -0.0597    6.3428    0.0000 O   0  0  0  0  0  0  0  0  0  0  0  0
   -0.8212    6.8277    0.0000 S   0  0  0  0  0  0  0  0  0  0  0  0
  1  2  1  0  0  0  0
  2  3  1  0  0  0  0
  3  4  1  0  0  0  0
  4  5  1  0  0  0  0
  5  6  4  0  0  0  0
  6  7  4  0  0  0  0
  7  8  4  0  0  0  0
  8  9  4  0  0  0  0
  9 10  4  0  0  0  0
  5 10  4  0  0  0  0
  8 11  1  0  0  0  0
 11 12  2  0  0  0  0
 11 13  2  0  0  0  0
 11 14  1  0  0  0  0
 15 14  1  0  0  0  0
 15 16  1  0  0  0  0
 16 17  1  0  0  0  0
 17 18  1  0  0  0  0
 18 19  1  0  0  0  0
 19 20  4  0  0  0  0
 20 21  4  0  0  0  0
 21 22  4  0  0  0  0
 22 23  4  0  0  0  0
 19 23  4  0  0  0  0
 16 24  2  0  0  0  0
M  END
>  <field_1>
P128009166

>  <StandardizerResult>
Clean 2D (ID: Clean 2D)
Clear Stereo (ID: Clear Stereo)
Tautomerize (ID: Tautomerize)
Wedge Clean (ID: Wedge Clean)
Aromatize (ID: Aromatize)


$$$$

  Mrv17e0 07081716562D          

 23 24  0  0  0  0            999 V2000
    0.7145   -0.4125    0.0000 C   0  0  0  0  0  0  0  0  0  0  0  0
    0.0000    0.0000    0.0000 C   0  0  0  0  0  0  0  0  0  0  0  0
    0.0000    0.8250    0.0000 C   0  0  0  0  0  0  0  0  0  0  0  0
    0.7145    1.2375    0.0000 C   0  0  0  0  0  0  0  0  0  0  0  0
    1.4289    0.8250    0.0000 C   0  0  0  0  0  0  0  0  0  0  0  0
    1.4289    0.0000    0.0000 C   0  0  0  0  0  0  0  0  0  0  0  0
    2.1434   -0.4125    0.0000 N   0  0  0  0  0  0  0  0  0  0  0  0
    2.1434   -1.2375    0.0000 S   0  0  0  0  0  0  0  0  0  0  0  0
    2.9684   -1.2375    0.0000 O   0  0  0  0  0  0  0  0  0  0  0  0
    1.3184   -1.2375    0.0000 O   0  0  0  0  0  0  0  0  0  0  0  0
    2.1434   -2.0625    0.0000 C   0  0  0  0  0  0  0  0  0  0  0  0
    2.8109   -2.5474    0.0000 C   0  0  0  0  0  0  0  0  0  0  0  0
    2.5559   -3.3320    0.0000 C   0  0  0  0  0  0  0  0  0  0  0  0
    1.7309   -3.3320    0.0000 S   0  0  0  0  0  0  0  0  0  0  0  0
    1.4760   -2.5474    0.0000 C   0  0  0  0  0  0  0  0  0  0  0  0
    3.0408   -3.9995    0.0000 C   0  0  0  0  0  0  0  0  0  0  0  0
    2.7053   -4.7532    0.0000 O   0  0  0  0  0  0  0  0  0  0  0  0
    3.8613   -3.9132    0.0000 N   0  0  0  0  0  0  0  0  0  0  0  0
   -0.7145    1.2375    0.0000 O   0  0  0  0  0  0  0  0  0  0  0  0
   -1.4289    0.8250    0.0000 C   0  0  0  0  0  0  0  0  0  0  0  0
   -2.1434    0.4125    0.0000 F   0  0  0  0  0  0  0  0  0  0  0  0
   -1.8414    1.5395    0.0000 F   0  0  0  0  0  0  0  0  0  0  0  0
   -1.0164    0.1105    0.0000 F   0  0  0  0  0  0  0  0  0  0  0  0
  1  2  4  0  0  0  0
  2  3  4  0  0  0  0
  3  4  4  0  0  0  0
  4  5  4  0  0  0  0
  5  6  4  0  0  0  0
  1  6  4  0  0  0  0
  6  7  1  0  0  0  0
  7  8  1  0  0  0  0
  8  9  2  0  0  0  0
  8 10  2  0  0  0  0
  8 11  1  0  0  0  0
 11 12  4  0  0  0  0
 12 13  4  0  0  0  0
 13 14  4  0  0  0  0
 14 15  4  0  0  0  0
 11 15  4  0  0  0  0
 13 16  1  0  0  0  0
 16 17  2  0  0  0  0
 16 18  1  0  0  0  0
  3 19  1  0  0  0  0
 19 20  1  0  0  0  0
 20 21  1  0  0  0  0
 20 22  1  0  0  0  0
 20 23  1  0  0  0  0
M  END
>  <field_1>
P128099819

>  <StandardizerResult>
Clean 2D (ID: Clean 2D)
Clear Stereo (ID: Clear Stereo)
Tautomerize (ID: Tautomerize)
Wedge Clean (ID: Wedge Clean)
Aromatize (ID: Aromatize)


$$$$

  Mrv17e0 07081716562D          

 27 28  0  0  0  0            999 V2000
    0.7145   -1.2375    0.0000 C   0  0  0  0  0  0  0  0  0  0  0  0
    0.0000   -1.6500    0.0000 C   0  0  0  0  0  0  0  0  0  0  0  0
    0.0000   -2.4750    0.0000 C   0  0  0  0  0  0  0  0  0  0  0  0
   -0.7145   -2.8875    0.0000 C   0  0  0  0  0  0  0  0  0  0  0  0
   -1.4289   -2.4750    0.0000 N   0  0  0  0  0  0  0  0  0  0  0  0
   -1.4289   -1.6500    0.0000 C   0  0  0  0  0  0  0  0  0  0  0  0
   -0.7145   -1.2375    0.0000 N   0  0  0  0  0  0  0  0  0  0  0  0
   -2.1434   -1.2375    0.0000 C   0  0  0  0  0  0  0  0  0  0  0  0
   -2.8579   -0.8250    0.0000 C   0  0  0  0  0  0  0  0  0  0  0  0
   -2.5559   -1.9520    0.0000 C   0  0  0  0  0  0  0  0  0  0  0  0
   -1.7309   -0.5230    0.0000 C   0  0  0  0  0  0  0  0  0  0  0  0
   -0.7145   -3.7125    0.0000 O   0  0  0  0  0  0  0  0  0  0  0  0
    0.7145   -2.8875    0.0000 C   0  0  0  0  0  0  0  0  0  0  0  0
    0.7145   -3.7125    0.0000 O   0  0  0  0  0  0  0  0  0  0  0  0
    1.4289   -2.4750    0.0000 N   0  0  0  0  0  0  0  0  0  0  0  0
    2.1434   -2.8875    0.0000 C   0  0  0  0  0  0  0  0  0  0  0  0
    2.1434   -3.7125    0.0000 C   0  0  0  0  0  0  0  0  0  0  0  0
    2.8579   -2.4750    0.0000 C   0  0  0  0  0  0  0  0  0  0  0  0
    3.5724   -2.8875    0.0000 C   0  0  0  0  0  0  0  0  0  0  0  0
    4.2868   -2.4750    0.0000 C   0  0  0  0  0  0  0  0  0  0  0  0
    5.0013   -2.8875    0.0000 C   0  0  0  0  0  0  0  0  0  0  0  0
    5.0013   -3.7125    0.0000 C   0  0  0  0  0  0  0  0  0  0  0  0
    4.2868   -4.1250    0.0000 C   0  0  0  0  0  0  0  0  0  0  0  0
    3.5724   -3.7125    0.0000 C   0  0  0  0  0  0  0  0  0  0  0  0
    5.7158   -4.1250    0.0000 O   0  0  0  0  0  0  0  0  0  0  0  0
    6.4302   -3.7125    0.0000 C   0  0  0  0  0  0  0  0  0  0  0  0
    2.8579   -1.6500    0.0000 O   0  0  0  0  0  0  0  0  0  0  0  0
  1  2  1  0  0  0  0
  2  3  4  0  0  0  0
  3  4  4  0  0  0  0
  4  5  4  0  0  0  0
  5  6  4  0  0  0  0
  6  7  4  0  0  0  0
  2  7  4  0  0  0  0
  6  8  1  0  0  0  0
  8  9  1  0  0  0  0
  8 10  1  0  0  0  0
  8 11  1  0  0  0  0
  4 12  2  0  0  0  0
  3 13  1  0  0  0  0
 13 14  2  0  0  0  0
 13 15  1  0  0  0  0
 15 16  1  0  0  0  0
 16 17  1  0  0  0  0
 16 18  1  0  0  0  0
 18 19  1  0  0  0  0
 19 20  4  0  0  0  0
 20 21  4  0  0  0  0
 21 22  4  0  0  0  0
 22 23  4  0  0  0  0
 23 24  4  0  0  0  0
 19 24  4  0  0  0  0
 22 25  1  0  0  0  0
 25 26  1  0  0  0  0
 18 27  1  0  0  0  0
M  STY  1   1 DAT
M  SAL   1  1   7
M  SDT   1 MRV_IMPLICIT_H                                        
M  SDD   1     0.0000    0.0000    DR    ALL  0       0  
M  SED   1 IMPL_H1
M  END
>  <field_1>
P139546544

>  <StandardizerResult>
Clean 2D (ID: Clean 2D)
Clear Stereo (ID: Clear Stereo)
Tautomerize (ID: Tautomerize)
Wedge Clean (ID: Wedge Clean)
Aromatize (ID: Aromatize)


$$$$

  Mrv17e0 07081716562D          

 27 28  0  0  0  0            999 V2000
   -0.6078   -0.5973    0.0000 C   0  0  0  0  0  0  0  0  0  0  0  0
   -0.6078   -1.4223    0.0000 C   0  0  0  0  0  0  0  0  0  0  0  0
    0.0597   -1.9072    0.0000 C   0  0  0  0  0  0  0  0  0  0  0  0
   -0.1953   -2.6919    0.0000 C   0  0  0  0  0  0  0  0  0  0  0  0
   -1.0203   -2.6919    0.0000 C   0  0  0  0  0  0  0  0  0  0  0  0
   -1.2752   -1.9072    0.0000 N   0  0  0  0  0  0  0  0  0  0  0  0
   -2.0598   -1.6523    0.0000 C   0  0  0  0  0  0  0  0  0  0  0  0
   -2.2314   -0.8453    0.0000 C   0  0  0  0  0  0  0  0  0  0  0  0
   -3.0160   -0.5904    0.0000 O   0  0  0  0  0  0  0  0  0  0  0  0
   -3.1875    0.2166    0.0000 C   0  0  0  0  0  0  0  0  0  0  0  0
   -1.5052   -3.3593    0.0000 C   0  0  0  0  0  0  0  0  0  0  0  0
    0.2897   -3.3593    0.0000 C   0  0  0  0  0  0  0  0  0  0  0  0
    1.1101   -3.2731    0.0000 C   0  0  0  0  0  0  0  0  0  0  0  0
    1.5951   -3.9405    0.0000 C   0  0  0  0  0  0  0  0  0  0  0  0
    2.0800   -4.6079    0.0000 N   0  0  0  0  0  0  0  0  0  0  0  0
    1.4457   -2.5194    0.0000 C   0  0  0  0  0  0  0  0  0  0  0  0
    0.9608   -1.8520    0.0000 N   0  0  0  0  0  0  0  0  0  0  0  0
    1.2963   -1.0983    0.0000 C   0  0  0  0  0  0  0  0  0  0  0  0
    0.8114   -0.4308    0.0000 C   0  0  0  0  0  0  0  0  0  0  0  0
    1.1470    0.3228    0.0000 C   0  0  0  0  0  0  0  0  0  0  0  0
    1.9674    0.4091    0.0000 C   0  0  0  0  0  0  0  0  0  0  0  0
    2.4524   -0.2584    0.0000 C   0  0  0  0  0  0  0  0  0  0  0  0
    2.1168   -1.0120    0.0000 C   0  0  0  0  0  0  0  0  0  0  0  0
    3.2728   -0.1721    0.0000 Cl  0  0  0  0  0  0  0  0  0  0  0  0
    2.3030    1.1627    0.0000 N   0  0  0  0  0  0  0  0  0  0  0  0
    0.6620    0.9903    0.0000 Cl  0  0  0  0  0  0  0  0  0  0  0  0
    2.2662   -2.4332    0.0000 O   0  0  0  0  0  0  0  0  0  0  0  0
  1  2  1  0  0  0  0
  2  3  4  0  0  0  0
  3  4  4  0  0  0  0
  4  5  4  0  0  0  0
  5  6  4  0  0  0  0
  2  6  4  0  0  0  0
  6  7  1  0  0  0  0
  7  8  1  0  0  0  0
  8  9  1  0  0  0  0
  9 10  1  0  0  0  0
  5 11  1  0  0  0  0
 12  4  1  0  0  0  0
 12 13  2  0  0  0  0
 13 14  1  0  0  0  0
 14 15  3  0  0  0  0
 13 16  1  0  0  0  0
 16 17  1  0  0  0  0
 17 18  1  0  0  0  0
 18 19  4  0  0  0  0
 19 20  4  0  0  0  0
 20 21  4  0  0  0  0
 21 22  4  0  0  0  0
 22 23  4  0  0  0  0
 18 23  4  0  0  0  0
 22 24  1  0  0  0  0
 21 25  1  0  0  0  0
 20 26  1  0  0  0  0
 16 27  2  0  0  0  0
M  END
>  <field_1>
P140024102

>  <StandardizerResult>
Clean 2D (ID: Clean 2D)
Clear Stereo (ID: Clear Stereo)
Tautomerize (ID: Tautomerize)
Wedge Clean (ID: Wedge Clean)
Aromatize (ID: Aromatize)


$$$$

  Mrv17e0 07081716562D          

 29 32  0  0  0  0            999 V2000
    0.4524   -2.0506    0.0000 C   0  0  0  0  0  0  0  0  0  0  0  0
    1.2371   -2.3056    0.0000 C   0  0  0  0  0  0  0  0  0  0  0  0
    1.8501   -1.7535    0.0000 C   0  0  0  0  0  0  0  0  0  0  0  0
    1.6786   -0.9466    0.0000 C   0  0  0  0  0  0  0  0  0  0  0  0
    0.8940   -0.6916    0.0000 C   0  0  0  0  0  0  0  0  0  0  0  0
    0.2809   -1.2437    0.0000 C   0  0  0  0  0  0  0  0  0  0  0  0
    0.8940    0.1334    0.0000 C   0  0  0  0  0  0  0  0  0  0  0  0
    0.2809    0.6854    0.0000 C   0  0  0  0  0  0  0  0  0  0  0  0
    0.4524    1.4924    0.0000 C   0  0  0  0  0  0  0  0  0  0  0  0
    1.2371    1.7473    0.0000 C   0  0  0  0  0  0  0  0  0  0  0  0
    1.8501    1.1953    0.0000 C   0  0  0  0  0  0  0  0  0  0  0  0
    1.6786    0.3883    0.0000 C   0  0  0  0  0  0  0  0  0  0  0  0
    2.1635   -0.2791    0.0000 C   0  0  0  0  0  0  0  0  0  0  0  0
    2.9885   -0.2791    0.0000 C   0  0  0  0  0  0  0  0  0  0  0  0
    3.4010   -0.9936    0.0000 O   0  0  0  0  0  0  0  0  0  0  0  0
    4.2260   -0.9936    0.0000 C   0  0  0  0  0  0  0  0  0  0  0  0
    4.6385   -0.2791    0.0000 O   0  0  0  0  0  0  0  0  0  0  0  0
    4.6385   -1.7081    0.0000 N   0  0  0  0  0  0  0  0  0  0  0  0
    5.4635   -1.7081    0.0000 C   0  0  0  0  0  0  0  0  0  0  0  0
    5.8760   -2.4225    0.0000 C   0  0  0  0  0  0  0  0  0  0  0  0
    6.7010   -2.4225    0.0000 C   0  0  0  0  0  0  0  0  0  0  0  0
    7.1135   -3.1370    0.0000 C   0  0  0  0  0  0  0  0  0  0  0  0
    6.7010   -3.8515    0.0000 C   0  0  0  0  0  0  0  0  0  0  0  0
    5.8760   -3.8515    0.0000 C   0  0  0  0  0  0  0  0  0  0  0  0
    5.4635   -3.1370    0.0000 C   0  0  0  0  0  0  0  0  0  0  0  0
    7.1135   -4.5660    0.0000 O   0  0  0  0  0  0  0  0  0  0  0  0
    5.8760   -0.9936    0.0000 C   0  0  0  0  0  0  0  0  0  0  0  0
    5.4635   -0.2791    0.0000 O   0  0  0  0  0  0  0  0  0  0  0  0
    6.7010   -0.9936    0.0000 O   0  0  0  0  0  0  0  0  0  0  0  0
  1  2  4  0  0  0  0
  2  3  4  0  0  0  0
  3  4  4  0  0  0  0
  4  5  4  0  0  0  0
  5  6  4  0  0  0  0
  1  6  4  0  0  0  0
  5  7  1  0  0  0  0
  7  8  4  0  0  0  0
  8  9  4  0  0  0  0
  9 10  4  0  0  0  0
 10 11  4  0  0  0  0
 11 12  4  0  0  0  0
  7 12  4  0  0  0  0
 12 13  1  0  0  0  0
  4 13  1  0  0  0  0
 13 14  1  0  0  0  0
 14 15  1  0  0  0  0
 15 16  1  0  0  0  0
 16 17  2  0  0  0  0
 16 18  1  0  0  0  0
 19 18  1  0  0  0  0
 19 20  1  0  0  0  0
 20 21  1  0  0  0  0
 21 22  1  0  0  0  0
 22 23  1  0  0  0  0
 23 24  1  0  0  0  0
 24 25  1  0  0  0  0
 20 25  1  0  0  0  0
 23 26  1  0  0  0  0
 19 27  1  0  0  0  0
 27 28  2  0  0  0  0
 27 29  1  0  0  0  0
M  END
>  <field_1>
P143547101

>  <StandardizerResult>
Clean 2D (ID: Clean 2D)
Clear Stereo (ID: Clear Stereo)
Tautomerize (ID: Tautomerize)
Wedge Clean (ID: Wedge Clean)
Aromatize (ID: Aromatize)


$$$$

  Mrv17e0 07081716562D          

 27 29  0  0  0  0            999 V2000
    2.7512    3.2384    0.0000 C   0  0  0  0  0  0  0  0  0  0  0  0
    3.4656    2.8259    0.0000 S   0  0  0  0  0  0  0  0  0  0  0  0
    3.4656    2.0009    0.0000 C   0  0  0  0  0  0  0  0  0  0  0  0
    4.1801    1.5884    0.0000 C   0  0  0  0  0  0  0  0  0  0  0  0
    4.1801    0.7634    0.0000 C   0  0  0  0  0  0  0  0  0  0  0  0
    3.4656    0.3509    0.0000 C   0  0  0  0  0  0  0  0  0  0  0  0
    2.7512    0.7634    0.0000 C   0  0  0  0  0  0  0  0  0  0  0  0
    2.7512    1.5884    0.0000 C   0  0  0  0  0  0  0  0  0  0  0  0
    3.4656   -0.4741    0.0000 N   0  0  0  0  0  0  0  0  0  0  0  0
    2.7512   -0.8866    0.0000 C   0  0  0  0  0  0  0  0  0  0  0  0
    2.0367   -0.4741    0.0000 O   0  0  0  0  0  0  0  0  0  0  0  0
    2.7512   -1.7116    0.0000 C   0  0  0  0  0  0  0  0  0  0  0  0
    3.4186   -2.1965    0.0000 C   0  0  0  0  0  0  0  0  0  0  0  0
    3.1637   -2.9812    0.0000 N   0  0  0  0  0  0  0  0  0  0  0  0
    2.3387   -2.9812    0.0000 N   0  0  0  0  0  0  0  0  0  0  0  0
    2.0837   -2.1965    0.0000 C   0  0  0  0  0  0  0  0  0  0  0  0
    1.2991   -1.9416    0.0000 S   0  0  0  0  0  0  0  0  0  0  0  0
    1.5541   -1.1570    0.0000 O   0  0  0  0  0  0  0  0  0  0  0  0
    1.0442   -2.7262    0.0000 O   0  0  0  0  0  0  0  0  0  0  0  0
    0.5145   -1.6867    0.0000 N   0  0  0  0  0  0  0  0  0  0  0  0
    0.3430   -0.8797    0.0000 C   0  0  0  0  0  0  0  0  0  0  0  0
   -0.4417   -0.6247    0.0000 C   0  0  0  0  0  0  0  0  0  0  0  0
   -0.6132    0.1822    0.0000 C   0  0  0  0  0  0  0  0  0  0  0  0
   -0.0001    0.7343    0.0000 C   0  0  0  0  0  0  0  0  0  0  0  0
    0.7845    0.4793    0.0000 C   0  0  0  0  0  0  0  0  0  0  0  0
    0.9561   -0.3276    0.0000 C   0  0  0  0  0  0  0  0  0  0  0  0
   -0.1716    1.5412    0.0000 F   0  0  0  0  0  0  0  0  0  0  0  0
  1  2  1  0  0  0  0
  2  3  1  0  0  0  0
  3  4  4  0  0  0  0
  4  5  4  0  0  0  0
  5  6  4  0  0  0  0
  6  7  4  0  0  0  0
  7  8  4  0  0  0  0
  3  8  4  0  0  0  0
  6  9  1  0  0  0  0
  9 10  1  0  0  0  0
 10 11  2  0  0  0  0
 10 12  1  0  0  0  0
 12 13  4  0  0  0  0
 13 14  4  0  0  0  0
 14 15  4  0  0  0  0
 15 16  4  0  0  0  0
 12 16  4  0  0  0  0
 16 17  1  0  0  0  0
 17 18  2  0  0  0  0
 17 19  2  0  0  0  0
 17 20  1  0  0  0  0
 20 21  1  0  0  0  0
 21 22  4  0  0  0  0
 22 23  4  0  0  0  0
 23 24  4  0  0  0  0
 24 25  4  0  0  0  0
 25 26  4  0  0  0  0
 21 26  4  0  0  0  0
 24 27  1  0  0  0  0
M  STY  1   1 DAT
M  SAL   1  1  14
M  SDT   1 MRV_IMPLICIT_H                                        
M  SDD   1     0.0000    0.0000    DR    ALL  0       0  
M  SED   1 IMPL_H1
M  END
>  <field_1>
P152044498

>  <StandardizerResult>
Clean 2D (ID: Clean 2D)
Clear Stereo (ID: Clear Stereo)
Tautomerize (ID: Tautomerize)
Wedge Clean (ID: Wedge Clean)
Aromatize (ID: Aromatize)


$$$$

  Mrv17e0 07081716562D          

 25 26  0  0  0  0            999 V2000
    3.5724   -1.2375    0.0000 C   0  0  0  0  0  0  0  0  0  0  0  0
    3.5724   -2.0625    0.0000 C   0  0  0  0  0  0  0  0  0  0  0  0
    4.2868   -2.4750    0.0000 C   0  0  0  0  0  0  0  0  0  0  0  0
    4.2868   -3.3000    0.0000 C   0  0  0  0  0  0  0  0  0  0  0  0
    3.5724   -3.7125    0.0000 C   0  0  0  0  0  0  0  0  0  0  0  0
    2.8579   -3.3000    0.0000 C   0  0  0  0  0  0  0  0  0  0  0  0
    2.8579   -2.4750    0.0000 C   0  0  0  0  0  0  0  0  0  0  0  0
    3.5724   -4.5375    0.0000 N   0  0  0  0  0  0  0  0  0  0  0  0
    4.2868   -4.9500    0.0000 C   0  0  0  0  0  0  0  0  0  0  0  0
    4.2868   -5.7750    0.0000 N   0  0  0  0  0  0  0  0  0  0  0  0
    3.5724   -6.1875    0.0000 S   0  0  0  0  0  0  0  0  0  0  0  0
    3.1599   -5.4730    0.0000 O   0  0  0  0  0  0  0  0  0  0  0  0
    3.9849   -6.9020    0.0000 O   0  0  0  0  0  0  0  0  0  0  0  0
    2.8579   -6.6000    0.0000 C   0  0  0  0  0  0  0  0  0  0  0  0
    2.8579   -7.4250    0.0000 C   0  0  0  0  0  0  0  0  0  0  0  0
    2.1434   -7.8375    0.0000 C   0  0  0  0  0  0  0  0  0  0  0  0
    1.4289   -7.4250    0.0000 C   0  0  0  0  0  0  0  0  0  0  0  0
    1.4289   -6.6000    0.0000 C   0  0  0  0  0  0  0  0  0  0  0  0
    2.1434   -6.1875    0.0000 C   0  0  0  0  0  0  0  0  0  0  0  0
    0.7145   -7.8375    0.0000 Cl  0  0  0  0  0  0  0  0  0  0  0  0
    5.0013   -4.5375    0.0000 C   0  0  0  0  0  0  0  0  0  0  0  0
    5.7158   -4.9500    0.0000 S   0  0  0  0  0  0  0  0  0  0  0  0
    6.4302   -4.5375    0.0000 C   0  0  0  0  0  0  0  0  0  0  0  0
    6.4302   -3.7125    0.0000 O   0  0  0  0  0  0  0  0  0  0  0  0
    7.1447   -4.9500    0.0000 N   0  0  0  0  0  0  0  0  0  0  0  0
  1  2  1  0  0  0  0
  2  3  4  0  0  0  0
  3  4  4  0  0  0  0
  4  5  4  0  0  0  0
  5  6  4  0  0  0  0
  6  7  4  0  0  0  0
  2  7  4  0  0  0  0
  5  8  1  0  0  0  0
  8  9  1  0  0  0  0
  9 10  2  0  0  0  0
 10 11  1  4  0  0  0
 11 12  2  0  0  0  0
 11 13  2  0  0  0  0
 11 14  1  0  0  0  0
 14 15  4  0  0  0  0
 15 16  4  0  0  0  0
 16 17  4  0  0  0  0
 17 18  4  0  0  0  0
 18 19  4  0  0  0  0
 14 19  4  0  0  0  0
 17 20  1  0  0  0  0
  9 21  1  0  0  0  0
 21 22  1  0  0  0  0
 22 23  1  0  0  0  0
 23 24  2  0  0  0  0
 23 25  1  0  0  0  0
M  END
>  <field_1>
P153081749

>  <StandardizerResult>
Clean 2D (ID: Clean 2D)
Clear Stereo (ID: Clear Stereo)
Tautomerize (ID: Tautomerize)
Wedge Clean (ID: Wedge Clean)
Aromatize (ID: Aromatize)


$$$$

  Mrv17e0 07081716562D          

 27 29  0  0  0  0            999 V2000
   -1.7426    6.5036    0.0000 C   0  0  0  0  0  0  0  0  0  0  0  0
   -1.3301    7.2181    0.0000 C   0  0  0  0  0  0  0  0  0  0  0  0
   -0.5051    7.2181    0.0000 C   0  0  0  0  0  0  0  0  0  0  0  0
   -0.0926    6.5036    0.0000 C   0  0  0  0  0  0  0  0  0  0  0  0
   -0.5051    5.7892    0.0000 C   0  0  0  0  0  0  0  0  0  0  0  0
   -1.3301    5.7892    0.0000 C   0  0  0  0  0  0  0  0  0  0  0  0
    0.0469    5.1761    0.0000 C   0  0  0  0  0  0  0  0  0  0  0  0
    0.8006    5.5116    0.0000 C   0  0  0  0  0  0  0  0  0  0  0  0
    0.7143    6.3321    0.0000 S   0  0  0  0  0  0  0  0  0  0  0  0
    1.5150    5.0991    0.0000 C   0  0  0  0  0  0  0  0  0  0  0  0
    1.5150    4.2741    0.0000 C   0  0  0  0  0  0  0  0  0  0  0  0
    2.2295    3.8616    0.0000 C   0  0  0  0  0  0  0  0  0  0  0  0
    2.2295    3.0366    0.0000 O   0  0  0  0  0  0  0  0  0  0  0  0
    2.9440    4.2741    0.0000 N   0  0  0  0  0  0  0  0  0  0  0  0
    3.6584    3.8616    0.0000 C   0  0  0  0  0  0  0  0  0  0  0  0
    4.3729    4.2741    0.0000 C   0  0  0  0  0  0  0  0  0  0  0  0
    5.0874    3.8616    0.0000 N   0  0  0  0  0  0  0  0  0  0  0  0
    5.8019    4.2741    0.0000 C   0  0  0  0  0  0  0  0  0  0  0  0
    6.5163    3.8616    0.0000 C   0  0  0  0  0  0  0  0  0  0  0  0
    7.2308    4.2741    0.0000 C   0  0  0  0  0  0  0  0  0  0  0  0
    7.9453    3.8616    0.0000 C   0  0  0  0  0  0  0  0  0  0  0  0
    7.9453    3.0366    0.0000 C   0  0  0  0  0  0  0  0  0  0  0  0
    7.2308    2.6241    0.0000 C   0  0  0  0  0  0  0  0  0  0  0  0
    6.5163    3.0366    0.0000 N   0  0  0  0  0  0  0  0  0  0  0  0
    7.2308    5.0991    0.0000 O   0  0  0  0  0  0  0  0  0  0  0  0
    5.8019    5.0991    0.0000 O   0  0  0  0  0  0  0  0  0  0  0  0
   -0.1246    4.3691    0.0000 Cl  0  0  0  0  0  0  0  0  0  0  0  0
  1  2  4  0  0  0  0
  2  3  4  0  0  0  0
  3  4  4  0  0  0  0
  4  5  4  0  0  0  0
  5  6  4  0  0  0  0
  1  6  4  0  0  0  0
  5  7  4  0  0  0  0
  7  8  4  0  0  0  0
  8  9  4  0  0  0  0
  4  9  4  0  0  0  0
 10  8  1  0  0  0  0
 10 11  2  0  0  0  0
 11 12  1  0  0  0  0
 12 13  2  0  0  0  0
 12 14  1  0  0  0  0
 14 15  1  0  0  0  0
 15 16  1  0  0  0  0
 17 16  1  0  0  0  0
 17 18  1  0  0  0  0
 18 19  1  0  0  0  0
 19 20  4  0  0  0  0
 20 21  4  0  0  0  0
 21 22  4  0  0  0  0
 22 23  4  0  0  0  0
 23 24  4  0  0  0  0
 19 24  4  0  0  0  0
 20 25  1  0  0  0  0
 18 26  2  0  0  0  0
  7 27  1  0  0  0  0
M  END
>  <field_1>
P154616818

>  <StandardizerResult>
Clean 2D (ID: Clean 2D)
Clear Stereo (ID: Clear Stereo)
Tautomerize (ID: Tautomerize)
Wedge Clean (ID: Wedge Clean)
Aromatize (ID: Aromatize)


$$$$

  Mrv17e0 07081716562D          

 28 29  0  0  0  0            999 V2000
   -4.2868    0.0000    0.0000 C   0  0  0  0  0  0  0  0  0  0  0  0
   -4.2868   -0.8250    0.0000 C   0  0  0  0  0  0  0  0  0  0  0  0
   -3.5724   -1.2375    0.0000 C   0  0  0  0  0  0  0  0  0  0  0  0
   -3.5724   -2.0625    0.0000 C   0  0  0  0  0  0  0  0  0  0  0  0
   -4.2868   -2.4750    0.0000 N   0  0  0  0  0  0  0  0  0  0  0  0
   -5.0013   -2.0625    0.0000 C   0  0  0  0  0  0  0  0  0  0  0  0
   -5.0013   -1.2375    0.0000 C   0  0  0  0  0  0  0  0  0  0  0  0
   -5.7158   -0.8250    0.0000 C   0  0  0  0  0  0  0  0  0  0  0  0
   -6.4302   -0.4125    0.0000 N   0  0  0  0  0  0  0  0  0  0  0  0
   -5.7158   -2.4750    0.0000 O   0  0  0  0  0  0  0  0  0  0  0  0
   -2.8579   -2.4750    0.0000 C   0  0  0  0  0  0  0  0  0  0  0  0
   -2.8579   -0.8250    0.0000 C   0  0  0  0  0  0  0  0  0  0  0  0
   -2.8579    0.0000    0.0000 C   0  0  0  0  0  0  0  0  0  0  0  0
   -2.1434    0.4125    0.0000 C   0  0  0  0  0  0  0  0  0  0  0  0
   -1.4289    0.0000    0.0000 O   0  0  0  0  0  0  0  0  0  0  0  0
   -2.1434    1.2375    0.0000 N   0  0  0  0  0  0  0  0  0  0  0  0
   -1.4289    1.6500    0.0000 C   0  0  0  0  0  0  0  0  0  0  0  0
   -1.4289    2.4750    0.0000 C   0  0  0  0  0  0  0  0  0  0  0  0
   -0.7145    2.8875    0.0000 C   0  0  0  0  0  0  0  0  0  0  0  0
    0.0000    2.4750    0.0000 C   0  0  0  0  0  0  0  0  0  0  0  0
    0.0000    1.6500    0.0000 C   0  0  0  0  0  0  0  0  0  0  0  0
   -0.7145    1.2375    0.0000 C   0  0  0  0  0  0  0  0  0  0  0  0
    0.7145    2.8875    0.0000 C   0  0  0  0  0  0  0  0  0  0  0  0
    0.7145    3.7125    0.0000 O   0  0  0  0  0  0  0  0  0  0  0  0
    1.4289    2.4750    0.0000 N   0  0  0  0  0  0  0  0  0  0  0  0
    2.1434    2.8875    0.0000 C   0  0  0  0  0  0  0  0  0  0  0  0
    2.8579    2.4750    0.0000 C   0  0  0  0  0  0  0  0  0  0  0  0
    3.5724    2.8875    0.0000 C   0  0  0  0  0  0  0  0  0  0  0  0
  1  2  1  0  0  0  0
  2  3  4  0  0  0  0
  3  4  4  0  0  0  0
  4  5  4  0  0  0  0
  5  6  4  0  0  0  0
  6  7  4  0  0  0  0
  2  7  4  0  0  0  0
  7  8  1  0  0  0  0
  8  9  3  0  0  0  0
  6 10  2  0  0  0  0
  4 11  1  0  0  0  0
  3 12  1  0  0  0  0
 12 13  1  0  0  0  0
 13 14  1  0  0  0  0
 14 15  2  0  0  0  0
 14 16  1  0  0  0  0
 16 17  1  0  0  0  0
 17 18  4  0  0  0  0
 18 19  4  0  0  0  0
 19 20  4  0  0  0  0
 20 21  4  0  0  0  0
 21 22  4  0  0  0  0
 17 22  4  0  0  0  0
 20 23  1  0  0  0  0
 23 24  2  0  0  0  0
 23 25  1  0  0  0  0
 25 26  1  0  0  0  0
 26 27  1  0  0  0  0
 27 28  2  0  0  0  0
M  STY  1   1 DAT
M  SAL   1  1   5
M  SDT   1 MRV_IMPLICIT_H                                        
M  SDD   1     0.0000    0.0000    DR    ALL  0       0  
M  SED   1 IMPL_H1
M  END
>  <field_1>
P154962386

>  <StandardizerResult>
Clean 2D (ID: Clean 2D)
Clear Stereo (ID: Clear Stereo)
Tautomerize (ID: Tautomerize)
Wedge Clean (ID: Wedge Clean)
Aromatize (ID: Aromatize)


$$$$

  Mrv17e0 07081716562D          

 28 31  0  0  0  0            999 V2000
   -7.7975    5.2717    0.0000 C   0  0  0  0  0  0  0  0  0  0  0  0
   -6.9905    5.4432    0.0000 O   0  0  0  0  0  0  0  0  0  0  0  0
   -6.4385    4.8301    0.0000 C   0  0  0  0  0  0  0  0  0  0  0  0
   -5.6315    5.0016    0.0000 C   0  0  0  0  0  0  0  0  0  0  0  0
   -5.0795    4.3885    0.0000 C   0  0  0  0  0  0  0  0  0  0  0  0
   -5.3344    3.6039    0.0000 C   0  0  0  0  0  0  0  0  0  0  0  0
   -6.1414    3.4324    0.0000 C   0  0  0  0  0  0  0  0  0  0  0  0
   -6.6934    4.0455    0.0000 C   0  0  0  0  0  0  0  0  0  0  0  0
   -4.7824    2.9908    0.0000 C   0  0  0  0  0  0  0  0  0  0  0  0
   -3.9754    3.1623    0.0000 C   0  0  0  0  0  0  0  0  0  0  0  0
   -3.4234    2.5492    0.0000 C   0  0  0  0  0  0  0  0  0  0  0  0
   -2.6029    2.6355    0.0000 N   0  0  0  0  0  0  0  0  0  0  0  0
   -2.2673    1.8818    0.0000 C   0  0  0  0  0  0  0  0  0  0  0  0
   -2.8804    1.3298    0.0000 N   0  0  0  0  0  0  0  0  0  0  0  0
   -3.5949    1.7423    0.0000 N   0  0  0  0  0  0  0  0  0  0  0  0
   -1.4604    1.7103    0.0000 N   0  0  0  0  0  0  0  0  0  0  0  0
   -1.2054    0.9256    0.0000 C   0  0  0  0  0  0  0  0  0  0  0  0
   -0.3984    0.7541    0.0000 C   0  0  0  0  0  0  0  0  0  0  0  0
   -0.1435   -0.0305    0.0000 C   0  0  0  0  0  0  0  0  0  0  0  0
   -0.6284   -0.6979    0.0000 C   0  0  0  0  0  0  0  0  0  0  0  0
   -0.1435   -1.3654    0.0000 N   0  0  0  0  0  0  0  0  0  0  0  0
    0.6411   -1.1104    0.0000 C   0  0  0  0  0  0  0  0  0  0  0  0
    0.6411   -0.2854    0.0000 C   0  0  0  0  0  0  0  0  0  0  0  0
    1.3556    0.1271    0.0000 C   0  0  0  0  0  0  0  0  0  0  0  0
    2.0701   -0.2854    0.0000 C   0  0  0  0  0  0  0  0  0  0  0  0
    2.0701   -1.1104    0.0000 C   0  0  0  0  0  0  0  0  0  0  0  0
    1.3556   -1.5229    0.0000 C   0  0  0  0  0  0  0  0  0  0  0  0
   -1.7575    0.3126    0.0000 O   0  0  0  0  0  0  0  0  0  0  0  0
  1  2  1  0  0  0  0
  2  3  1  0  0  0  0
  3  4  4  0  0  0  0
  4  5  4  0  0  0  0
  5  6  4  0  0  0  0
  6  7  4  0  0  0  0
  7  8  4  0  0  0  0
  3  8  4  0  0  0  0
  6  9  1  0  0  0  0
  9 10  1  0  0  0  0
 10 11  1  0  0  0  0
 11 12  4  0  0  0  0
 12 13  4  0  0  0  0
 13 14  4  0  0  0  0
 14 15  4  0  0  0  0
 11 15  4  0  0  0  0
 16 13  1  0  0  0  0
 16 17  1  0  0  0  0
 17 18  1  0  0  0  0
 18 19  1  0  0  0  0
 19 20  4  0  0  0  0
 20 21  4  0  0  0  0
 21 22  4  0  0  0  0
 22 23  4  0  0  0  0
 19 23  4  0  0  0  0
 23 24  4  0  0  0  0
 24 25  4  0  0  0  0
 25 26  4  0  0  0  0
 26 27  4  0  0  0  0
 22 27  4  0  0  0  0
 17 28  2  0  0  0  0
M  STY  2   1 DAT   2 DAT
M  SAL   1  1  12
M  SDT   1 MRV_IMPLICIT_H                                        
M  SDD   1     0.0000    0.0000    DR    ALL  0       0  
M  SED   1 IMPL_H1
M  SAL   2  1  21
M  SDT   2 MRV_IMPLICIT_H                                        
M  SDD   2     0.0000    0.0000    DR    ALL  0       0  
M  SED   2 IMPL_H1
M  END
>  <field_1>
P155472437

>  <StandardizerResult>
Clean 2D (ID: Clean 2D)
Clear Stereo (ID: Clear Stereo)
Tautomerize (ID: Tautomerize)
Wedge Clean (ID: Wedge Clean)
Aromatize (ID: Aromatize)


$$$$

  Mrv17e0 07081716562D          

 30 33  0  0  0  0            999 V2000
   -4.6599   -0.8845    0.0000 C   0  0  0  0  0  0  0  0  0  0  0  0
   -4.2474   -0.1701    0.0000 C   0  0  0  0  0  0  0  0  0  0  0  0
   -4.6599    0.5444    0.0000 C   0  0  0  0  0  0  0  0  0  0  0  0
   -4.2474    1.2589    0.0000 C   0  0  0  0  0  0  0  0  0  0  0  0
   -3.4224    1.2589    0.0000 C   0  0  0  0  0  0  0  0  0  0  0  0
   -3.0099    0.5444    0.0000 C   0  0  0  0  0  0  0  0  0  0  0  0
   -3.4224   -0.1701    0.0000 C   0  0  0  0  0  0  0  0  0  0  0  0
   -2.1849    0.5444    0.0000 C   0  0  0  0  0  0  0  0  0  0  0  0
   -1.7724    1.2589    0.0000 C   0  0  0  0  0  0  0  0  0  0  0  0
   -2.1849    1.9734    0.0000 C   0  0  0  0  0  0  0  0  0  0  0  0
   -3.0099    1.9734    0.0000 O   0  0  0  0  0  0  0  0  0  0  0  0
   -1.7724    2.6878    0.0000 O   0  0  0  0  0  0  0  0  0  0  0  0
   -0.9474    1.2589    0.0000 C   0  0  0  0  0  0  0  0  0  0  0  0
   -0.5349    0.5444    0.0000 O   0  0  0  0  0  0  0  0  0  0  0  0
   -0.5349    1.9734    0.0000 O   0  0  0  0  0  0  0  0  0  0  0  0
    0.2901    1.9734    0.0000 C   0  0  0  0  0  0  0  0  0  0  0  0
    0.7026    2.6878    0.0000 C   0  0  0  0  0  0  0  0  0  0  0  0
    1.5231    2.7741    0.0000 C   0  0  0  0  0  0  0  0  0  0  0  0
    2.1362    2.2220    0.0000 C   0  0  0  0  0  0  0  0  0  0  0  0
    2.9208    2.4770    0.0000 C   0  0  0  0  0  0  0  0  0  0  0  0
    3.0923    3.2839    0.0000 C   0  0  0  0  0  0  0  0  0  0  0  0
    2.4792    3.8360    0.0000 C   0  0  0  0  0  0  0  0  0  0  0  0
    1.6946    3.5810    0.0000 C   0  0  0  0  0  0  0  0  0  0  0  0
    0.9802    3.9935    0.0000 C   0  0  0  0  0  0  0  0  0  0  0  0
    0.3671    3.4415    0.0000 C   0  0  0  0  0  0  0  0  0  0  0  0
   -0.4176    3.6964    0.0000 C   0  0  0  0  0  0  0  0  0  0  0  0
   -0.5891    4.5034    0.0000 C   0  0  0  0  0  0  0  0  0  0  0  0
    0.0240    5.0554    0.0000 C   0  0  0  0  0  0  0  0  0  0  0  0
    0.8086    4.8005    0.0000 C   0  0  0  0  0  0  0  0  0  0  0  0
   -1.7724   -0.1701    0.0000 N   0  0  0  0  0  0  0  0  0  0  0  0
  1  2  1  0  0  0  0
  2  3  4  0  0  0  0
  3  4  4  0  0  0  0
  4  5  4  0  0  0  0
  5  6  4  0  0  0  0
  6  7  4  0  0  0  0
  2  7  4  0  0  0  0
  6  8  1  0  0  0  0
  8  9  1  0  0  0  0
  9 10  1  0  0  0  0
 10 11  2  0  0  0  0
 10 12  1  0  0  0  0
  9 13  1  0  0  0  0
 13 14  2  0  0  0  0
 13 15  1  0  0  0  0
 15 16  1  0  0  0  0
 16 17  1  0  0  0  0
 17 18  1  0  0  0  0
 18 19  4  0  0  0  0
 19 20  4  0  0  0  0
 20 21  4  0  0  0  0
 21 22  4  0  0  0  0
 22 23  4  0  0  0  0
 18 23  4  0  0  0  0
 23 24  1  0  0  0  0
 24 25  4  0  0  0  0
 17 25  1  0  0  0  0
 25 26  4  0  0  0  0
 26 27  4  0  0  0  0
 27 28  4  0  0  0  0
 28 29  4  0  0  0  0
 24 29  4  0  0  0  0
  8 30  1  0  0  0  0
M  END
>  <field_1>
P155907108

>  <StandardizerResult>
Clean 2D (ID: Clean 2D)
Clear Stereo (ID: Clear Stereo)
Tautomerize (ID: Tautomerize)
Wedge Clean (ID: Wedge Clean)
Aromatize (ID: Aromatize)


$$$$

  Mrv17e0 07081716562D          

 29 32  0  0  0  0            999 V2000
    6.1368    7.0125    0.0000 C   0  0  0  0  0  0  0  0  0  0  0  0
    6.8513    6.6000    0.0000 C   0  0  0  0  0  0  0  0  0  0  0  0
    6.8513    5.7750    0.0000 C   0  0  0  0  0  0  0  0  0  0  0  0
    6.1368    5.3625    0.0000 C   0  0  0  0  0  0  0  0  0  0  0  0
    5.4223    5.7750    0.0000 C   0  0  0  0  0  0  0  0  0  0  0  0
    5.4223    6.6000    0.0000 C   0  0  0  0  0  0  0  0  0  0  0  0
    6.1368    4.5375    0.0000 S   0  0  0  0  0  0  0  0  0  0  0  0
    5.3118    4.5375    0.0000 O   0  0  0  0  0  0  0  0  0  0  0  0
    6.9618    4.5375    0.0000 O   0  0  0  0  0  0  0  0  0  0  0  0
    6.1368    3.7125    0.0000 N   0  0  0  0  0  0  0  0  0  0  0  0
    5.4223    3.3000    0.0000 C   0  0  0  0  0  0  0  0  0  0  0  0
    5.4223    2.4750    0.0000 C   0  0  0  0  0  0  0  0  0  0  0  0
    4.7079    2.0625    0.0000 C   0  0  0  0  0  0  0  0  0  0  0  0
    3.9934    2.4750    0.0000 C   0  0  0  0  0  0  0  0  0  0  0  0
    3.9934    3.3000    0.0000 C   0  0  0  0  0  0  0  0  0  0  0  0
    4.7079    3.7125    0.0000 C   0  0  0  0  0  0  0  0  0  0  0  0
    3.2789    2.0625    0.0000 O   0  0  0  0  0  0  0  0  0  0  0  0
    3.2789    1.2375    0.0000 C   0  0  0  0  0  0  0  0  0  0  0  0
    3.9934    0.8250    0.0000 C   0  0  0  0  0  0  0  0  0  0  0  0
    3.9934    0.0000    0.0000 N   0  0  0  0  0  0  0  0  0  0  0  0
    3.2789   -0.4125    0.0000 C   0  0  0  0  0  0  0  0  0  0  0  0
    2.5645    0.0000    0.0000 C   0  0  0  0  0  0  0  0  0  0  0  0
    2.5645    0.8250    0.0000 C   0  0  0  0  0  0  0  0  0  0  0  0
    1.7798    1.0799    0.0000 C   0  0  0  0  0  0  0  0  0  0  0  0
    1.2949    0.4125    0.0000 C   0  0  0  0  0  0  0  0  0  0  0  0
    1.7798   -0.2549    0.0000 S   0  0  0  0  0  0  0  0  0  0  0  0
    0.4699    0.4125    0.0000 C   0  0  0  0  0  0  0  0  0  0  0  0
    0.0574   -0.3020    0.0000 O   0  0  0  0  0  0  0  0  0  0  0  0
    0.0574    1.1270    0.0000 N   0  0  0  0  0  0  0  0  0  0  0  0
  1  2  4  0  0  0  0
  2  3  4  0  0  0  0
  3  4  4  0  0  0  0
  4  5  4  0  0  0  0
  5  6  4  0  0  0  0
  1  6  4  0  0  0  0
  4  7  1  0  0  0  0
  7  8  2  0  0  0  0
  7  9  2  0  0  0  0
  7 10  1  0  0  0  0
 10 11  1  0  0  0  0
 11 12  4  0  0  0  0
 12 13  4  0  0  0  0
 13 14  4  0  0  0  0
 14 15  4  0  0  0  0
 15 16  4  0  0  0  0
 11 16  4  0  0  0  0
 14 17  1  0  0  0  0
 17 18  1  0  0  0  0
 18 19  4  0  0  0  0
 19 20  4  0  0  0  0
 20 21  4  0  0  0  0
 21 22  4  0  0  0  0
 22 23  4  0  0  0  0
 18 23  4  0  0  0  0
 23 24  4  0  0  0  0
 24 25  4  0  0  0  0
 25 26  4  0  0  0  0
 22 26  4  0  0  0  0
 25 27  1  0  0  0  0
 27 28  2  0  0  0  0
 27 29  1  0  0  0  0
M  END
>  <field_1>
P156249680

>  <StandardizerResult>
Clean 2D (ID: Clean 2D)
Clear Stereo (ID: Clear Stereo)
Tautomerize (ID: Tautomerize)
Wedge Clean (ID: Wedge Clean)
Aromatize (ID: Aromatize)


$$$$

  Mrv17e0 07081716562D          

 38 42  0  0  1  0            999 V2000
    8.6115   -1.9771    0.0000 C   0  0  0  0  0  0  0  0  0  0  0  0
    7.8253   -1.7271    0.0000 O   0  0  0  0  0  0  0  0  0  0  0  0
    7.6486   -0.9213    0.0000 C   0  0  0  0  0  0  0  0  0  0  0  0
    6.8624   -0.6713    0.0000 C   0  0  0  0  0  0  0  0  0  0  0  0
    6.6858    0.1346    0.0000 C   0  0  0  0  0  0  0  0  0  0  0  0
    7.2954    0.6905    0.0000 C   0  0  0  0  0  0  0  0  0  0  0  0
    8.0816    0.4405    0.0000 C   0  0  0  0  0  0  0  0  0  0  0  0
    8.2582   -0.3653    0.0000 C   0  0  0  0  0  0  0  0  0  0  0  0
    8.6912    0.9964    0.0000 O   0  0  0  0  0  0  0  0  0  0  0  0
    9.4774    0.7465    0.0000 C   0  0  0  0  0  0  0  0  0  0  0  0
    5.8996    0.3845    0.0000 N   0  0  0  0  0  0  0  0  0  0  0  0
    5.7229    1.1904    0.0000 C   0  0  0  0  0  0  0  0  0  0  0  0
    6.3325    1.7463    0.0000 O   0  0  0  0  0  0  0  0  0  0  0  0
    4.9367    1.4403    0.0000 N   0  0  0  0  0  0  0  0  0  0  0  0
    4.8667    2.2624    0.0000 C   0  0  0  0  0  0  0  0  0  0  0  0
    4.2360    2.7942    0.0000 C   0  0  0  0  0  0  0  0  0  0  0  0
    4.1662    1.6853    0.0000 C   0  0  0  0  0  0  0  0  0  0  0  0
    3.5828    0.7397    0.0000 C   0  0  0  0  0  0  0  0  0  0  0  0
    4.4049    0.8096    0.0000 C   0  0  0  0  0  0  0  0  0  0  0  0
    2.9521    1.2715    0.0000 C   0  0  0  0  0  0  0  0  0  0  0  0
    2.2752    0.7999    0.0000 C   0  0  0  0  0  0  0  0  0  0  0  0
    1.5283    1.1503    0.0000 C   0  0  0  0  0  0  0  0  0  0  0  0
    1.4584    1.9723    0.0000 C   0  0  0  0  0  0  0  0  0  0  0  0
    2.1353    2.4439    0.0000 C   0  0  0  0  0  0  0  0  0  0  0  0
    2.0654    3.2660    0.0000 O   0  0  0  0  0  0  0  0  0  0  0  0
    2.8822    2.0935    0.0000 N   0  0  0  0  0  0  0  0  0  0  0  0
    3.4140    2.7242    0.0000 C   0  0  0  0  0  0  0  0  0  0  0  0
    0.7115    2.3228    0.0000 N   0  0  0  0  0  0  0  0  0  0  0  0
    0.0346    1.8512    0.0000 C   0  0  0  0  0  0  0  0  0  0  0  0
    0.1045    1.0292    0.0000 O   0  0  0  0  0  0  0  0  0  0  0  0
   -0.7123    2.2016    0.0000 C   0  0  0  0  0  0  0  0  0  0  0  0
   -1.3892    1.7300    0.0000 O   0  0  0  0  0  0  0  0  0  0  0  0
   -2.1361    2.0805    0.0000 C   0  0  0  0  0  0  0  0  0  0  0  0
   -2.8130    1.6089    0.0000 C   0  0  0  0  0  0  0  0  0  0  0  0
   -3.5599    1.9593    0.0000 C   0  0  0  0  0  0  0  0  0  0  0  0
   -3.6298    2.7813    0.0000 C   0  0  0  0  0  0  0  0  0  0  0  0
   -2.9529    3.2529    0.0000 C   0  0  0  0  0  0  0  0  0  0  0  0
   -2.2060    2.9025    0.0000 C   0  0  0  0  0  0  0  0  0  0  0  0
  1  2  1  0  0  0  0
  2  3  1  0  0  0  0
  3  4  4  0  0  0  0
  4  5  4  0  0  0  0
  5  6  4  0  0  0  0
  6  7  4  0  0  0  0
  7  8  4  0  0  0  0
  3  8  4  0  0  0  0
  7  9  1  0  0  0  0
  9 10  1  0  0  0  0
  5 11  1  0  0  0  0
 11 12  1  0  0  0  0
 12 13  2  0  0  0  0
 12 14  1  0  0  0  0
 14 15  1  0  0  0  0
 15 16  1  0  0  0  0
 16 17  1  0  0  0  0
 18 17  1  0  0  0  0
 18 19  1  0  0  0  0
 14 19  1  0  0  0  0
 18 20  1  0  0  0  0
 20 21  4  0  0  0  0
 21 22  4  0  0  0  0
 22 23  4  0  0  0  0
 23 24  4  0  0  0  0
 24 25  2  0  0  0  0
 24 26  4  0  0  0  0
 20 26  4  0  0  0  0
 26 27  1  0  0  0  0
 16 27  1  0  0  0  0
 23 28  1  0  0  0  0
 28 29  1  0  0  0  0
 29 30  2  0  0  0  0
 29 31  1  0  0  0  0
 31 32  1  0  0  0  0
 32 33  1  0  0  0  0
 33 34  4  0  0  0  0
 34 35  4  0  0  0  0
 35 36  4  0  0  0  0
 36 37  4  0  0  0  0
 37 38  4  0  0  0  0
 33 38  4  0  0  0  0
M  END
>  <field_1>
P05520722

>  <StandardizerResult>
Clean 2D (ID: Clean 2D)
Clear Stereo (ID: Clear Stereo)
Tautomerize (ID: Tautomerize)
Wedge Clean (ID: Wedge Clean)
Aromatize (ID: Aromatize)


$$$$

  Mrv17e0 07081716562D          

 36 41  0  0  0  0            999 V2000
    4.1055   -2.1374    0.0000 C   0  0  0  0  0  0  0  0  0  0  0  0
    3.4060   -2.5748    0.0000 O   0  0  0  0  0  0  0  0  0  0  0  0
    2.6775   -2.1876    0.0000 C   0  0  0  0  0  0  0  0  0  0  0  0
    1.9779   -2.6249    0.0000 C   0  0  0  0  0  0  0  0  0  0  0  0
    1.2494   -2.2378    0.0000 C   0  0  0  0  0  0  0  0  0  0  0  0
    1.2204   -1.4133    0.0000 C   0  0  0  0  0  0  0  0  0  0  0  0
    1.9200   -0.9760    0.0000 C   0  0  0  0  0  0  0  0  0  0  0  0
    2.6485   -1.3631    0.0000 C   0  0  0  0  0  0  0  0  0  0  0  0
    1.8910   -0.1515    0.0000 O   0  0  0  0  0  0  0  0  0  0  0  0
    0.4919   -1.0261    0.0000 C   0  0  0  0  0  0  0  0  0  0  0  0
   -0.2076   -1.4635    0.0000 O   0  0  0  0  0  0  0  0  0  0  0  0
    0.4629   -0.2016    0.0000 C   0  0  0  0  0  0  0  0  0  0  0  0
   -0.1725    0.3212    0.0000 C   0  0  0  0  0  0  0  0  0  0  0  0
   -0.8583    0.7254    0.0000 C   0  0  0  0  0  0  0  0  0  0  0  0
   -0.4025    1.4739    0.0000 C   0  0  0  0  0  0  0  0  0  0  0  0
    0.6349    1.1456    0.0000 C   0  0  0  0  0  0  0  0  0  0  0  0
    1.0550    0.3597    0.0000 C   0  0  0  0  0  0  0  0  0  0  0  0
    1.8811    0.4621    0.0000 C   0  0  0  0  0  0  0  0  0  0  0  0
    2.4594   -0.1263    0.0000 O   0  0  0  0  0  0  0  0  0  0  0  0
    1.9973    1.2836    0.0000 N   0  0  0  0  0  0  0  0  0  0  0  0
    1.2637    1.6800    0.0000 C   0  0  0  0  0  0  0  0  0  0  0  0
    1.1776    2.5005    0.0000 C   0  0  0  0  0  0  0  0  0  0  0  0
    1.8451    2.9853    0.0000 O   0  0  0  0  0  0  0  0  0  0  0  0
    0.4239    2.8361    0.0000 N   0  0  0  0  0  0  0  0  0  0  0  0
    0.3378    3.6566    0.0000 C   0  0  0  0  0  0  0  0  0  0  0  0
   -0.3766    4.0693    0.0000 C   0  0  0  0  0  0  0  0  0  0  0  0
   -0.2049    4.8762    0.0000 C   0  0  0  0  0  0  0  0  0  0  0  0
    0.6156    4.9623    0.0000 C   0  0  0  0  0  0  0  0  0  0  0  0
    0.9510    4.2086    0.0000 C   0  0  0  0  0  0  0  0  0  0  0  0
    2.7337    1.6554    0.0000 C   0  0  0  0  0  0  0  0  0  0  0  0
    3.4240    1.2035    0.0000 C   0  0  0  0  0  0  0  0  0  0  0  0
    4.1953    1.4963    0.0000 C   0  0  0  0  0  0  0  0  0  0  0  0
    4.7120    0.8532    0.0000 C   0  0  0  0  0  0  0  0  0  0  0  0
    4.2601    0.1630    0.0000 C   0  0  0  0  0  0  0  0  0  0  0  0
    3.4640    0.3795    0.0000 S   0  0  0  0  0  0  0  0  0  0  0  0
    0.0841    1.2649    0.0000 O   0  0  0  0  0  0  0  0  0  0  0  0
  1  2  1  0  0  0  0
  2  3  1  0  0  0  0
  3  4  4  0  0  0  0
  4  5  4  0  0  0  0
  5  6  4  0  0  0  0
  6  7  4  0  0  0  0
  7  8  4  0  0  0  0
  3  8  4  0  0  0  0
  7  9  1  0  0  0  0
  6 10  1  0  0  0  0
 10 11  2  0  0  0  0
 12 10  1  0  0  0  0
 12 13  1  0  0  0  0
 13 14  1  0  0  0  0
 14 15  2  0  0  0  0
 15 16  1  0  0  0  0
 16 17  1  0  0  0  0
 12 17  1  0  0  0  0
 17 18  1  0  0  0  0
 18 19  2  0  0  0  0
 18 20  1  0  0  0  0
 20 21  1  0  0  0  0
 16 21  1  0  0  0  0
 21 22  1  0  0  0  0
 22 23  2  0  0  0  0
 22 24  1  0  0  0  0
 24 25  1  0  0  0  0
 25 26  1  0  0  0  0
 26 27  1  0  0  0  0
 27 28  1  0  0  0  0
 28 29  1  0  0  0  0
 25 29  1  0  0  0  0
 20 30  1  0  0  0  0
 30 31  1  0  0  0  0
 31 32  4  0  0  0  0
 32 33  4  0  0  0  0
 33 34  4  0  0  0  0
 34 35  4  0  0  0  0
 31 35  4  0  0  0  0
 16 36  1  0  0  0  0
 13 36  1  0  0  0  0
M  END
>  <field_1>
P05975885

>  <StandardizerResult>
Clean 2D (ID: Clean 2D)
Clear Stereo (ID: Clear Stereo)
Tautomerize (ID: Tautomerize)
Wedge Clean (ID: Wedge Clean)
Aromatize (ID: Aromatize)


$$$$

  Mrv17e0 07081716562D          

 38 42  0  0  0  0            999 V2000
   -1.4289   -2.4750    0.0000 C   0  0  0  0  0  0  0  0  0  0  0  0
   -1.4289   -1.6500    0.0000 C   0  0  0  0  0  0  0  0  0  0  0  0
   -2.1434   -1.2375    0.0000 N   0  0  0  0  0  0  0  0  0  0  0  0
   -2.1434   -0.4125    0.0000 C   0  0  0  0  0  0  0  0  0  0  0  0
   -1.4289   -0.0000    0.0000 C   0  0  0  0  0  0  0  0  0  0  0  0
   -0.7145   -0.4125    0.0000 C   0  0  0  0  0  0  0  0  0  0  0  0
   -0.7145   -1.2375    0.0000 N   0  0  0  0  0  0  0  0  0  0  0  0
    0.0000   -0.0000    0.0000 C   0  0  0  0  0  0  0  0  0  0  0  0
    0.0000    0.8250    0.0000 C   0  0  0  0  0  0  0  0  0  0  0  0
    0.7145    1.2375    0.0000 N   0  0  0  0  0  0  0  0  0  0  0  0
    0.8520    0.6875    0.0000 C   0  0  0  0  0  0  0  0  0  0  0  0
    0.8520    0.1375    0.0000 C   0  0  0  0  0  0  0  0  0  0  0  0
    0.7145   -0.4125    0.0000 C   0  0  0  0  0  0  0  0  0  0  0  0
    1.4289   -0.0000    0.0000 C   0  0  0  0  0  0  0  0  0  0  0  0
    1.4289    0.8250    0.0000 C   0  0  0  0  0  0  0  0  0  0  0  0
    2.1434    1.2375    0.0000 C   0  0  0  0  0  0  0  0  0  0  0  0
    2.1434    2.0625    0.0000 N   0  0  0  0  0  0  0  0  0  0  0  0
    2.8579    2.4750    0.0000 C   0  0  0  0  0  0  0  0  0  0  0  0
    3.5724    2.0625    0.0000 O   0  0  0  0  0  0  0  0  0  0  0  0
    2.8579    3.3000    0.0000 C   0  0  0  0  0  0  0  0  0  0  0  0
    3.5724    3.7125    0.0000 C   0  0  0  0  0  0  0  0  0  0  0  0
    4.1855    4.2645    0.0000 C   0  0  0  0  0  0  0  0  0  0  0  0
    4.8999    3.8520    0.0000 C   0  0  0  0  0  0  0  0  0  0  0  0
    4.7284    3.0451    0.0000 C   0  0  0  0  0  0  0  0  0  0  0  0
    3.9079    2.9588    0.0000 C   0  0  0  0  0  0  0  0  0  0  0  0
    3.0874    4.3799    0.0000 C   0  0  0  0  0  0  0  0  0  0  0  0
    2.2670    4.2937    0.0000 C   0  0  0  0  0  0  0  0  0  0  0  0
    1.7820    4.9611    0.0000 O   0  0  0  0  0  0  0  0  0  0  0  0
    1.9314    3.5400    0.0000 O   0  0  0  0  0  0  0  0  0  0  0  0
   -2.8579   -0.0000    0.0000 C   0  0  0  0  0  0  0  0  0  0  0  0
   -3.5724   -0.4125    0.0000 C   0  0  0  0  0  0  0  0  0  0  0  0
   -4.2868   -0.0000    0.0000 C   0  0  0  0  0  0  0  0  0  0  0  0
   -4.2868    0.8250    0.0000 C   0  0  0  0  0  0  0  0  0  0  0  0
   -3.5724    1.2375    0.0000 C   0  0  0  0  0  0  0  0  0  0  0  0
   -2.8579    0.8250    0.0000 C   0  0  0  0  0  0  0  0  0  0  0  0
   -5.0013    1.2375    0.0000 N   0  0  0  0  0  0  0  0  0  0  0  0
   -5.7158    0.8250    0.0000 C   0  0  0  0  0  0  0  0  0  0  0  0
   -5.0013    2.0625    0.0000 C   0  0  0  0  0  0  0  0  0  0  0  0
  1  2  1  0  0  0  0
  2  3  4  0  0  0  0
  3  4  4  0  0  0  0
  4  5  4  0  0  0  0
  5  6  4  0  0  0  0
  6  7  4  0  0  0  0
  2  7  4  0  0  0  0
  8  6  1  0  0  0  0
  8  9  1  0  0  0  0
  9 10  1  0  0  0  0
 10 11  1  0  0  0  0
 11 12  1  0  0  0  0
 13 12  1  0  0  0  0
  8 13  1  0  0  0  0
 13 14  1  0  0  0  0
 14 15  1  0  0  0  0
 10 15  1  0  0  0  0
 15 16  1  0  0  0  0
 16 17  1  0  0  0  0
 17 18  1  0  0  0  0
 18 19  2  0  0  0  0
 18 20  1  0  0  0  0
 20 21  1  0  0  0  0
 21 22  1  0  0  0  0
 22 23  1  0  0  0  0
 23 24  1  0  0  0  0
 24 25  1  0  0  0  0
 21 25  1  0  0  0  0
 21 26  1  0  0  0  0
 26 27  1  0  0  0  0
 27 28  2  0  0  0  0
 27 29  1  0  0  0  0
  4 30  1  0  0  0  0
 30 31  4  0  0  0  0
 31 32  4  0  0  0  0
 32 33  4  0  0  0  0
 33 34  4  0  0  0  0
 34 35  4  0  0  0  0
 30 35  4  0  0  0  0
 33 36  1  0  0  0  0
 36 37  1  0  0  0  0
 36 38  1  0  0  0  0
M  END
>  <field_1>
P13163865

>  <StandardizerResult>
Clean 2D (ID: Clean 2D)
Clear Stereo (ID: Clear Stereo)
Tautomerize (ID: Tautomerize)
Wedge Clean (ID: Wedge Clean)
Aromatize (ID: Aromatize)


$$$$

  Mrv17e0 07081716562D          

 35 38  0  0  1  0            999 V2000
    3.6027    1.3134    0.0000 C   0  0  0  0  0  0  0  0  0  0  0  0
    3.6027    0.4884    0.0000 C   0  0  0  0  0  0  0  0  0  0  0  0
    4.3172    0.0759    0.0000 C   0  0  0  0  0  0  0  0  0  0  0  0
    4.3172   -0.7491    0.0000 C   0  0  0  0  0  0  0  0  0  0  0  0
    3.6027   -1.1616    0.0000 C   0  0  0  0  0  0  0  0  0  0  0  0
    2.8882   -0.7491    0.0000 C   0  0  0  0  0  0  0  0  0  0  0  0
    2.8882    0.0759    0.0000 C   0  0  0  0  0  0  0  0  0  0  0  0
    2.1738   -1.1616    0.0000 C   0  0  0  0  0  0  0  0  0  0  0  0
    3.6027   -1.9866    0.0000 N   0  0  0  0  0  0  0  0  0  0  0  0
    2.8882   -2.3991    0.0000 C   0  0  0  0  0  0  0  0  0  0  0  0
    2.1738   -1.9866    0.0000 O   0  0  0  0  0  0  0  0  0  0  0  0
    2.8882   -3.2241    0.0000 C   0  0  0  0  0  0  0  0  0  0  0  0
    2.1738   -3.6366    0.0000 S   0  0  0  0  0  0  0  0  0  0  0  0
    2.1738   -4.4616    0.0000 C   0  0  0  0  0  0  0  0  0  0  0  0
    2.8412   -4.9465    0.0000 N   0  0  0  0  0  0  0  0  0  0  0  0
    2.5863   -5.7311    0.0000 N   0  0  0  0  0  0  0  0  0  0  0  0
    1.7613   -5.7311    0.0000 C   0  0  0  0  0  0  0  0  0  0  0  0
    1.5063   -4.9465    0.0000 S   0  0  0  0  0  0  0  0  0  0  0  0
    1.2763   -6.3986    0.0000 N   0  0  0  0  0  0  0  0  0  0  0  0
    0.4559   -6.3123    0.0000 C   0  0  0  0  0  0  0  0  0  0  0  0
    0.1203   -5.5586    0.0000 O   0  0  0  0  0  0  0  0  0  0  0  0
   -0.0291   -6.9798    0.0000 C   0  0  0  0  0  0  0  0  0  0  0  0
    0.2259   -7.7644    0.0000 C   0  0  0  0  0  0  0  0  0  0  0  0
   -0.4416   -8.2493    0.0000 C   0  0  0  0  0  0  0  0  0  0  0  0
   -0.4416   -9.0743    0.0000 O   0  0  0  0  0  0  0  0  0  0  0  0
   -1.1090   -7.7644    0.0000 N   0  0  0  0  0  0  0  0  0  0  0  0
   -0.8541   -6.9798    0.0000 C   0  0  0  0  0  0  0  0  0  0  0  0
   -1.8936   -8.0193    0.0000 C   0  0  0  0  0  0  0  0  0  0  0  0
   -2.0652   -8.8263    0.0000 C   0  0  0  0  0  0  0  0  0  0  0  0
   -2.8498   -9.0812    0.0000 C   0  0  0  0  0  0  0  0  0  0  0  0
   -3.4629   -8.5292    0.0000 C   0  0  0  0  0  0  0  0  0  0  0  0
   -3.2913   -7.7222    0.0000 C   0  0  0  0  0  0  0  0  0  0  0  0
   -2.5067   -7.4673    0.0000 C   0  0  0  0  0  0  0  0  0  0  0  0
   -4.2475   -8.7841    0.0000 O   0  0  0  0  0  0  0  0  0  0  0  0
   -4.4190   -9.5911    0.0000 C   0  0  0  0  0  0  0  0  0  0  0  0
  1  2  1  0  0  0  0
  2  3  4  0  0  0  0
[truncated: 2,912,445 more chars]
